# Supplementary material for: Identifying Robust Microbiota Signatures and Interpretable Rules to Distinguish Cancer Subtypes
Source: Front Mol Biosci. 2020 Nov 4;7:604794. doi: 10.3389/fmolb.2020.604794 (PMC7672214; doi:10.3389/fmolb.2020.604794)
Supplement: Supplementary Table S3 — Performance of IFS with different classification models under different numbers of features on the Kraken dataset. [file Table_3.XLSX]

## Sheet: kNN
Number of features	Adrenocortical Carcinoma	Bladder Urothelial Carcinoma	Brain Lower Grade Glioma	Breast Invasive Carcinoma	Cervical Squamous Cell Carcinoma and Endocervical Adenocarcinoma	Cholangiocarcinoma	Colon Adenocarcinoma	Esophageal Carcinoma	Glioblastoma Multiforme	Head and Neck Squamous Cell Carcinoma	Kidney Chromophobe	Kidney Renal Clear Cell Carcinoma	Kidney Renal Papillary Cell Carcinoma	Liver Hepatocellular Carcinoma	Lung Adenocarcinoma	Lung Squamous Cell Carcinoma	Lymphoid Neoplasm Diffuse Large B-cell Lymphoma	Mesothelioma	Ovarian Serous Cystadenocarcinoma	Pancreatic Adenocarcinoma	Pheochromocytoma and Paraganglioma	Prostate Adenocarcinoma	Rectum Adenocarcinoma	Sarcoma	Skin Cutaneous Melanoma	Stomach Adenocarcinoma	Testicular Germ Cell Tumors	Thymoma	Thyroid Carcinoma	Uterine Carcinosarcoma	Uterine Corpus Endometrial Carcinoma	Uveal Melanoma	ACC	MCC
682	1	0.714678	0.901505	0.53203	0.882483	1	0.73161	0.964706	0.989775	0.757174	0.989529	0.844873	0.916031	0.902486	0.755214	0.852665	1	1	0.951503	0.978142	0.994624	0.799759	0.967742	0.971182	0.768939	0.828545	1	0.991803	0.757955	1	0.696399	0.972527	0.811915	0.803902
683	1	0.714678	0.901505	0.53203	0.882483	1	0.73161	0.964706	0.989775	0.757174	0.989529	0.844873	0.916031	0.902486	0.755214	0.852665	1	1	0.951503	0.978142	0.994624	0.799759	0.967742	0.971182	0.768939	0.828545	1	0.991803	0.757955	1	0.696399	0.972527	0.811915	0.803902
692	1	0.710562	0.901505	0.528658	0.882483	1	0.733598	0.967647	0.989775	0.758278	0.989529	0.846626	0.916031	0.902486	0.758507	0.852665	1	1	0.949564	0.978142	0.994624	0.794934	0.967742	0.971182	0.767677	0.831325	1	0.991803	0.754545	1	0.694763	0.972527	0.811461	0.803455
693	1	0.710562	0.901505	0.528658	0.882483	1	0.733598	0.967647	0.989775	0.758278	0.989529	0.846626	0.916031	0.902486	0.758507	0.852665	1	1	0.949564	0.978142	0.994624	0.794934	0.967742	0.971182	0.767677	0.831325	1	0.991803	0.754545	1	0.694763	0.972527	0.811461	0.803455
688	1	0.710562	0.901505	0.528658	0.882483	1	0.732604	0.967647	0.989775	0.758278	0.989529	0.846626	0.916031	0.902486	0.758507	0.852665	1	1	0.949564	0.978142	0.994624	0.794934	0.967742	0.971182	0.767677	0.831325	1	0.991803	0.754545	1	0.694763	0.972527	0.811404	0.803396
689	1	0.710562	0.901505	0.528658	0.882483	1	0.732604	0.967647	0.989775	0.758278	0.989529	0.846626	0.916031	0.902486	0.758507	0.852665	1	1	0.949564	0.978142	0.994624	0.794934	0.967742	0.971182	0.767677	0.831325	1	0.991803	0.754545	1	0.694763	0.972527	0.811404	0.803396
690	1	0.710562	0.901505	0.528658	0.882483	1	0.732604	0.967647	0.989775	0.758278	0.989529	0.846626	0.916031	0.902486	0.758507	0.852665	1	1	0.949564	0.978142	0.994624	0.794934	0.967742	0.971182	0.767677	0.831325	1	0.991803	0.754545	1	0.694763	0.972527	0.811404	0.803396
691	1	0.710562	0.901505	0.528658	0.882483	1	0.732604	0.967647	0.989775	0.758278	0.989529	0.846626	0.916031	0.902486	0.758507	0.852665	1	1	0.949564	0.978142	0.994624	0.794934	0.967742	0.971182	0.767677	0.831325	1	0.991803	0.754545	1	0.694763	0.972527	0.811404	0.803396
676	1	0.713306	0.901505	0.529332	0.882483	1	0.73161	0.964706	0.989775	0.759382	0.989529	0.844873	0.916031	0.902486	0.751921	0.852665	1	1	0.951503	0.978142	0.994624	0.802171	0.967742	0.971182	0.770202	0.827618	1	0.991803	0.757955	1	0.692308	0.972527	0.811404	0.803381
680	1	0.713306	0.901505	0.529332	0.882483	1	0.732604	0.964706	0.989775	0.759382	0.989529	0.844873	0.916031	0.902486	0.750823	0.852665	1	1	0.951503	0.978142	0.994624	0.802171	0.967742	0.971182	0.770202	0.827618	1	0.991803	0.757955	1	0.692308	0.972527	0.811404	0.80338
681	1	0.713306	0.901505	0.529332	0.882483	1	0.732604	0.964706	0.989775	0.759382	0.989529	0.844873	0.916031	0.902486	0.750823	0.852665	1	1	0.951503	0.978142	0.994624	0.802171	0.967742	0.971182	0.770202	0.827618	1	0.991803	0.757955	1	0.692308	0.972527	0.811404	0.80338
677	1	0.713306	0.901505	0.530007	0.882483	1	0.73161	0.964706	0.989775	0.759382	0.989529	0.844873	0.916031	0.902486	0.750823	0.852665	1	1	0.951503	0.978142	0.994624	0.802171	0.967742	0.971182	0.770202	0.827618	1	0.991803	0.757955	1	0.692308	0.972527	0.811404	0.803379
687	1	0.710562	0.901505	0.528658	0.882483	1	0.732604	0.967647	0.989775	0.758278	0.989529	0.846626	0.916031	0.902486	0.758507	0.852665	1	1	0.949564	0.978142	0.994624	0.794934	0.967742	0.971182	0.767677	0.830399	1	0.991803	0.754545	1	0.694763	0.972527	0.811348	0.803334
694	1	0.710562	0.901505	0.526635	0.882483	1	0.733598	0.967647	0.989775	0.758278	0.989529	0.847502	0.916031	0.902486	0.758507	0.852665	1	1	0.949564	0.978142	0.994624	0.794934	0.97043	0.971182	0.767677	0.831325	1	0.991803	0.753409	1	0.693944	0.972527	0.811291	0.803287
686	1	0.711934	0.901505	0.529332	0.882483	1	0.73161	0.967647	0.989775	0.756071	0.989529	0.845749	0.916031	0.902486	0.758507	0.852665	1	1	0.950533	0.978142	0.994624	0.79614	0.967742	0.971182	0.767677	0.831325	1	0.991803	0.752273	1	0.694763	0.972527	0.811291	0.803271
678	1	0.713306	0.901505	0.529332	0.882483	1	0.73161	0.964706	0.989775	0.759382	0.989529	0.844873	0.916031	0.902486	0.750823	0.852665	1	1	0.951503	0.978142	0.994624	0.802171	0.967742	0.971182	0.770202	0.827618	1	0.991803	0.757955	1	0.691489	0.972527	0.811291	0.803263
679	1	0.713306	0.901505	0.529332	0.882483	1	0.73161	0.964706	0.989775	0.759382	0.989529	0.844873	0.916031	0.902486	0.750823	0.852665	1	1	0.951503	0.978142	0.994624	0.802171	0.967742	0.971182	0.770202	0.827618	1	0.991803	0.757955	1	0.691489	0.972527	0.811291	0.803263
668	1	0.714678	0.901505	0.529332	0.882483	1	0.730616	0.964706	0.989775	0.759382	0.989529	0.844873	0.916031	0.902486	0.750823	0.855799	1	1	0.951503	0.978142	0.994624	0.800965	0.967742	0.971182	0.770202	0.826691	1	0.991803	0.756818	1	0.691489	0.972527	0.811234	0.803209
697	1	0.711934	0.904241	0.525961	0.884701	1	0.733598	0.964706	0.99182	0.758278	0.989529	0.847502	0.916031	0.902486	0.757409	0.852665	1	1	0.950533	0.978142	0.994624	0.79614	0.967742	0.971182	0.770202	0.830399	1	0.991803	0.75	1	0.691489	0.972527	0.811177	0.803163
698	1	0.711934	0.904241	0.525961	0.884701	1	0.733598	0.964706	0.99182	0.758278	0.989529	0.847502	0.916031	0.902486	0.756312	0.852665	1	1	0.951503	0.978142	0.994624	0.79614	0.967742	0.971182	0.770202	0.830399	1	0.991803	0.75	1	0.691489	0.972527	0.811177	0.803163
669	1	0.714678	0.901505	0.529332	0.882483	1	0.730616	0.964706	0.989775	0.759382	0.989529	0.843996	0.916031	0.902486	0.750823	0.855799	1	1	0.951503	0.978142	0.994624	0.800965	0.967742	0.971182	0.770202	0.826691	1	0.991803	0.756818	1	0.691489	0.972527	0.811177	0.803148
670	1	0.714678	0.901505	0.529332	0.882483	1	0.730616	0.964706	0.989775	0.759382	0.989529	0.843996	0.916031	0.902486	0.750823	0.855799	1	1	0.951503	0.978142	0.994624	0.800965	0.967742	0.971182	0.770202	0.826691	1	0.991803	0.756818	1	0.691489	0.972527	0.811177	0.803147
671	1	0.714678	0.901505	0.529332	0.882483	1	0.730616	0.964706	0.989775	0.759382	0.989529	0.843996	0.916031	0.902486	0.750823	0.855799	1	1	0.951503	0.978142	0.994624	0.800965	0.967742	0.971182	0.770202	0.826691	1	0.991803	0.756818	1	0.691489	0.972527	0.811177	0.803147
672	1	0.714678	0.901505	0.529332	0.882483	1	0.730616	0.964706	0.989775	0.759382	0.989529	0.843996	0.916031	0.902486	0.750823	0.855799	1	1	0.951503	0.978142	0.994624	0.800965	0.967742	0.971182	0.770202	0.826691	1	0.991803	0.756818	1	0.691489	0.972527	0.811177	0.803145
673	1	0.714678	0.901505	0.529332	0.882483	1	0.730616	0.964706	0.989775	0.759382	0.989529	0.843996	0.916031	0.902486	0.750823	0.855799	1	1	0.951503	0.978142	0.994624	0.800965	0.967742	0.971182	0.770202	0.826691	1	0.991803	0.756818	1	0.691489	0.972527	0.811177	0.803145
674	1	0.714678	0.901505	0.529332	0.882483	1	0.730616	0.964706	0.989775	0.759382	0.989529	0.843996	0.916031	0.902486	0.750823	0.855799	1	1	0.951503	0.978142	0.994624	0.800965	0.967742	0.971182	0.770202	0.826691	1	0.991803	0.756818	1	0.691489	0.972527	0.811177	0.803145
707	1	0.711934	0.905609	0.516521	0.884701	1	0.734592	0.967647	0.99182	0.757174	0.989529	0.843996	0.918575	0.908222	0.7618	0.855799	1	1	0.951503	0.978142	0.994624	0.797346	0.97043	0.971182	0.763889	0.830399	1	0.991803	0.754545	1	0.693944	0.972527	0.811121	0.803142
695	1	0.711934	0.901505	0.52731	0.882483	1	0.732604	0.967647	0.989775	0.757174	0.989529	0.847502	0.916031	0.902486	0.758507	0.852665	1	1	0.949564	0.978142	0.994624	0.797346	0.97043	0.971182	0.766414	0.831325	1	0.991803	0.747727	1	0.694763	0.972527	0.811121	0.803106
696	1	0.711934	0.901505	0.52731	0.882483	1	0.732604	0.967647	0.989775	0.757174	0.989529	0.847502	0.916031	0.902486	0.758507	0.852665	1	1	0.949564	0.978142	0.994624	0.797346	0.97043	0.971182	0.766414	0.831325	1	0.991803	0.747727	1	0.694763	0.972527	0.811121	0.803106
699	1	0.711934	0.904241	0.526635	0.884701	1	0.733598	0.964706	0.99182	0.758278	0.989529	0.846626	0.916031	0.902486	0.756312	0.852665	1	1	0.951503	0.978142	0.994624	0.794934	0.967742	0.971182	0.770202	0.830399	1	0.991803	0.751136	1	0.690671	0.972527	0.811121	0.803097
700	1	0.711934	0.904241	0.526635	0.884701	1	0.733598	0.964706	0.99182	0.758278	0.989529	0.846626	0.916031	0.902486	0.756312	0.852665	1	1	0.951503	0.978142	0.994624	0.794934	0.967742	0.971182	0.770202	0.830399	1	0.991803	0.751136	1	0.690671	0.972527	0.811121	0.803097
581	1	0.718793	0.901505	0.529332	0.882483	1	0.730616	0.964706	0.989775	0.760486	0.989529	0.841367	0.916031	0.900574	0.74753	0.860502	1	1	0.955383	0.978142	0.989247	0.803378	0.967742	0.962536	0.760101	0.829472	1	0.991803	0.759091	1	0.690671	0.978022	0.811121	0.803067
582	1	0.718793	0.901505	0.529332	0.882483	1	0.730616	0.964706	0.989775	0.760486	0.989529	0.841367	0.916031	0.900574	0.74753	0.860502	1	1	0.955383	0.978142	0.989247	0.803378	0.967742	0.962536	0.760101	0.829472	1	0.991803	0.759091	1	0.690671	0.978022	0.811121	0.803067
580	1	0.718793	0.901505	0.530007	0.882483	1	0.730616	0.964706	0.989775	0.760486	0.989529	0.841367	0.916031	0.900574	0.746432	0.860502	1	1	0.955383	0.978142	0.989247	0.803378	0.967742	0.962536	0.760101	0.829472	1	0.991803	0.759091	1	0.690671	0.978022	0.811121	0.803065
684	1	0.711934	0.901505	0.530007	0.882483	1	0.730616	0.967647	0.989775	0.754967	0.989529	0.844873	0.916031	0.902486	0.756312	0.852665	1	1	0.950533	0.978142	0.994624	0.79614	0.967742	0.971182	0.766414	0.831325	1	0.991803	0.752273	1	0.695581	0.972527	0.811064	0.803027
685	1	0.711934	0.901505	0.530007	0.882483	1	0.730616	0.967647	0.989775	0.754967	0.989529	0.844873	0.916031	0.902486	0.756312	0.852665	1	1	0.950533	0.978142	0.994624	0.79614	0.967742	0.971182	0.766414	0.831325	1	0.991803	0.752273	1	0.695581	0.972527	0.811064	0.803027
706	1	0.711934	0.905609	0.516521	0.884701	1	0.733598	0.967647	0.99182	0.757174	0.989529	0.843996	0.918575	0.908222	0.7618	0.855799	1	1	0.951503	0.978142	0.994624	0.797346	0.967742	0.971182	0.763889	0.830399	1	0.991803	0.754545	1	0.693944	0.972527	0.811007	0.803023
579	1	0.718793	0.901505	0.530681	0.882483	1	0.730616	0.964706	0.989775	0.760486	0.989529	0.840491	0.916031	0.900574	0.746432	0.860502	1	1	0.955383	0.978142	0.989247	0.803378	0.967742	0.962536	0.760101	0.829472	1	0.991803	0.759091	1	0.689853	0.978022	0.811064	0.803004
675	1	0.713306	0.901505	0.528658	0.882483	1	0.729622	0.964706	0.989775	0.759382	0.989529	0.843996	0.916031	0.902486	0.751921	0.855799	1	1	0.951503	0.978142	0.994624	0.800965	0.967742	0.971182	0.770202	0.826691	1	0.991803	0.755682	1	0.691489	0.972527	0.811007	0.802967
704	1	0.711934	0.904241	0.519892	0.884701	1	0.733598	0.967647	0.99182	0.757174	0.989529	0.843996	0.918575	0.908222	0.7618	0.855799	1	1	0.951503	0.978142	0.994624	0.79614	0.967742	0.971182	0.763889	0.829472	1	0.991803	0.754545	1	0.691489	0.972527	0.81095	0.802956
705	1	0.711934	0.904241	0.519892	0.884701	1	0.733598	0.967647	0.99182	0.757174	0.989529	0.843996	0.918575	0.908222	0.7618	0.855799	1	1	0.951503	0.978142	0.994624	0.79614	0.967742	0.971182	0.763889	0.829472	1	0.991803	0.754545	1	0.691489	0.972527	0.81095	0.802956
660	1	0.714678	0.901505	0.530681	0.882483	1	0.730616	0.964706	0.989775	0.757174	0.989529	0.842244	0.916031	0.902486	0.750823	0.854232	1	1	0.951503	0.978142	0.989247	0.798552	0.967742	0.971182	0.767677	0.830399	1	0.991803	0.755682	1	0.690671	0.972527	0.810837	0.802782
661	1	0.714678	0.901505	0.530681	0.882483	1	0.730616	0.964706	0.989775	0.757174	0.989529	0.842244	0.916031	0.902486	0.750823	0.854232	1	1	0.951503	0.978142	0.989247	0.798552	0.967742	0.971182	0.767677	0.830399	1	0.991803	0.755682	1	0.690671	0.972527	0.810837	0.802782
666	1	0.713306	0.901505	0.528658	0.882483	1	0.730616	0.964706	0.989775	0.757174	0.989529	0.842244	0.916031	0.902486	0.750823	0.855799	1	1	0.951503	0.978142	0.994624	0.799759	0.967742	0.971182	0.770202	0.826691	1	0.991803	0.756818	1	0.690671	0.972527	0.810723	0.802675
667	1	0.713306	0.901505	0.528658	0.882483	1	0.730616	0.964706	0.989775	0.757174	0.989529	0.842244	0.916031	0.902486	0.750823	0.855799	1	1	0.951503	0.978142	0.994624	0.799759	0.967742	0.971182	0.770202	0.826691	1	0.991803	0.756818	1	0.690671	0.972527	0.810723	0.802675
662	1	0.714678	0.900137	0.530681	0.882483	1	0.730616	0.964706	0.989775	0.757174	0.989529	0.842244	0.916031	0.902486	0.750823	0.854232	1	1	0.951503	0.978142	0.989247	0.798552	0.967742	0.971182	0.767677	0.830399	1	0.991803	0.755682	1	0.689853	0.972527	0.810723	0.802665
663	1	0.714678	0.900137	0.530007	0.882483	1	0.730616	0.964706	0.989775	0.757174	0.989529	0.842244	0.916031	0.902486	0.750823	0.854232	1	1	0.951503	0.978142	0.989247	0.798552	0.967742	0.971182	0.767677	0.830399	1	0.991803	0.755682	1	0.690671	0.972527	0.810723	0.802665
664	1	0.714678	0.900137	0.530007	0.882483	1	0.730616	0.964706	0.989775	0.757174	0.989529	0.842244	0.916031	0.902486	0.750823	0.854232	1	1	0.951503	0.978142	0.989247	0.798552	0.967742	0.971182	0.767677	0.830399	1	0.991803	0.755682	1	0.690671	0.972527	0.810723	0.802665
665	1	0.714678	0.900137	0.530007	0.882483	1	0.730616	0.964706	0.989775	0.757174	0.989529	0.842244	0.916031	0.902486	0.750823	0.854232	1	1	0.951503	0.978142	0.989247	0.798552	0.967742	0.971182	0.767677	0.830399	1	0.991803	0.755682	1	0.690671	0.972527	0.810723	0.802665
701	1	0.711934	0.904241	0.519892	0.884701	1	0.732604	0.967647	0.99182	0.756071	0.989529	0.842244	0.918575	0.908222	0.7618	0.855799	1	1	0.951503	0.978142	0.994624	0.79614	0.967742	0.971182	0.763889	0.828545	1	0.991803	0.754545	1	0.691489	0.972527	0.810667	0.802657
702	1	0.711934	0.904241	0.519892	0.884701	1	0.732604	0.967647	0.99182	0.756071	0.989529	0.842244	0.918575	0.908222	0.7618	0.855799	1	1	0.951503	0.978142	0.994624	0.79614	0.967742	0.971182	0.763889	0.828545	1	0.991803	0.754545	1	0.691489	0.972527	0.810667	0.802657
703	1	0.711934	0.904241	0.519892	0.884701	1	0.732604	0.967647	0.99182	0.756071	0.989529	0.842244	0.918575	0.908222	0.7618	0.855799	1	1	0.951503	0.978142	0.994624	0.79614	0.967742	0.971182	0.763889	0.828545	1	0.991803	0.754545	1	0.691489	0.972527	0.810667	0.802657
653	1	0.713306	0.900137	0.530681	0.886918	1	0.730616	0.967647	0.989775	0.757174	0.989529	0.841367	0.916031	0.902486	0.74753	0.854232	1	1	0.951503	0.978142	0.989247	0.802171	0.967742	0.971182	0.765152	0.830399	1	0.991803	0.754545	1	0.688216	0.972527	0.810496	0.802421
654	1	0.713306	0.900137	0.530681	0.886918	1	0.730616	0.967647	0.989775	0.757174	0.989529	0.841367	0.916031	0.902486	0.74753	0.854232	1	1	0.951503	0.978142	0.989247	0.802171	0.967742	0.971182	0.765152	0.830399	1	0.991803	0.754545	1	0.688216	0.972527	0.810496	0.802421
655	1	0.713306	0.900137	0.530681	0.886918	1	0.730616	0.967647	0.989775	0.757174	0.989529	0.841367	0.916031	0.902486	0.74753	0.854232	1	1	0.951503	0.978142	0.989247	0.802171	0.967742	0.971182	0.765152	0.830399	1	0.991803	0.754545	1	0.688216	0.972527	0.810496	0.802421
659	1	0.713306	0.900137	0.530681	0.882483	1	0.730616	0.967647	0.989775	0.758278	0.989529	0.842244	0.916031	0.902486	0.74753	0.854232	1	1	0.951503	0.978142	0.989247	0.802171	0.967742	0.971182	0.765152	0.830399	1	0.991803	0.754545	1	0.688216	0.972527	0.810496	0.80242
577	1	0.720165	0.902873	0.526635	0.882483	1	0.730616	0.967647	0.989775	0.759382	0.989529	0.840491	0.916031	0.898662	0.745335	0.858934	1	1	0.954413	0.978142	0.989247	0.802171	0.967742	0.962536	0.760101	0.832252	1	0.991803	0.759091	1	0.686579	0.978022	0.810496	0.802408
578	1	0.720165	0.902873	0.526635	0.882483	1	0.730616	0.967647	0.989775	0.759382	0.989529	0.840491	0.916031	0.898662	0.745335	0.858934	1	1	0.954413	0.978142	0.989247	0.802171	0.967742	0.962536	0.760101	0.832252	1	0.991803	0.759091	1	0.686579	0.978022	0.810496	0.802408
731	1	0.709191	0.904241	0.513823	0.886918	1	0.724652	0.967647	0.99182	0.762693	0.989529	0.839614	0.918575	0.908222	0.763996	0.858934	1	1	0.952473	0.978142	0.994624	0.798552	0.97043	0.9683	0.761364	0.828545	1	0.991803	0.756818	1	0.693944	0.972527	0.810383	0.80239
710	1	0.707819	0.905609	0.513823	0.889135	1	0.730616	0.967647	0.99182	0.760486	0.989529	0.842244	0.918575	0.908222	0.762898	0.857367	1	1	0.951503	0.978142	0.994624	0.793727	0.97043	0.971182	0.762626	0.829472	1	0.991803	0.752273	1	0.693944	0.972527	0.810383	0.802382
711	1	0.707819	0.905609	0.513823	0.889135	1	0.730616	0.967647	0.99182	0.760486	0.989529	0.842244	0.918575	0.908222	0.762898	0.857367	1	1	0.951503	0.978142	0.994624	0.793727	0.97043	0.971182	0.762626	0.829472	1	0.991803	0.752273	1	0.693944	0.972527	0.810383	0.802382
730	1	0.709191	0.904241	0.513149	0.886918	1	0.724652	0.967647	0.99182	0.762693	0.989529	0.839614	0.918575	0.908222	0.763996	0.858934	1	1	0.952473	0.978142	0.994624	0.798552	0.97043	0.9683	0.761364	0.828545	1	0.991803	0.756818	1	0.693944	0.972527	0.810326	0.802335
709	1	0.707819	0.905609	0.513823	0.889135	1	0.730616	0.967647	0.99182	0.760486	0.989529	0.842244	0.918575	0.908222	0.762898	0.855799	1	1	0.951503	0.978142	0.994624	0.793727	0.97043	0.971182	0.762626	0.829472	1	0.991803	0.752273	1	0.693944	0.972527	0.810326	0.802323
656	1	0.713306	0.900137	0.530681	0.882483	1	0.730616	0.967647	0.989775	0.757174	0.989529	0.841367	0.916031	0.902486	0.74753	0.854232	1	1	0.951503	0.978142	0.989247	0.802171	0.967742	0.971182	0.765152	0.830399	1	0.991803	0.754545	1	0.688216	0.972527	0.810383	0.802301
657	1	0.713306	0.900137	0.530681	0.882483	1	0.730616	0.967647	0.989775	0.757174	0.989529	0.841367	0.916031	0.902486	0.74753	0.854232	1	1	0.951503	0.978142	0.989247	0.802171	0.967742	0.971182	0.765152	0.830399	1	0.991803	0.754545	1	0.688216	0.972527	0.810383	0.802301
658	1	0.713306	0.900137	0.530681	0.882483	1	0.730616	0.967647	0.989775	0.757174	0.989529	0.841367	0.916031	0.902486	0.74753	0.854232	1	1	0.951503	0.978142	0.989247	0.802171	0.967742	0.971182	0.765152	0.830399	1	0.991803	0.754545	1	0.688216	0.972527	0.810383	0.802301
717	1	0.707819	0.904241	0.513149	0.889135	1	0.730616	0.967647	0.99182	0.760486	0.989529	0.841367	0.918575	0.908222	0.762898	0.855799	1	1	0.952473	0.978142	0.994624	0.793727	0.97043	0.971182	0.762626	0.829472	1	0.991803	0.754545	1	0.693126	0.972527	0.81027	0.802266
715	1	0.707819	0.904241	0.513149	0.889135	1	0.730616	0.967647	0.99182	0.760486	0.989529	0.841367	0.918575	0.908222	0.762898	0.855799	1	1	0.952473	0.978142	0.994624	0.793727	0.97043	0.971182	0.762626	0.829472	1	0.991803	0.754545	1	0.693126	0.972527	0.81027	0.802265
716	1	0.707819	0.904241	0.513149	0.889135	1	0.730616	0.967647	0.99182	0.760486	0.989529	0.841367	0.918575	0.908222	0.762898	0.855799	1	1	0.952473	0.978142	0.994624	0.793727	0.97043	0.971182	0.762626	0.829472	1	0.991803	0.754545	1	0.693126	0.972527	0.81027	0.802265
714	1	0.707819	0.904241	0.513149	0.889135	1	0.730616	0.967647	0.99182	0.760486	0.989529	0.841367	0.918575	0.908222	0.762898	0.855799	1	1	0.952473	0.978142	0.994624	0.793727	0.97043	0.971182	0.762626	0.829472	1	0.991803	0.753409	1	0.693944	0.972527	0.81027	0.802261
712	1	0.707819	0.905609	0.513149	0.889135	1	0.730616	0.967647	0.99182	0.760486	0.989529	0.841367	0.918575	0.908222	0.762898	0.855799	1	1	0.952473	0.978142	0.994624	0.793727	0.97043	0.971182	0.762626	0.829472	1	0.991803	0.752273	1	0.693944	0.972527	0.81027	0.80226
713	1	0.707819	0.904241	0.513149	0.889135	1	0.730616	0.967647	0.99182	0.760486	0.989529	0.841367	0.918575	0.908222	0.762898	0.855799	1	1	0.952473	0.978142	0.994624	0.793727	0.97043	0.971182	0.762626	0.829472	1	0.991803	0.753409	1	0.693944	0.972527	0.81027	0.80226
727	1	0.707819	0.904241	0.514498	0.886918	1	0.723658	0.967647	0.99182	0.762693	0.989529	0.839614	0.918575	0.908222	0.7618	0.858934	1	1	0.952473	0.978142	0.994624	0.798552	0.97043	0.9683	0.761364	0.830399	1	0.991803	0.755682	1	0.693126	0.972527	0.810213	0.802209
728	1	0.707819	0.904241	0.514498	0.886918	1	0.723658	0.967647	0.99182	0.762693	0.989529	0.839614	0.918575	0.908222	0.7618	0.858934	1	1	0.952473	0.978142	0.994624	0.798552	0.97043	0.9683	0.761364	0.829472	1	0.991803	0.755682	1	0.693126	0.972527	0.810156	0.802149
729	1	0.707819	0.904241	0.513823	0.886918	1	0.723658	0.967647	0.99182	0.762693	0.989529	0.839614	0.918575	0.908222	0.7618	0.858934	1	1	0.952473	0.978142	0.994624	0.798552	0.97043	0.9683	0.761364	0.829472	1	0.991803	0.755682	1	0.693126	0.972527	0.810099	0.802092
599	1	0.714678	0.900137	0.52731	0.886918	1	0.732604	0.964706	0.989775	0.761589	0.989529	0.841367	0.916031	0.900574	0.748628	0.858934	1	1	0.952473	0.978142	0.989247	0.797346	0.967742	0.9683	0.762626	0.825765	1	0.991803	0.753409	1	0.689034	0.978022	0.810156	0.802082
600	1	0.714678	0.900137	0.52731	0.886918	1	0.732604	0.964706	0.989775	0.761589	0.989529	0.841367	0.916031	0.900574	0.748628	0.858934	1	1	0.952473	0.978142	0.989247	0.797346	0.967742	0.9683	0.762626	0.825765	1	0.991803	0.753409	1	0.689034	0.978022	0.810156	0.802082
601	1	0.714678	0.900137	0.527984	0.886918	1	0.732604	0.964706	0.989775	0.761589	0.989529	0.841367	0.916031	0.900574	0.748628	0.858934	1	1	0.952473	0.978142	0.989247	0.797346	0.967742	0.9683	0.762626	0.825765	1	0.991803	0.753409	1	0.688216	0.978022	0.810156	0.802076
722	1	0.710562	0.905609	0.512475	0.889135	1	0.725646	0.967647	0.99182	0.761589	0.989529	0.840491	0.918575	0.908222	0.762898	0.857367	1	1	0.952473	0.978142	0.994624	0.79614	0.97043	0.971182	0.761364	0.828545	1	0.991803	0.755682	1	0.690671	0.972527	0.810043	0.802044
725	1	0.707819	0.904241	0.5118	0.886918	1	0.724652	0.967647	0.99182	0.761589	0.989529	0.839614	0.918575	0.910134	0.763996	0.858934	1	1	0.952473	0.978142	0.994624	0.798552	0.97043	0.9683	0.762626	0.830399	1	0.991803	0.754545	1	0.691489	0.972527	0.810043	0.802037
726	1	0.707819	0.904241	0.5118	0.886918	1	0.724652	0.967647	0.99182	0.761589	0.989529	0.839614	0.918575	0.910134	0.763996	0.858934	1	1	0.952473	0.978142	0.994624	0.798552	0.97043	0.9683	0.762626	0.830399	1	0.991803	0.754545	1	0.691489	0.972527	0.810043	0.802037
708	1	0.707819	0.905609	0.514498	0.889135	1	0.730616	0.967647	0.99182	0.759382	0.989529	0.842244	0.918575	0.908222	0.7618	0.855799	1	1	0.951503	0.978142	0.994624	0.791315	0.97043	0.971182	0.762626	0.829472	1	0.991803	0.751136	1	0.693126	0.972527	0.810043	0.802029
576	1	0.720165	0.902873	0.523938	0.880266	1	0.732604	0.967647	0.989775	0.760486	0.989529	0.840491	0.916031	0.898662	0.745335	0.858934	1	1	0.954413	0.978142	0.989247	0.802171	0.967742	0.959654	0.760101	0.832252	1	0.991803	0.760227	1	0.682488	0.978022	0.810099	0.802006
723	1	0.710562	0.905609	0.512475	0.889135	1	0.725646	0.967647	0.99182	0.761589	0.989529	0.840491	0.918575	0.908222	0.762898	0.857367	1	1	0.952473	0.978142	0.994624	0.79614	0.97043	0.971182	0.761364	0.828545	1	0.991803	0.755682	1	0.689853	0.972527	0.809986	0.801985
720	1	0.710562	0.905609	0.513149	0.886918	1	0.724652	0.967647	0.99182	0.761589	0.989529	0.840491	0.918575	0.908222	0.762898	0.857367	1	1	0.952473	0.978142	0.994624	0.79614	0.97043	0.971182	0.761364	0.828545	1	0.991803	0.755682	1	0.690671	0.972527	0.809986	0.801982
721	1	0.710562	0.905609	0.513149	0.886918	1	0.725646	0.967647	0.99182	0.761589	0.989529	0.840491	0.918575	0.908222	0.762898	0.857367	1	1	0.952473	0.978142	0.994624	0.79614	0.97043	0.971182	0.761364	0.827618	1	0.991803	0.755682	1	0.690671	0.972527	0.809986	0.801981
597	1	0.714678	0.900137	0.52731	0.886918	1	0.732604	0.961765	0.989775	0.761589	0.989529	0.841367	0.916031	0.900574	0.74753	0.858934	1	1	0.952473	0.978142	0.989247	0.797346	0.967742	0.9683	0.762626	0.825765	1	0.991803	0.753409	1	0.689034	0.978022	0.810043	0.801963
598	1	0.714678	0.900137	0.52731	0.886918	1	0.732604	0.961765	0.989775	0.761589	0.989529	0.841367	0.916031	0.900574	0.74753	0.858934	1	1	0.952473	0.978142	0.989247	0.797346	0.967742	0.9683	0.762626	0.825765	1	0.991803	0.753409	1	0.689034	0.978022	0.810043	0.801963
732	1	0.706447	0.902873	0.513149	0.886918	1	0.724652	0.967647	0.99182	0.763797	0.989529	0.839614	0.918575	0.908222	0.763996	0.863636	1	1	0.949564	0.978142	0.994624	0.798552	0.97043	0.9683	0.760101	0.827618	1	0.991803	0.759091	1	0.689853	0.972527	0.809929	0.801933
719	1	0.710562	0.905609	0.513149	0.886918	1	0.724652	0.967647	0.99182	0.761589	0.989529	0.839614	0.918575	0.908222	0.762898	0.857367	1	1	0.952473	0.978142	0.994624	0.79614	0.97043	0.971182	0.761364	0.828545	1	0.991803	0.755682	1	0.690671	0.972527	0.809929	0.801919
733	1	0.706447	0.902873	0.5118	0.886918	1	0.724652	0.967647	0.99182	0.763797	0.989529	0.839614	0.918575	0.908222	0.763996	0.863636	1	1	0.949564	0.978142	0.994624	0.797346	0.97043	0.9683	0.761364	0.828545	1	0.991803	0.759091	1	0.689853	0.972527	0.809872	0.801882
651	1	0.716049	0.898769	0.530681	0.884701	1	0.730616	0.964706	0.989775	0.759382	0.989529	0.841367	0.916031	0.902486	0.74753	0.854232	1	1	0.951503	0.978142	0.989247	0.797346	0.967742	0.971182	0.762626	0.826691	1	0.991803	0.752273	1	0.688216	0.978022	0.809929	0.801839
602	1	0.713306	0.898769	0.527984	0.884701	1	0.733598	0.964706	0.989775	0.762693	0.989529	0.841367	0.916031	0.900574	0.746432	0.858934	1	1	0.952473	0.978142	0.989247	0.798552	0.967742	0.9683	0.762626	0.823911	1	0.991803	0.752273	1	0.689034	0.978022	0.809929	0.801838
652	1	0.716049	0.898769	0.531355	0.884701	1	0.730616	0.964706	0.989775	0.759382	0.989529	0.841367	0.916031	0.902486	0.74753	0.854232	1	1	0.951503	0.978142	0.989247	0.797346	0.967742	0.971182	0.762626	0.826691	1	0.991803	0.751136	1	0.688216	0.978022	0.809929	0.801836
603	1	0.713306	0.898769	0.52731	0.884701	1	0.733598	0.964706	0.989775	0.762693	0.989529	0.841367	0.916031	0.900574	0.746432	0.858934	1	1	0.952473	0.978142	0.989247	0.798552	0.967742	0.9683	0.762626	0.823911	1	0.991803	0.752273	1	0.689034	0.978022	0.809872	0.801781
724	1	0.706447	0.905609	0.512475	0.889135	1	0.724652	0.967647	0.99182	0.760486	0.989529	0.840491	0.918575	0.908222	0.7618	0.857367	1	1	0.952473	0.978142	0.994624	0.794934	0.97043	0.971182	0.761364	0.829472	1	0.991803	0.755682	1	0.691489	0.972527	0.809759	0.80175
643	1	0.714678	0.898769	0.529332	0.884701	1	0.729622	0.964706	0.989775	0.761589	0.989529	0.842244	0.916031	0.900574	0.745335	0.854232	1	1	0.951503	0.978142	0.989247	0.797346	0.967742	0.971182	0.762626	0.825765	1	0.991803	0.751136	1	0.689853	0.978022	0.809702	0.801606
644	1	0.714678	0.898769	0.529332	0.884701	1	0.729622	0.964706	0.989775	0.760486	0.989529	0.842244	0.916031	0.900574	0.745335	0.854232	1	1	0.951503	0.978142	0.989247	0.797346	0.967742	0.971182	0.762626	0.825765	1	0.991803	0.751136	1	0.689853	0.978022	0.809645	0.801547
614	1	0.713306	0.898769	0.526635	0.884701	1	0.73161	0.964706	0.989775	0.761589	0.989529	0.841367	0.918575	0.900574	0.745335	0.854232	1	1	0.951503	0.978142	0.989247	0.797346	0.967742	0.971182	0.762626	0.824838	1	0.991803	0.753409	1	0.690671	0.978022	0.809645	0.801546
642	1	0.714678	0.897401	0.529332	0.884701	1	0.729622	0.964706	0.989775	0.761589	0.989529	0.842244	0.916031	0.900574	0.745335	0.854232	1	1	0.951503	0.978142	0.989247	0.797346	0.967742	0.971182	0.762626	0.825765	1	0.991803	0.751136	1	0.689853	0.978022	0.809645	0.801546
718	1	0.706447	0.904241	0.513149	0.889135	1	0.725646	0.967647	0.99182	0.760486	0.989529	0.839614	0.918575	0.908222	0.762898	0.855799	1	1	0.952473	0.978142	0.994624	0.793727	0.97043	0.971182	0.763889	0.828545	1	0.991803	0.754545	1	0.689034	0.972527	0.809532	0.801503
639	1	0.713306	0.897401	0.528658	0.884701	1	0.729622	0.964706	0.989775	0.761589	0.989529	0.842244	0.916031	0.900574	0.745335	0.854232	1	1	0.951503	0.978142	0.989247	0.797346	0.967742	0.971182	0.762626	0.826691	1	0.991803	0.751136	1	0.689853	0.978022	0.809589	0.801487
640	1	0.713306	0.897401	0.528658	0.884701	1	0.729622	0.964706	0.989775	0.761589	0.989529	0.842244	0.916031	0.900574	0.745335	0.854232	1	1	0.951503	0.978142	0.989247	0.797346	0.967742	0.971182	0.762626	0.826691	1	0.991803	0.751136	1	0.689853	0.978022	0.809589	0.801487
641	1	0.713306	0.897401	0.529332	0.884701	1	0.729622	0.964706	0.989775	0.761589	0.989529	0.842244	0.916031	0.900574	0.745335	0.854232	1	1	0.951503	0.978142	0.989247	0.797346	0.967742	0.971182	0.762626	0.825765	1	0.991803	0.751136	1	0.689853	0.978022	0.809589	0.801487
650	1	0.716049	0.898769	0.529332	0.884701	1	0.729622	0.964706	0.989775	0.759382	0.989529	0.841367	0.916031	0.902486	0.745335	0.854232	1	1	0.951503	0.978142	0.989247	0.797346	0.967742	0.971182	0.762626	0.826691	1	0.991803	0.751136	1	0.688216	0.978022	0.809589	0.801486
612	1	0.713306	0.900137	0.526635	0.884701	1	0.73161	0.964706	0.989775	0.761589	0.989529	0.841367	0.918575	0.900574	0.744237	0.854232	1	1	0.951503	0.978142	0.989247	0.797346	0.967742	0.9683	0.763889	0.824838	1	0.991803	0.752273	1	0.690671	0.978022	0.809589	0.80148
613	1	0.713306	0.900137	0.526635	0.884701	1	0.73161	0.964706	0.989775	0.761589	0.989529	0.841367	0.918575	0.900574	0.744237	0.854232	1	1	0.951503	0.978142	0.989247	0.797346	0.967742	0.9683	0.763889	0.824838	1	0.991803	0.752273	1	0.690671	0.978022	0.809589	0.80148
611	1	0.713306	0.900137	0.526635	0.884701	1	0.73161	0.964706	0.989775	0.761589	0.989529	0.841367	0.918575	0.900574	0.744237	0.854232	1	1	0.951503	0.978142	0.989247	0.797346	0.967742	0.9683	0.763889	0.824838	1	0.991803	0.752273	1	0.690671	0.978022	0.809589	0.801479
610	1	0.713306	0.900137	0.526635	0.884701	1	0.73161	0.964706	0.989775	0.761589	0.989529	0.841367	0.918575	0.900574	0.744237	0.854232	1	1	0.951503	0.978142	0.989247	0.797346	0.967742	0.9683	0.763889	0.824838	1	0.991803	0.752273	1	0.690671	0.978022	0.809589	0.801478
647	1	0.716049	0.898769	0.528658	0.884701	1	0.729622	0.964706	0.989775	0.759382	0.989529	0.841367	0.916031	0.902486	0.745335	0.854232	1	1	0.951503	0.978142	0.989247	0.797346	0.967742	0.971182	0.762626	0.826691	1	0.991803	0.751136	1	0.688216	0.978022	0.809532	0.80143
648	1	0.716049	0.898769	0.528658	0.884701	1	0.729622	0.964706	0.989775	0.759382	0.989529	0.841367	0.916031	0.902486	0.745335	0.854232	1	1	0.951503	0.978142	0.989247	0.797346	0.967742	0.971182	0.762626	0.826691	1	0.991803	0.751136	1	0.688216	0.978022	0.809532	0.801429
649	1	0.716049	0.898769	0.528658	0.884701	1	0.729622	0.964706	0.989775	0.759382	0.989529	0.841367	0.916031	0.902486	0.745335	0.854232	1	1	0.951503	0.978142	0.989247	0.797346	0.967742	0.971182	0.762626	0.826691	1	0.991803	0.751136	1	0.688216	0.978022	0.809532	0.801429
638	1	0.713306	0.897401	0.528658	0.884701	1	0.729622	0.964706	0.989775	0.761589	0.989529	0.841367	0.916031	0.900574	0.745335	0.854232	1	1	0.951503	0.978142	0.989247	0.797346	0.967742	0.971182	0.762626	0.826691	1	0.991803	0.751136	1	0.689853	0.978022	0.809532	0.801428
645	1	0.714678	0.898769	0.529332	0.884701	1	0.729622	0.964706	0.989775	0.760486	0.989529	0.841367	0.916031	0.902486	0.745335	0.854232	1	1	0.951503	0.978142	0.989247	0.797346	0.967742	0.971182	0.762626	0.825765	1	0.991803	0.751136	1	0.688216	0.978022	0.809532	0.801428
646	1	0.714678	0.898769	0.529332	0.884701	1	0.729622	0.964706	0.989775	0.760486	0.989529	0.841367	0.916031	0.902486	0.745335	0.854232	1	1	0.951503	0.978142	0.989247	0.797346	0.967742	0.971182	0.762626	0.825765	1	0.991803	0.751136	1	0.688216	0.978022	0.809532	0.801428
621	1	0.713306	0.898769	0.52731	0.884701	1	0.728628	0.964706	0.989775	0.761589	0.989529	0.840491	0.918575	0.900574	0.745335	0.854232	1	1	0.951503	0.978142	0.989247	0.797346	0.967742	0.971182	0.762626	0.825765	1	0.991803	0.752273	1	0.691489	0.978022	0.809532	0.801424
622	1	0.713306	0.898769	0.52731	0.884701	1	0.728628	0.964706	0.989775	0.761589	0.989529	0.840491	0.918575	0.900574	0.745335	0.854232	1	1	0.951503	0.978142	0.989247	0.797346	0.967742	0.971182	0.762626	0.825765	1	0.991803	0.752273	1	0.691489	0.978022	0.809532	0.801424
583	1	0.716049	0.900137	0.529332	0.884701	1	0.727634	0.961765	0.989775	0.760486	0.989529	0.840491	0.916031	0.900574	0.748628	0.858934	1	1	0.952473	0.978142	0.989247	0.797346	0.967742	0.962536	0.760101	0.825765	1	0.991803	0.753409	1	0.687398	0.978022	0.809532	0.801406
631	1	0.713306	0.898769	0.526635	0.884701	1	0.729622	0.964706	0.989775	0.761589	0.989529	0.840491	0.916031	0.900574	0.745335	0.854232	1	1	0.951503	0.978142	0.989247	0.797346	0.967742	0.971182	0.763889	0.826691	1	0.991803	0.751136	1	0.690671	0.978022	0.809475	0.801368
632	1	0.713306	0.898769	0.526635	0.884701	1	0.729622	0.964706	0.989775	0.761589	0.989529	0.840491	0.916031	0.900574	0.745335	0.854232	1	1	0.951503	0.978142	0.989247	0.797346	0.967742	0.971182	0.763889	0.826691	1	0.991803	0.751136	1	0.690671	0.978022	0.809475	0.801368
630	1	0.713306	0.898769	0.525961	0.884701	1	0.729622	0.964706	0.989775	0.761589	0.989529	0.840491	0.916031	0.900574	0.745335	0.854232	1	1	0.951503	0.978142	0.989247	0.797346	0.967742	0.971182	0.762626	0.826691	1	0.991803	0.752273	1	0.690671	0.978022	0.809418	0.801309
624	1	0.713306	0.898769	0.526635	0.884701	1	0.728628	0.964706	0.989775	0.761589	0.989529	0.840491	0.916031	0.900574	0.745335	0.854232	1	1	0.951503	0.978142	0.989247	0.797346	0.967742	0.971182	0.762626	0.825765	1	0.991803	0.752273	1	0.691489	0.978022	0.809418	0.801308
633	1	0.713306	0.898769	0.526635	0.884701	1	0.728628	0.964706	0.989775	0.761589	0.989529	0.840491	0.916031	0.900574	0.745335	0.854232	1	1	0.951503	0.978142	0.989247	0.797346	0.967742	0.971182	0.763889	0.826691	1	0.991803	0.751136	1	0.690671	0.978022	0.809418	0.801308
572	1	0.720165	0.902873	0.520566	0.880266	1	0.73161	0.967647	0.989775	0.760486	0.989529	0.840491	0.913486	0.898662	0.744237	0.858934	1	1	0.953443	0.978142	0.989247	0.802171	0.967742	0.959654	0.760101	0.832252	1	0.991803	0.756818	1	0.682488	0.978022	0.809418	0.801307
573	1	0.720165	0.902873	0.520566	0.880266	1	0.73161	0.967647	0.989775	0.760486	0.989529	0.840491	0.913486	0.898662	0.744237	0.858934	1	1	0.953443	0.978142	0.989247	0.802171	0.967742	0.959654	0.760101	0.832252	1	0.991803	0.756818	1	0.682488	0.978022	0.809418	0.801306
620	1	0.713306	0.898769	0.526635	0.884701	1	0.728628	0.964706	0.989775	0.761589	0.989529	0.840491	0.918575	0.900574	0.745335	0.854232	1	1	0.951503	0.978142	0.989247	0.797346	0.967742	0.971182	0.762626	0.824838	1	0.991803	0.752273	1	0.691489	0.978022	0.809418	0.801306
609	1	0.713306	0.898769	0.52731	0.884701	1	0.73161	0.964706	0.989775	0.760486	0.989529	0.840491	0.918575	0.900574	0.745335	0.854232	1	1	0.951503	0.978142	0.989247	0.797346	0.967742	0.9683	0.762626	0.824838	1	0.991803	0.752273	1	0.689853	0.978022	0.809418	0.801297
584	1	0.716049	0.900137	0.529332	0.884701	1	0.727634	0.961765	0.989775	0.759382	0.989529	0.840491	0.916031	0.900574	0.748628	0.858934	1	1	0.952473	0.978142	0.989247	0.797346	0.967742	0.962536	0.760101	0.825765	1	0.991803	0.753409	1	0.686579	0.978022	0.809418	0.80129
585	1	0.716049	0.900137	0.529332	0.884701	1	0.727634	0.961765	0.989775	0.759382	0.989529	0.840491	0.916031	0.900574	0.748628	0.858934	1	1	0.952473	0.978142	0.989247	0.797346	0.967742	0.962536	0.760101	0.825765	1	0.991803	0.753409	1	0.686579	0.978022	0.809418	0.80129
586	1	0.716049	0.900137	0.529332	0.884701	1	0.727634	0.961765	0.989775	0.759382	0.989529	0.840491	0.916031	0.900574	0.748628	0.858934	1	1	0.952473	0.978142	0.989247	0.797346	0.967742	0.962536	0.760101	0.825765	1	0.991803	0.753409	1	0.686579	0.978022	0.809418	0.80129
625	1	0.713306	0.898769	0.525961	0.884701	1	0.728628	0.964706	0.989775	0.761589	0.989529	0.840491	0.916031	0.900574	0.745335	0.854232	1	1	0.951503	0.978142	0.989247	0.797346	0.967742	0.971182	0.762626	0.826691	1	0.991803	0.752273	1	0.690671	0.978022	0.809362	0.801251
626	1	0.713306	0.898769	0.525961	0.884701	1	0.728628	0.964706	0.989775	0.761589	0.989529	0.840491	0.916031	0.900574	0.745335	0.854232	1	1	0.951503	0.978142	0.989247	0.797346	0.967742	0.971182	0.762626	0.826691	1	0.991803	0.752273	1	0.690671	0.978022	0.809362	0.801251
627	1	0.713306	0.898769	0.525961	0.884701	1	0.728628	0.964706	0.989775	0.761589	0.989529	0.840491	0.916031	0.900574	0.745335	0.854232	1	1	0.951503	0.978142	0.989247	0.797346	0.967742	0.971182	0.762626	0.826691	1	0.991803	0.752273	1	0.690671	0.978022	0.809362	0.801251
628	1	0.713306	0.898769	0.525961	0.884701	1	0.728628	0.964706	0.989775	0.761589	0.989529	0.840491	0.916031	0.900574	0.745335	0.854232	1	1	0.951503	0.978142	0.989247	0.797346	0.967742	0.971182	0.762626	0.826691	1	0.991803	0.752273	1	0.690671	0.978022	0.809362	0.801251
629	1	0.713306	0.898769	0.525961	0.884701	1	0.728628	0.964706	0.989775	0.761589	0.989529	0.840491	0.916031	0.900574	0.745335	0.854232	1	1	0.951503	0.978142	0.989247	0.797346	0.967742	0.971182	0.762626	0.826691	1	0.991803	0.752273	1	0.690671	0.978022	0.809362	0.801251
615	1	0.713306	0.898769	0.526635	0.884701	1	0.728628	0.964706	0.989775	0.761589	0.989529	0.841367	0.918575	0.900574	0.745335	0.854232	1	1	0.951503	0.978142	0.989247	0.797346	0.967742	0.971182	0.761364	0.824838	1	0.991803	0.752273	1	0.690671	0.978022	0.809362	0.80125
623	1	0.713306	0.898769	0.525961	0.884701	1	0.728628	0.964706	0.989775	0.761589	0.989529	0.840491	0.916031	0.900574	0.745335	0.854232	1	1	0.951503	0.978142	0.989247	0.797346	0.967742	0.971182	0.762626	0.825765	1	0.991803	0.752273	1	0.691489	0.978022	0.809362	0.80125
634	1	0.713306	0.897401	0.52731	0.884701	1	0.729622	0.964706	0.989775	0.761589	0.989529	0.840491	0.916031	0.900574	0.745335	0.854232	1	1	0.951503	0.978142	0.989247	0.797346	0.967742	0.971182	0.763889	0.826691	1	0.991803	0.75	1	0.689853	0.978022	0.809362	0.801249
635	1	0.713306	0.897401	0.52731	0.884701	1	0.729622	0.964706	0.989775	0.761589	0.989529	0.840491	0.916031	0.900574	0.745335	0.854232	1	1	0.951503	0.978142	0.989247	0.797346	0.967742	0.971182	0.763889	0.826691	1	0.991803	0.75	1	0.689853	0.978022	0.809362	0.801249
617	1	0.713306	0.898769	0.526635	0.884701	1	0.728628	0.964706	0.989775	0.761589	0.989529	0.840491	0.918575	0.900574	0.745335	0.854232	1	1	0.951503	0.978142	0.989247	0.797346	0.967742	0.971182	0.762626	0.824838	1	0.991803	0.752273	1	0.690671	0.978022	0.809362	0.801248
618	1	0.713306	0.898769	0.526635	0.884701	1	0.728628	0.964706	0.989775	0.761589	0.989529	0.840491	0.918575	0.900574	0.745335	0.854232	1	1	0.951503	0.978142	0.989247	0.797346	0.967742	0.971182	0.762626	0.824838	1	0.991803	0.752273	1	0.690671	0.978022	0.809362	0.801248
619	1	0.713306	0.898769	0.526635	0.884701	1	0.728628	0.964706	0.989775	0.761589	0.989529	0.840491	0.918575	0.900574	0.745335	0.854232	1	1	0.951503	0.978142	0.989247	0.797346	0.967742	0.971182	0.762626	0.824838	1	0.991803	0.752273	1	0.690671	0.978022	0.809362	0.801248
637	1	0.713306	0.897401	0.527984	0.884701	1	0.729622	0.964706	0.989775	0.761589	0.989529	0.840491	0.916031	0.900574	0.745335	0.854232	1	1	0.951503	0.978142	0.989247	0.797346	0.967742	0.971182	0.762626	0.826691	1	0.991803	0.75	1	0.689853	0.978022	0.809362	0.801248
606	1	0.710562	0.898769	0.526635	0.884701	1	0.73161	0.964706	0.989775	0.761589	0.989529	0.841367	0.916031	0.900574	0.745335	0.854232	1	1	0.952473	0.978142	0.989247	0.798552	0.967742	0.9683	0.762626	0.823911	1	0.991803	0.752273	1	0.689853	0.978022	0.809362	0.801247
605	1	0.710562	0.898769	0.526635	0.884701	1	0.73161	0.964706	0.989775	0.761589	0.989529	0.841367	0.916031	0.900574	0.745335	0.854232	1	1	0.952473	0.978142	0.989247	0.798552	0.967742	0.9683	0.762626	0.823911	1	0.991803	0.752273	1	0.689853	0.978022	0.809362	0.801245
608	1	0.713306	0.897401	0.52731	0.884701	1	0.73161	0.964706	0.989775	0.760486	0.989529	0.840491	0.918575	0.900574	0.745335	0.854232	1	1	0.951503	0.978142	0.989247	0.797346	0.967742	0.9683	0.762626	0.824838	1	0.991803	0.752273	1	0.689853	0.978022	0.809362	0.801238
616	1	0.713306	0.897401	0.526635	0.884701	1	0.728628	0.964706	0.989775	0.761589	0.989529	0.841367	0.918575	0.900574	0.745335	0.854232	1	1	0.951503	0.978142	0.989247	0.797346	0.967742	0.971182	0.761364	0.824838	1	0.991803	0.752273	1	0.690671	0.978022	0.809305	0.801191
636	1	0.713306	0.897401	0.52731	0.884701	1	0.729622	0.964706	0.989775	0.761589	0.989529	0.840491	0.916031	0.900574	0.745335	0.854232	1	1	0.951503	0.978142	0.989247	0.797346	0.967742	0.971182	0.762626	0.826691	1	0.991803	0.75	1	0.689853	0.978022	0.809305	0.80119
574	1	0.720165	0.902873	0.519892	0.880266	1	0.73161	0.967647	0.989775	0.760486	0.989529	0.840491	0.913486	0.898662	0.744237	0.857367	1	1	0.953443	0.978142	0.989247	0.802171	0.967742	0.959654	0.760101	0.832252	1	0.991803	0.756818	1	0.682488	0.978022	0.809305	0.801189
604	1	0.710562	0.898769	0.526635	0.884701	1	0.73161	0.964706	0.989775	0.761589	0.989529	0.841367	0.916031	0.900574	0.745335	0.854232	1	1	0.952473	0.978142	0.989247	0.798552	0.967742	0.9683	0.762626	0.823911	1	0.991803	0.752273	1	0.689034	0.978022	0.809305	0.801187
575	1	0.720165	0.902873	0.519892	0.880266	1	0.73161	0.967647	0.989775	0.759382	0.989529	0.840491	0.913486	0.898662	0.744237	0.857367	1	1	0.953443	0.978142	0.989247	0.802171	0.967742	0.959654	0.760101	0.832252	1	0.991803	0.756818	1	0.682488	0.978022	0.809248	0.801131
596	1	0.711934	0.900137	0.525961	0.886918	1	0.730616	0.961765	0.989775	0.760486	0.989529	0.841367	0.916031	0.900574	0.74753	0.858934	1	1	0.952473	0.978142	0.989247	0.79614	0.967742	0.962536	0.760101	0.825765	1	0.991803	0.753409	1	0.687398	0.978022	0.809248	0.801126
593	1	0.711934	0.900137	0.527984	0.886918	1	0.727634	0.961765	0.989775	0.760486	0.989529	0.841367	0.916031	0.900574	0.74753	0.858934	1	1	0.952473	0.978142	0.989247	0.797346	0.967742	0.962536	0.760101	0.825765	1	0.991803	0.752273	1	0.687398	0.978022	0.809248	0.801123
594	1	0.711934	0.900137	0.527984	0.886918	1	0.727634	0.961765	0.989775	0.760486	0.989529	0.841367	0.916031	0.900574	0.74753	0.858934	1	1	0.952473	0.978142	0.989247	0.797346	0.967742	0.962536	0.760101	0.825765	1	0.991803	0.752273	1	0.687398	0.978022	0.809248	0.801123
587	1	0.713306	0.900137	0.526635	0.884701	1	0.728628	0.961765	0.989775	0.761589	0.989529	0.840491	0.916031	0.900574	0.74753	0.858934	1	1	0.952473	0.978142	0.989247	0.797346	0.967742	0.962536	0.760101	0.825765	1	0.991803	0.753409	1	0.687398	0.978022	0.809248	0.801116
595	1	0.711934	0.900137	0.52731	0.886918	1	0.727634	0.961765	0.989775	0.760486	0.989529	0.841367	0.916031	0.900574	0.74753	0.858934	1	1	0.952473	0.978142	0.989247	0.797346	0.967742	0.962536	0.760101	0.825765	1	0.991803	0.752273	1	0.687398	0.978022	0.809191	0.801065
607	1	0.710562	0.897401	0.52731	0.884701	1	0.73161	0.964706	0.989775	0.760486	0.989529	0.840491	0.918575	0.900574	0.744237	0.854232	1	1	0.951503	0.978142	0.989247	0.797346	0.967742	0.9683	0.762626	0.824838	1	0.991803	0.752273	1	0.689853	0.978022	0.809191	0.801061
592	1	0.711934	0.900137	0.526635	0.886918	1	0.727634	0.961765	0.989775	0.760486	0.989529	0.841367	0.916031	0.900574	0.74753	0.858934	1	1	0.952473	0.978142	0.989247	0.797346	0.967742	0.962536	0.760101	0.825765	1	0.991803	0.752273	1	0.687398	0.978022	0.809135	0.80101
571	1	0.720165	0.902873	0.519892	0.878049	1	0.730616	0.967647	0.989775	0.759382	0.989529	0.840491	0.913486	0.898662	0.743139	0.857367	1	1	0.953443	0.978142	0.989247	0.802171	0.967742	0.959654	0.760101	0.832252	1	0.991803	0.757955	1	0.682488	0.978022	0.809135	0.801006
588	1	0.713306	0.900137	0.526635	0.884701	1	0.727634	0.961765	0.989775	0.761589	0.989529	0.840491	0.916031	0.900574	0.74753	0.858934	1	1	0.952473	0.978142	0.989247	0.797346	0.967742	0.962536	0.760101	0.825765	1	0.991803	0.752273	1	0.687398	0.978022	0.809135	0.801002
591	1	0.711934	0.900137	0.526635	0.886918	1	0.727634	0.961765	0.989775	0.761589	0.989529	0.840491	0.916031	0.900574	0.74753	0.858934	1	1	0.952473	0.978142	0.989247	0.797346	0.967742	0.962536	0.760101	0.825765	1	0.991803	0.752273	1	0.686579	0.978022	0.809078	0.80095
589	1	0.713306	0.900137	0.526635	0.884701	1	0.727634	0.961765	0.989775	0.761589	0.989529	0.840491	0.916031	0.900574	0.74753	0.858934	1	1	0.952473	0.978142	0.989247	0.797346	0.967742	0.962536	0.760101	0.825765	1	0.991803	0.752273	1	0.686579	0.978022	0.809078	0.800947
590	1	0.713306	0.900137	0.526635	0.884701	1	0.727634	0.961765	0.989775	0.761589	0.989529	0.840491	0.916031	0.900574	0.74753	0.858934	1	1	0.952473	0.978142	0.989247	0.797346	0.967742	0.962536	0.760101	0.825765	1	0.991803	0.752273	1	0.686579	0.978022	0.809078	0.800947
570	1	0.720165	0.902873	0.520566	0.878049	1	0.729622	0.967647	0.989775	0.759382	0.989529	0.841367	0.913486	0.898662	0.743139	0.855799	1	1	0.953443	0.978142	0.989247	0.800965	0.967742	0.959654	0.760101	0.833179	1	0.991803	0.757955	1	0.681669	0.978022	0.809078	0.800939
569	1	0.720165	0.902873	0.520566	0.878049	1	0.729622	0.967647	0.989775	0.758278	0.989529	0.840491	0.913486	0.898662	0.743139	0.857367	1	1	0.953443	0.978142	0.989247	0.800965	0.967742	0.956772	0.760101	0.833179	1	0.991803	0.757955	1	0.681669	0.978022	0.808965	0.80082
568	1	0.720165	0.902873	0.520566	0.878049	1	0.730616	0.967647	0.989775	0.759382	0.989529	0.838738	0.913486	0.898662	0.743139	0.858934	1	1	0.952473	0.978142	0.989247	0.800965	0.967742	0.956772	0.760101	0.833179	1	0.991803	0.757955	1	0.680851	0.978022	0.808908	0.800758
565	1	0.717421	0.904241	0.520566	0.878049	1	0.728628	0.967647	0.989775	0.760486	0.989529	0.837862	0.913486	0.898662	0.744237	0.858934	1	1	0.953443	0.978142	0.989247	0.800965	0.967742	0.956772	0.760101	0.833179	1	0.991803	0.756818	1	0.681669	0.978022	0.808851	0.800699
567	1	0.718793	0.902873	0.519892	0.878049	1	0.730616	0.967647	0.989775	0.759382	0.989529	0.838738	0.913486	0.898662	0.743139	0.858934	1	1	0.952473	0.978142	0.989247	0.800965	0.967742	0.956772	0.760101	0.833179	1	0.991803	0.756818	1	0.681669	0.978022	0.808794	0.800642
566	1	0.718793	0.902873	0.519892	0.878049	1	0.728628	0.967647	0.989775	0.759382	0.989529	0.838738	0.913486	0.898662	0.743139	0.858934	1	1	0.953443	0.978142	0.989247	0.800965	0.967742	0.956772	0.760101	0.833179	1	0.991803	0.756818	1	0.681669	0.978022	0.808738	0.800582
557	1	0.716049	0.904241	0.519892	0.878049	1	0.72664	0.967647	0.989775	0.759382	0.989529	0.838738	0.913486	0.898662	0.740944	0.855799	1	1	0.952473	0.978142	0.989247	0.803378	0.967742	0.956772	0.760101	0.832252	1	0.991803	0.760227	1	0.683306	0.978022	0.808624	0.800453
564	1	0.717421	0.904241	0.519892	0.878049	1	0.725646	0.967647	0.989775	0.760486	0.989529	0.837862	0.910941	0.898662	0.744237	0.858934	1	1	0.953443	0.978142	0.989247	0.800965	0.967742	0.956772	0.760101	0.832252	1	0.991803	0.756818	1	0.682488	0.978022	0.808567	0.800406
734	1	0.702332	0.901505	0.509777	0.886918	1	0.729622	0.967647	0.99182	0.756071	0.994764	0.837862	0.916031	0.908222	0.758507	0.860502	1	1	0.953443	0.978142	0.994624	0.791315	0.97043	0.9683	0.761364	0.826691	1	0.991803	0.757955	1	0.688216	0.967033	0.808454	0.800396
558	1	0.717421	0.904241	0.519892	0.878049	1	0.724652	0.967647	0.989775	0.761589	0.989529	0.838738	0.913486	0.898662	0.739846	0.855799	1	1	0.953443	0.978142	0.989247	0.803378	0.967742	0.956772	0.758838	0.832252	1	0.991803	0.759091	1	0.682488	0.978022	0.808511	0.800334
559	1	0.717421	0.904241	0.519892	0.878049	1	0.724652	0.967647	0.989775	0.760486	0.989529	0.839614	0.913486	0.898662	0.739846	0.855799	1	1	0.953443	0.978142	0.989247	0.802171	0.967742	0.956772	0.758838	0.832252	1	0.991803	0.759091	1	0.682488	0.978022	0.808454	0.800275
560	1	0.717421	0.904241	0.519892	0.878049	1	0.724652	0.967647	0.989775	0.760486	0.989529	0.839614	0.913486	0.898662	0.739846	0.855799	1	1	0.953443	0.978142	0.989247	0.802171	0.967742	0.956772	0.758838	0.832252	1	0.991803	0.757955	1	0.682488	0.978022	0.808397	0.800216
556	1	0.716049	0.904241	0.520566	0.878049	1	0.72664	0.967647	0.989775	0.758278	0.989529	0.838738	0.913486	0.898662	0.740944	0.855799	1	1	0.949564	0.978142	0.989247	0.803378	0.967742	0.956772	0.758838	0.832252	1	0.991803	0.760227	1	0.683306	0.978022	0.808397	0.800207
561	1	0.717421	0.904241	0.521241	0.878049	1	0.723658	0.967647	0.989775	0.760486	0.989529	0.837862	0.913486	0.898662	0.740944	0.858934	1	1	0.953443	0.978142	0.989247	0.800965	0.967742	0.956772	0.758838	0.832252	1	0.991803	0.756818	1	0.681669	0.978022	0.80834	0.800163
549	1	0.716049	0.904241	0.522589	0.878049	1	0.724652	0.967647	0.989775	0.759382	0.989529	0.837862	0.913486	0.898662	0.743139	0.852665	1	1	0.950533	0.978142	0.989247	0.799759	0.967742	0.956772	0.762626	0.832252	1	0.991803	0.760227	1	0.680851	0.978022	0.80834	0.800142
550	1	0.716049	0.904241	0.522589	0.878049	1	0.724652	0.967647	0.989775	0.759382	0.989529	0.837862	0.913486	0.898662	0.743139	0.852665	1	1	0.950533	0.978142	0.989247	0.799759	0.967742	0.956772	0.762626	0.832252	1	0.991803	0.760227	1	0.680851	0.978022	0.80834	0.800142
562	1	0.717421	0.904241	0.521241	0.878049	1	0.723658	0.967647	0.989775	0.759382	0.989529	0.837862	0.913486	0.898662	0.740944	0.858934	1	1	0.953443	0.978142	0.989247	0.800965	0.967742	0.956772	0.758838	0.832252	1	0.991803	0.756818	1	0.681669	0.978022	0.808284	0.800103
563	1	0.717421	0.904241	0.521241	0.878049	1	0.723658	0.967647	0.989775	0.759382	0.989529	0.837862	0.913486	0.898662	0.740944	0.858934	1	1	0.953443	0.978142	0.989247	0.800965	0.967742	0.956772	0.758838	0.832252	1	0.991803	0.756818	1	0.681669	0.978022	0.808284	0.800103
548	1	0.717421	0.904241	0.522589	0.878049	1	0.724652	0.967647	0.989775	0.757174	0.989529	0.837862	0.913486	0.898662	0.743139	0.852665	1	1	0.950533	0.978142	0.989247	0.799759	0.967742	0.956772	0.762626	0.832252	1	0.991803	0.760227	1	0.680851	0.978022	0.808284	0.800081
547	1	0.717421	0.904241	0.522589	0.878049	1	0.724652	0.967647	0.989775	0.757174	0.989529	0.836985	0.913486	0.898662	0.743139	0.852665	1	1	0.950533	0.978142	0.989247	0.799759	0.967742	0.956772	0.762626	0.832252	1	0.991803	0.760227	1	0.680851	0.978022	0.808227	0.800021
555	1	0.716049	0.904241	0.520566	0.880266	1	0.725646	0.967647	0.989775	0.758278	0.989529	0.838738	0.913486	0.898662	0.739846	0.855799	1	1	0.950533	0.978142	0.989247	0.799759	0.967742	0.956772	0.760101	0.833179	1	0.991803	0.759091	1	0.681669	0.978022	0.80817	0.79997
554	1	0.716049	0.904241	0.520566	0.880266	1	0.725646	0.967647	0.989775	0.758278	0.989529	0.838738	0.913486	0.898662	0.739846	0.855799	1	1	0.950533	0.978142	0.989247	0.799759	0.967742	0.956772	0.760101	0.833179	1	0.991803	0.759091	1	0.681669	0.978022	0.80817	0.799969
553	1	0.716049	0.904241	0.523264	0.878049	1	0.725646	0.967647	0.989775	0.758278	0.989529	0.837862	0.913486	0.898662	0.740944	0.854232	1	1	0.951503	0.978142	0.989247	0.799759	0.967742	0.956772	0.758838	0.832252	1	0.991803	0.756818	1	0.682488	0.978022	0.80817	0.79996
551	1	0.716049	0.904241	0.523938	0.878049	1	0.724652	0.967647	0.989775	0.758278	0.989529	0.837862	0.913486	0.898662	0.742042	0.854232	1	1	0.951503	0.978142	0.989247	0.798552	0.967742	0.956772	0.760101	0.832252	1	0.991803	0.756818	1	0.681669	0.978022	0.80817	0.799957
552	1	0.716049	0.904241	0.523938	0.878049	1	0.725646	0.967647	0.989775	0.758278	0.989529	0.837862	0.913486	0.898662	0.740944	0.854232	1	1	0.951503	0.978142	0.989247	0.798552	0.967742	0.956772	0.758838	0.832252	1	0.991803	0.755682	1	0.682488	0.978022	0.808113	0.7999
735	1	0.70096	0.901505	0.509777	0.886918	1	0.727634	0.967647	0.99182	0.754967	0.994764	0.836985	0.916031	0.908222	0.756312	0.860502	1	1	0.952473	0.978142	0.994624	0.790109	0.97043	0.9683	0.760101	0.826691	1	0.991803	0.757955	1	0.687398	0.967033	0.80783	0.799743
504	1	0.707819	0.902873	0.539447	0.884701	1	0.728628	0.964706	0.989775	0.747241	0.989529	0.836985	0.918575	0.900574	0.746432	0.854232	1	1	0.953443	0.978142	0.989247	0.79614	0.967742	0.959654	0.753788	0.822984	1	0.991803	0.754545	1	0.675941	0.967033	0.807773	0.799483
736	1	0.70096	0.900137	0.509777	0.886918	1	0.727634	0.967647	0.99182	0.754967	0.994764	0.836985	0.916031	0.908222	0.755214	0.860502	1	1	0.952473	0.978142	0.989247	0.790109	0.967742	0.9683	0.760101	0.826691	1	0.991803	0.757955	1	0.687398	0.961538	0.807546	0.79944
501	1	0.709191	0.901505	0.540121	0.884701	1	0.728628	0.964706	0.989775	0.747241	0.989529	0.835232	0.918575	0.900574	0.745335	0.854232	1	1	0.952473	0.978142	0.989247	0.79614	0.967742	0.959654	0.752525	0.822984	1	0.991803	0.755682	1	0.677578	0.967033	0.807716	0.799416
505	1	0.707819	0.902873	0.538773	0.882483	1	0.728628	0.964706	0.989775	0.747241	0.989529	0.836985	0.918575	0.900574	0.746432	0.854232	1	1	0.953443	0.978142	0.989247	0.79614	0.967742	0.959654	0.753788	0.822984	1	0.991803	0.754545	1	0.675941	0.967033	0.80766	0.799367
502	1	0.709191	0.901505	0.539447	0.884701	1	0.728628	0.964706	0.989775	0.747241	0.989529	0.835232	0.918575	0.900574	0.745335	0.854232	1	1	0.952473	0.978142	0.989247	0.79614	0.967742	0.959654	0.752525	0.822984	1	0.991803	0.755682	1	0.677578	0.967033	0.80766	0.799358
503	1	0.707819	0.901505	0.539447	0.884701	1	0.727634	0.964706	0.989775	0.747241	0.989529	0.836109	0.918575	0.900574	0.744237	0.854232	1	1	0.952473	0.978142	0.989247	0.79614	0.967742	0.959654	0.753788	0.822984	1	0.991803	0.755682	1	0.676759	0.967033	0.807546	0.799246
507	1	0.707819	0.902873	0.53675	0.882483	1	0.728628	0.964706	0.989775	0.747241	0.989529	0.838738	0.918575	0.900574	0.742042	0.854232	1	1	0.953443	0.978142	0.989247	0.79614	0.967742	0.959654	0.753788	0.822984	1	0.991803	0.756818	1	0.675941	0.967033	0.807489	0.799195
500	1	0.707819	0.901505	0.539447	0.884701	1	0.728628	0.964706	0.989775	0.747241	0.989529	0.835232	0.918575	0.900574	0.744237	0.854232	1	1	0.952473	0.978142	0.989247	0.79614	0.967742	0.959654	0.751263	0.822984	1	0.991803	0.755682	1	0.677578	0.967033	0.807489	0.799183
506	1	0.707819	0.902873	0.538098	0.882483	1	0.728628	0.964706	0.989775	0.747241	0.989529	0.836985	0.918575	0.900574	0.743139	0.854232	1	1	0.953443	0.978142	0.989247	0.79614	0.967742	0.959654	0.753788	0.822984	1	0.991803	0.754545	1	0.675941	0.967033	0.807433	0.799132
544	1	0.714678	0.905609	0.521241	0.878049	1	0.724652	0.967647	0.989775	0.756071	0.989529	0.837862	0.913486	0.898662	0.740944	0.852665	1	1	0.952473	0.978142	0.989247	0.798552	0.967742	0.956772	0.761364	0.828545	1	0.991803	0.752273	1	0.678396	0.978022	0.807149	0.798908
545	1	0.714678	0.905609	0.521241	0.878049	1	0.724652	0.967647	0.989775	0.756071	0.989529	0.837862	0.913486	0.898662	0.740944	0.852665	1	1	0.952473	0.978142	0.989247	0.798552	0.967742	0.956772	0.761364	0.828545	1	0.991803	0.752273	1	0.678396	0.978022	0.807149	0.798908
546	1	0.716049	0.905609	0.520566	0.878049	1	0.724652	0.967647	0.989775	0.756071	0.989529	0.837862	0.913486	0.898662	0.740944	0.852665	1	1	0.952473	0.978142	0.989247	0.798552	0.967742	0.956772	0.761364	0.828545	1	0.991803	0.752273	1	0.677578	0.978022	0.807092	0.798854
494	1	0.702332	0.900137	0.536076	0.880266	1	0.724652	0.964706	0.989775	0.748344	0.989529	0.839614	0.92112	0.89675	0.748628	0.852665	1	1	0.950533	0.983607	0.989247	0.797346	0.967742	0.9683	0.755051	0.822984	1	0.991803	0.748864	1	0.676759	0.967033	0.806979	0.798679
495	1	0.702332	0.900137	0.536076	0.880266	1	0.724652	0.964706	0.989775	0.748344	0.989529	0.839614	0.92112	0.89675	0.748628	0.852665	1	1	0.950533	0.983607	0.989247	0.797346	0.967742	0.9683	0.755051	0.822984	1	0.991803	0.748864	1	0.676759	0.967033	0.806979	0.798679
509	1	0.707819	0.901505	0.530681	0.882483	1	0.725646	0.964706	0.989775	0.748344	0.989529	0.840491	0.918575	0.900574	0.740944	0.854232	1	1	0.953443	0.978142	0.989247	0.79614	0.967742	0.959654	0.753788	0.822984	1	0.991803	0.757955	1	0.675123	0.967033	0.806865	0.798565
508	1	0.707819	0.901505	0.530681	0.882483	1	0.725646	0.964706	0.989775	0.748344	0.989529	0.840491	0.918575	0.900574	0.740944	0.854232	1	1	0.953443	0.978142	0.989247	0.79614	0.967742	0.959654	0.753788	0.822984	1	0.991803	0.757955	1	0.675123	0.967033	0.806865	0.798564
740	1	0.698217	0.900137	0.509103	0.886918	1	0.727634	0.970588	0.985685	0.753863	0.994764	0.835232	0.913486	0.908222	0.753019	0.857367	1	1	0.950533	0.978142	0.989247	0.791315	0.965054	0.9683	0.763889	0.825765	1	0.991803	0.752273	1	0.688216	0.967033	0.806638	0.798488
739	1	0.698217	0.900137	0.509103	0.886918	1	0.727634	0.970588	0.985685	0.753863	0.994764	0.835232	0.913486	0.908222	0.753019	0.857367	1	1	0.950533	0.978142	0.989247	0.791315	0.965054	0.9683	0.762626	0.825765	1	0.991803	0.753409	1	0.688216	0.967033	0.806638	0.798487
737	1	0.699588	0.900137	0.509103	0.886918	1	0.727634	0.970588	0.985685	0.752759	0.994764	0.835232	0.913486	0.908222	0.754116	0.857367	1	1	0.951503	0.978142	0.989247	0.790109	0.965054	0.9683	0.761364	0.824838	1	0.991803	0.753409	1	0.689034	0.961538	0.806582	0.798429
738	1	0.698217	0.900137	0.509103	0.886918	1	0.727634	0.970588	0.985685	0.753863	0.994764	0.835232	0.913486	0.908222	0.751921	0.857367	1	1	0.950533	0.978142	0.989247	0.791315	0.965054	0.9683	0.762626	0.825765	1	0.991803	0.753409	1	0.688216	0.967033	0.806582	0.798428
540	1	0.711934	0.904241	0.521915	0.875831	1	0.725646	0.967647	0.989775	0.754967	0.989529	0.837862	0.913486	0.898662	0.739846	0.852665	1	1	0.951503	0.978142	0.989247	0.797346	0.967742	0.956772	0.762626	0.827618	1	0.991803	0.753409	1	0.675123	0.978022	0.806638	0.798377
541	1	0.711934	0.904241	0.521915	0.875831	1	0.725646	0.967647	0.989775	0.754967	0.989529	0.837862	0.913486	0.898662	0.739846	0.852665	1	1	0.951503	0.978142	0.989247	0.797346	0.967742	0.956772	0.762626	0.827618	1	0.991803	0.753409	1	0.675123	0.978022	0.806638	0.798377
542	1	0.711934	0.904241	0.521915	0.875831	1	0.725646	0.967647	0.989775	0.754967	0.989529	0.837862	0.913486	0.898662	0.739846	0.852665	1	1	0.951503	0.978142	0.989247	0.797346	0.967742	0.956772	0.762626	0.827618	1	0.991803	0.753409	1	0.675123	0.978022	0.806638	0.798377
543	1	0.711934	0.904241	0.521915	0.875831	1	0.725646	0.967647	0.989775	0.754967	0.989529	0.837862	0.913486	0.898662	0.739846	0.852665	1	1	0.951503	0.978142	0.989247	0.797346	0.967742	0.956772	0.762626	0.827618	1	0.991803	0.753409	1	0.675123	0.978022	0.806638	0.798377
496	1	0.705075	0.901505	0.533378	0.880266	1	0.728628	0.964706	0.989775	0.748344	0.989529	0.836109	0.923664	0.89675	0.742042	0.852665	1	1	0.951503	0.978142	0.989247	0.797346	0.967742	0.9683	0.753788	0.822984	1	0.991803	0.75	1	0.676759	0.967033	0.806638	0.798331
498	1	0.705075	0.902873	0.534053	0.880266	1	0.728628	0.964706	0.989775	0.748344	0.989529	0.834356	0.923664	0.898662	0.739846	0.852665	1	1	0.952473	0.978142	0.989247	0.797346	0.967742	0.9683	0.752525	0.822984	1	0.991803	0.751136	1	0.676759	0.967033	0.806638	0.798326
499	1	0.705075	0.902873	0.534053	0.880266	1	0.727634	0.964706	0.989775	0.747241	0.989529	0.835232	0.923664	0.898662	0.739846	0.852665	1	1	0.952473	0.978142	0.989247	0.797346	0.967742	0.9683	0.752525	0.822984	1	0.991803	0.751136	1	0.676759	0.967033	0.806582	0.798268
497	1	0.705075	0.901505	0.534053	0.880266	1	0.727634	0.964706	0.989775	0.748344	0.989529	0.835232	0.923664	0.898662	0.739846	0.852665	1	1	0.952473	0.978142	0.989247	0.797346	0.967742	0.9683	0.752525	0.822984	1	0.991803	0.751136	1	0.676759	0.967033	0.806582	0.798266
537	1	0.711934	0.902873	0.521915	0.875831	1	0.72664	0.967647	0.989775	0.754967	0.989529	0.836109	0.913486	0.898662	0.739846	0.851097	1	1	0.951503	0.978142	0.989247	0.79614	0.967742	0.956772	0.763889	0.827618	1	0.991803	0.753409	1	0.675123	0.978022	0.806468	0.798195
538	1	0.711934	0.902873	0.521915	0.875831	1	0.72664	0.967647	0.989775	0.754967	0.989529	0.836109	0.913486	0.898662	0.739846	0.851097	1	1	0.951503	0.978142	0.989247	0.79614	0.967742	0.956772	0.763889	0.827618	1	0.991803	0.753409	1	0.675123	0.978022	0.806468	0.798195
539	1	0.711934	0.902873	0.521915	0.875831	1	0.72664	0.967647	0.989775	0.754967	0.989529	0.836109	0.913486	0.898662	0.739846	0.851097	1	1	0.951503	0.978142	0.989247	0.79614	0.967742	0.956772	0.762626	0.827618	1	0.991803	0.753409	1	0.675123	0.978022	0.806411	0.798135
486	1	0.707819	0.900137	0.53675	0.873614	1	0.724652	0.964706	0.989775	0.750552	0.989529	0.839614	0.92112	0.89675	0.745335	0.851097	1	1	0.950533	0.983607	0.989247	0.79614	0.967742	0.9683	0.75	0.816497	1	0.991803	0.752273	1	0.675941	0.967033	0.806411	0.798087
490	1	0.707819	0.898769	0.53675	0.873614	1	0.727634	0.964706	0.989775	0.749448	0.989529	0.838738	0.92112	0.89675	0.745335	0.851097	1	1	0.950533	0.983607	0.989247	0.797346	0.967742	0.9683	0.75	0.816497	1	0.991803	0.751136	1	0.675941	0.967033	0.806411	0.79808
491	1	0.707819	0.898769	0.53675	0.873614	1	0.727634	0.964706	0.989775	0.749448	0.989529	0.838738	0.92112	0.89675	0.744237	0.851097	1	1	0.950533	0.983607	0.989247	0.797346	0.967742	0.9683	0.75	0.816497	1	0.991803	0.751136	1	0.676759	0.967033	0.806411	0.798079
492	1	0.707819	0.898769	0.53675	0.873614	1	0.727634	0.964706	0.989775	0.749448	0.989529	0.838738	0.92112	0.89675	0.744237	0.851097	1	1	0.950533	0.983607	0.989247	0.797346	0.967742	0.9683	0.75	0.816497	1	0.991803	0.751136	1	0.676759	0.967033	0.806411	0.798079
493	1	0.707819	0.898769	0.53675	0.873614	1	0.727634	0.964706	0.989775	0.749448	0.989529	0.838738	0.92112	0.89675	0.744237	0.851097	1	1	0.950533	0.983607	0.989247	0.797346	0.967742	0.9683	0.75	0.816497	1	0.991803	0.751136	1	0.676759	0.967033	0.806411	0.798079
484	1	0.707819	0.898769	0.536076	0.875831	1	0.725646	0.964706	0.989775	0.748344	0.989529	0.839614	0.92112	0.89675	0.744237	0.851097	1	1	0.950533	0.983607	0.989247	0.797346	0.967742	0.9683	0.751263	0.816497	1	0.991803	0.753409	1	0.675123	0.967033	0.806355	0.798032
531	1	0.713306	0.904241	0.517869	0.875831	1	0.72664	0.967647	0.989775	0.754967	0.989529	0.836985	0.913486	0.898662	0.740944	0.851097	1	1	0.951503	0.978142	0.989247	0.79614	0.967742	0.956772	0.758838	0.828545	1	0.991803	0.753409	1	0.676759	0.978022	0.806298	0.79803
532	1	0.713306	0.904241	0.517869	0.875831	1	0.72664	0.967647	0.989775	0.754967	0.989529	0.836985	0.913486	0.898662	0.740944	0.851097	1	1	0.951503	0.978142	0.989247	0.79614	0.967742	0.956772	0.758838	0.828545	1	0.991803	0.753409	1	0.676759	0.978022	0.806298	0.79803
488	1	0.707819	0.900137	0.53675	0.873614	1	0.724652	0.964706	0.989775	0.750552	0.989529	0.838738	0.92112	0.89675	0.745335	0.851097	1	1	0.950533	0.983607	0.989247	0.79614	0.967742	0.9683	0.75	0.816497	1	0.991803	0.752273	1	0.675941	0.967033	0.806355	0.798028
487	1	0.707819	0.900137	0.53675	0.873614	1	0.724652	0.964706	0.989775	0.750552	0.989529	0.838738	0.92112	0.89675	0.745335	0.851097	1	1	0.950533	0.983607	0.989247	0.79614	0.967742	0.9683	0.75	0.816497	1	0.991803	0.752273	1	0.675941	0.967033	0.806355	0.798026
489	1	0.707819	0.898769	0.53675	0.873614	1	0.72664	0.964706	0.989775	0.749448	0.989529	0.838738	0.92112	0.89675	0.745335	0.851097	1	1	0.950533	0.983607	0.989247	0.797346	0.967742	0.9683	0.75	0.816497	1	0.991803	0.751136	1	0.675941	0.967033	0.806355	0.798026
536	1	0.711934	0.904241	0.521241	0.875831	1	0.725646	0.967647	0.989775	0.754967	0.989529	0.836109	0.913486	0.898662	0.739846	0.851097	1	1	0.951503	0.978142	0.989247	0.79614	0.967742	0.956772	0.762626	0.827618	1	0.991803	0.752273	1	0.675123	0.978022	0.806298	0.798024
510	1	0.707819	0.901505	0.523938	0.882483	1	0.725646	0.964706	0.989775	0.747241	0.989529	0.840491	0.916031	0.900574	0.740944	0.854232	1	1	0.952473	0.978142	0.989247	0.79614	0.967742	0.956772	0.752525	0.824838	1	0.991803	0.761364	1	0.675123	0.967033	0.806298	0.797999
511	1	0.707819	0.901505	0.523938	0.882483	1	0.725646	0.964706	0.989775	0.747241	0.989529	0.840491	0.916031	0.900574	0.740944	0.854232	1	1	0.952473	0.978142	0.989247	0.79614	0.967742	0.956772	0.752525	0.824838	1	0.991803	0.761364	1	0.675123	0.967033	0.806298	0.797998
513	1	0.709191	0.902873	0.525287	0.880266	1	0.719682	0.964706	0.989775	0.748344	0.989529	0.838738	0.913486	0.900574	0.743139	0.854232	1	1	0.950533	0.978142	0.989247	0.798552	0.967742	0.956772	0.758838	0.825765	1	0.991803	0.757955	1	0.675123	0.967033	0.806298	0.797992
512	1	0.709191	0.902873	0.525287	0.880266	1	0.72167	0.964706	0.989775	0.748344	0.989529	0.838738	0.913486	0.900574	0.743139	0.854232	1	1	0.950533	0.978142	0.989247	0.798552	0.967742	0.956772	0.758838	0.825765	1	0.991803	0.757955	1	0.673486	0.967033	0.806298	0.797991
485	1	0.707819	0.898769	0.53675	0.875831	1	0.723658	0.964706	0.989775	0.748344	0.989529	0.839614	0.92112	0.89675	0.744237	0.851097	1	1	0.950533	0.983607	0.989247	0.797346	0.967742	0.9683	0.751263	0.816497	1	0.991803	0.753409	1	0.675123	0.967033	0.806298	0.79797
534	1	0.713306	0.904241	0.519218	0.875831	1	0.725646	0.967647	0.989775	0.754967	0.989529	0.836109	0.913486	0.898662	0.740944	0.851097	1	1	0.951503	0.978142	0.989247	0.79614	0.967742	0.956772	0.758838	0.828545	1	0.991803	0.752273	1	0.676759	0.978022	0.806241	0.797967
533	1	0.713306	0.904241	0.519218	0.875831	1	0.725646	0.967647	0.989775	0.754967	0.989529	0.836109	0.913486	0.898662	0.740944	0.851097	1	1	0.951503	0.978142	0.989247	0.79614	0.967742	0.956772	0.758838	0.828545	1	0.991803	0.752273	1	0.676759	0.978022	0.806241	0.797966
516	1	0.709191	0.901505	0.525287	0.880266	1	0.72167	0.964706	0.989775	0.747241	0.989529	0.838738	0.913486	0.900574	0.743139	0.854232	1	1	0.950533	0.978142	0.989247	0.798552	0.967742	0.956772	0.758838	0.825765	1	0.991803	0.756818	1	0.675123	0.967033	0.806241	0.797933
482	1	0.707819	0.898769	0.536076	0.875831	1	0.72664	0.964706	0.989775	0.746137	0.989529	0.839614	0.92112	0.89675	0.744237	0.851097	1	1	0.949564	0.983607	0.989247	0.797346	0.967742	0.9683	0.751263	0.816497	1	0.991803	0.754545	1	0.675123	0.961538	0.806241	0.797912
530	1	0.713306	0.904241	0.517869	0.875831	1	0.725646	0.967647	0.989775	0.754967	0.989529	0.836985	0.913486	0.898662	0.738749	0.851097	1	1	0.951503	0.978142	0.989247	0.79614	0.967742	0.956772	0.760101	0.827618	1	0.991803	0.754545	1	0.676759	0.978022	0.806184	0.797911
521	1	0.709191	0.901505	0.525287	0.880266	1	0.72167	0.964706	0.989775	0.745033	0.989529	0.838738	0.913486	0.900574	0.743139	0.855799	1	1	0.950533	0.978142	0.989247	0.798552	0.967742	0.956772	0.757576	0.824838	1	0.991803	0.756818	1	0.676759	0.967033	0.806184	0.797879
517	1	0.709191	0.901505	0.525287	0.880266	1	0.72167	0.964706	0.989775	0.747241	0.989529	0.838738	0.913486	0.900574	0.743139	0.854232	1	1	0.950533	0.978142	0.989247	0.798552	0.967742	0.956772	0.757576	0.824838	1	0.991803	0.756818	1	0.675941	0.967033	0.806184	0.797878
518	1	0.709191	0.901505	0.525287	0.880266	1	0.72167	0.964706	0.989775	0.747241	0.989529	0.838738	0.913486	0.900574	0.743139	0.854232	1	1	0.950533	0.978142	0.989247	0.798552	0.967742	0.956772	0.757576	0.824838	1	0.991803	0.756818	1	0.675941	0.967033	0.806184	0.797878
519	1	0.709191	0.901505	0.525287	0.880266	1	0.72167	0.964706	0.989775	0.747241	0.989529	0.838738	0.913486	0.900574	0.743139	0.854232	1	1	0.950533	0.978142	0.989247	0.798552	0.967742	0.956772	0.757576	0.824838	1	0.991803	0.756818	1	0.675941	0.967033	0.806184	0.797878
520	1	0.709191	0.901505	0.525287	0.880266	1	0.72167	0.964706	0.989775	0.747241	0.989529	0.838738	0.913486	0.900574	0.743139	0.854232	1	1	0.950533	0.978142	0.989247	0.798552	0.967742	0.956772	0.757576	0.824838	1	0.991803	0.756818	1	0.675941	0.967033	0.806184	0.797878
535	1	0.713306	0.904241	0.519218	0.875831	1	0.725646	0.967647	0.989775	0.754967	0.989529	0.836109	0.913486	0.898662	0.740944	0.851097	1	1	0.951503	0.978142	0.989247	0.79614	0.967742	0.956772	0.757576	0.828545	1	0.991803	0.752273	1	0.675941	0.978022	0.806128	0.797849
527	1	0.707819	0.902873	0.522589	0.880266	1	0.722664	0.964706	0.989775	0.748344	0.989529	0.839614	0.913486	0.900574	0.743139	0.854232	1	1	0.950533	0.978142	0.989247	0.798552	0.967742	0.956772	0.760101	0.825765	1	0.991803	0.753409	1	0.675123	0.972527	0.806128	0.797835
522	1	0.709191	0.901505	0.525287	0.880266	1	0.72167	0.964706	0.989775	0.745033	0.989529	0.838738	0.913486	0.900574	0.743139	0.855799	1	1	0.950533	0.978142	0.989247	0.798552	0.967742	0.956772	0.757576	0.824838	1	0.991803	0.756818	1	0.675941	0.967033	0.806128	0.79782
514	1	0.709191	0.902873	0.525287	0.880266	1	0.719682	0.964706	0.989775	0.747241	0.989529	0.838738	0.913486	0.900574	0.743139	0.854232	1	1	0.950533	0.978142	0.989247	0.797346	0.967742	0.956772	0.758838	0.825765	1	0.991803	0.756818	1	0.675123	0.967033	0.806128	0.797815
483	1	0.707819	0.898769	0.534727	0.875831	1	0.72664	0.964706	0.989775	0.746137	0.989529	0.839614	0.92112	0.89675	0.744237	0.851097	1	1	0.949564	0.983607	0.989247	0.797346	0.967742	0.9683	0.751263	0.816497	1	0.991803	0.754545	1	0.675123	0.961538	0.806128	0.797796
525	1	0.707819	0.901505	0.522589	0.880266	1	0.72167	0.964706	0.989775	0.748344	0.989529	0.839614	0.913486	0.900574	0.743139	0.854232	1	1	0.950533	0.978142	0.989247	0.798552	0.967742	0.956772	0.758838	0.825765	1	0.991803	0.754545	1	0.675941	0.972527	0.806071	0.797775
515	1	0.709191	0.901505	0.525287	0.880266	1	0.719682	0.964706	0.989775	0.747241	0.989529	0.838738	0.913486	0.900574	0.743139	0.854232	1	1	0.950533	0.978142	0.989247	0.797346	0.967742	0.956772	0.758838	0.825765	1	0.991803	0.756818	1	0.675123	0.967033	0.806071	0.797756
524	1	0.707819	0.901505	0.522589	0.880266	1	0.720676	0.964706	0.989775	0.747241	0.989529	0.839614	0.913486	0.900574	0.743139	0.855799	1	1	0.950533	0.978142	0.989247	0.798552	0.967742	0.956772	0.758838	0.825765	1	0.991803	0.754545	1	0.675941	0.972527	0.806014	0.797717
526	1	0.707819	0.901505	0.522589	0.880266	1	0.72167	0.964706	0.989775	0.748344	0.989529	0.839614	0.913486	0.900574	0.743139	0.854232	1	1	0.950533	0.978142	0.989247	0.798552	0.967742	0.956772	0.758838	0.825765	1	0.991803	0.753409	1	0.675941	0.972527	0.806014	0.797716
523	1	0.707819	0.901505	0.522589	0.880266	1	0.72167	0.964706	0.989775	0.747241	0.989529	0.838738	0.913486	0.900574	0.743139	0.855799	1	1	0.950533	0.978142	0.989247	0.798552	0.967742	0.956772	0.758838	0.825765	1	0.991803	0.754545	1	0.675941	0.972527	0.806014	0.797713
528	1	0.707819	0.902873	0.519892	0.880266	1	0.724652	0.964706	0.989775	0.749448	0.989529	0.836985	0.913486	0.900574	0.743139	0.854232	1	1	0.950533	0.978142	0.989247	0.798552	0.967742	0.956772	0.760101	0.823911	1	0.991803	0.753409	1	0.676759	0.972527	0.805901	0.797606
529	1	0.707819	0.902873	0.518543	0.880266	1	0.724652	0.964706	0.989775	0.749448	0.989529	0.836985	0.913486	0.900574	0.743139	0.854232	1	1	0.950533	0.978142	0.989247	0.798552	0.967742	0.956772	0.760101	0.823911	1	0.991803	0.753409	1	0.677578	0.972527	0.805844	0.797549
475	1	0.720165	0.897401	0.540796	0.886918	1	0.71173	0.964706	0.985685	0.751656	0.989529	0.827344	0.923664	0.892925	0.739846	0.868339	1	1	0.949564	0.983607	0.989247	0.80579	0.965054	0.95389	0.746212	0.816497	0.992806	0.97541	0.751136	1	0.671849	0.961538	0.805504	0.797176
476	1	0.720165	0.897401	0.540796	0.886918	1	0.71173	0.964706	0.985685	0.751656	0.989529	0.827344	0.923664	0.892925	0.739846	0.868339	1	1	0.949564	0.983607	0.989247	0.80579	0.965054	0.95389	0.746212	0.816497	0.992806	0.97541	0.751136	1	0.671849	0.961538	0.805504	0.797176
471	1	0.718793	0.897401	0.54147	0.882483	1	0.709742	0.961765	0.985685	0.750552	0.989529	0.83085	0.918575	0.892925	0.737651	0.866771	1	1	0.947624	0.983607	0.983871	0.804584	0.965054	0.95389	0.742424	0.817424	0.992806	0.97541	0.751136	1	0.676759	0.961538	0.805106	0.796755
470	1	0.718793	0.897401	0.54147	0.882483	1	0.709742	0.961765	0.985685	0.750552	0.989529	0.83085	0.918575	0.892925	0.737651	0.865204	1	1	0.947624	0.983607	0.983871	0.804584	0.965054	0.95389	0.742424	0.817424	0.992806	0.97541	0.751136	1	0.676759	0.961538	0.80505	0.796696
474	1	0.721536	0.897401	0.538773	0.886918	1	0.71173	0.964706	0.985685	0.749448	0.989529	0.826468	0.923664	0.892925	0.738749	0.868339	1	1	0.947624	0.983607	0.989247	0.802171	0.965054	0.95389	0.746212	0.816497	0.992806	0.97541	0.751136	1	0.672668	0.961538	0.804936	0.79659
468	1	0.718793	0.897401	0.540796	0.882483	1	0.709742	0.961765	0.985685	0.750552	0.989529	0.83085	0.918575	0.892925	0.737651	0.865204	1	1	0.947624	0.983607	0.983871	0.804584	0.965054	0.95389	0.742424	0.817424	0.992806	0.97541	0.75	1	0.676759	0.961538	0.804936	0.796579
469	1	0.718793	0.897401	0.540796	0.882483	1	0.709742	0.961765	0.985685	0.750552	0.989529	0.83085	0.918575	0.892925	0.737651	0.865204	1	1	0.947624	0.983607	0.983871	0.804584	0.965054	0.95389	0.742424	0.817424	0.992806	0.97541	0.75	1	0.676759	0.961538	0.804936	0.796579
472	1	0.720165	0.898769	0.537424	0.884701	1	0.710736	0.958824	0.985685	0.748344	0.989529	0.828221	0.923664	0.892925	0.738749	0.868339	1	1	0.947624	0.983607	0.989247	0.803378	0.965054	0.95389	0.743687	0.816497	0.992806	0.97541	0.748864	1	0.675941	0.961538	0.804709	0.796365
481	1	0.720165	0.897401	0.532704	0.891353	1	0.717694	0.964706	0.98773	0.753863	0.989529	0.829974	0.92112	0.894837	0.737651	0.869906	1	1	0.948594	0.983607	0.989247	0.804584	0.967742	0.95389	0.737374	0.814643	0.992806	0.97541	0.746591	1	0.671031	0.961538	0.804709	0.796351
473	1	0.720165	0.898769	0.537424	0.884701	1	0.710736	0.958824	0.985685	0.748344	0.989529	0.827344	0.923664	0.892925	0.738749	0.868339	1	1	0.947624	0.983607	0.989247	0.803378	0.965054	0.95389	0.743687	0.816497	0.992806	0.97541	0.748864	1	0.675941	0.961538	0.804652	0.796301
477	1	0.720165	0.896033	0.534053	0.889135	1	0.714712	0.964706	0.98773	0.752759	0.989529	0.829974	0.92112	0.894837	0.735456	0.871473	1	1	0.948594	0.983607	0.989247	0.803378	0.967742	0.95389	0.743687	0.81557	0.992806	0.97541	0.746591	1	0.670213	0.961538	0.804652	0.796296
478	1	0.720165	0.896033	0.534053	0.889135	1	0.714712	0.964706	0.98773	0.752759	0.989529	0.829974	0.92112	0.894837	0.735456	0.871473	1	1	0.948594	0.983607	0.989247	0.803378	0.967742	0.95389	0.743687	0.81557	0.992806	0.97541	0.746591	1	0.670213	0.961538	0.804652	0.796296
466	1	0.716049	0.896033	0.54147	0.882483	1	0.712724	0.961765	0.985685	0.750552	0.989529	0.831727	0.918575	0.892925	0.737651	0.865204	1	1	0.947624	0.983607	0.983871	0.80579	0.962366	0.95389	0.739899	0.816497	0.992806	0.97541	0.746591	1	0.675941	0.961538	0.804652	0.796264
479	1	0.720165	0.896033	0.534053	0.886918	1	0.714712	0.964706	0.98773	0.752759	0.989529	0.829974	0.92112	0.894837	0.735456	0.871473	1	1	0.948594	0.983607	0.989247	0.803378	0.967742	0.95389	0.743687	0.81557	0.992806	0.97541	0.746591	1	0.670213	0.961538	0.804596	0.796235
480	1	0.720165	0.896033	0.534053	0.886918	1	0.714712	0.964706	0.98773	0.752759	0.989529	0.829974	0.92112	0.894837	0.735456	0.871473	1	1	0.948594	0.983607	0.989247	0.803378	0.967742	0.95389	0.743687	0.81557	0.992806	0.97541	0.746591	1	0.670213	0.961538	0.804596	0.796235
467	1	0.716049	0.897401	0.54147	0.882483	1	0.712724	0.961765	0.985685	0.748344	0.989529	0.83085	0.918575	0.892925	0.736553	0.865204	1	1	0.947624	0.983607	0.983871	0.803378	0.962366	0.95389	0.742424	0.816497	0.992806	0.97541	0.748864	1	0.675123	0.961538	0.804539	0.796157
465	1	0.716049	0.894665	0.542144	0.882483	1	0.709742	0.961765	0.985685	0.750552	0.989529	0.831727	0.918575	0.892925	0.737651	0.865204	1	1	0.947624	0.983607	0.983871	0.80579	0.962366	0.95389	0.738636	0.816497	0.992806	0.97541	0.745455	1	0.675941	0.961538	0.804369	0.795971
463	1	0.716049	0.894665	0.542144	0.882483	1	0.709742	0.961765	0.985685	0.750552	0.989529	0.831727	0.918575	0.892925	0.737651	0.865204	1	1	0.947624	0.983607	0.983871	0.80579	0.962366	0.95389	0.738636	0.816497	0.992806	0.97541	0.745455	1	0.675941	0.961538	0.804369	0.795968
462	1	0.716049	0.894665	0.542144	0.882483	1	0.709742	0.961765	0.985685	0.750552	0.989529	0.831727	0.918575	0.892925	0.737651	0.866771	1	1	0.946654	0.983607	0.983871	0.804584	0.962366	0.95389	0.738636	0.816497	0.992806	0.97541	0.745455	1	0.675941	0.961538	0.804312	0.79591
464	1	0.716049	0.894665	0.542144	0.882483	1	0.709742	0.961765	0.985685	0.750552	0.989529	0.83085	0.918575	0.892925	0.737651	0.865204	1	1	0.947624	0.983607	0.983871	0.80579	0.962366	0.95389	0.738636	0.816497	0.992806	0.97541	0.745455	1	0.675941	0.961538	0.804312	0.79591
744	1	0.716049	0.897401	0.49764	0.873614	1	0.724652	0.976471	0.98773	0.749448	0.994764	0.832603	0.913486	0.912046	0.748628	0.858934	1	1	0.950533	0.978142	0.989247	0.779252	0.965054	0.971182	0.747475	0.821131	1	0.991803	0.744318	1	0.681669	0.972527	0.803177	0.794948
742	1	0.702332	0.894665	0.499663	0.880266	1	0.725646	0.973529	0.98773	0.745033	0.994764	0.834356	0.908397	0.90631	0.744237	0.857367	1	1	0.950533	0.978142	0.989247	0.787696	0.965054	0.9683	0.753788	0.824838	1	0.991803	0.743182	1	0.681669	0.972527	0.80295	0.794688
741	1	0.703704	0.893297	0.500337	0.880266	1	0.72664	0.973529	0.98773	0.745033	0.994764	0.834356	0.908397	0.90631	0.745335	0.858934	1	1	0.950533	0.978142	0.989247	0.787696	0.965054	0.9683	0.752525	0.822984	1	0.991803	0.742045	1	0.681669	0.972527	0.80295	0.794684
743	1	0.713306	0.897401	0.500337	0.873614	1	0.72167	0.973529	0.98773	0.747241	0.994764	0.832603	0.913486	0.912046	0.74753	0.858934	1	1	0.950533	0.978142	0.989247	0.77684	0.965054	0.9683	0.75	0.823911	1	0.991803	0.742045	1	0.681669	0.972527	0.802894	0.794638
751	1	0.716049	0.897401	0.49292	0.873614	0.977778	0.725646	0.970588	0.985685	0.754967	0.989529	0.835232	0.92112	0.912046	0.749726	0.854232	0.983607	1	0.949564	0.972678	0.989247	0.778046	0.965054	0.965418	0.741162	0.817424	1	0.991803	0.748864	1	0.675941	0.967033	0.801986	0.793682
750	1	0.713306	0.897401	0.496291	0.871397	0.977778	0.728628	0.970588	0.985685	0.753863	0.989529	0.833479	0.92112	0.912046	0.748628	0.852665	0.983607	1	0.949564	0.972678	0.989247	0.778046	0.965054	0.965418	0.746212	0.817424	1	0.991803	0.745455	1	0.673486	0.967033	0.801872	0.793554
753	1	0.714678	0.898769	0.490223	0.875831	0.977778	0.725646	0.970588	0.985685	0.752759	0.989529	0.835232	0.92112	0.912046	0.74753	0.854232	0.983607	1	0.949564	0.972678	0.989247	0.781665	0.965054	0.965418	0.742424	0.816497	1	0.991803	0.748864	1	0.673486	0.967033	0.801589	0.793277
461	1	0.718793	0.887825	0.543493	0.878049	1	0.71173	0.961765	0.985685	0.711921	0.989529	0.833479	0.916031	0.887189	0.739846	0.865204	1	1	0.947624	0.983607	0.983871	0.799759	0.962366	0.959654	0.728535	0.81835	0.992806	0.97541	0.744318	1	0.675123	0.961538	0.801702	0.793189
752	1	0.716049	0.897401	0.492245	0.873614	0.977778	0.725646	0.970588	0.985685	0.752759	0.989529	0.835232	0.92112	0.912046	0.748628	0.852665	0.983607	1	0.949564	0.972678	0.989247	0.778046	0.965054	0.965418	0.741162	0.81557	1	0.991803	0.748864	1	0.674304	0.967033	0.801475	0.793149
460	1	0.718793	0.886457	0.542819	0.878049	1	0.709742	0.961765	0.985685	0.710817	0.989529	0.831727	0.916031	0.887189	0.740944	0.865204	1	1	0.946654	0.983607	0.983871	0.79614	0.962366	0.959654	0.727273	0.81835	0.992806	0.97541	0.747727	1	0.677578	0.961538	0.801418	0.792879
746	1	0.709191	0.896033	0.494268	0.86918	1	0.723658	0.973529	0.985685	0.745033	0.994764	0.832603	0.916031	0.91587	0.74753	0.855799	1	1	0.948594	0.978142	0.989247	0.780458	0.965054	0.9683	0.743687	0.820204	1	0.991803	0.742045	1	0.675123	0.967033	0.801078	0.792761
745	1	0.709191	0.897401	0.494268	0.86918	1	0.723658	0.973529	0.985685	0.745033	0.994764	0.832603	0.916031	0.91587	0.746432	0.855799	1	1	0.948594	0.978142	0.989247	0.780458	0.965054	0.9683	0.743687	0.820204	1	0.991803	0.742045	1	0.675123	0.967033	0.801078	0.792758
454	1	0.718793	0.887825	0.54147	0.878049	1	0.709742	0.961765	0.985685	0.715232	0.989529	0.83085	0.916031	0.887189	0.739846	0.863636	1	1	0.946654	0.983607	0.983871	0.792521	0.965054	0.959654	0.727273	0.81835	0.992806	0.97541	0.748864	1	0.676759	0.956044	0.801248	0.792706
455	1	0.718793	0.886457	0.540796	0.878049	1	0.710736	0.961765	0.985685	0.713024	0.989529	0.831727	0.916031	0.887189	0.740944	0.863636	1	1	0.946654	0.983607	0.983871	0.793727	0.962366	0.959654	0.727273	0.81835	0.992806	0.97541	0.747727	1	0.675123	0.956044	0.801021	0.792474
457	1	0.718793	0.886457	0.540796	0.878049	1	0.710736	0.961765	0.985685	0.711921	0.989529	0.831727	0.916031	0.887189	0.740944	0.863636	1	1	0.946654	0.983607	0.983871	0.793727	0.962366	0.959654	0.727273	0.81835	0.992806	0.97541	0.747727	1	0.675941	0.956044	0.801021	0.792472
458	1	0.718793	0.886457	0.540796	0.878049	1	0.710736	0.961765	0.985685	0.711921	0.989529	0.831727	0.916031	0.887189	0.740944	0.863636	1	1	0.946654	0.983607	0.983871	0.793727	0.962366	0.959654	0.727273	0.81835	0.992806	0.97541	0.747727	1	0.675941	0.956044	0.801021	0.792472
459	1	0.718793	0.886457	0.540796	0.878049	1	0.710736	0.961765	0.985685	0.711921	0.989529	0.831727	0.916031	0.887189	0.740944	0.863636	1	1	0.946654	0.983607	0.983871	0.793727	0.962366	0.959654	0.727273	0.81835	0.992806	0.97541	0.747727	1	0.675941	0.956044	0.801021	0.792472
453	1	0.718793	0.887825	0.54147	0.878049	1	0.709742	0.961765	0.985685	0.715232	0.989529	0.83085	0.916031	0.887189	0.739846	0.863636	1	1	0.946654	0.983607	0.983871	0.792521	0.965054	0.959654	0.72601	0.81835	0.992806	0.97541	0.748864	1	0.674304	0.956044	0.801021	0.792469
456	1	0.718793	0.886457	0.540796	0.878049	1	0.710736	0.961765	0.985685	0.711921	0.989529	0.831727	0.916031	0.887189	0.740944	0.863636	1	1	0.946654	0.983607	0.983871	0.793727	0.962366	0.959654	0.727273	0.81835	0.992806	0.97541	0.747727	1	0.675123	0.956044	0.800965	0.792415
449	1	0.717421	0.887825	0.54147	0.878049	1	0.707753	0.961765	0.985685	0.714128	0.989529	0.829097	0.916031	0.887189	0.740944	0.863636	1	1	0.946654	0.983607	0.983871	0.793727	0.965054	0.959654	0.724747	0.81835	0.992806	0.97541	0.748864	1	0.677578	0.956044	0.800965	0.792407
450	1	0.717421	0.887825	0.54147	0.878049	1	0.707753	0.961765	0.985685	0.714128	0.989529	0.829097	0.916031	0.887189	0.740944	0.863636	1	1	0.946654	0.983607	0.983871	0.793727	0.965054	0.959654	0.724747	0.81835	0.992806	0.97541	0.748864	1	0.677578	0.956044	0.800965	0.792407
451	1	0.717421	0.887825	0.54147	0.878049	1	0.707753	0.961765	0.985685	0.714128	0.989529	0.829097	0.916031	0.887189	0.740944	0.863636	1	1	0.946654	0.983607	0.983871	0.793727	0.965054	0.959654	0.724747	0.81835	0.992806	0.97541	0.748864	1	0.677578	0.956044	0.800965	0.792407
452	1	0.717421	0.887825	0.54147	0.878049	1	0.706759	0.961765	0.985685	0.714128	0.989529	0.827344	0.916031	0.887189	0.739846	0.863636	1	1	0.946654	0.983607	0.983871	0.793727	0.965054	0.959654	0.724747	0.81835	0.992806	0.97541	0.748864	1	0.676759	0.956044	0.800681	0.79211
443	1	0.714678	0.885089	0.543493	0.878049	1	0.705765	0.961765	0.985685	0.716336	0.989529	0.832603	0.913486	0.889101	0.740944	0.860502	1	1	0.946654	0.983607	0.989247	0.790109	0.965054	0.956772	0.727273	0.816497	0.992806	0.97541	0.744318	1	0.679214	0.950549	0.800681	0.792107
444	1	0.714678	0.885089	0.543493	0.878049	1	0.705765	0.961765	0.985685	0.716336	0.989529	0.832603	0.913486	0.889101	0.740944	0.860502	1	1	0.946654	0.983607	0.989247	0.790109	0.965054	0.956772	0.727273	0.816497	0.992806	0.97541	0.744318	1	0.679214	0.950549	0.800681	0.792107
442	1	0.714678	0.885089	0.543493	0.878049	1	0.703777	0.961765	0.985685	0.716336	0.989529	0.832603	0.913486	0.891013	0.739846	0.860502	1	1	0.946654	0.983607	0.989247	0.790109	0.965054	0.956772	0.727273	0.816497	0.992806	0.97541	0.744318	1	0.680033	0.950549	0.800624	0.792045
441	1	0.714678	0.886457	0.542819	0.878049	1	0.703777	0.961765	0.98773	0.717439	0.989529	0.829974	0.913486	0.892925	0.740944	0.858934	1	1	0.945684	0.983607	0.989247	0.790109	0.965054	0.956772	0.727273	0.816497	0.992806	0.97541	0.744318	1	0.680033	0.950549	0.800567	0.791985
446	1	0.714678	0.885089	0.543493	0.878049	1	0.707753	0.961765	0.985685	0.714128	0.989529	0.832603	0.913486	0.889101	0.740944	0.860502	1	1	0.946654	0.983607	0.989247	0.788902	0.965054	0.956772	0.727273	0.816497	0.992806	0.97541	0.742045	1	0.679214	0.950549	0.800511	0.791924
447	1	0.714678	0.885089	0.543493	0.878049	1	0.707753	0.961765	0.985685	0.714128	0.989529	0.832603	0.913486	0.889101	0.740944	0.860502	1	1	0.946654	0.983607	0.989247	0.788902	0.965054	0.956772	0.727273	0.816497	0.992806	0.97541	0.742045	1	0.679214	0.950549	0.800511	0.791924
440	1	0.714678	0.886457	0.540121	0.878049	1	0.704771	0.961765	0.98773	0.716336	0.989529	0.829974	0.913486	0.892925	0.740944	0.860502	1	1	0.945684	0.983607	0.989247	0.791315	0.965054	0.956772	0.72601	0.816497	0.992806	0.97541	0.744318	1	0.680033	0.950549	0.800397	0.791816
435	1	0.717421	0.885089	0.540796	0.882483	1	0.702783	0.964706	0.98773	0.718543	0.989529	0.831727	0.913486	0.891013	0.737651	0.860502	1	1	0.944714	0.983607	0.989247	0.790109	0.962366	0.956772	0.722222	0.816497	0.992806	0.97541	0.742045	1	0.683306	0.950549	0.80034	0.791788
436	1	0.717421	0.885089	0.540796	0.882483	1	0.702783	0.964706	0.98773	0.718543	0.989529	0.831727	0.913486	0.891013	0.737651	0.860502	1	1	0.944714	0.983607	0.989247	0.790109	0.962366	0.956772	0.722222	0.816497	0.992806	0.97541	0.742045	1	0.683306	0.950549	0.80034	0.791788
445	1	0.714678	0.885089	0.542819	0.878049	1	0.705765	0.961765	0.985685	0.714128	0.989529	0.832603	0.913486	0.889101	0.740944	0.860502	1	1	0.946654	0.983607	0.989247	0.788902	0.965054	0.956772	0.727273	0.816497	0.992806	0.97541	0.742045	1	0.679214	0.950549	0.80034	0.791751
437	1	0.717421	0.885089	0.540796	0.882483	1	0.702783	0.964706	0.98773	0.718543	0.989529	0.831727	0.913486	0.891013	0.737651	0.858934	1	1	0.944714	0.983607	0.989247	0.790109	0.962366	0.956772	0.722222	0.816497	0.992806	0.97541	0.742045	1	0.683306	0.950549	0.800284	0.791727
448	1	0.713306	0.885089	0.542144	0.878049	1	0.707753	0.961765	0.985685	0.713024	0.989529	0.831727	0.913486	0.889101	0.742042	0.860502	1	1	0.947624	0.983607	0.989247	0.788902	0.965054	0.956772	0.727273	0.81557	0.992806	0.97541	0.742045	1	0.679214	0.950549	0.800284	0.791691
439	1	0.716049	0.886457	0.540121	0.880266	1	0.701789	0.961765	0.98773	0.713024	0.989529	0.829097	0.913486	0.892925	0.740944	0.860502	1	1	0.944714	0.983607	0.989247	0.791315	0.962366	0.959654	0.727273	0.816497	0.992806	0.97541	0.744318	1	0.681669	0.950549	0.800227	0.791659
438	1	0.716049	0.886457	0.540121	0.880266	1	0.701789	0.961765	0.98773	0.713024	0.989529	0.829097	0.913486	0.892925	0.739846	0.860502	1	1	0.944714	0.983607	0.989247	0.791315	0.962366	0.959654	0.727273	0.816497	0.992806	0.97541	0.745455	1	0.681669	0.950549	0.800227	0.791658
754	1	0.714678	0.897401	0.489548	0.871397	0.977778	0.723658	0.970588	0.985685	0.746137	0.989529	0.834356	0.916031	0.912046	0.74753	0.84953	0.983607	1	0.945684	0.972678	0.989247	0.780458	0.962366	0.962536	0.741162	0.816497	0.992806	0.991803	0.747727	1	0.672668	0.961538	0.799887	0.791481
749	1	0.709191	0.897401	0.492245	0.871397	0.977778	0.722664	0.970588	0.985685	0.742826	0.989529	0.831727	0.916031	0.913958	0.743139	0.854232	0.983607	1	0.949564	0.972678	0.989247	0.778046	0.965054	0.965418	0.742424	0.816497	1	0.991803	0.742045	1	0.672668	0.967033	0.799603	0.79123
756	1	0.710562	0.891929	0.4882	0.873614	0.977778	0.727634	0.970588	0.98773	0.748344	0.989529	0.835232	0.910941	0.912046	0.749726	0.847962	0.983607	1	0.947624	0.967213	0.983871	0.77684	0.962366	0.965418	0.741162	0.819277	0.992806	0.991803	0.748864	1	0.667758	0.961538	0.799603	0.791192
747	1	0.706447	0.896033	0.49292	0.871397	0.977778	0.722664	0.970588	0.985685	0.745033	0.989529	0.831727	0.916031	0.913958	0.746432	0.854232	0.983607	1	0.949564	0.972678	0.989247	0.778046	0.965054	0.965418	0.739899	0.816497	1	0.991803	0.738636	1	0.672668	0.967033	0.799489	0.791099
748	1	0.706447	0.896033	0.492245	0.871397	0.977778	0.72167	0.970588	0.985685	0.745033	0.989529	0.831727	0.916031	0.913958	0.746432	0.854232	0.983607	1	0.949564	0.972678	0.989247	0.778046	0.965054	0.965418	0.739899	0.816497	1	0.991803	0.738636	1	0.671849	0.967033	0.799319	0.790929
433	1	0.716049	0.885089	0.540121	0.882483	1	0.700795	0.964706	0.98773	0.717439	0.989529	0.831727	0.910941	0.891013	0.734358	0.857367	1	1	0.944714	0.983607	0.989247	0.791315	0.962366	0.956772	0.724747	0.81557	0.992806	0.97541	0.743182	1	0.677578	0.950549	0.799489	0.790891
434	1	0.716049	0.885089	0.540121	0.882483	1	0.700795	0.964706	0.98773	0.717439	0.989529	0.831727	0.910941	0.891013	0.734358	0.857367	1	1	0.944714	0.983607	0.989247	0.791315	0.962366	0.956772	0.724747	0.81557	0.992806	0.97541	0.743182	1	0.677578	0.950549	0.799489	0.790891
755	1	0.711934	0.891929	0.487525	0.871397	0.977778	0.724652	0.970588	0.98773	0.745033	0.989529	0.834356	0.913486	0.912046	0.74753	0.847962	0.983607	1	0.946654	0.967213	0.983871	0.778046	0.962366	0.965418	0.741162	0.817424	0.992806	0.991803	0.743182	1	0.668576	0.961538	0.798752	0.790307
757	1	0.713306	0.890561	0.4882	0.871397	0.977778	0.72664	0.970588	0.985685	0.748344	0.989529	0.833479	0.910941	0.910134	0.748628	0.844828	0.983607	1	0.947624	0.967213	0.983871	0.772014	0.962366	0.965418	0.742424	0.81835	0.992806	0.991803	0.748864	1	0.665303	0.956044	0.798695	0.790237
432	1	0.713306	0.885089	0.538773	0.880266	1	0.702783	0.964706	0.98773	0.716336	0.989529	0.83085	0.910941	0.891013	0.735456	0.858934	1	1	0.944714	0.983607	0.983871	0.790109	0.959677	0.956772	0.722222	0.81557	0.992806	0.97541	0.742045	1	0.675941	0.950549	0.798865	0.790236
430	1	0.713306	0.885089	0.538773	0.880266	1	0.701789	0.964706	0.98773	0.716336	0.989529	0.83085	0.910941	0.891013	0.735456	0.857367	1	1	0.944714	0.983607	0.983871	0.788902	0.959677	0.956772	0.722222	0.81557	0.992806	0.97541	0.742045	1	0.675941	0.950549	0.798695	0.790059
431	1	0.713306	0.885089	0.538773	0.880266	1	0.701789	0.964706	0.98773	0.716336	0.989529	0.83085	0.910941	0.891013	0.735456	0.857367	1	1	0.944714	0.983607	0.983871	0.788902	0.959677	0.956772	0.722222	0.81557	0.992806	0.97541	0.742045	1	0.675941	0.950549	0.798695	0.790059
429	1	0.711934	0.885089	0.538098	0.880266	1	0.697813	0.964706	0.98773	0.717439	0.989529	0.83085	0.910941	0.891013	0.737651	0.858934	1	1	0.944714	0.983607	0.983871	0.790109	0.959677	0.956772	0.722222	0.81557	0.992806	0.97541	0.742045	1	0.675941	0.950549	0.798638	0.790002
426	1	0.709191	0.882353	0.52731	0.882483	1	0.699801	0.964706	0.98773	0.719647	0.989529	0.825592	0.913486	0.891013	0.736553	0.855799	1	1	0.944714	0.983607	0.983871	0.78649	0.956989	0.95389	0.723485	0.81557	0.992806	0.97541	0.743182	1	0.679214	0.950549	0.79739	0.788731
427	1	0.709191	0.882353	0.526635	0.882483	1	0.700795	0.964706	0.98773	0.719647	0.989529	0.825592	0.913486	0.891013	0.736553	0.855799	1	1	0.944714	0.983607	0.983871	0.78649	0.956989	0.95389	0.723485	0.81557	0.992806	0.97541	0.743182	1	0.679214	0.950549	0.79739	0.788729
428	1	0.709191	0.882353	0.528658	0.880266	1	0.695825	0.964706	0.98773	0.719647	0.989529	0.827344	0.913486	0.891013	0.736553	0.858934	1	1	0.944714	0.983607	0.983871	0.788902	0.959677	0.95389	0.722222	0.81557	0.992806	0.97541	0.742045	1	0.675941	0.950549	0.797277	0.788608
758	1	0.713306	0.886457	0.485502	0.86918	0.977778	0.724652	0.970588	0.985685	0.745033	0.989529	0.83085	0.908397	0.910134	0.743139	0.84326	0.983607	1	0.945684	0.967213	0.983871	0.770808	0.962366	0.959654	0.742424	0.81835	0.992806	0.991803	0.748864	1	0.665303	0.956044	0.797106	0.788581
425	1	0.709191	0.882353	0.526635	0.882483	1	0.700795	0.964706	0.98773	0.719647	0.989529	0.826468	0.913486	0.889101	0.736553	0.855799	1	1	0.944714	0.983607	0.983871	0.785283	0.956989	0.951009	0.723485	0.81557	0.992806	0.97541	0.740909	1	0.678396	0.950549	0.797106	0.788424
759	1	0.713306	0.883721	0.485502	0.86918	0.977778	0.724652	0.970588	0.985685	0.745033	0.989529	0.83085	0.908397	0.910134	0.743139	0.84326	0.983607	1	0.945684	0.967213	0.983871	0.767189	0.962366	0.959654	0.742424	0.81835	0.992806	0.991803	0.748864	1	0.665303	0.956044	0.796823	0.788284
423	1	0.706447	0.883721	0.528658	0.880266	1	0.698807	0.964706	0.989775	0.716336	0.989529	0.823839	0.916031	0.889101	0.734358	0.854232	1	1	0.946654	0.983607	0.983871	0.782871	0.956989	0.951009	0.722222	0.81279	0.992806	0.97541	0.739773	1	0.678396	0.950549	0.796369	0.787672
424	1	0.706447	0.883721	0.528658	0.880266	1	0.698807	0.964706	0.989775	0.716336	0.989529	0.823839	0.916031	0.889101	0.734358	0.854232	1	1	0.946654	0.983607	0.983871	0.782871	0.956989	0.951009	0.722222	0.81279	0.992806	0.97541	0.739773	1	0.678396	0.950549	0.796369	0.787672
422	1	0.706447	0.883721	0.530681	0.880266	1	0.698807	0.964706	0.989775	0.716336	0.989529	0.823839	0.916031	0.887189	0.734358	0.854232	1	1	0.946654	0.983607	0.983871	0.782871	0.956989	0.951009	0.72096	0.81279	0.992806	0.97541	0.739773	1	0.676759	0.950549	0.796312	0.78761
762	1	0.713306	0.880985	0.484154	0.86918	0.977778	0.722664	0.970588	0.98364	0.746137	0.984293	0.829097	0.908397	0.908222	0.739846	0.840125	0.983607	1	0.943744	0.967213	0.983871	0.767189	0.959677	0.959654	0.739899	0.81557	0.992806	0.991803	0.747727	1	0.666939	0.956044	0.795574	0.786976
420	1	0.707819	0.883721	0.528658	0.880266	1	0.698807	0.964706	0.989775	0.717439	0.989529	0.822962	0.916031	0.887189	0.731065	0.84953	1	1	0.945684	0.983607	0.983871	0.781665	0.956989	0.95389	0.717172	0.81279	0.992806	0.97541	0.740909	1	0.675941	0.950549	0.795631	0.786901
421	1	0.707819	0.883721	0.528658	0.880266	1	0.698807	0.964706	0.989775	0.717439	0.989529	0.822962	0.916031	0.887189	0.731065	0.84953	1	1	0.945684	0.983607	0.983871	0.781665	0.956989	0.95389	0.717172	0.81279	0.992806	0.97541	0.739773	1	0.675941	0.950549	0.795574	0.78684
760	1	0.713306	0.880985	0.484828	0.86918	0.977778	0.723658	0.970588	0.98364	0.746137	0.984293	0.829097	0.908397	0.908222	0.740944	0.840125	0.983607	1	0.943744	0.967213	0.983871	0.765983	0.959677	0.959654	0.739899	0.814643	0.992806	0.991803	0.745455	1	0.665303	0.956044	0.795404	0.786796
418	1	0.707819	0.883721	0.528658	0.880266	1	0.697813	0.964706	0.989775	0.715232	0.989529	0.822962	0.916031	0.887189	0.731065	0.84953	1	1	0.945684	0.983607	0.983871	0.781665	0.956989	0.95389	0.718434	0.81279	0.992806	0.97541	0.740909	1	0.675941	0.950549	0.795518	0.786783
419	1	0.707819	0.883721	0.528658	0.880266	1	0.697813	0.964706	0.989775	0.715232	0.989529	0.822962	0.916031	0.887189	0.731065	0.84953	1	1	0.945684	0.983607	0.983871	0.781665	0.956989	0.95389	0.718434	0.81279	0.992806	0.97541	0.740909	1	0.675941	0.950549	0.795518	0.786783
415	1	0.707819	0.883721	0.52731	0.878049	1	0.698807	0.967647	0.989775	0.713024	0.989529	0.823839	0.918575	0.887189	0.731065	0.84953	1	1	0.945684	0.983607	0.983871	0.780458	0.954301	0.956772	0.718434	0.81279	0.992806	0.97541	0.742045	1	0.675941	0.950549	0.795461	0.78673
417	1	0.707819	0.883721	0.528658	0.880266	1	0.697813	0.964706	0.989775	0.714128	0.989529	0.822962	0.916031	0.887189	0.731065	0.84953	1	1	0.945684	0.983607	0.983871	0.781665	0.956989	0.95389	0.718434	0.81279	0.992806	0.97541	0.740909	1	0.675941	0.950549	0.795461	0.786722
761	1	0.713306	0.880985	0.484828	0.86918	0.977778	0.723658	0.970588	0.98364	0.746137	0.984293	0.828221	0.908397	0.908222	0.740944	0.840125	0.983607	1	0.942774	0.967213	0.983871	0.765983	0.959677	0.959654	0.739899	0.814643	0.992806	0.991803	0.745455	1	0.665303	0.956044	0.795291	0.786677
414	1	0.707819	0.883721	0.526635	0.878049	1	0.697813	0.967647	0.989775	0.713024	0.989529	0.822086	0.918575	0.887189	0.732162	0.84953	1	1	0.946654	0.983607	0.983871	0.780458	0.954301	0.956772	0.719697	0.811863	0.992806	0.97541	0.742045	1	0.675941	0.950549	0.795348	0.786616
416	1	0.707819	0.883721	0.52731	0.878049	1	0.697813	0.964706	0.989775	0.713024	0.989529	0.823839	0.918575	0.887189	0.731065	0.84953	1	1	0.945684	0.983607	0.983871	0.780458	0.954301	0.956772	0.718434	0.81279	0.992806	0.97541	0.742045	1	0.675941	0.950549	0.795348	0.786611
763	1	0.711934	0.878249	0.482805	0.86918	0.977778	0.723658	0.970588	0.98364	0.743929	0.989529	0.829974	0.905852	0.908222	0.739846	0.84326	0.983607	1	0.940834	0.967213	0.983871	0.764777	0.959677	0.959654	0.736111	0.811863	0.992806	0.991803	0.752273	1	0.667758	0.956044	0.795007	0.7864
411	1	0.710562	0.883721	0.525287	0.878049	1	0.697813	0.967647	0.989775	0.713024	0.989529	0.822086	0.92112	0.887189	0.728869	0.84953	1	1	0.945684	0.983607	0.983871	0.779252	0.954301	0.956772	0.72096	0.81279	0.992806	0.97541	0.739773	1	0.675123	0.950549	0.795064	0.786323
412	1	0.710562	0.883721	0.525287	0.878049	1	0.697813	0.967647	0.989775	0.713024	0.989529	0.822086	0.92112	0.887189	0.728869	0.84953	1	1	0.945684	0.983607	0.983871	0.779252	0.954301	0.956772	0.72096	0.81279	0.992806	0.97541	0.739773	1	0.675123	0.950549	0.795064	0.786323
764	1	0.711934	0.878249	0.482131	0.866962	0.977778	0.72167	0.970588	0.98364	0.743929	0.989529	0.828221	0.905852	0.908222	0.740944	0.84326	0.983607	1	0.940834	0.967213	0.983871	0.764777	0.959677	0.959654	0.736111	0.811863	0.992806	0.991803	0.753409	1	0.668576	0.956044	0.794837	0.786212
413	1	0.707819	0.883721	0.525961	0.878049	1	0.697813	0.967647	0.989775	0.713024	0.989529	0.822962	0.918575	0.887189	0.728869	0.84953	1	1	0.945684	0.983607	0.983871	0.779252	0.954301	0.956772	0.719697	0.81279	0.992806	0.97541	0.739773	1	0.675123	0.950549	0.79495	0.7862
408	1	0.709191	0.885089	0.525961	0.878049	1	0.694831	0.967647	0.989775	0.708609	0.989529	0.820333	0.916031	0.887189	0.731065	0.852665	1	1	0.947624	0.983607	0.983871	0.775633	0.954301	0.959654	0.723485	0.811863	0.992806	0.97541	0.736364	1	0.677578	0.950549	0.79478	0.786028
407	1	0.710562	0.882353	0.525961	0.878049	1	0.684891	0.967647	0.989775	0.714128	0.989529	0.816827	0.913486	0.889101	0.743139	0.854232	1	1	0.946654	0.978142	0.983871	0.781665	0.951613	0.956772	0.728535	0.811863	0.992806	0.97541	0.731818	1	0.675123	0.950549	0.79478	0.786026
406	1	0.710562	0.882353	0.525961	0.878049	1	0.683897	0.967647	0.989775	0.714128	0.989529	0.816827	0.913486	0.889101	0.743139	0.854232	1	1	0.946654	0.978142	0.983871	0.781665	0.951613	0.956772	0.728535	0.811863	0.992806	0.97541	0.731818	1	0.675123	0.950549	0.794723	0.785968
409	1	0.711934	0.883721	0.523938	0.878049	1	0.696819	0.967647	0.989775	0.708609	0.989529	0.822086	0.92112	0.887189	0.728869	0.84953	1	1	0.945684	0.983607	0.983871	0.779252	0.954301	0.956772	0.719697	0.81279	0.992806	0.97541	0.738636	1	0.673486	0.950549	0.794496	0.785743
410	1	0.711934	0.883721	0.523938	0.878049	1	0.696819	0.967647	0.989775	0.708609	0.989529	0.822086	0.92112	0.887189	0.728869	0.84953	1	1	0.945684	0.983607	0.983871	0.779252	0.954301	0.956772	0.719697	0.81279	0.992806	0.97541	0.738636	1	0.673486	0.950549	0.794496	0.785743
765	1	0.711934	0.874145	0.482131	0.866962	0.977778	0.72167	0.970588	0.98364	0.742826	0.989529	0.828221	0.903308	0.90631	0.739846	0.84326	0.983607	1	0.939864	0.967213	0.983871	0.759952	0.956989	0.959654	0.734848	0.810936	0.985612	0.991803	0.751136	1	0.668576	0.961538	0.793872	0.785204
386	1	0.689986	0.889193	0.531355	0.873614	1	0.67992	0.964706	0.989775	0.707506	0.989529	0.816827	0.910941	0.889101	0.742042	0.84953	1	1	0.945684	0.978142	0.983871	0.784077	0.951613	0.956772	0.72096	0.814643	0.992806	0.97541	0.746591	1	0.672668	0.945055	0.793986	0.785184
398	1	0.702332	0.882353	0.527984	0.880266	1	0.67992	0.967647	0.989775	0.713024	0.989529	0.817704	0.910941	0.889101	0.744237	0.851097	1	1	0.944714	0.978142	0.983871	0.779252	0.951613	0.956772	0.727273	0.810009	0.992806	0.97541	0.7375	1	0.672668	0.945055	0.793929	0.785144
402	1	0.703704	0.882353	0.526635	0.880266	1	0.67992	0.967647	0.989775	0.711921	0.989529	0.816827	0.910941	0.889101	0.743139	0.851097	1	1	0.946654	0.978142	0.983871	0.779252	0.951613	0.956772	0.72601	0.810936	0.992806	0.97541	0.738636	1	0.672668	0.945055	0.793872	0.785089
399	1	0.702332	0.882353	0.527984	0.880266	1	0.67992	0.967647	0.989775	0.711921	0.989529	0.817704	0.910941	0.889101	0.744237	0.851097	1	1	0.944714	0.978142	0.983871	0.779252	0.951613	0.956772	0.727273	0.810009	0.992806	0.97541	0.7375	1	0.672668	0.945055	0.793872	0.785083
387	1	0.689986	0.889193	0.531355	0.873614	1	0.67992	0.964706	0.989775	0.707506	0.989529	0.817704	0.910941	0.889101	0.742042	0.84953	1	1	0.945684	0.978142	0.983871	0.782871	0.951613	0.956772	0.719697	0.814643	0.992806	0.97541	0.746591	1	0.671849	0.945055	0.793872	0.785064
396	1	0.698217	0.882353	0.527984	0.878049	1	0.67992	0.967647	0.989775	0.711921	0.989529	0.81858	0.910941	0.889101	0.744237	0.851097	1	1	0.944714	0.978142	0.983871	0.775633	0.951613	0.956772	0.729798	0.810936	0.992806	0.97541	0.739773	1	0.671849	0.950549	0.793816	0.785023
397	1	0.698217	0.882353	0.527984	0.878049	1	0.67992	0.967647	0.989775	0.711921	0.989529	0.81858	0.910941	0.889101	0.744237	0.851097	1	1	0.944714	0.978142	0.983871	0.775633	0.951613	0.956772	0.729798	0.810936	0.992806	0.97541	0.739773	1	0.671849	0.950549	0.793816	0.785023
403	1	0.703704	0.882353	0.525961	0.880266	1	0.67992	0.967647	0.989775	0.710817	0.989529	0.816827	0.910941	0.889101	0.743139	0.851097	1	1	0.946654	0.978142	0.983871	0.779252	0.951613	0.956772	0.72601	0.810936	0.992806	0.97541	0.738636	1	0.672668	0.945055	0.793759	0.784973
401	1	0.703704	0.882353	0.526635	0.880266	1	0.67992	0.967647	0.989775	0.711921	0.989529	0.816827	0.910941	0.889101	0.743139	0.851097	1	1	0.944714	0.978142	0.983871	0.779252	0.951613	0.956772	0.72601	0.810936	0.992806	0.97541	0.738636	1	0.672668	0.945055	0.793759	0.784967
400	1	0.703704	0.882353	0.526635	0.880266	1	0.67992	0.967647	0.989775	0.711921	0.989529	0.817704	0.910941	0.889101	0.743139	0.851097	1	1	0.944714	0.978142	0.983871	0.778046	0.951613	0.956772	0.72601	0.810936	0.992806	0.97541	0.738636	1	0.672668	0.945055	0.793759	0.784966
388	1	0.689986	0.889193	0.530681	0.873614	1	0.678926	0.964706	0.989775	0.708609	0.989529	0.817704	0.910941	0.889101	0.742042	0.84953	1	1	0.945684	0.978142	0.983871	0.782871	0.951613	0.956772	0.719697	0.814643	0.992806	0.97541	0.746591	1	0.671031	0.945055	0.793759	0.784947
389	1	0.689986	0.889193	0.530007	0.873614	1	0.678926	0.964706	0.989775	0.708609	0.989529	0.817704	0.910941	0.889101	0.742042	0.84953	1	1	0.945684	0.978142	0.983871	0.782871	0.951613	0.956772	0.719697	0.814643	0.992806	0.97541	0.746591	1	0.671031	0.945055	0.793702	0.784889
390	1	0.689986	0.889193	0.530007	0.873614	1	0.678926	0.964706	0.989775	0.708609	0.989529	0.817704	0.910941	0.889101	0.742042	0.84953	1	1	0.944714	0.978142	0.983871	0.782871	0.951613	0.956772	0.719697	0.814643	0.992806	0.97541	0.746591	1	0.671031	0.945055	0.793645	0.78483
384	1	0.688615	0.887825	0.532704	0.871397	1	0.67992	0.964706	0.989775	0.708609	0.989529	0.816827	0.910941	0.889101	0.740944	0.847962	1	1	0.944714	0.978142	0.983871	0.784077	0.951613	0.956772	0.722222	0.816497	0.992806	0.97541	0.743182	1	0.670213	0.945055	0.793645	0.784829
391	1	0.689986	0.889193	0.530681	0.873614	1	0.67992	0.964706	0.989775	0.708609	0.989529	0.817704	0.910941	0.889101	0.742042	0.84953	1	1	0.942774	0.978142	0.983871	0.782871	0.951613	0.956772	0.719697	0.814643	0.992806	0.97541	0.746591	1	0.671031	0.945055	0.793645	0.784828
395	1	0.691358	0.887825	0.530681	0.873614	1	0.67992	0.964706	0.989775	0.707506	0.989529	0.817704	0.910941	0.889101	0.742042	0.84953	1	1	0.942774	0.978142	0.983871	0.784077	0.951613	0.956772	0.718434	0.814643	0.992806	0.97541	0.747727	1	0.671031	0.945055	0.793645	0.784826
383	1	0.688615	0.887825	0.532704	0.871397	1	0.678926	0.964706	0.989775	0.708609	0.989529	0.816827	0.910941	0.889101	0.740944	0.847962	1	1	0.944714	0.978142	0.983871	0.784077	0.951613	0.956772	0.722222	0.816497	0.992806	0.97541	0.743182	1	0.670213	0.945055	0.793589	0.784769
392	1	0.689986	0.889193	0.530007	0.873614	1	0.67992	0.964706	0.989775	0.708609	0.989529	0.817704	0.910941	0.889101	0.742042	0.84953	1	1	0.942774	0.978142	0.983871	0.782871	0.951613	0.956772	0.718434	0.814643	0.992806	0.97541	0.747727	1	0.671031	0.945055	0.793589	0.784769
393	1	0.689986	0.889193	0.530007	0.873614	1	0.67992	0.964706	0.989775	0.708609	0.989529	0.817704	0.910941	0.889101	0.742042	0.84953	1	1	0.942774	0.978142	0.983871	0.782871	0.951613	0.956772	0.718434	0.814643	0.992806	0.97541	0.747727	1	0.671031	0.945055	0.793589	0.784769
394	1	0.691358	0.887825	0.530007	0.873614	1	0.67992	0.964706	0.989775	0.708609	0.989529	0.817704	0.910941	0.889101	0.742042	0.84953	1	1	0.942774	0.978142	0.983871	0.782871	0.951613	0.956772	0.718434	0.814643	0.992806	0.97541	0.747727	1	0.671031	0.945055	0.793589	0.784768
385	1	0.687243	0.889193	0.533378	0.871397	1	0.678926	0.964706	0.989775	0.709713	0.989529	0.815951	0.910941	0.889101	0.739846	0.847962	1	1	0.945684	0.978142	0.983871	0.784077	0.951613	0.956772	0.72096	0.816497	0.992806	0.97541	0.743182	1	0.670213	0.945055	0.793589	0.784765
404	1	0.703704	0.882353	0.524612	0.880266	1	0.67992	0.967647	0.989775	0.708609	0.989529	0.815951	0.910941	0.889101	0.743139	0.851097	1	1	0.946654	0.978142	0.983871	0.778046	0.951613	0.956772	0.72601	0.810936	0.992806	0.97541	0.7375	1	0.673486	0.945055	0.793418	0.784619
405	1	0.705075	0.882353	0.525287	0.880266	1	0.67992	0.967647	0.989775	0.708609	0.989529	0.814198	0.910941	0.889101	0.745335	0.852665	1	1	0.946654	0.978142	0.983871	0.778046	0.948925	0.956772	0.722222	0.810936	0.992806	0.97541	0.7375	1	0.671849	0.945055	0.793248	0.784439
381	1	0.688615	0.887825	0.53203	0.871397	1	0.676938	0.961765	0.989775	0.707506	0.989529	0.815951	0.910941	0.889101	0.739846	0.847962	1	1	0.944714	0.978142	0.983871	0.781665	0.951613	0.956772	0.719697	0.81557	0.992806	0.97541	0.745455	1	0.671031	0.945055	0.793078	0.784239
382	1	0.688615	0.887825	0.53203	0.871397	1	0.676938	0.961765	0.989775	0.707506	0.989529	0.815951	0.910941	0.889101	0.739846	0.847962	1	1	0.944714	0.978142	0.983871	0.781665	0.951613	0.956772	0.719697	0.81557	0.992806	0.97541	0.745455	1	0.671031	0.945055	0.793078	0.784239
380	1	0.687243	0.887825	0.53203	0.871397	1	0.677932	0.961765	0.989775	0.706402	0.989529	0.814198	0.910941	0.889101	0.740944	0.847962	1	1	0.944714	0.978142	0.983871	0.784077	0.951613	0.95389	0.72096	0.81557	0.992806	0.97541	0.744318	1	0.671031	0.945055	0.793021	0.784183
766	1	0.711934	0.868673	0.480108	0.866962	0.977778	0.719682	0.970588	0.98364	0.740618	0.989529	0.829974	0.903308	0.90631	0.735456	0.84326	0.983607	1	0.940834	0.967213	0.983871	0.758745	0.956989	0.959654	0.732323	0.810936	0.985612	0.991803	0.744318	1	0.664484	0.961538	0.792397	0.783671
373	1	0.69273	0.864569	0.532704	0.86918	1	0.67495	0.958824	0.985685	0.709713	0.989529	0.819457	0.923664	0.887189	0.736553	0.838558	1	1	0.947624	0.978142	0.983871	0.77684	0.948925	0.951009	0.72601	0.81557	0.992806	0.97541	0.738636	1	0.680851	0.945055	0.792454	0.783549
379	1	0.694102	0.870041	0.53675	0.873614	1	0.67495	0.958824	0.985685	0.707506	0.989529	0.81858	0.910941	0.885277	0.734358	0.84326	1	1	0.946654	0.978142	0.983871	0.774427	0.946237	0.95389	0.724747	0.81557	0.992806	0.97541	0.738636	1	0.679214	0.945055	0.792397	0.783515
375	1	0.69273	0.870041	0.537424	0.873614	1	0.67495	0.958824	0.985685	0.708609	0.989529	0.81858	0.910941	0.885277	0.734358	0.84326	1	1	0.946654	0.978142	0.983871	0.774427	0.946237	0.95389	0.724747	0.81557	0.992806	0.97541	0.738636	1	0.678396	0.945055	0.792397	0.783514
376	1	0.69273	0.870041	0.537424	0.873614	1	0.67495	0.958824	0.985685	0.708609	0.989529	0.81858	0.910941	0.885277	0.734358	0.84326	1	1	0.946654	0.978142	0.983871	0.774427	0.946237	0.95389	0.724747	0.81557	0.992806	0.97541	0.738636	1	0.678396	0.945055	0.792397	0.783514
377	1	0.69273	0.870041	0.537424	0.873614	1	0.67495	0.958824	0.985685	0.708609	0.989529	0.81858	0.910941	0.885277	0.734358	0.84326	1	1	0.946654	0.978142	0.983871	0.774427	0.946237	0.95389	0.724747	0.81557	0.992806	0.97541	0.738636	1	0.678396	0.945055	0.792397	0.783514
374	1	0.691358	0.864569	0.532704	0.86918	1	0.67495	0.958824	0.985685	0.709713	0.989529	0.819457	0.923664	0.887189	0.736553	0.838558	1	1	0.947624	0.978142	0.983871	0.77684	0.948925	0.951009	0.72601	0.81557	0.992806	0.97541	0.738636	1	0.680851	0.945055	0.792397	0.783489
378	1	0.69273	0.870041	0.537424	0.873614	1	0.67495	0.958824	0.985685	0.707506	0.989529	0.81858	0.910941	0.885277	0.734358	0.84326	1	1	0.946654	0.978142	0.983871	0.774427	0.946237	0.95389	0.724747	0.81557	0.992806	0.97541	0.738636	1	0.678396	0.945055	0.79234	0.783455
372	1	0.69273	0.864569	0.533378	0.86918	1	0.67495	0.958824	0.985685	0.709713	0.989529	0.81858	0.923664	0.887189	0.736553	0.838558	1	1	0.946654	0.978142	0.983871	0.775633	0.948925	0.951009	0.72601	0.81557	0.992806	0.97541	0.738636	1	0.680033	0.945055	0.792284	0.783367
370	1	0.689986	0.864569	0.530681	0.86918	1	0.675944	0.961765	0.98364	0.708609	0.989529	0.817704	0.923664	0.887189	0.734358	0.840125	1	1	0.949564	0.978142	0.983871	0.77684	0.948925	0.951009	0.724747	0.81557	0.992806	0.97541	0.738636	1	0.680851	0.945055	0.792057	0.78314
371	1	0.689986	0.864569	0.530681	0.86918	1	0.672962	0.958824	0.98364	0.708609	0.989529	0.817704	0.923664	0.887189	0.734358	0.840125	1	1	0.949564	0.978142	0.983871	0.77684	0.948925	0.951009	0.72601	0.81557	0.992806	0.97541	0.738636	1	0.680033	0.945055	0.79183	0.782908
767	1	0.711934	0.863201	0.480782	0.86918	0.977778	0.718688	0.970588	0.98364	0.732892	0.984293	0.829974	0.908397	0.908222	0.734358	0.846395	0.983607	1	0.939864	0.967213	0.983871	0.761158	0.956989	0.959654	0.729798	0.810936	0.985612	0.991803	0.734091	1	0.666939	0.961538	0.791603	0.78285
369	1	0.689986	0.865937	0.530681	0.86918	1	0.67495	0.961765	0.98364	0.707506	0.989529	0.815074	0.923664	0.887189	0.732162	0.838558	1	1	0.949564	0.978142	0.983871	0.774427	0.948925	0.951009	0.723485	0.814643	0.992806	0.97541	0.738636	1	0.680851	0.945055	0.791433	0.782484
368	1	0.688615	0.865937	0.530681	0.86918	1	0.67495	0.961765	0.98364	0.707506	0.989529	0.815074	0.923664	0.887189	0.732162	0.836991	1	1	0.949564	0.978142	0.983871	0.774427	0.948925	0.951009	0.723485	0.814643	0.992806	0.97541	0.738636	1	0.680851	0.945055	0.791319	0.782366
362	1	0.687243	0.867305	0.530681	0.86918	1	0.673956	0.961765	0.98364	0.709713	0.989529	0.817704	0.923664	0.887189	0.73326	0.836991	1	1	0.949564	0.978142	0.983871	0.77684	0.948925	0.951009	0.722222	0.814643	0.992806	0.97541	0.734091	1	0.679214	0.945055	0.791319	0.78236
360	1	0.687243	0.867305	0.530681	0.86918	1	0.673956	0.961765	0.98364	0.709713	0.989529	0.817704	0.923664	0.887189	0.73326	0.835423	1	1	0.949564	0.978142	0.983871	0.77684	0.948925	0.951009	0.722222	0.814643	0.992806	0.97541	0.734091	1	0.679214	0.945055	0.791262	0.782301
361	1	0.687243	0.867305	0.530681	0.86918	1	0.673956	0.961765	0.98364	0.709713	0.989529	0.817704	0.923664	0.887189	0.73326	0.835423	1	1	0.949564	0.978142	0.983871	0.77684	0.948925	0.951009	0.722222	0.814643	0.992806	0.97541	0.734091	1	0.679214	0.945055	0.791262	0.782301
363	1	0.687243	0.867305	0.530681	0.86918	1	0.67495	0.961765	0.98364	0.709713	0.989529	0.815074	0.923664	0.887189	0.732162	0.836991	1	1	0.949564	0.978142	0.983871	0.77684	0.948925	0.951009	0.722222	0.81557	0.992806	0.97541	0.735227	1	0.679214	0.945055	0.791262	0.782299
364	1	0.687243	0.867305	0.530681	0.86918	1	0.67495	0.961765	0.98364	0.708609	0.989529	0.815074	0.923664	0.887189	0.732162	0.836991	1	1	0.949564	0.978142	0.983871	0.77684	0.948925	0.951009	0.722222	0.81557	0.992806	0.97541	0.735227	1	0.679214	0.945055	0.791206	0.78224
365	1	0.687243	0.867305	0.530681	0.86918	1	0.67495	0.961765	0.98364	0.708609	0.989529	0.815074	0.923664	0.887189	0.732162	0.836991	1	1	0.949564	0.978142	0.983871	0.77684	0.948925	0.951009	0.722222	0.81557	0.992806	0.97541	0.735227	1	0.679214	0.945055	0.791206	0.78224
367	1	0.687243	0.867305	0.530007	0.86918	1	0.67495	0.961765	0.98364	0.707506	0.989529	0.815074	0.923664	0.887189	0.731065	0.836991	1	1	0.949564	0.978142	0.983871	0.775633	0.948925	0.951009	0.722222	0.81557	0.992806	0.97541	0.7375	1	0.680033	0.945055	0.791149	0.782186
366	1	0.687243	0.867305	0.530007	0.86918	1	0.67495	0.961765	0.98364	0.707506	0.989529	0.815074	0.923664	0.887189	0.731065	0.836991	1	1	0.949564	0.978142	0.983871	0.774427	0.948925	0.951009	0.722222	0.81557	0.992806	0.97541	0.736364	1	0.680033	0.945055	0.791035	0.782068
359	1	0.687243	0.863201	0.534053	0.86918	1	0.673956	0.958824	0.98364	0.704194	0.989529	0.815951	0.923664	0.887189	0.73326	0.835423	1	1	0.949564	0.978142	0.983871	0.775633	0.948925	0.95389	0.722222	0.814643	0.992806	0.97541	0.735227	1	0.679214	0.945055	0.790979	0.781992
358	1	0.684499	0.856361	0.529332	0.86918	1	0.673956	0.958824	0.989775	0.710817	0.989529	0.813322	0.923664	0.885277	0.73326	0.838558	1	1	0.949564	0.978142	0.983871	0.775633	0.948925	0.95389	0.713384	0.814643	0.992806	0.97541	0.732955	1	0.679214	0.945055	0.790071	0.781048
352	1	0.681756	0.857729	0.534053	0.866962	1	0.670974	0.958824	0.989775	0.710817	0.989529	0.812445	0.923664	0.885277	0.732162	0.840125	1	1	0.949564	0.972678	0.989247	0.772014	0.948925	0.95389	0.715909	0.81557	0.992806	0.97541	0.727273	1	0.681669	0.950549	0.790071	0.781042
353	1	0.681756	0.857729	0.534053	0.866962	1	0.670974	0.958824	0.989775	0.710817	0.989529	0.812445	0.923664	0.885277	0.732162	0.840125	1	1	0.949564	0.972678	0.989247	0.772014	0.948925	0.95389	0.715909	0.81557	0.992806	0.97541	0.727273	1	0.681669	0.950549	0.790071	0.781042
357	1	0.683128	0.856361	0.529332	0.86918	1	0.673956	0.958824	0.989775	0.710817	0.989529	0.812445	0.923664	0.885277	0.73326	0.840125	1	1	0.949564	0.978142	0.983871	0.775633	0.948925	0.95389	0.713384	0.814643	0.992806	0.97541	0.731818	1	0.679214	0.950549	0.790014	0.780992
354	1	0.681756	0.856361	0.530681	0.866962	1	0.670974	0.958824	0.989775	0.709713	0.989529	0.810692	0.923664	0.885277	0.732162	0.840125	1	1	0.949564	0.972678	0.989247	0.772014	0.948925	0.95389	0.718434	0.81557	0.992806	0.97541	0.727273	1	0.681669	0.950549	0.789674	0.780643
341	1	0.691358	0.864569	0.536076	0.862528	1	0.66998	0.961765	0.989775	0.704194	0.989529	0.814198	0.923664	0.887189	0.729967	0.836991	1	1	0.947624	0.972678	0.989247	0.770808	0.948925	0.951009	0.700758	0.81557	0.992806	0.97541	0.725	1	0.684124	0.956044	0.789617	0.780515
331	1	0.691358	0.867305	0.53675	0.862528	1	0.66501	0.961765	0.989775	0.708609	0.989529	0.810692	0.92112	0.883365	0.731065	0.832288	1	1	0.947624	0.967213	0.989247	0.772014	0.946237	0.948127	0.707071	0.813716	0.992806	0.97541	0.727273	1	0.686579	0.956044	0.78956	0.780458
344	1	0.691358	0.864569	0.53675	0.862528	1	0.66998	0.961765	0.989775	0.704194	0.989529	0.812445	0.923664	0.887189	0.729967	0.836991	1	1	0.948594	0.972678	0.989247	0.772014	0.948925	0.951009	0.700758	0.81557	0.992806	0.97541	0.723864	1	0.683306	0.956044	0.78956	0.780457
342	1	0.691358	0.864569	0.536076	0.862528	1	0.66998	0.961765	0.989775	0.704194	0.989529	0.814198	0.923664	0.887189	0.729967	0.836991	1	1	0.947624	0.972678	0.989247	0.770808	0.948925	0.951009	0.700758	0.81557	0.992806	0.97541	0.723864	1	0.684124	0.956044	0.78956	0.780456
343	1	0.691358	0.864569	0.536076	0.862528	1	0.66998	0.961765	0.989775	0.704194	0.989529	0.813322	0.923664	0.887189	0.729967	0.836991	1	1	0.948594	0.972678	0.989247	0.770808	0.948925	0.951009	0.700758	0.81557	0.992806	0.97541	0.723864	1	0.684124	0.956044	0.78956	0.780453
332	1	0.689986	0.867305	0.536076	0.862528	1	0.666004	0.961765	0.989775	0.706402	0.989529	0.810692	0.92112	0.883365	0.732162	0.832288	1	1	0.948594	0.967213	0.989247	0.772014	0.946237	0.948127	0.704545	0.81279	0.992806	0.97541	0.731818	1	0.685761	0.956044	0.789504	0.780401
349	1	0.684499	0.860465	0.534053	0.866962	1	0.672962	0.958824	0.989775	0.705298	0.989529	0.812445	0.923664	0.885277	0.726674	0.836991	1	1	0.950533	0.972678	0.989247	0.769602	0.948925	0.95389	0.703283	0.816497	0.992806	0.97541	0.731818	1	0.682488	0.950549	0.789447	0.780382
350	1	0.684499	0.860465	0.534053	0.866962	1	0.672962	0.958824	0.989775	0.705298	0.989529	0.812445	0.923664	0.885277	0.726674	0.836991	1	1	0.950533	0.972678	0.989247	0.769602	0.948925	0.95389	0.703283	0.816497	0.992806	0.97541	0.731818	1	0.682488	0.950549	0.789447	0.780382
351	1	0.684499	0.860465	0.534053	0.866962	1	0.671968	0.958824	0.989775	0.705298	0.989529	0.812445	0.923664	0.885277	0.726674	0.836991	1	1	0.950533	0.972678	0.989247	0.769602	0.948925	0.95389	0.703283	0.816497	0.992806	0.97541	0.731818	1	0.682488	0.950549	0.78939	0.780323
335	1	0.688615	0.865937	0.534727	0.862528	1	0.675944	0.961765	0.989775	0.705298	0.989529	0.811569	0.92112	0.885277	0.732162	0.832288	1	1	0.947624	0.961749	0.989247	0.773221	0.946237	0.948127	0.703283	0.811863	0.992806	0.97541	0.727273	1	0.683306	0.956044	0.789333	0.780224
339	1	0.69273	0.863201	0.534727	0.862528	1	0.66998	0.961765	0.989775	0.704194	0.989529	0.811569	0.923664	0.885277	0.729967	0.836991	1	1	0.947624	0.972678	0.989247	0.770808	0.948925	0.951009	0.70202	0.814643	0.992806	0.97541	0.725	1	0.684124	0.956044	0.789277	0.780169
340	1	0.69273	0.863201	0.534727	0.862528	1	0.66998	0.961765	0.989775	0.705298	0.989529	0.811569	0.923664	0.885277	0.729967	0.836991	1	1	0.947624	0.972678	0.989247	0.770808	0.948925	0.951009	0.700758	0.814643	0.992806	0.97541	0.725	1	0.684124	0.956044	0.789277	0.780169
356	1	0.677641	0.854993	0.530007	0.866962	1	0.670974	0.958824	0.989775	0.709713	0.989529	0.812445	0.923664	0.885277	0.731065	0.840125	1	1	0.949564	0.978142	0.989247	0.770808	0.948925	0.95389	0.712121	0.81557	0.992806	0.97541	0.728409	1	0.681669	0.950549	0.78922	0.780169
348	1	0.684499	0.860465	0.53203	0.866962	1	0.672962	0.958824	0.989775	0.705298	0.989529	0.812445	0.923664	0.885277	0.726674	0.835423	1	1	0.950533	0.972678	0.989247	0.769602	0.948925	0.95389	0.703283	0.816497	0.992806	0.97541	0.731818	1	0.682488	0.950549	0.78922	0.780149
345	1	0.683128	0.859097	0.531355	0.866962	1	0.670974	0.958824	0.989775	0.706402	0.989529	0.812445	0.923664	0.885277	0.727772	0.835423	1	1	0.949564	0.972678	0.989247	0.769602	0.948925	0.95389	0.704545	0.817424	0.992806	0.97541	0.731818	1	0.683306	0.950549	0.789163	0.780091
346	1	0.683128	0.859097	0.531355	0.866962	1	0.670974	0.958824	0.989775	0.706402	0.989529	0.812445	0.923664	0.885277	0.727772	0.835423	1	1	0.949564	0.972678	0.989247	0.769602	0.948925	0.95389	0.704545	0.817424	0.992806	0.97541	0.731818	1	0.683306	0.950549	0.789163	0.780091
768	0.987342	0.709191	0.859097	0.478759	0.866962	0.977778	0.715706	0.970588	0.985685	0.728477	0.984293	0.829097	0.903308	0.908222	0.736553	0.84326	0.983607	1	0.940834	0.967213	0.973118	0.757539	0.954301	0.95389	0.719697	0.805375	0.978417	0.991803	0.731818	1	0.663666	0.961538	0.788936	0.780054
355	1	0.677641	0.854993	0.530007	0.866962	1	0.670974	0.958824	0.989775	0.709713	0.989529	0.811569	0.923664	0.885277	0.731065	0.840125	1	1	0.949564	0.972678	0.989247	0.770808	0.948925	0.95389	0.712121	0.81557	0.992806	0.97541	0.728409	1	0.681669	0.950549	0.789106	0.780049
347	1	0.683128	0.859097	0.531355	0.866962	1	0.670974	0.958824	0.989775	0.706402	0.989529	0.812445	0.923664	0.885277	0.727772	0.835423	1	1	0.949564	0.972678	0.989247	0.769602	0.948925	0.95389	0.704545	0.817424	0.992806	0.97541	0.731818	1	0.682488	0.950549	0.789106	0.780032
334	1	0.688615	0.865937	0.534727	0.862528	1	0.672962	0.961765	0.989775	0.705298	0.989529	0.811569	0.92112	0.883365	0.731065	0.832288	1	1	0.948594	0.961749	0.989247	0.773221	0.946237	0.948127	0.703283	0.811863	0.992806	0.97541	0.728409	1	0.682488	0.956044	0.789106	0.779988
338	1	0.69273	0.863201	0.534053	0.862528	1	0.672962	0.961765	0.989775	0.704194	0.989529	0.812445	0.923664	0.885277	0.729967	0.835423	1	1	0.947624	0.967213	0.989247	0.770808	0.948925	0.951009	0.700758	0.813716	0.992806	0.97541	0.723864	1	0.683306	0.956044	0.789106	0.779985
330	1	0.684499	0.860465	0.536076	0.855876	1	0.666004	0.961765	0.989775	0.705298	0.989529	0.810692	0.92112	0.881453	0.727772	0.832288	1	1	0.947624	0.967213	0.989247	0.770808	0.946237	0.948127	0.714646	0.81557	0.992806	0.97541	0.7375	1	0.684124	0.950549	0.789106	0.779981
336	1	0.69273	0.863201	0.532704	0.862528	1	0.672962	0.961765	0.989775	0.704194	0.989529	0.813322	0.923664	0.885277	0.729967	0.835423	1	1	0.947624	0.967213	0.989247	0.769602	0.948925	0.951009	0.70202	0.81279	0.992806	0.97541	0.725	1	0.683306	0.956044	0.78905	0.779934
333	1	0.688615	0.867305	0.534727	0.862528	1	0.667992	0.961765	0.989775	0.706402	0.989529	0.809816	0.92112	0.883365	0.731065	0.832288	1	1	0.948594	0.967213	0.989247	0.773221	0.946237	0.948127	0.703283	0.81279	0.992806	0.97541	0.727273	1	0.684943	0.956044	0.78905	0.779927
337	1	0.69273	0.863201	0.534053	0.862528	1	0.672962	0.961765	0.989775	0.703091	0.989529	0.812445	0.923664	0.885277	0.729967	0.835423	1	1	0.947624	0.967213	0.989247	0.770808	0.948925	0.951009	0.700758	0.813716	0.992806	0.97541	0.723864	1	0.683306	0.956044	0.78905	0.779926
329	1	0.684499	0.860465	0.536076	0.855876	1	0.666004	0.961765	0.989775	0.705298	0.989529	0.810692	0.92112	0.881453	0.727772	0.832288	1	1	0.947624	0.967213	0.989247	0.770808	0.946237	0.948127	0.714646	0.81557	0.992806	0.97541	0.736364	1	0.684124	0.950549	0.78905	0.779922
328	1	0.684499	0.859097	0.53675	0.855876	1	0.666004	0.961765	0.989775	0.705298	0.989529	0.810692	0.92112	0.881453	0.727772	0.832288	1	1	0.947624	0.967213	0.989247	0.770808	0.946237	0.948127	0.714646	0.81557	0.992806	0.97541	0.736364	1	0.684124	0.950549	0.78905	0.77992
769	0.987342	0.709191	0.859097	0.478759	0.866962	0.977778	0.715706	0.970588	0.985685	0.728477	0.984293	0.829097	0.903308	0.908222	0.735456	0.84326	0.983607	1	0.940834	0.967213	0.973118	0.757539	0.954301	0.95389	0.719697	0.805375	0.978417	0.991803	0.729545	1	0.663666	0.961538	0.788766	0.779886
770	0.987342	0.710562	0.856361	0.479434	0.864745	0.977778	0.7167	0.970588	0.985685	0.727373	0.984293	0.829097	0.903308	0.908222	0.735456	0.841693	0.983607	1	0.939864	0.967213	0.973118	0.758745	0.954301	0.95389	0.722222	0.805375	0.978417	0.991803	0.729545	1	0.663666	0.961538	0.788766	0.779885
771	0.987342	0.709191	0.854993	0.477411	0.866962	0.977778	0.715706	0.970588	0.985685	0.727373	0.984293	0.827344	0.908397	0.908222	0.736553	0.84326	0.983607	1	0.939864	0.967213	0.973118	0.756333	0.956989	0.95389	0.722222	0.804449	0.978417	0.991803	0.729545	1	0.663666	0.961538	0.788482	0.779605
772	0.987342	0.709191	0.854993	0.477411	0.866962	0.977778	0.715706	0.970588	0.985685	0.727373	0.984293	0.827344	0.908397	0.908222	0.736553	0.84326	0.983607	1	0.939864	0.967213	0.973118	0.756333	0.956989	0.95389	0.722222	0.804449	0.978417	0.991803	0.729545	1	0.663666	0.961538	0.788482	0.779605
773	0.987342	0.709191	0.854993	0.476736	0.866962	0.977778	0.715706	0.970588	0.985685	0.727373	0.984293	0.829097	0.905852	0.910134	0.736553	0.84326	0.983607	1	0.940834	0.967213	0.973118	0.756333	0.956989	0.95389	0.722222	0.804449	0.978417	0.991803	0.727273	1	0.663666	0.961538	0.788482	0.779605
310	1	0.681756	0.854993	0.535401	0.853659	1	0.664016	0.958824	0.989775	0.706402	0.989529	0.801928	0.92112	0.891013	0.725576	0.829154	1	1	0.947624	0.967213	0.989247	0.770808	0.938172	0.942363	0.703283	0.81557	0.992806	0.97541	0.734091	1	0.680851	0.950549	0.786837	0.777565
253	1	0.698217	0.868673	0.511126	0.882483	1	0.666998	0.973529	0.989775	0.717439	0.989529	0.775635	0.916031	0.892925	0.724479	0.827586	1	1	0.944714	0.978142	0.989247	0.775633	0.935484	0.948127	0.712121	0.829472	0.992806	0.97541	0.720455	1	0.671031	0.994505	0.786496	0.777366
252	1	0.698217	0.868673	0.511126	0.882483	1	0.666998	0.973529	0.989775	0.717439	0.989529	0.775635	0.916031	0.892925	0.724479	0.827586	1	1	0.944714	0.978142	0.989247	0.775633	0.935484	0.948127	0.712121	0.829472	0.992806	0.97541	0.720455	1	0.671031	0.994505	0.786496	0.777365
251	1	0.698217	0.868673	0.511126	0.882483	1	0.666998	0.973529	0.989775	0.718543	0.989529	0.775635	0.913486	0.894837	0.725576	0.827586	1	1	0.944714	0.978142	0.989247	0.774427	0.935484	0.948127	0.712121	0.829472	0.992806	0.97541	0.719318	1	0.671031	0.994505	0.786496	0.777362
256	1	0.698217	0.867305	0.512475	0.882483	1	0.666004	0.973529	0.989775	0.717439	0.989529	0.775635	0.916031	0.892925	0.724479	0.827586	1	1	0.943744	0.978142	0.989247	0.775633	0.935484	0.948127	0.712121	0.829472	0.992806	0.97541	0.720455	1	0.671031	0.994505	0.78644	0.777305
254	1	0.698217	0.867305	0.511126	0.882483	1	0.666998	0.973529	0.989775	0.717439	0.989529	0.775635	0.916031	0.892925	0.724479	0.827586	1	1	0.943744	0.978142	0.989247	0.775633	0.935484	0.948127	0.712121	0.829472	0.992806	0.97541	0.720455	1	0.671031	0.994505	0.786383	0.777248
255	1	0.698217	0.867305	0.511126	0.882483	1	0.666004	0.973529	0.989775	0.717439	0.989529	0.775635	0.916031	0.892925	0.724479	0.827586	1	1	0.943744	0.978142	0.989247	0.775633	0.935484	0.948127	0.712121	0.829472	0.992806	0.97541	0.720455	1	0.671031	0.994505	0.786326	0.77719
306	1	0.681756	0.856361	0.535401	0.853659	1	0.66501	0.958824	0.989775	0.705298	0.989529	0.800175	0.92112	0.891013	0.726674	0.835423	1	1	0.947624	0.967213	0.989247	0.767189	0.938172	0.945245	0.70202	0.81557	0.992806	0.97541	0.727273	1	0.679214	0.945055	0.786383	0.777117
325	1	0.681756	0.859097	0.525961	0.855876	1	0.666004	0.961765	0.989775	0.704194	0.989529	0.804557	0.92112	0.877629	0.726674	0.832288	1	1	0.947624	0.967213	0.989247	0.764777	0.938172	0.945245	0.707071	0.81557	0.992806	0.97541	0.735227	1	0.681669	0.950549	0.786326	0.777088
326	1	0.681756	0.859097	0.525961	0.855876	1	0.666004	0.961765	0.989775	0.704194	0.989529	0.804557	0.92112	0.877629	0.726674	0.832288	1	1	0.947624	0.967213	0.989247	0.764777	0.938172	0.945245	0.707071	0.81557	0.992806	0.97541	0.735227	1	0.681669	0.950549	0.786326	0.777088
327	1	0.681756	0.859097	0.525961	0.855876	1	0.666004	0.961765	0.989775	0.704194	0.989529	0.804557	0.92112	0.877629	0.726674	0.832288	1	1	0.947624	0.967213	0.989247	0.764777	0.938172	0.945245	0.707071	0.81557	0.992806	0.97541	0.735227	1	0.681669	0.950549	0.786326	0.777088
309	1	0.681756	0.853625	0.533378	0.855876	1	0.66501	0.958824	0.989775	0.705298	0.989529	0.800175	0.92112	0.891013	0.726674	0.832288	1	1	0.948594	0.967213	0.989247	0.768396	0.938172	0.945245	0.699495	0.816497	0.992806	0.97541	0.726136	1	0.679214	0.950549	0.786099	0.776819
308	1	0.681756	0.853625	0.533378	0.855876	1	0.666004	0.958824	0.989775	0.705298	0.989529	0.800175	0.92112	0.891013	0.726674	0.832288	1	1	0.948594	0.967213	0.989247	0.768396	0.938172	0.945245	0.699495	0.816497	0.992806	0.97541	0.726136	1	0.678396	0.950549	0.786099	0.776818
307	1	0.681756	0.853625	0.534053	0.855876	1	0.664016	0.958824	0.989775	0.705298	0.989529	0.798422	0.92112	0.891013	0.727772	0.833856	1	1	0.948594	0.967213	0.989247	0.768396	0.938172	0.945245	0.699495	0.816497	0.992806	0.97541	0.726136	1	0.679214	0.950549	0.786099	0.776817
319	1	0.680384	0.860465	0.530007	0.855876	1	0.663022	0.958824	0.989775	0.704194	0.989529	0.803681	0.92112	0.877629	0.729967	0.833856	1	1	0.946654	0.967213	0.989247	0.768396	0.938172	0.945245	0.69697	0.81557	0.992806	0.97541	0.730682	1	0.680033	0.956044	0.785986	0.776717
250	1	0.698217	0.868673	0.510452	0.880266	1	0.66501	0.973529	0.989775	0.713024	0.989529	0.775635	0.910941	0.894837	0.725576	0.827586	1	1	0.944714	0.978142	0.989247	0.774427	0.935484	0.948127	0.712121	0.829472	0.992806	0.97541	0.718182	1	0.670213	0.994505	0.785816	0.776649
314	1	0.679012	0.859097	0.530007	0.855876	1	0.663022	0.958824	0.989775	0.704194	0.989529	0.803681	0.92112	0.877629	0.729967	0.833856	1	1	0.946654	0.967213	0.989247	0.768396	0.938172	0.945245	0.695707	0.816497	0.992806	0.97541	0.729545	1	0.681669	0.950549	0.785872	0.776597
318	1	0.679012	0.860465	0.529332	0.855876	1	0.664016	0.958824	0.989775	0.704194	0.989529	0.802805	0.92112	0.877629	0.728869	0.833856	1	1	0.946654	0.967213	0.989247	0.768396	0.938172	0.945245	0.695707	0.81557	0.992806	0.97541	0.730682	1	0.680851	0.956044	0.785816	0.77654
311	1	0.679012	0.859097	0.530007	0.855876	1	0.663022	0.958824	0.989775	0.705298	0.989529	0.802805	0.92112	0.877629	0.729967	0.833856	1	1	0.946654	0.967213	0.989247	0.767189	0.938172	0.945245	0.695707	0.816497	0.992806	0.97541	0.728409	1	0.682488	0.950549	0.785816	0.776539
313	1	0.679012	0.859097	0.530007	0.855876	1	0.662028	0.958824	0.989775	0.704194	0.989529	0.803681	0.92112	0.877629	0.729967	0.833856	1	1	0.946654	0.967213	0.989247	0.767189	0.938172	0.945245	0.695707	0.816497	0.992806	0.97541	0.729545	1	0.682488	0.950549	0.785816	0.776539
312	1	0.679012	0.859097	0.530007	0.855876	1	0.662028	0.958824	0.989775	0.705298	0.989529	0.802805	0.92112	0.877629	0.729967	0.833856	1	1	0.946654	0.967213	0.989247	0.767189	0.938172	0.945245	0.695707	0.816497	0.992806	0.97541	0.728409	1	0.682488	0.950549	0.785759	0.776481
317	1	0.679012	0.860465	0.530007	0.855876	1	0.663022	0.958824	0.989775	0.704194	0.989529	0.802805	0.92112	0.877629	0.728869	0.833856	1	1	0.946654	0.967213	0.989247	0.768396	0.938172	0.945245	0.695707	0.81557	0.992806	0.97541	0.729545	1	0.680851	0.956044	0.785759	0.776479
315	1	0.677641	0.859097	0.530007	0.855876	1	0.663022	0.958824	0.989775	0.704194	0.989529	0.802805	0.92112	0.877629	0.728869	0.833856	1	1	0.946654	0.967213	0.989247	0.768396	0.938172	0.945245	0.695707	0.816497	0.992806	0.97541	0.729545	1	0.681669	0.950549	0.785702	0.776416
316	1	0.677641	0.859097	0.530007	0.855876	1	0.663022	0.958824	0.989775	0.704194	0.989529	0.802805	0.92112	0.877629	0.728869	0.833856	1	1	0.946654	0.967213	0.989247	0.768396	0.938172	0.945245	0.695707	0.816497	0.992806	0.97541	0.729545	1	0.681669	0.950549	0.785702	0.776416
774	0.974684	0.699588	0.854993	0.473365	0.864745	0.977778	0.712724	0.970588	0.985685	0.722958	0.979058	0.825592	0.900763	0.908222	0.73326	0.844828	0.983607	1	0.940834	0.967213	0.973118	0.746683	0.954301	0.951009	0.713384	0.808156	0.978417	0.991803	0.721591	1	0.660393	0.956044	0.785418	0.776395
321	1	0.676269	0.859097	0.530007	0.858093	1	0.663022	0.958824	0.989775	0.701987	0.989529	0.804557	0.92112	0.877629	0.728869	0.832288	1	1	0.947624	0.967213	0.989247	0.767189	0.938172	0.945245	0.69697	0.814643	0.992806	0.97541	0.732955	1	0.679214	0.956044	0.785645	0.776358
320	1	0.676269	0.859097	0.528658	0.858093	1	0.663022	0.958824	0.989775	0.703091	0.989529	0.803681	0.92112	0.877629	0.728869	0.833856	1	1	0.946654	0.967213	0.989247	0.768396	0.938172	0.945245	0.69697	0.81557	0.992806	0.97541	0.731818	1	0.679214	0.956044	0.785589	0.776306
322	1	0.676269	0.859097	0.530007	0.858093	1	0.663022	0.958824	0.989775	0.701987	0.989529	0.804557	0.92112	0.877629	0.729967	0.832288	1	1	0.947624	0.967213	0.989247	0.767189	0.938172	0.945245	0.695707	0.814643	0.992806	0.97541	0.731818	1	0.679214	0.956044	0.785589	0.776299
323	1	0.676269	0.859097	0.529332	0.858093	1	0.663022	0.958824	0.989775	0.701987	0.989529	0.804557	0.92112	0.877629	0.729967	0.832288	1	1	0.947624	0.967213	0.989247	0.767189	0.938172	0.945245	0.695707	0.814643	0.992806	0.97541	0.731818	1	0.679214	0.956044	0.785532	0.776243
324	1	0.676269	0.859097	0.528658	0.858093	1	0.663022	0.958824	0.989775	0.701987	0.989529	0.804557	0.92112	0.877629	0.728869	0.832288	1	1	0.946654	0.967213	0.989247	0.767189	0.938172	0.945245	0.695707	0.814643	0.992806	0.97541	0.731818	1	0.679214	0.956044	0.785362	0.776069
249	1	0.70096	0.870041	0.508429	0.880266	1	0.666004	0.973529	0.989775	0.706402	0.989529	0.775635	0.908397	0.892925	0.723381	0.829154	1	1	0.943744	0.978142	0.989247	0.775633	0.935484	0.948127	0.712121	0.830399	0.992806	0.97541	0.715909	1	0.669394	0.994505	0.785248	0.77606
248	1	0.70096	0.870041	0.508429	0.880266	1	0.666004	0.973529	0.989775	0.706402	0.989529	0.775635	0.908397	0.892925	0.723381	0.829154	1	1	0.943744	0.978142	0.989247	0.775633	0.935484	0.948127	0.712121	0.830399	0.992806	0.97541	0.715909	1	0.668576	0.994505	0.785191	0.776
305	1	0.679012	0.852257	0.532704	0.853659	1	0.66501	0.958824	0.989775	0.700883	0.989529	0.798422	0.92112	0.889101	0.728869	0.829154	1	1	0.946654	0.967213	0.989247	0.767189	0.938172	0.945245	0.704545	0.81557	0.992806	0.97541	0.725	1	0.678396	0.945055	0.785248	0.775943
303	1	0.679012	0.852257	0.532704	0.853659	1	0.66501	0.958824	0.989775	0.700883	0.989529	0.798422	0.92112	0.889101	0.728869	0.829154	1	1	0.945684	0.967213	0.989247	0.767189	0.938172	0.945245	0.704545	0.81557	0.992806	0.97541	0.726136	1	0.678396	0.945055	0.785248	0.77594
304	1	0.679012	0.852257	0.532704	0.853659	1	0.66501	0.958824	0.989775	0.700883	0.989529	0.798422	0.92112	0.889101	0.728869	0.829154	1	1	0.945684	0.967213	0.989247	0.767189	0.938172	0.945245	0.704545	0.81557	0.992806	0.97541	0.726136	1	0.678396	0.945055	0.785248	0.77594
302	1	0.679012	0.850889	0.532704	0.851441	1	0.666004	0.958824	0.989775	0.699779	0.989529	0.799299	0.92112	0.889101	0.727772	0.829154	1	1	0.945684	0.967213	0.989247	0.767189	0.938172	0.945245	0.704545	0.81557	0.992806	0.97541	0.726136	1	0.678396	0.945055	0.785135	0.775818
246	1	0.703704	0.868673	0.508429	0.878049	1	0.663022	0.973529	0.98773	0.699779	0.989529	0.774759	0.910941	0.892925	0.722283	0.829154	1	1	0.942774	0.978142	0.989247	0.775633	0.932796	0.948127	0.712121	0.834106	0.992806	0.97541	0.7125	1	0.667758	0.994505	0.784454	0.775226
775	0.974684	0.699588	0.852257	0.470668	0.862528	0.977778	0.71173	0.970588	0.985685	0.719647	0.979058	0.823839	0.900763	0.908222	0.732162	0.844828	0.983607	1	0.939864	0.967213	0.973118	0.749095	0.954301	0.951009	0.708333	0.808156	0.978417	0.991803	0.718182	1	0.660393	0.956044	0.784284	0.775195
247	1	0.703704	0.868673	0.508429	0.878049	1	0.663022	0.973529	0.98773	0.699779	0.989529	0.774759	0.910941	0.892925	0.721186	0.827586	1	1	0.942774	0.978142	0.989247	0.775633	0.932796	0.948127	0.712121	0.834106	0.992806	0.97541	0.7125	1	0.668576	0.994505	0.784397	0.775167
241	1	0.709191	0.867305	0.512475	0.878049	1	0.661034	0.973529	0.98773	0.704194	0.989529	0.771253	0.905852	0.891013	0.71899	0.827586	1	1	0.943744	0.978142	0.989247	0.77684	0.932796	0.948127	0.708333	0.835959	0.992806	0.97541	0.707955	1	0.669394	0.994505	0.784397	0.775161
243	1	0.709191	0.868673	0.510452	0.878049	1	0.662028	0.973529	0.98773	0.703091	0.989529	0.771253	0.905852	0.891013	0.720088	0.826019	1	1	0.943744	0.978142	0.989247	0.77684	0.932796	0.948127	0.712121	0.834106	0.992806	0.97541	0.709091	1	0.667758	0.994505	0.784284	0.775051
242	1	0.709191	0.867305	0.512475	0.878049	1	0.66004	0.973529	0.98773	0.704194	0.989529	0.771253	0.905852	0.891013	0.71899	0.827586	1	1	0.943744	0.978142	0.989247	0.77684	0.932796	0.948127	0.708333	0.835959	0.992806	0.97541	0.707955	1	0.668576	0.994505	0.784284	0.775044
244	1	0.709191	0.867305	0.510452	0.878049	1	0.662028	0.973529	0.98773	0.704194	0.989529	0.771253	0.905852	0.891013	0.720088	0.826019	1	1	0.942774	0.978142	0.989247	0.77684	0.932796	0.948127	0.709596	0.833179	0.992806	0.97541	0.709091	1	0.667758	0.994505	0.784057	0.774814
245	1	0.709191	0.867305	0.510452	0.878049	1	0.661034	0.973529	0.98773	0.704194	0.989529	0.771253	0.905852	0.891013	0.720088	0.826019	1	1	0.942774	0.978142	0.989247	0.77684	0.932796	0.948127	0.709596	0.833179	0.992806	0.97541	0.709091	1	0.667758	0.994505	0.784	0.774756
301	1	0.677641	0.850889	0.519218	0.851441	1	0.666998	0.958824	0.989775	0.699779	0.989529	0.79667	0.92112	0.891013	0.729967	0.829154	1	1	0.944714	0.967213	0.989247	0.767189	0.938172	0.945245	0.704545	0.81557	0.992806	0.97541	0.723864	1	0.677578	0.945055	0.783773	0.774441
236	1	0.707819	0.870041	0.513149	0.878049	1	0.659046	0.976471	0.98773	0.703091	0.994764	0.77213	0.905852	0.889101	0.71899	0.827586	1	1	0.942774	0.978142	0.989247	0.775633	0.935484	0.948127	0.70202	0.834106	0.992806	0.97541	0.707955	1	0.663666	0.994505	0.783603	0.774336
237	1	0.707819	0.870041	0.513149	0.878049	1	0.659046	0.976471	0.98773	0.703091	0.994764	0.77213	0.905852	0.889101	0.71899	0.827586	1	1	0.942774	0.978142	0.989247	0.775633	0.935484	0.948127	0.70202	0.834106	0.992806	0.97541	0.707955	1	0.663666	0.994505	0.783603	0.774336
779	0.974684	0.695473	0.850889	0.469319	0.866962	0.977778	0.706759	0.970588	0.985685	0.720751	0.979058	0.81858	0.900763	0.908222	0.729967	0.846395	0.983607	1	0.939864	0.967213	0.973118	0.75392	0.954301	0.951009	0.707071	0.807229	0.978417	0.991803	0.715909	1	0.660393	0.956044	0.783433	0.774321
238	1	0.707819	0.870041	0.513149	0.878049	1	0.658052	0.976471	0.98773	0.703091	0.994764	0.77213	0.905852	0.889101	0.71899	0.827586	1	1	0.942774	0.978142	0.989247	0.775633	0.935484	0.948127	0.70202	0.834106	0.992806	0.97541	0.707955	1	0.663666	0.994505	0.783546	0.774277
776	0.974684	0.694102	0.852257	0.469993	0.864745	0.977778	0.708748	0.970588	0.98364	0.718543	0.979058	0.820333	0.900763	0.908222	0.732162	0.844828	0.983607	1	0.939864	0.967213	0.973118	0.750302	0.954301	0.951009	0.708333	0.805375	0.978417	0.991803	0.719318	1	0.658756	0.956044	0.783376	0.774247
778	0.974684	0.695473	0.850889	0.469993	0.866962	0.977778	0.707753	0.970588	0.985685	0.719647	0.979058	0.81858	0.900763	0.908222	0.729967	0.846395	0.983607	1	0.938894	0.967213	0.973118	0.752714	0.954301	0.951009	0.707071	0.807229	0.978417	0.991803	0.715909	1	0.659574	0.956044	0.783319	0.7742
777	0.974684	0.695473	0.852257	0.469993	0.864745	0.977778	0.707753	0.970588	0.98364	0.718543	0.979058	0.820333	0.900763	0.908222	0.732162	0.844828	0.983607	1	0.939864	0.967213	0.973118	0.751508	0.954301	0.951009	0.707071	0.805375	0.978417	0.991803	0.718182	1	0.658756	0.956044	0.783319	0.774193
781	0.974684	0.695473	0.850889	0.46797	0.866962	0.977778	0.705765	0.967647	0.985685	0.720751	0.979058	0.819457	0.900763	0.908222	0.729967	0.847962	0.983607	1	0.939864	0.967213	0.973118	0.75392	0.954301	0.951009	0.708333	0.807229	0.978417	0.991803	0.715909	1	0.658756	0.956044	0.783262	0.774156
297	1	0.676269	0.852257	0.517869	0.851441	1	0.672962	0.958824	0.989775	0.699779	0.989529	0.789658	0.92112	0.891013	0.725576	0.832288	1	1	0.946654	0.967213	0.989247	0.767189	0.935484	0.945245	0.705808	0.81557	0.992806	0.97541	0.725	1	0.675941	0.945055	0.783489	0.774154
239	1	0.710562	0.865937	0.512475	0.878049	1	0.659046	0.973529	0.98773	0.703091	0.994764	0.77213	0.905852	0.889101	0.71899	0.826019	1	1	0.942774	0.978142	0.989247	0.775633	0.935484	0.948127	0.70202	0.834106	0.992806	0.97541	0.707955	1	0.663666	0.994505	0.783376	0.7741
780	0.974684	0.695473	0.850889	0.469319	0.866962	0.977778	0.706759	0.967647	0.985685	0.720751	0.979058	0.81858	0.900763	0.908222	0.728869	0.846395	0.983607	1	0.939864	0.967213	0.973118	0.75392	0.954301	0.951009	0.707071	0.807229	0.978417	0.991803	0.715909	1	0.658756	0.956044	0.783206	0.774085
299	1	0.676269	0.850889	0.516521	0.851441	1	0.666998	0.958824	0.989775	0.699779	0.989529	0.792287	0.92112	0.891013	0.727772	0.832288	1	1	0.945684	0.967213	0.989247	0.767189	0.935484	0.945245	0.704545	0.81557	0.992806	0.97541	0.725	1	0.677578	0.945055	0.783262	0.77392
300	1	0.676269	0.850889	0.516521	0.851441	1	0.666998	0.958824	0.989775	0.699779	0.989529	0.792287	0.92112	0.891013	0.727772	0.832288	1	1	0.945684	0.967213	0.989247	0.767189	0.935484	0.945245	0.704545	0.81557	0.992806	0.97541	0.725	1	0.677578	0.945055	0.783262	0.77392
240	1	0.709191	0.865937	0.511126	0.878049	1	0.658052	0.973529	0.98773	0.703091	0.994764	0.77213	0.905852	0.889101	0.71899	0.826019	1	1	0.942774	0.978142	0.989247	0.775633	0.935484	0.948127	0.70202	0.834106	0.992806	0.97541	0.707955	1	0.663666	0.994505	0.783149	0.77387
298	1	0.676269	0.850889	0.516521	0.851441	1	0.666998	0.958824	0.989775	0.699779	0.989529	0.791411	0.92112	0.891013	0.727772	0.832288	1	1	0.945684	0.967213	0.989247	0.767189	0.935484	0.945245	0.704545	0.81557	0.992806	0.97541	0.725	1	0.677578	0.945055	0.783206	0.773859
235	1	0.707819	0.868673	0.512475	0.875831	1	0.66004	0.976471	0.98773	0.703091	0.994764	0.771253	0.905852	0.889101	0.717892	0.826019	1	1	0.942774	0.978142	0.989247	0.775633	0.935484	0.948127	0.700758	0.832252	0.992806	0.97541	0.707955	1	0.662848	0.994505	0.783092	0.773809
234	1	0.707819	0.868673	0.513149	0.875831	1	0.658052	0.976471	0.98773	0.703091	0.994764	0.771253	0.905852	0.889101	0.715697	0.824451	1	1	0.942774	0.978142	0.989247	0.774427	0.935484	0.951009	0.700758	0.832252	0.992806	0.97541	0.707955	1	0.663666	0.994505	0.782922	0.773634
231	1	0.705075	0.861833	0.514498	0.878049	1	0.658052	0.976471	0.98773	0.703091	0.994764	0.773006	0.905852	0.892925	0.711306	0.822884	1	1	0.942774	0.978142	0.989247	0.774427	0.938172	0.948127	0.698232	0.835032	0.992806	0.97541	0.706818	1	0.663666	0.994505	0.782638	0.773337
232	1	0.705075	0.861833	0.513823	0.878049	1	0.657058	0.976471	0.98773	0.701987	0.994764	0.773883	0.905852	0.892925	0.711306	0.822884	1	1	0.942774	0.978142	0.989247	0.773221	0.938172	0.948127	0.698232	0.835032	0.992806	0.97541	0.706818	1	0.663666	0.994505	0.782468	0.773155
233	1	0.705075	0.868673	0.512475	0.875831	1	0.654076	0.976471	0.98773	0.704194	0.994764	0.771253	0.905852	0.889101	0.713502	0.824451	1	1	0.942774	0.978142	0.989247	0.773221	0.938172	0.951009	0.700758	0.832252	0.992806	0.97541	0.705682	1	0.662848	0.994505	0.782298	0.772993
230	1	0.711934	0.864569	0.510452	0.880266	1	0.663022	0.976471	0.98773	0.693157	0.994764	0.771253	0.903308	0.891013	0.705818	0.830721	1	1	0.942774	0.978142	0.989247	0.772014	0.938172	0.948127	0.700758	0.835032	0.992806	0.97541	0.701136	1	0.665303	0.994505	0.782128	0.772816
226	1	0.709191	0.865937	0.509777	0.878049	1	0.661034	0.976471	0.98773	0.698675	0.994764	0.7695	0.903308	0.891013	0.706915	0.829154	1	1	0.942774	0.978142	0.989247	0.778046	0.932796	0.945245	0.70202	0.835032	0.992806	0.97541	0.701136	1	0.663666	0.994505	0.782071	0.772767
228	1	0.710562	0.864569	0.510452	0.880266	1	0.663022	0.976471	0.98773	0.69426	0.994764	0.770377	0.903308	0.891013	0.705818	0.830721	1	1	0.942774	0.978142	0.989247	0.772014	0.938172	0.948127	0.700758	0.835032	0.992806	0.97541	0.701136	1	0.665303	0.994505	0.782071	0.772756
229	1	0.710562	0.864569	0.510452	0.880266	1	0.663022	0.976471	0.98773	0.69426	0.994764	0.770377	0.903308	0.891013	0.705818	0.830721	1	1	0.942774	0.978142	0.989247	0.772014	0.938172	0.948127	0.700758	0.835032	0.992806	0.97541	0.701136	1	0.665303	0.994505	0.782071	0.772756
227	1	0.710562	0.864569	0.510452	0.880266	1	0.662028	0.976471	0.98773	0.69426	0.994764	0.770377	0.903308	0.891013	0.705818	0.830721	1	1	0.942774	0.978142	0.989247	0.772014	0.935484	0.948127	0.700758	0.835032	0.992806	0.97541	0.701136	1	0.665303	0.994505	0.781957	0.772638
224	1	0.707819	0.864569	0.510452	0.878049	1	0.661034	0.976471	0.98773	0.698675	0.994764	0.768624	0.903308	0.891013	0.708013	0.830721	1	1	0.942774	0.978142	0.989247	0.77684	0.932796	0.945245	0.699495	0.835032	0.992806	0.97541	0.702273	1	0.662029	0.994505	0.781844	0.772532
225	1	0.707819	0.864569	0.510452	0.878049	1	0.661034	0.976471	0.98773	0.698675	0.994764	0.768624	0.903308	0.891013	0.708013	0.830721	1	1	0.942774	0.978142	0.989247	0.77684	0.932796	0.945245	0.699495	0.835032	0.992806	0.97541	0.702273	1	0.662029	0.994505	0.781844	0.772531
223	1	0.705075	0.861833	0.509103	0.878049	1	0.661034	0.976471	0.98773	0.700883	0.994764	0.768624	0.903308	0.887189	0.706915	0.829154	1	1	0.942774	0.978142	0.989247	0.774427	0.932796	0.948127	0.699495	0.834106	0.992806	0.97541	0.7	1	0.660393	0.994505	0.78105	0.77171
221	1	0.703704	0.861833	0.509777	0.878049	1	0.661034	0.976471	0.98773	0.700883	0.994764	0.768624	0.900763	0.885277	0.708013	0.829154	1	1	0.942774	0.978142	0.989247	0.773221	0.932796	0.948127	0.700758	0.834106	0.992806	0.97541	0.7	1	0.660393	0.994505	0.780993	0.771648
222	1	0.703704	0.861833	0.509103	0.878049	1	0.661034	0.976471	0.98773	0.700883	0.994764	0.768624	0.900763	0.885277	0.708013	0.829154	1	1	0.942774	0.978142	0.989247	0.773221	0.932796	0.948127	0.700758	0.834106	0.992806	0.97541	0.7	1	0.660393	0.994505	0.780936	0.77159
782	0.974684	0.687243	0.850889	0.46325	0.862528	0.977778	0.703777	0.958824	0.985685	0.718543	0.979058	0.819457	0.900763	0.90631	0.725576	0.846395	0.983607	1	0.940834	0.967213	0.973118	0.747889	0.951613	0.951009	0.708333	0.800741	0.978417	0.991803	0.7125	1	0.657119	0.950549	0.780652	0.771457
218	1	0.698217	0.861833	0.508429	0.878049	1	0.662028	0.976471	0.98773	0.700883	0.994764	0.767748	0.900763	0.883365	0.710209	0.824451	1	1	0.944714	0.978142	0.989247	0.772014	0.932796	0.945245	0.700758	0.835032	0.992806	0.97541	0.7	1	0.659574	0.994505	0.780539	0.771176
217	1	0.698217	0.861833	0.508429	0.878049	1	0.662028	0.976471	0.98773	0.700883	0.994764	0.767748	0.900763	0.883365	0.709111	0.824451	1	1	0.943744	0.978142	0.989247	0.772014	0.932796	0.945245	0.700758	0.835032	0.992806	0.97541	0.7	1	0.659574	0.994505	0.780426	0.771059
205	1	0.702332	0.870041	0.50708	0.875831	1	0.663022	0.976471	0.98773	0.699779	0.994764	0.767748	0.898219	0.887189	0.694841	0.81348	1	1	0.942774	0.972678	0.994624	0.779252	0.938172	0.945245	0.699495	0.835959	0.992806	0.97541	0.7	1	0.663666	0.994505	0.780369	0.770975
206	1	0.702332	0.870041	0.50708	0.875831	1	0.663022	0.976471	0.98773	0.699779	0.994764	0.767748	0.898219	0.887189	0.694841	0.81348	1	1	0.942774	0.972678	0.994624	0.779252	0.938172	0.945245	0.699495	0.835959	0.992806	0.97541	0.7	1	0.663666	0.994505	0.780369	0.770975
219	1	0.698217	0.861833	0.508429	0.878049	1	0.662028	0.976471	0.98773	0.700883	0.994764	0.767748	0.900763	0.883365	0.710209	0.824451	1	1	0.941804	0.978142	0.989247	0.772014	0.932796	0.945245	0.700758	0.834106	0.992806	0.97541	0.7	1	0.659574	0.994505	0.780312	0.770941
220	1	0.698217	0.861833	0.508429	0.878049	1	0.662028	0.976471	0.98773	0.700883	0.994764	0.767748	0.900763	0.883365	0.710209	0.824451	1	1	0.941804	0.978142	0.989247	0.772014	0.932796	0.945245	0.700758	0.834106	0.992806	0.97541	0.7	1	0.659574	0.994505	0.780312	0.770941
216	1	0.698217	0.861833	0.50708	0.878049	1	0.663022	0.976471	0.98773	0.700883	0.994764	0.767748	0.900763	0.883365	0.709111	0.824451	1	1	0.943744	0.978142	0.989247	0.772014	0.932796	0.945245	0.700758	0.835032	0.992806	0.97541	0.7	1	0.658756	0.994505	0.780312	0.770936
215	1	0.698217	0.861833	0.50708	0.878049	1	0.663022	0.976471	0.98773	0.700883	0.994764	0.767748	0.900763	0.883365	0.709111	0.824451	1	1	0.943744	0.978142	0.989247	0.772014	0.932796	0.945245	0.700758	0.835032	0.992806	0.97541	0.7	1	0.658756	0.994505	0.780312	0.770935
784	0.974684	0.685871	0.854993	0.461902	0.864745	0.977778	0.702783	0.958824	0.98364	0.715232	0.979058	0.819457	0.898219	0.90631	0.723381	0.844828	0.983607	1	0.942774	0.967213	0.973118	0.740651	0.948925	0.948127	0.707071	0.799815	0.978417	0.991803	0.715909	1	0.657119	0.950549	0.779915	0.770688
783	0.974684	0.685871	0.854993	0.46325	0.862528	0.977778	0.702783	0.958824	0.98364	0.716336	0.979058	0.819457	0.898219	0.90631	0.722283	0.844828	0.983607	1	0.940834	0.967213	0.973118	0.745476	0.948925	0.948127	0.707071	0.799815	0.978417	0.991803	0.714773	1	0.655483	0.950549	0.779915	0.770681
214	1	0.70096	0.864569	0.505732	0.878049	1	0.659046	0.976471	0.98773	0.699779	0.994764	0.768624	0.900763	0.891013	0.701427	0.818182	1	1	0.945684	0.978142	0.989247	0.770808	0.932796	0.948127	0.699495	0.835032	0.992806	0.97541	0.705682	1	0.656301	0.994505	0.779972	0.770575
208	1	0.702332	0.864569	0.50236	0.875831	1	0.657058	0.976471	0.98773	0.699779	0.994764	0.771253	0.900763	0.889101	0.701427	0.818182	1	1	0.943744	0.978142	0.989247	0.772014	0.932796	0.948127	0.70202	0.835959	0.992806	0.97541	0.703409	1	0.659574	0.994505	0.779915	0.770523
209	1	0.702332	0.864569	0.50236	0.875831	1	0.657058	0.976471	0.98773	0.699779	0.994764	0.771253	0.900763	0.889101	0.701427	0.818182	1	1	0.943744	0.978142	0.989247	0.772014	0.932796	0.948127	0.70202	0.835959	0.992806	0.97541	0.703409	1	0.659574	0.994505	0.779915	0.770523
210	1	0.702332	0.864569	0.50236	0.875831	1	0.657058	0.976471	0.98773	0.699779	0.994764	0.771253	0.900763	0.889101	0.701427	0.818182	1	1	0.943744	0.978142	0.989247	0.772014	0.932796	0.948127	0.70202	0.835959	0.992806	0.97541	0.703409	1	0.659574	0.994505	0.779915	0.770522
211	1	0.702332	0.864569	0.50236	0.875831	1	0.657058	0.976471	0.98773	0.699779	0.994764	0.771253	0.900763	0.889101	0.701427	0.818182	1	1	0.943744	0.978142	0.989247	0.772014	0.932796	0.948127	0.70202	0.835959	0.992806	0.97541	0.703409	1	0.658756	0.994505	0.779858	0.770463
213	1	0.70096	0.864569	0.505057	0.878049	1	0.659046	0.976471	0.98773	0.699779	0.994764	0.768624	0.900763	0.891013	0.701427	0.818182	1	1	0.945684	0.978142	0.989247	0.770808	0.932796	0.948127	0.698232	0.835032	0.992806	0.97541	0.705682	1	0.656301	0.994505	0.779858	0.770456
212	1	0.702332	0.864569	0.50236	0.875831	1	0.657058	0.976471	0.98773	0.699779	0.994764	0.771253	0.900763	0.889101	0.701427	0.816614	1	1	0.943744	0.978142	0.989247	0.772014	0.932796	0.948127	0.70202	0.835959	0.992806	0.97541	0.703409	1	0.658756	0.994505	0.779801	0.770405
207	1	0.702332	0.864569	0.50236	0.875831	1	0.658052	0.976471	0.98773	0.700883	0.994764	0.771253	0.900763	0.889101	0.697036	0.818182	1	1	0.942774	0.978142	0.989247	0.773221	0.930108	0.948127	0.70202	0.835959	0.992806	0.97541	0.702273	1	0.659574	0.994505	0.779688	0.770285
294	1	0.673525	0.850889	0.514498	0.847007	1	0.66998	0.952941	0.989775	0.695364	0.989529	0.787029	0.92112	0.894837	0.726674	0.829154	1	1	0.937924	0.967213	0.989247	0.75392	0.935484	0.942363	0.703283	0.816497	0.992806	0.97541	0.693182	1	0.667758	0.956044	0.779007	0.769478
295	1	0.673525	0.850889	0.514498	0.847007	1	0.66998	0.952941	0.989775	0.695364	0.989529	0.787029	0.92112	0.894837	0.726674	0.829154	1	1	0.937924	0.967213	0.989247	0.75392	0.935484	0.942363	0.703283	0.816497	0.992806	0.97541	0.693182	1	0.667758	0.956044	0.779007	0.769476
293	1	0.673525	0.850889	0.514498	0.847007	1	0.66998	0.952941	0.989775	0.695364	0.989529	0.787905	0.92112	0.894837	0.725576	0.829154	1	1	0.937924	0.967213	0.989247	0.752714	0.935484	0.942363	0.703283	0.816497	0.992806	0.97541	0.693182	1	0.667758	0.956044	0.77895	0.769419
292	1	0.672154	0.848153	0.513823	0.847007	1	0.670974	0.952941	0.989775	0.69426	0.989529	0.787905	0.92112	0.894837	0.723381	0.829154	1	1	0.938894	0.967213	0.989247	0.752714	0.935484	0.942363	0.703283	0.817424	0.992806	0.97541	0.693182	1	0.667758	0.956044	0.778723	0.769191
291	1	0.672154	0.848153	0.513823	0.847007	1	0.66998	0.952941	0.989775	0.69426	0.989529	0.787905	0.92112	0.894837	0.723381	0.829154	1	1	0.938894	0.967213	0.989247	0.752714	0.935484	0.942363	0.703283	0.817424	0.992806	0.97541	0.693182	1	0.667758	0.956044	0.778667	0.769132
204	1	0.696845	0.870041	0.505732	0.875831	1	0.658052	0.976471	0.98773	0.695364	0.994764	0.768624	0.895674	0.887189	0.687157	0.81348	1	1	0.944714	0.972678	0.994624	0.772014	0.938172	0.942363	0.698232	0.836886	0.992806	0.97541	0.697727	1	0.661211	0.994505	0.778553	0.769089
296	1	0.676269	0.846785	0.513823	0.844789	1	0.671968	0.952941	0.989775	0.692053	0.989529	0.787905	0.92112	0.892925	0.723381	0.827586	1	1	0.938894	0.967213	0.989247	0.755127	0.935484	0.942363	0.703283	0.81279	0.992806	0.97541	0.698864	1	0.665303	0.956044	0.778553	0.769018
200	1	0.698217	0.870041	0.503709	0.875831	1	0.657058	0.976471	0.98773	0.695364	0.994764	0.768624	0.898219	0.885277	0.686059	0.81348	1	1	0.942774	0.972678	0.994624	0.772014	0.932796	0.939481	0.695707	0.832252	0.992806	0.97541	0.695455	1	0.658756	0.994505	0.777362	0.767858
201	1	0.698217	0.870041	0.503709	0.875831	1	0.656064	0.976471	0.98773	0.695364	0.994764	0.768624	0.898219	0.885277	0.686059	0.81348	1	1	0.942774	0.972678	0.994624	0.772014	0.932796	0.939481	0.695707	0.832252	0.992806	0.97541	0.695455	1	0.658756	0.994505	0.777305	0.7678
202	1	0.698217	0.870041	0.50236	0.875831	1	0.656064	0.976471	0.98773	0.695364	0.994764	0.768624	0.898219	0.885277	0.686059	0.81348	1	1	0.942774	0.972678	0.994624	0.772014	0.932796	0.939481	0.695707	0.832252	0.992806	0.97541	0.695455	1	0.659574	0.994505	0.777248	0.767748
203	1	0.698217	0.870041	0.50236	0.875831	1	0.656064	0.976471	0.98773	0.695364	0.994764	0.768624	0.898219	0.885277	0.686059	0.81348	1	1	0.942774	0.972678	0.994624	0.772014	0.932796	0.939481	0.695707	0.832252	0.992806	0.97541	0.695455	1	0.659574	0.994505	0.777248	0.767748
281	1	0.666667	0.852257	0.513149	0.844789	1	0.661034	0.952941	0.989775	0.690949	0.989529	0.778265	0.918575	0.892925	0.715697	0.824451	1	1	0.936954	0.967213	0.989247	0.752714	0.927419	0.948127	0.705808	0.822057	0.992806	0.97541	0.695455	1	0.664484	0.961538	0.776681	0.76707
280	1	0.665295	0.852257	0.513149	0.844789	1	0.661034	0.952941	0.989775	0.690949	0.989529	0.778265	0.918575	0.892925	0.714599	0.824451	1	1	0.936954	0.967213	0.989247	0.752714	0.927419	0.948127	0.705808	0.822057	0.992806	0.97541	0.696591	1	0.664484	0.961538	0.776624	0.767009
282	1	0.668038	0.852257	0.512475	0.844789	1	0.661034	0.952941	0.989775	0.692053	0.989529	0.778265	0.918575	0.892925	0.714599	0.824451	1	1	0.936954	0.967213	0.989247	0.750302	0.930108	0.948127	0.707071	0.822057	0.992806	0.97541	0.694318	1	0.663666	0.961538	0.776567	0.766953
283	1	0.668038	0.852257	0.512475	0.844789	1	0.661034	0.952941	0.989775	0.692053	0.989529	0.778265	0.918575	0.892925	0.714599	0.824451	1	1	0.936954	0.967213	0.989247	0.750302	0.930108	0.948127	0.707071	0.822057	0.992806	0.97541	0.694318	1	0.663666	0.961538	0.776567	0.766953
274	1	0.666667	0.848153	0.5118	0.844789	1	0.666004	0.952941	0.985685	0.687638	0.989529	0.778265	0.918575	0.891013	0.708013	0.827586	1	1	0.939864	0.967213	0.989247	0.755127	0.927419	0.948127	0.70202	0.822057	0.992806	0.97541	0.7	1	0.663666	0.961538	0.77634	0.766693
284	1	0.668038	0.852257	0.512475	0.844789	1	0.662028	0.952941	0.989775	0.690949	0.989529	0.778265	0.918575	0.892925	0.714599	0.824451	1	1	0.936954	0.967213	0.989247	0.750302	0.930108	0.948127	0.707071	0.822057	0.992806	0.97541	0.690909	1	0.662029	0.961538	0.776284	0.766657
289	1	0.666667	0.845417	0.511126	0.844789	1	0.666004	0.952941	0.989775	0.688742	0.989529	0.782647	0.918575	0.892925	0.712404	0.824451	1	1	0.937924	0.967213	0.989247	0.752714	0.935484	0.945245	0.704545	0.81835	0.992806	0.97541	0.690909	1	0.666939	0.956044	0.776284	0.766653
288	1	0.666667	0.845417	0.511126	0.844789	1	0.666004	0.952941	0.989775	0.687638	0.989529	0.782647	0.918575	0.892925	0.712404	0.824451	1	1	0.937924	0.967213	0.989247	0.752714	0.935484	0.945245	0.704545	0.81835	0.992806	0.97541	0.690909	1	0.666939	0.956044	0.776227	0.766594
272	1	0.665295	0.848153	0.513149	0.847007	1	0.666004	0.952941	0.985685	0.690949	0.989529	0.777388	0.918575	0.891013	0.706915	0.824451	1	1	0.939864	0.967213	0.989247	0.756333	0.927419	0.948127	0.699495	0.822057	0.992806	0.97541	0.698864	1	0.662848	0.961538	0.776227	0.766574
269	1	0.663923	0.846785	0.513823	0.847007	1	0.666004	0.95	0.985685	0.690949	0.989529	0.777388	0.918575	0.891013	0.706915	0.826019	1	1	0.940834	0.967213	0.989247	0.756333	0.930108	0.948127	0.699495	0.820204	0.992806	0.97541	0.7	1	0.662848	0.961538	0.776227	0.766571
290	1	0.666667	0.845417	0.511126	0.844789	1	0.666004	0.952941	0.989775	0.688742	0.989529	0.782647	0.918575	0.892925	0.712404	0.824451	1	1	0.937924	0.967213	0.989247	0.752714	0.935484	0.945245	0.704545	0.816497	0.992806	0.97541	0.690909	1	0.666939	0.956044	0.77617	0.766536
279	1	0.666667	0.850889	0.510452	0.844789	1	0.66004	0.952941	0.985685	0.692053	0.989529	0.775635	0.916031	0.891013	0.712404	0.826019	1	1	0.939864	0.967213	0.989247	0.755127	0.927419	0.948127	0.704545	0.822057	0.992806	0.97541	0.697727	1	0.663666	0.961538	0.77617	0.766535
287	1	0.665295	0.849521	0.5118	0.842572	1	0.666004	0.952941	0.989775	0.688742	0.989529	0.779141	0.918575	0.892925	0.714599	0.822884	1	1	0.938894	0.967213	0.989247	0.750302	0.935484	0.948127	0.703283	0.819277	0.992806	0.97541	0.692045	1	0.664484	0.961538	0.77617	0.766533
275	1	0.666667	0.848153	0.5118	0.844789	1	0.66501	0.952941	0.985685	0.686534	0.989529	0.778265	0.918575	0.891013	0.709111	0.827586	1	1	0.939864	0.967213	0.989247	0.75392	0.927419	0.948127	0.70202	0.821131	0.992806	0.97541	0.7	1	0.663666	0.961538	0.77617	0.766517
276	1	0.666667	0.848153	0.5118	0.844789	1	0.66501	0.952941	0.985685	0.686534	0.989529	0.778265	0.918575	0.891013	0.709111	0.827586	1	1	0.939864	0.967213	0.989247	0.75392	0.927419	0.948127	0.70202	0.821131	0.992806	0.97541	0.7	1	0.663666	0.961538	0.77617	0.766517
271	1	0.663923	0.846785	0.513149	0.847007	1	0.666004	0.952941	0.985685	0.690949	0.989529	0.777388	0.918575	0.891013	0.706915	0.824451	1	1	0.939864	0.967213	0.989247	0.756333	0.927419	0.948127	0.699495	0.822057	0.992806	0.97541	0.7	1	0.662848	0.961538	0.77617	0.766515
278	1	0.666667	0.850889	0.510452	0.844789	1	0.66004	0.952941	0.985685	0.692053	0.989529	0.775635	0.916031	0.891013	0.712404	0.824451	1	1	0.939864	0.967213	0.989247	0.755127	0.927419	0.948127	0.704545	0.822057	0.992806	0.97541	0.697727	1	0.663666	0.961538	0.776113	0.766476
270	1	0.663923	0.846785	0.513149	0.847007	1	0.666004	0.95	0.985685	0.690949	0.989529	0.777388	0.918575	0.891013	0.706915	0.824451	1	1	0.940834	0.967213	0.989247	0.756333	0.927419	0.948127	0.699495	0.821131	0.992806	0.97541	0.7	1	0.662848	0.961538	0.776113	0.766454
273	1	0.666667	0.848153	0.5118	0.847007	1	0.666004	0.952941	0.985685	0.690949	0.989529	0.778265	0.918575	0.891013	0.706915	0.824451	1	1	0.939864	0.967213	0.989247	0.755127	0.927419	0.948127	0.699495	0.822057	0.992806	0.97541	0.698864	1	0.662029	0.961538	0.776113	0.766454
266	1	0.663923	0.846785	0.513823	0.847007	1	0.664016	0.95	0.98773	0.690949	0.989529	0.777388	0.918575	0.891013	0.709111	0.826019	1	1	0.940834	0.967213	0.989247	0.756333	0.930108	0.948127	0.698232	0.821131	0.992806	0.97541	0.7	1	0.660393	0.961538	0.776113	0.766453
267	1	0.663923	0.846785	0.513823	0.847007	1	0.664016	0.95	0.98773	0.690949	0.989529	0.777388	0.918575	0.891013	0.709111	0.826019	1	1	0.940834	0.967213	0.989247	0.756333	0.930108	0.948127	0.698232	0.821131	0.992806	0.97541	0.7	1	0.660393	0.961538	0.776113	0.766453
277	1	0.666667	0.850889	0.510452	0.844789	1	0.661034	0.952941	0.985685	0.692053	0.989529	0.775635	0.916031	0.891013	0.712404	0.824451	1	1	0.939864	0.967213	0.989247	0.755127	0.927419	0.948127	0.703283	0.822057	0.992806	0.97541	0.697727	1	0.662848	0.961538	0.776057	0.766415
268	1	0.663923	0.846785	0.513149	0.847007	1	0.664016	0.95	0.98773	0.690949	0.989529	0.777388	0.918575	0.891013	0.708013	0.826019	1	1	0.940834	0.967213	0.989247	0.756333	0.930108	0.948127	0.698232	0.821131	0.992806	0.97541	0.7	1	0.660393	0.961538	0.776	0.766335
286	1	0.665295	0.849521	0.511126	0.842572	1	0.662028	0.952941	0.989775	0.690949	0.989529	0.779141	0.918575	0.892925	0.713502	0.822884	1	1	0.939864	0.967213	0.989247	0.750302	0.930108	0.948127	0.703283	0.821131	0.992806	0.97541	0.692045	1	0.663666	0.961538	0.775943	0.766291
285	1	0.665295	0.852257	0.511126	0.842572	1	0.661034	0.952941	0.989775	0.690949	0.989529	0.778265	0.918575	0.892925	0.713502	0.822884	1	1	0.938894	0.967213	0.989247	0.750302	0.930108	0.948127	0.703283	0.821131	0.992806	0.97541	0.692045	1	0.663666	0.961538	0.775887	0.766232
785	0.962025	0.680384	0.852257	0.448415	0.862528	0.977778	0.694831	0.958824	0.98364	0.713024	0.979058	0.813322	0.903308	0.898662	0.715697	0.836991	0.983607	1	0.941804	0.967213	0.973118	0.733414	0.948925	0.951009	0.698232	0.797961	0.978417	0.991803	0.703409	1	0.651391	0.950549	0.774695	0.765257
787	0.962025	0.680384	0.850889	0.449764	0.862528	0.977778	0.695825	0.958824	0.981595	0.713024	0.979058	0.813322	0.903308	0.898662	0.715697	0.836991	0.983607	1	0.942774	0.967213	0.973118	0.732207	0.948925	0.951009	0.698232	0.797961	0.978417	0.991803	0.702273	1	0.648936	0.950549	0.774525	0.76508
786	0.962025	0.680384	0.850889	0.447741	0.862528	0.977778	0.695825	0.958824	0.981595	0.713024	0.979058	0.813322	0.903308	0.898662	0.715697	0.836991	0.983607	1	0.942774	0.967213	0.973118	0.732207	0.948925	0.951009	0.698232	0.797961	0.978417	0.991803	0.702273	1	0.649755	0.950549	0.774411	0.764963
788	0.962025	0.681756	0.850889	0.44437	0.864745	0.977778	0.693837	0.958824	0.981595	0.715232	0.984293	0.809816	0.903308	0.89675	0.712404	0.838558	0.983607	1	0.942774	0.967213	0.973118	0.732207	0.948925	0.95389	0.698232	0.799815	0.978417	0.991803	0.702273	1	0.649755	0.950549	0.774071	0.764614
199	1	0.696845	0.867305	0.500337	0.866962	1	0.656064	0.976471	0.98773	0.671082	0.994764	0.764242	0.898219	0.885277	0.686059	0.811912	1	1	0.942774	0.972678	0.994624	0.769602	0.932796	0.930836	0.690657	0.832252	0.992806	0.97541	0.689773	1	0.657938	0.994505	0.774184	0.764549
259	1	0.666667	0.844049	0.503034	0.847007	1	0.647117	0.95	0.98773	0.698675	0.989529	0.773883	0.916031	0.892925	0.713502	0.821317	1	1	0.941804	0.967213	0.983871	0.75392	0.930108	0.948127	0.695707	0.822057	0.992806	0.97541	0.7	1	0.657119	0.961538	0.774071	0.764382
260	1	0.666667	0.844049	0.503034	0.847007	1	0.647117	0.95	0.98773	0.698675	0.989529	0.773883	0.916031	0.892925	0.713502	0.821317	1	1	0.941804	0.967213	0.983871	0.75392	0.930108	0.948127	0.695707	0.822057	0.992806	0.97541	0.7	1	0.657119	0.961538	0.774071	0.764382
261	1	0.666667	0.844049	0.503034	0.847007	1	0.647117	0.95	0.98773	0.698675	0.989529	0.773883	0.916031	0.892925	0.713502	0.821317	1	1	0.941804	0.967213	0.983871	0.75392	0.930108	0.948127	0.695707	0.821131	0.992806	0.97541	0.7	1	0.657119	0.961538	0.774014	0.764323
257	1	0.666667	0.844049	0.505732	0.847007	1	0.650099	0.95	0.98773	0.697572	0.989529	0.773006	0.916031	0.892925	0.712404	0.821317	1	1	0.941804	0.967213	0.983871	0.751508	0.930108	0.948127	0.69697	0.821131	0.992806	0.97541	0.7	1	0.653846	0.961538	0.773957	0.764254
262	1	0.666667	0.845417	0.504383	0.847007	1	0.646123	0.95	0.98773	0.697572	0.989529	0.773883	0.916031	0.892925	0.713502	0.821317	1	1	0.941804	0.967213	0.983871	0.75392	0.930108	0.948127	0.694444	0.819277	0.992806	0.97541	0.698864	1	0.656301	0.961538	0.773787	0.764081
263	1	0.666667	0.845417	0.504383	0.847007	1	0.646123	0.95	0.98773	0.697572	0.989529	0.773883	0.916031	0.892925	0.713502	0.821317	1	1	0.941804	0.967213	0.983871	0.75392	0.930108	0.948127	0.694444	0.819277	0.992806	0.97541	0.698864	1	0.656301	0.961538	0.773787	0.76408
264	1	0.666667	0.845417	0.505057	0.847007	1	0.647117	0.95	0.98773	0.697572	0.989529	0.77213	0.916031	0.892925	0.713502	0.821317	1	1	0.941804	0.967213	0.983871	0.75392	0.930108	0.948127	0.694444	0.819277	0.992806	0.97541	0.698864	1	0.656301	0.961538	0.773787	0.764074
196	1	0.694102	0.865937	0.500337	0.866962	1	0.657058	0.976471	0.98773	0.66777	0.994764	0.761613	0.895674	0.885277	0.686059	0.810345	1	1	0.942774	0.972678	0.994624	0.768396	0.932796	0.930836	0.690657	0.829472	0.992806	0.97541	0.692045	1	0.661211	0.994505	0.77373	0.764071
258	1	0.666667	0.844049	0.505057	0.847007	1	0.646123	0.95	0.98773	0.696468	0.989529	0.773006	0.916031	0.892925	0.712404	0.821317	1	1	0.941804	0.967213	0.983871	0.751508	0.930108	0.948127	0.695707	0.821131	0.992806	0.97541	0.7	1	0.656301	0.961538	0.77373	0.764021
265	1	0.666667	0.845417	0.505057	0.847007	1	0.645129	0.95	0.98773	0.697572	0.989529	0.77213	0.916031	0.892925	0.713502	0.821317	1	1	0.941804	0.967213	0.983871	0.75392	0.930108	0.948127	0.694444	0.820204	0.992806	0.97541	0.698864	1	0.656301	0.961538	0.77373	0.764015
197	1	0.694102	0.865937	0.498989	0.866962	1	0.657058	0.976471	0.98773	0.668874	0.994764	0.761613	0.895674	0.883365	0.686059	0.810345	1	1	0.942774	0.972678	0.994624	0.769602	0.932796	0.930836	0.689394	0.830399	0.992806	0.97541	0.692045	1	0.661211	0.994505	0.773674	0.764012
198	1	0.694102	0.865937	0.498989	0.866962	1	0.656064	0.976471	0.98773	0.668874	0.994764	0.762489	0.898219	0.883365	0.686059	0.810345	1	1	0.942774	0.972678	0.994624	0.768396	0.932796	0.930836	0.690657	0.831325	0.992806	0.97541	0.688636	1	0.661211	0.994505	0.773617	0.763956
792	0.962025	0.683128	0.850889	0.443021	0.858093	0.977778	0.687873	0.958824	0.981595	0.717439	0.989529	0.80631	0.898219	0.898662	0.706915	0.836991	0.983607	0.988506	0.944714	0.95082	0.967742	0.728589	0.946237	0.951009	0.700758	0.798888	0.978417	0.991803	0.704545	1	0.650573	0.950549	0.772823	0.763311
791	0.962025	0.680384	0.848153	0.44437	0.858093	0.977778	0.686879	0.958824	0.981595	0.715232	0.984293	0.807187	0.898219	0.898662	0.710209	0.841693	0.983607	0.988506	0.943744	0.95082	0.967742	0.729795	0.946237	0.95389	0.70202	0.797961	0.978417	0.991803	0.703409	1	0.648118	0.950549	0.772709	0.763212
790	0.962025	0.683128	0.846785	0.443021	0.855876	0.977778	0.689861	0.958824	0.981595	0.716336	0.984293	0.807187	0.898219	0.898662	0.712404	0.838558	0.983607	0.988506	0.942774	0.95082	0.967742	0.731001	0.946237	0.95389	0.703283	0.797961	0.978417	0.991803	0.7	1	0.648118	0.950549	0.772709	0.763206
195	1	0.691358	0.864569	0.500337	0.86918	1	0.653082	0.976471	0.985685	0.668874	0.989529	0.762489	0.895674	0.879541	0.686059	0.80721	1	1	0.944714	0.972678	0.994624	0.765983	0.932796	0.933718	0.67803	0.831325	0.992806	0.97541	0.692045	1	0.661211	0.994505	0.772709	0.762996
789	0.962025	0.679012	0.848153	0.443695	0.862528	0.977778	0.690855	0.958824	0.981595	0.715232	0.984293	0.80894	0.898219	0.898662	0.710209	0.836991	0.983607	0.988506	0.942774	0.95082	0.967742	0.727382	0.946237	0.95389	0.695707	0.800741	0.978417	0.991803	0.7	1	0.648936	0.950549	0.772482	0.762965
193	1	0.691358	0.860465	0.498989	0.86918	1	0.654076	0.976471	0.985685	0.66777	0.989529	0.760736	0.89313	0.879541	0.689352	0.80721	1	1	0.944714	0.972678	0.994624	0.765983	0.932796	0.933718	0.67803	0.832252	0.992806	0.97541	0.694318	1	0.661211	0.994505	0.772596	0.762884
194	1	0.691358	0.860465	0.498989	0.86918	1	0.654076	0.976471	0.985685	0.66777	0.989529	0.760736	0.89313	0.879541	0.689352	0.80721	1	1	0.944714	0.972678	0.994624	0.765983	0.932796	0.933718	0.67803	0.832252	0.992806	0.97541	0.694318	1	0.661211	0.994505	0.772596	0.762884
189	1	0.691358	0.860465	0.498314	0.86918	1	0.656064	0.976471	0.985685	0.668874	0.989529	0.761613	0.89313	0.879541	0.689352	0.804075	1	1	0.943744	0.972678	0.994624	0.765983	0.932796	0.933718	0.67803	0.832252	0.992806	0.97541	0.695455	1	0.660393	0.994505	0.772596	0.762881
188	1	0.691358	0.860465	0.498314	0.86918	1	0.656064	0.976471	0.985685	0.668874	0.989529	0.761613	0.89313	0.879541	0.687157	0.804075	1	1	0.943744	0.972678	0.994624	0.765983	0.932796	0.933718	0.67803	0.832252	0.992806	0.97541	0.695455	1	0.660393	0.994505	0.772482	0.762766
190	1	0.691358	0.860465	0.498314	0.86918	1	0.65507	0.976471	0.985685	0.66777	0.989529	0.761613	0.89313	0.879541	0.689352	0.804075	1	1	0.943744	0.972678	0.994624	0.765983	0.932796	0.933718	0.67803	0.832252	0.992806	0.97541	0.695455	1	0.660393	0.994505	0.772482	0.762764
192	1	0.691358	0.860465	0.498314	0.86918	1	0.654076	0.976471	0.985685	0.66777	0.989529	0.760736	0.89313	0.879541	0.689352	0.804075	1	1	0.944714	0.972678	0.994624	0.765983	0.932796	0.933718	0.67803	0.832252	0.992806	0.97541	0.694318	1	0.660393	0.994505	0.772369	0.762648
191	1	0.691358	0.860465	0.498314	0.86918	1	0.65507	0.976471	0.985685	0.66777	0.989529	0.760736	0.89313	0.879541	0.689352	0.804075	1	1	0.943744	0.972678	0.994624	0.765983	0.932796	0.933718	0.67803	0.832252	0.992806	0.97541	0.695455	1	0.659574	0.994505	0.772369	0.762646
793	0.962025	0.677641	0.850889	0.443695	0.858093	0.977778	0.684891	0.958824	0.981595	0.719647	0.989529	0.802805	0.898219	0.898662	0.70472	0.838558	0.983607	0.988506	0.944714	0.95082	0.967742	0.72497	0.946237	0.951009	0.700758	0.798888	0.978417	0.991803	0.706818	1	0.648936	0.950549	0.772142	0.762576
794	0.962025	0.677641	0.850889	0.443021	0.858093	0.977778	0.687873	0.958824	0.981595	0.718543	0.989529	0.802805	0.898219	0.898662	0.70472	0.836991	0.983607	0.988506	0.945684	0.95082	0.967742	0.726176	0.946237	0.951009	0.69697	0.798888	0.978417	0.991803	0.705682	1	0.648936	0.950549	0.772028	0.762461
795	0.962025	0.677641	0.850889	0.443021	0.858093	0.977778	0.687873	0.958824	0.98364	0.717439	0.989529	0.802805	0.898219	0.898662	0.706915	0.836991	0.983607	0.988506	0.945684	0.95082	0.967742	0.726176	0.946237	0.951009	0.69697	0.798888	0.978417	0.991803	0.703409	1	0.648936	0.950549	0.772028	0.762461
796	0.962025	0.677641	0.850889	0.443021	0.858093	0.977778	0.687873	0.958824	0.98364	0.717439	0.989529	0.802805	0.898219	0.898662	0.705818	0.836991	0.983607	0.988506	0.945684	0.95082	0.967742	0.726176	0.946237	0.951009	0.695707	0.799815	0.978417	0.991803	0.703409	1	0.648936	0.950549	0.771972	0.7624
797	0.962025	0.677641	0.850889	0.443021	0.858093	0.977778	0.687873	0.958824	0.98364	0.717439	0.989529	0.802805	0.898219	0.898662	0.705818	0.836991	0.983607	0.988506	0.945684	0.95082	0.967742	0.726176	0.946237	0.951009	0.695707	0.799815	0.978417	0.991803	0.703409	1	0.648936	0.950549	0.771972	0.7624
799	0.962025	0.677641	0.850889	0.446392	0.858093	0.977778	0.691849	0.958824	0.98364	0.714128	0.989529	0.799299	0.898219	0.898662	0.70472	0.836991	0.983607	0.988506	0.946654	0.95082	0.967742	0.72497	0.946237	0.95389	0.70202	0.797961	0.978417	0.991803	0.704545	1	0.644026	0.950549	0.771972	0.762379
186	1	0.688615	0.861833	0.499663	0.86918	1	0.65507	0.976471	0.985685	0.668874	0.989529	0.762489	0.89313	0.879541	0.688255	0.804075	1	1	0.943744	0.972678	0.994624	0.762364	0.932796	0.933718	0.675505	0.830399	0.992806	0.97541	0.692045	1	0.657938	0.994505	0.771858	0.762108
187	1	0.688615	0.861833	0.499663	0.86918	1	0.65507	0.976471	0.985685	0.668874	0.989529	0.762489	0.89313	0.879541	0.688255	0.804075	1	1	0.943744	0.972678	0.994624	0.762364	0.932796	0.933718	0.675505	0.830399	0.992806	0.97541	0.692045	1	0.657938	0.994505	0.771858	0.762108
798	0.962025	0.676269	0.850889	0.443695	0.858093	0.977778	0.687873	0.958824	0.98364	0.717439	0.989529	0.802805	0.898219	0.898662	0.70472	0.836991	0.983607	0.988506	0.945684	0.95082	0.967742	0.72497	0.946237	0.951009	0.695707	0.798888	0.978417	0.991803	0.702273	1	0.648118	0.950549	0.771688	0.762101
185	1	0.688615	0.861833	0.499663	0.86918	1	0.654076	0.976471	0.985685	0.668874	0.989529	0.762489	0.89313	0.879541	0.688255	0.804075	1	1	0.943744	0.972678	0.994624	0.762364	0.932796	0.933718	0.675505	0.830399	0.992806	0.97541	0.692045	1	0.657938	0.994505	0.771801	0.76205
184	1	0.688615	0.859097	0.499663	0.86918	1	0.654076	0.976471	0.985685	0.668874	0.989529	0.762489	0.89313	0.879541	0.688255	0.804075	1	1	0.943744	0.972678	0.994624	0.763571	0.932796	0.933718	0.67298	0.831325	0.992806	0.97541	0.688636	1	0.657938	0.994505	0.771518	0.761754
183	1	0.681756	0.860465	0.503709	0.871397	1	0.652087	0.979412	0.98364	0.673289	0.989529	0.761613	0.890585	0.875717	0.688255	0.804075	1	1	0.942774	0.972678	0.994624	0.757539	0.935484	0.933718	0.666667	0.817424	0.992806	0.97541	0.694318	1	0.662029	0.994505	0.770723	0.760889
182	1	0.683128	0.861833	0.503034	0.871397	1	0.649105	0.979412	0.98364	0.673289	0.984293	0.762489	0.890585	0.877629	0.687157	0.804075	1	1	0.940834	0.972678	0.994624	0.757539	0.932796	0.933718	0.667929	0.816497	0.992806	0.97541	0.696591	1	0.662848	0.994505	0.77061	0.76078
180	1	0.683128	0.861833	0.503709	0.871397	1	0.649105	0.979412	0.98364	0.671082	0.984293	0.762489	0.890585	0.877629	0.687157	0.804075	1	1	0.940834	0.972678	0.994624	0.757539	0.932796	0.933718	0.667929	0.816497	0.992806	0.97541	0.696591	1	0.662848	0.994505	0.770553	0.760721
181	1	0.683128	0.861833	0.503034	0.871397	1	0.649105	0.979412	0.98364	0.671082	0.984293	0.762489	0.890585	0.877629	0.687157	0.804075	1	1	0.940834	0.972678	0.994624	0.757539	0.932796	0.933718	0.667929	0.816497	0.992806	0.97541	0.696591	1	0.662848	0.994505	0.770496	0.760662
800	0.962025	0.674897	0.850889	0.44437	0.853659	0.977778	0.688867	0.958824	0.98364	0.714128	0.989529	0.795793	0.898219	0.898662	0.699232	0.833856	0.983607	0.977011	0.946654	0.95082	0.962366	0.723764	0.943548	0.948127	0.70202	0.797034	0.971223	0.991803	0.697727	1	0.640753	0.950549	0.769759	0.760065
801	0.962025	0.674897	0.850889	0.44437	0.853659	0.977778	0.688867	0.958824	0.98364	0.714128	0.989529	0.795793	0.898219	0.898662	0.699232	0.833856	0.983607	0.977011	0.945684	0.95082	0.962366	0.723764	0.943548	0.948127	0.70202	0.797034	0.971223	0.991803	0.697727	1	0.640753	0.950549	0.769702	0.760006
179	1	0.683128	0.861833	0.50236	0.871397	1	0.649105	0.979412	0.98364	0.672185	0.984293	0.762489	0.890585	0.869981	0.687157	0.802508	1	1	0.940834	0.972678	0.994624	0.755127	0.932796	0.933718	0.665404	0.816497	0.992806	0.97541	0.693182	1	0.662029	0.994505	0.769759	0.759889
178	1	0.683128	0.861833	0.50236	0.871397	1	0.649105	0.979412	0.98364	0.673289	0.984293	0.762489	0.890585	0.869981	0.687157	0.80094	1	1	0.940834	0.972678	0.994624	0.755127	0.932796	0.933718	0.666667	0.814643	0.992806	0.97541	0.693182	1	0.662029	0.994505	0.769702	0.75983
803	0.962025	0.674897	0.850889	0.44437	0.853659	0.977778	0.689861	0.958824	0.98364	0.714128	0.989529	0.79404	0.898219	0.898662	0.693743	0.833856	0.983607	0.977011	0.948594	0.95082	0.962366	0.723764	0.943548	0.948127	0.703283	0.797034	0.971223	0.991803	0.696591	1	0.640753	0.950549	0.769532	0.759823
805	0.962025	0.673525	0.848153	0.443695	0.853659	0.977778	0.688867	0.958824	0.98364	0.715232	0.989529	0.794917	0.898219	0.898662	0.695939	0.833856	0.983607	0.977011	0.948594	0.95082	0.962366	0.723764	0.943548	0.948127	0.704545	0.797961	0.971223	0.991803	0.695455	1	0.640753	0.950549	0.769532	0.759816
804	0.962025	0.674897	0.849521	0.443695	0.853659	0.977778	0.688867	0.958824	0.98364	0.714128	0.989529	0.794917	0.898219	0.898662	0.695939	0.833856	0.983607	0.977011	0.948594	0.95082	0.962366	0.723764	0.943548	0.948127	0.704545	0.797034	0.971223	0.991803	0.695455	1	0.639935	0.950549	0.769475	0.759763
802	0.962025	0.674897	0.850889	0.445044	0.853659	0.977778	0.689861	0.958824	0.98364	0.714128	0.989529	0.79404	0.898219	0.898662	0.693743	0.833856	0.983607	0.977011	0.946654	0.95082	0.962366	0.723764	0.943548	0.948127	0.703283	0.797034	0.971223	0.991803	0.696591	1	0.640753	0.950549	0.769475	0.759759
177	1	0.683128	0.861833	0.501686	0.86918	1	0.648111	0.979412	0.98364	0.672185	0.984293	0.761613	0.890585	0.868069	0.686059	0.797806	1	1	0.939864	0.972678	0.994624	0.755127	0.932796	0.933718	0.666667	0.814643	0.992806	0.97541	0.693182	1	0.661211	0.994505	0.769078	0.759183
806	0.962025	0.672154	0.845417	0.443021	0.853659	0.977778	0.688867	0.958824	0.98364	0.714128	0.989529	0.794917	0.898219	0.898662	0.693743	0.830721	0.983607	0.965517	0.949564	0.95082	0.962366	0.721351	0.943548	0.948127	0.704545	0.797034	0.964029	0.991803	0.695455	1	0.639935	0.950549	0.768738	0.758989
172	1	0.676269	0.850889	0.496966	0.873614	1	0.649105	0.976471	0.98364	0.681015	0.989529	0.762489	0.890585	0.873805	0.688255	0.797806	1	1	0.942774	0.972678	0.994624	0.755127	0.935484	0.936599	0.67298	0.810936	0.992806	0.97541	0.686364	1	0.659574	0.994505	0.768794	0.75889
808	0.962025	0.674897	0.845417	0.436278	0.853659	0.977778	0.686879	0.958824	0.985685	0.715232	0.989529	0.799299	0.898219	0.898662	0.695939	0.832288	0.983607	0.965517	0.949564	0.95082	0.962366	0.722557	0.943548	0.948127	0.703283	0.795181	0.964029	0.991803	0.695455	1	0.638298	0.950549	0.768511	0.758792
810	0.962025	0.673525	0.846785	0.437626	0.853659	0.977778	0.687873	0.958824	0.985685	0.715232	0.989529	0.799299	0.898219	0.898662	0.693743	0.833856	0.983607	0.965517	0.949564	0.95082	0.962366	0.721351	0.943548	0.948127	0.700758	0.795181	0.964029	0.991803	0.695455	1	0.639116	0.950549	0.768511	0.758785
809	0.962025	0.672154	0.846785	0.436278	0.853659	0.977778	0.687873	0.958824	0.985685	0.715232	0.989529	0.799299	0.898219	0.898662	0.694841	0.833856	0.983607	0.965517	0.949564	0.95082	0.962366	0.720145	0.943548	0.948127	0.703283	0.795181	0.964029	0.991803	0.695455	1	0.638298	0.950549	0.768397	0.758673
807	0.962025	0.674897	0.844049	0.437626	0.853659	0.977778	0.686879	0.958824	0.98364	0.715232	0.989529	0.799299	0.898219	0.898662	0.694841	0.832288	0.983607	0.965517	0.949564	0.95082	0.962366	0.722557	0.943548	0.948127	0.70202	0.795181	0.964029	0.991803	0.694318	1	0.638298	0.950549	0.76834	0.758601
176	1	0.680384	0.854993	0.50236	0.871397	1	0.649105	0.982353	0.98364	0.669978	0.984293	0.75986	0.890585	0.866157	0.682766	0.797806	1	1	0.939864	0.972678	0.994624	0.756333	0.930108	0.936599	0.671717	0.808156	0.992806	0.97541	0.689773	1	0.658756	0.994505	0.768	0.758068
175	1	0.680384	0.854993	0.50236	0.871397	1	0.648111	0.979412	0.98364	0.669978	0.984293	0.75986	0.890585	0.866157	0.682766	0.797806	1	1	0.938894	0.972678	0.994624	0.756333	0.930108	0.936599	0.671717	0.810936	0.992806	0.97541	0.689773	1	0.657938	0.994505	0.767943	0.758004
174	1	0.680384	0.854993	0.50236	0.871397	1	0.648111	0.979412	0.98364	0.669978	0.984293	0.75986	0.890585	0.866157	0.682766	0.797806	1	1	0.937924	0.972678	0.994624	0.756333	0.930108	0.936599	0.671717	0.810936	0.992806	0.97541	0.689773	1	0.657938	0.994505	0.767887	0.757945
173	1	0.680384	0.853625	0.501011	0.871397	1	0.649105	0.979412	0.98364	0.671082	0.984293	0.75986	0.890585	0.866157	0.684962	0.797806	1	1	0.937924	0.972678	0.994624	0.756333	0.932796	0.936599	0.670455	0.810936	0.992806	0.97541	0.686364	1	0.657119	0.994505	0.767716	0.757774
811	0.962025	0.66941	0.849521	0.435604	0.853659	0.977778	0.682903	0.955882	0.98773	0.710817	0.989529	0.79667	0.895674	0.898662	0.691548	0.833856	0.983607	0.965517	0.949564	0.95082	0.962366	0.720145	0.943548	0.951009	0.704545	0.791474	0.956835	0.991803	0.695455	1	0.641571	0.950549	0.767489	0.757715
812	0.962025	0.670782	0.849521	0.435604	0.853659	0.977778	0.681909	0.955882	0.98773	0.710817	0.989529	0.79667	0.895674	0.898662	0.69045	0.833856	0.983607	0.965517	0.949564	0.95082	0.962366	0.721351	0.943548	0.951009	0.703283	0.790547	0.956835	0.991803	0.695455	1	0.639116	0.950549	0.767206	0.757424
813	0.962025	0.672154	0.848153	0.434929	0.855876	0.977778	0.680915	0.955882	0.98773	0.708609	0.989529	0.797546	0.89313	0.898662	0.691548	0.838558	0.983607	0.965517	0.947624	0.95082	0.962366	0.717732	0.943548	0.951009	0.700758	0.790547	0.956835	0.991803	0.690909	1	0.639935	0.950549	0.766695	0.756901
171	1	0.676269	0.820793	0.508429	0.864745	1	0.638171	0.973529	0.98364	0.669978	0.989529	0.777388	0.895674	0.868069	0.684962	0.799373	1	1	0.942774	0.989071	0.994624	0.757539	0.938172	0.939481	0.652778	0.81557	0.992806	0.97541	0.680682	1	0.653028	0.994505	0.766865	0.756847
820	0.962025	0.666667	0.848153	0.439649	0.855876	0.977778	0.683897	0.955882	0.985685	0.710817	0.989529	0.79404	0.895674	0.894837	0.686059	0.835423	0.983607	0.965517	0.949564	0.95082	0.962366	0.718938	0.946237	0.95389	0.704545	0.78962	0.956835	0.991803	0.6875	1	0.639116	0.956044	0.766638	0.756829
170	1	0.674897	0.820793	0.508429	0.864745	1	0.638171	0.973529	0.98364	0.669978	0.989529	0.777388	0.895674	0.868069	0.684962	0.799373	1	1	0.942774	0.989071	0.994624	0.757539	0.938172	0.939481	0.652778	0.81557	0.992806	0.97541	0.680682	1	0.653028	0.994505	0.766809	0.756788
817	0.962025	0.666667	0.845417	0.443021	0.855876	0.977778	0.683897	0.955882	0.985685	0.708609	0.989529	0.791411	0.895674	0.894837	0.689352	0.833856	0.983607	0.965517	0.947624	0.95082	0.962366	0.718938	0.946237	0.95389	0.703283	0.78962	0.956835	0.991803	0.684091	1	0.639935	0.950549	0.766298	0.756452
169	1	0.672154	0.819425	0.508429	0.864745	1	0.638171	0.973529	0.98364	0.674393	0.989529	0.777388	0.895674	0.868069	0.682766	0.797806	1	1	0.941804	0.989071	0.994624	0.755127	0.938172	0.939481	0.652778	0.817424	0.992806	0.97541	0.680682	1	0.650573	0.994505	0.766468	0.756433
819	0.962025	0.665295	0.845417	0.441672	0.855876	0.977778	0.684891	0.955882	0.985685	0.710817	0.989529	0.792287	0.895674	0.894837	0.687157	0.835423	0.983607	0.965517	0.949564	0.95082	0.962366	0.716526	0.946237	0.95389	0.70202	0.78962	0.956835	0.991803	0.685227	1	0.638298	0.956044	0.766241	0.756399
818	0.962025	0.665295	0.845417	0.441672	0.855876	0.977778	0.684891	0.955882	0.985685	0.710817	0.989529	0.791411	0.895674	0.894837	0.688255	0.835423	0.983607	0.965517	0.949564	0.95082	0.962366	0.716526	0.946237	0.95389	0.70202	0.78962	0.956835	0.991803	0.684091	1	0.638298	0.956044	0.766184	0.75634
814	0.962025	0.668038	0.846785	0.434255	0.855876	0.977778	0.680915	0.955882	0.985685	0.708609	0.989529	0.79667	0.89313	0.89675	0.691548	0.836991	0.983607	0.965517	0.946654	0.95082	0.962366	0.717732	0.943548	0.951009	0.703283	0.790547	0.956835	0.991803	0.689773	1	0.639116	0.950549	0.766128	0.756308
821	0.962025	0.666667	0.848153	0.436278	0.86031	0.977778	0.684891	0.952941	0.985685	0.707506	0.989529	0.79404	0.895674	0.894837	0.683864	0.838558	0.983607	0.965517	0.949564	0.95082	0.962366	0.720145	0.946237	0.951009	0.70202	0.78962	0.956835	0.991803	0.684091	1	0.639116	0.956044	0.766014	0.75618
815	0.962025	0.668038	0.846785	0.432906	0.855876	0.977778	0.681909	0.955882	0.985685	0.708609	0.989529	0.794917	0.890585	0.89675	0.69045	0.833856	0.983607	0.965517	0.947624	0.95082	0.962366	0.717732	0.946237	0.951009	0.70202	0.790547	0.956835	0.991803	0.6875	1	0.639935	0.950549	0.76573	0.755905
823	0.962025	0.666667	0.848153	0.435604	0.86031	0.977778	0.683897	0.952941	0.985685	0.704194	0.989529	0.793164	0.895674	0.89675	0.683864	0.840125	0.983607	0.965517	0.949564	0.95082	0.962366	0.718938	0.943548	0.951009	0.699495	0.790547	0.956835	0.991803	0.681818	1	0.639116	0.956044	0.765504	0.755643
816	0.962025	0.666667	0.845417	0.432906	0.855876	0.977778	0.681909	0.955882	0.985685	0.708609	0.989529	0.79404	0.890585	0.894837	0.689352	0.833856	0.983607	0.965517	0.947624	0.95082	0.962366	0.718938	0.946237	0.951009	0.703283	0.78962	0.956835	0.991803	0.685227	1	0.639935	0.950549	0.76539	0.755555
822	0.962025	0.666667	0.848153	0.436278	0.86031	0.977778	0.683897	0.952941	0.985685	0.704194	0.989529	0.792287	0.895674	0.89675	0.682766	0.838558	0.983607	0.965517	0.949564	0.95082	0.962366	0.718938	0.943548	0.951009	0.699495	0.790547	0.956835	0.991803	0.681818	1	0.638298	0.956044	0.765333	0.755464
168	1	0.668038	0.804378	0.503034	0.864745	1	0.640159	0.973529	0.98364	0.668874	0.989529	0.773883	0.898219	0.860421	0.680571	0.797806	1	1	0.940834	0.989071	0.994624	0.756333	0.935484	0.939481	0.647727	0.81835	0.992806	0.97541	0.679545	1	0.650573	0.994505	0.764255	0.754128
167	1	0.66941	0.800274	0.503709	0.866962	1	0.640159	0.973529	0.98364	0.668874	0.989529	0.776512	0.895674	0.856597	0.678375	0.797806	1	1	0.941804	0.989071	0.989247	0.757539	0.932796	0.939481	0.64899	0.81835	0.992806	0.97541	0.675	1	0.651391	0.994505	0.764028	0.753889
166	1	0.665295	0.80301	0.504383	0.866962	1	0.638171	0.973529	0.985685	0.669978	0.989529	0.777388	0.895674	0.852772	0.67618	0.793103	1	1	0.940834	0.989071	0.989247	0.758745	0.930108	0.939481	0.647727	0.816497	0.992806	0.97541	0.676136	1	0.649755	0.994505	0.763404	0.753235
157	1	0.650206	0.808482	0.510452	0.866962	1	0.635189	0.973529	0.98364	0.672185	1	0.780018	0.890585	0.856597	0.680571	0.793103	1	1	0.936954	0.989071	0.989247	0.75392	0.927419	0.942363	0.651515	0.814643	0.992806	0.97541	0.676136	1	0.646481	0.994505	0.763291	0.753075
158	1	0.650206	0.808482	0.510452	0.866962	1	0.635189	0.973529	0.98364	0.672185	1	0.780018	0.890585	0.852772	0.680571	0.793103	1	1	0.936954	0.989071	0.989247	0.75392	0.927419	0.942363	0.651515	0.81279	0.992806	0.97541	0.676136	1	0.646481	0.994505	0.763064	0.752836
152	1	0.648834	0.808482	0.506406	0.866962	1	0.633201	0.976471	0.98364	0.671082	1	0.780018	0.890585	0.852772	0.682766	0.793103	1	1	0.936954	0.989071	0.989247	0.756333	0.930108	0.942363	0.650253	0.81557	0.992806	0.97541	0.675	1	0.646481	0.994505	0.762894	0.752651
156	1	0.648834	0.807114	0.50708	0.866962	1	0.636183	0.973529	0.98364	0.668874	1	0.780018	0.890585	0.852772	0.682766	0.793103	1	1	0.936954	0.989071	0.989247	0.756333	0.927419	0.942363	0.650253	0.814643	0.992806	0.97541	0.675	1	0.6473	0.994505	0.762837	0.752595
153	1	0.648834	0.807114	0.506406	0.866962	1	0.633201	0.976471	0.98364	0.669978	1	0.780018	0.890585	0.852772	0.682766	0.793103	1	1	0.936954	0.989071	0.989247	0.756333	0.930108	0.942363	0.650253	0.81557	0.992806	0.97541	0.675	1	0.646481	0.994505	0.76278	0.752532
151	1	0.648834	0.807114	0.506406	0.866962	1	0.633201	0.976471	0.98364	0.671082	1	0.780018	0.890585	0.852772	0.682766	0.791536	1	1	0.937924	0.989071	0.989247	0.756333	0.930108	0.939481	0.651515	0.814643	0.992806	0.97541	0.675	1	0.646481	0.994505	0.76278	0.752529
160	1	0.651578	0.80985	0.500337	0.864745	1	0.632207	0.973529	0.98364	0.675497	0.994764	0.780018	0.890585	0.858509	0.681668	0.793103	1	1	0.935984	0.989071	0.989247	0.761158	0.930108	0.942363	0.647727	0.81279	0.992806	0.97541	0.673864	1	0.648936	0.994505	0.762667	0.752455
154	1	0.648834	0.807114	0.506406	0.866962	1	0.632207	0.976471	0.98364	0.668874	1	0.780018	0.890585	0.852772	0.682766	0.793103	1	1	0.936954	0.989071	0.989247	0.756333	0.930108	0.942363	0.650253	0.81557	0.992806	0.97541	0.675	1	0.646481	0.994505	0.762667	0.752416
155	1	0.648834	0.807114	0.506406	0.866962	1	0.632207	0.973529	0.98364	0.66777	1	0.780018	0.890585	0.852772	0.682766	0.793103	1	1	0.936954	0.989071	0.989247	0.756333	0.930108	0.942363	0.650253	0.814643	0.992806	0.97541	0.675	1	0.646481	0.994505	0.762496	0.752243
164	1	0.665295	0.80301	0.505057	0.866962	1	0.631213	0.973529	0.985685	0.669978	0.989529	0.775635	0.895674	0.852772	0.675082	0.793103	1	1	0.938894	0.989071	0.989247	0.758745	0.930108	0.939481	0.647727	0.814643	0.992806	0.97541	0.676136	1	0.646481	0.994505	0.76244	0.752232
159	1	0.651578	0.80985	0.500337	0.864745	1	0.633201	0.973529	0.98364	0.671082	0.994764	0.780018	0.890585	0.858509	0.681668	0.793103	1	1	0.935984	0.989071	0.989247	0.761158	0.927419	0.942363	0.647727	0.811863	0.992806	0.97541	0.673864	1	0.648936	0.994505	0.762383	0.752159
165	1	0.665295	0.80301	0.504383	0.866962	1	0.631213	0.973529	0.985685	0.669978	0.989529	0.774759	0.895674	0.852772	0.675082	0.793103	1	1	0.938894	0.989071	0.989247	0.758745	0.930108	0.939481	0.647727	0.814643	0.992806	0.97541	0.676136	1	0.646481	0.994505	0.762326	0.752114
150	1	0.648834	0.805746	0.50708	0.866962	1	0.633201	0.976471	0.98364	0.677704	1	0.777388	0.890585	0.852772	0.681668	0.786834	1	1	0.936954	0.989071	0.989247	0.756333	0.930108	0.939481	0.651515	0.81279	0.992806	0.97541	0.672727	1	0.645663	0.994505	0.762383	0.752106
149	1	0.648834	0.805746	0.506406	0.866962	1	0.634195	0.976471	0.98364	0.677704	1	0.777388	0.890585	0.852772	0.680571	0.785266	1	1	0.936954	0.989071	0.989247	0.756333	0.930108	0.939481	0.651515	0.81279	0.992806	0.97541	0.672727	1	0.646481	0.994505	0.762326	0.752045
163	1	0.663923	0.805746	0.50236	0.864745	1	0.630219	0.973529	0.985685	0.665563	0.989529	0.775635	0.895674	0.852772	0.671789	0.793103	1	1	0.939864	0.989071	0.989247	0.757539	0.930108	0.939481	0.650253	0.81557	0.992806	0.97541	0.673864	1	0.648118	0.994505	0.761929	0.751701
161	1	0.659808	0.80985	0.501686	0.864745	1	0.630219	0.973529	0.985685	0.666667	0.989529	0.780894	0.890585	0.852772	0.672887	0.791536	1	1	0.939864	0.989071	0.989247	0.759952	0.930108	0.939481	0.647727	0.81557	0.992806	0.97541	0.671591	1	0.644845	0.994505	0.761816	0.751592
162	1	0.663923	0.807114	0.501686	0.866962	1	0.630219	0.973529	0.985685	0.666667	0.989529	0.780894	0.890585	0.85086	0.671789	0.793103	1	1	0.939864	0.989071	0.989247	0.756333	0.930108	0.939481	0.647727	0.81557	0.992806	0.97541	0.673864	1	0.644845	0.994505	0.761816	0.751584
146	1	0.646091	0.80301	0.5118	0.86031	1	0.620278	0.976471	0.981595	0.669978	1	0.782647	0.885496	0.85086	0.681668	0.793103	1	1	0.935984	0.989071	0.994624	0.752714	0.913978	0.942363	0.650253	0.809082	1	0.97541	0.676136	1	0.654664	0.994505	0.761702	0.751425
148	1	0.647462	0.804378	0.501686	0.862528	1	0.632207	0.976471	0.981595	0.672185	1	0.773883	0.888041	0.85086	0.684962	0.789969	1	1	0.936954	0.989071	0.989247	0.752714	0.919355	0.939481	0.652778	0.810009	0.992806	0.97541	0.675	1	0.652209	0.994505	0.761305	0.751005
147	1	0.646091	0.805746	0.49764	0.866962	1	0.632207	0.976471	0.981595	0.671082	1	0.774759	0.888041	0.85086	0.684962	0.785266	1	1	0.936954	0.989071	0.989247	0.750302	0.919355	0.939481	0.651515	0.810009	1	0.97541	0.671591	1	0.651391	0.994505	0.760567	0.750267
145	1	0.643347	0.80301	0.511126	0.862528	1	0.616302	0.976471	0.981595	0.656733	1	0.787905	0.885496	0.85086	0.681668	0.791536	1	1	0.935984	0.989071	0.994624	0.750302	0.91129	0.942363	0.641414	0.809082	1	0.97541	0.668182	1	0.653028	0.994505	0.759887	0.749552
144	1	0.644719	0.800274	0.512475	0.858093	1	0.614314	0.976471	0.981595	0.65894	1	0.783523	0.885496	0.847036	0.679473	0.789969	1	1	0.935984	0.989071	0.994624	0.749095	0.91129	0.942363	0.636364	0.811863	1	0.97541	0.673864	1	0.655483	0.994505	0.759603	0.749229
141	1	0.644719	0.800274	0.5118	0.858093	1	0.61332	0.976471	0.981595	0.661148	1	0.783523	0.885496	0.847036	0.679473	0.789969	1	1	0.935984	0.989071	0.994624	0.746683	0.91129	0.942363	0.635101	0.810009	1	0.97541	0.671591	1	0.655483	0.994505	0.759206	0.748816
143	1	0.644719	0.800274	0.5118	0.858093	1	0.614314	0.976471	0.981595	0.65894	1	0.783523	0.885496	0.847036	0.679473	0.789969	1	1	0.935984	0.989071	0.994624	0.746683	0.91129	0.942363	0.636364	0.810009	1	0.97541	0.671591	1	0.655483	0.994505	0.759206	0.748814
142	1	0.644719	0.800274	0.5118	0.858093	1	0.614314	0.976471	0.981595	0.65894	1	0.783523	0.885496	0.847036	0.679473	0.789969	1	1	0.935984	0.989071	0.994624	0.746683	0.91129	0.942363	0.635101	0.810009	1	0.97541	0.671591	1	0.655483	0.994505	0.759149	0.748755
140	1	0.643347	0.798906	0.512475	0.858093	1	0.614314	0.976471	0.981595	0.65894	1	0.782647	0.882952	0.848948	0.680571	0.788401	1	1	0.935984	0.989071	0.994624	0.746683	0.91129	0.942363	0.632576	0.810009	1	0.97541	0.671591	1	0.654664	0.989011	0.758809	0.74839
137	1	0.640604	0.79617	0.513149	0.855876	1	0.617296	0.979412	0.981595	0.656733	1	0.78177	0.882952	0.847036	0.681668	0.789969	1	1	0.935984	0.989071	0.994624	0.743064	0.913978	0.942363	0.633838	0.81279	1	0.97541	0.663636	1	0.652209	0.989011	0.758241	0.747806
139	1	0.640604	0.794802	0.514498	0.855876	1	0.617296	0.976471	0.981595	0.657837	1	0.78177	0.882952	0.847036	0.682766	0.789969	1	1	0.935984	0.989071	0.994624	0.743064	0.91129	0.942363	0.633838	0.808156	1	0.97541	0.6625	1	0.652209	0.989011	0.757957	0.747509
138	1	0.640604	0.794802	0.514498	0.855876	1	0.617296	0.976471	0.981595	0.656733	1	0.78177	0.882952	0.847036	0.681668	0.789969	1	1	0.935984	0.989071	0.994624	0.743064	0.91129	0.942363	0.633838	0.808156	1	0.97541	0.663636	1	0.652209	0.989011	0.757901	0.747451
105	1	0.646091	0.77565	0.55091	0.853659	1	0.614314	0.964706	0.98364	0.68543	0.989529	0.755478	0.867684	0.833652	0.655324	0.753918	1	1	0.932105	0.978142	0.983871	0.746683	0.897849	0.956772	0.637626	0.830399	0.992806	0.97541	0.651136	1	0.643208	0.967033	0.755972	0.745476
115	1	0.66118	0.779754	0.533378	0.862528	1	0.617296	0.970588	0.97955	0.677704	0.994764	0.755478	0.867684	0.829828	0.655324	0.750784	1	1	0.930165	0.983607	0.983871	0.741858	0.900538	0.951009	0.661616	0.824838	0.992806	0.97541	0.647727	1	0.633388	0.983516	0.754837	0.74439
117	1	0.66118	0.779754	0.53203	0.862528	1	0.617296	0.970588	0.97955	0.678808	0.994764	0.754601	0.867684	0.829828	0.655324	0.752351	1	1	0.931135	0.983607	0.983871	0.743064	0.900538	0.951009	0.661616	0.824838	0.992806	0.97541	0.644318	1	0.634206	0.983516	0.75478	0.744345
116	1	0.66118	0.779754	0.53203	0.862528	1	0.617296	0.970588	0.97955	0.678808	0.994764	0.754601	0.867684	0.829828	0.655324	0.752351	1	1	0.930165	0.983607	0.983871	0.743064	0.900538	0.951009	0.661616	0.824838	0.992806	0.97541	0.644318	1	0.634206	0.983516	0.754723	0.74428
118	1	0.666667	0.783858	0.532704	0.86031	1	0.615308	0.970588	0.97955	0.677704	0.994764	0.753725	0.867684	0.829828	0.652031	0.747649	1	1	0.930165	0.983607	0.983871	0.743064	0.900538	0.951009	0.659091	0.821131	0.992806	0.97541	0.648864	1	0.634206	0.983516	0.75444	0.743985
136	1	0.650206	0.74829	0.523264	0.855876	1	0.605368	0.982353	0.981595	0.646799	1	0.752848	0.888041	0.837476	0.671789	0.775862	1	1	0.936954	0.989071	0.994624	0.745476	0.913978	0.948127	0.636364	0.810009	0.992806	0.97541	0.681818	1	0.649755	0.989011	0.754213	0.743593
121	1	0.666667	0.778386	0.527984	0.862528	1	0.612326	0.973529	0.97955	0.672185	0.994764	0.746713	0.872774	0.833652	0.656422	0.757053	1	1	0.935015	0.989071	0.978495	0.746683	0.897849	0.951009	0.661616	0.814643	0.992806	0.97541	0.653409	1	0.628478	0.989011	0.753816	0.743346
120	1	0.665295	0.783858	0.52731	0.86031	1	0.614314	0.973529	0.97955	0.6766	0.994764	0.750219	0.870229	0.829828	0.653128	0.750784	1	1	0.935015	0.983607	0.983871	0.745476	0.900538	0.951009	0.656566	0.814643	0.992806	0.97541	0.653409	1	0.630933	0.983516	0.753759	0.74329
135	1	0.650206	0.74829	0.521915	0.855876	1	0.605368	0.982353	0.981595	0.644592	1	0.753725	0.888041	0.837476	0.671789	0.774295	1	1	0.935984	0.989071	0.994624	0.745476	0.913978	0.948127	0.636364	0.810009	0.992806	0.97541	0.682955	1	0.6473	0.989011	0.753816	0.743185
119	1	0.665295	0.783858	0.527984	0.86031	1	0.614314	0.973529	0.97955	0.6766	0.994764	0.749343	0.870229	0.83174	0.653128	0.749216	1	1	0.931135	0.983607	0.983871	0.74427	0.900538	0.951009	0.656566	0.816497	0.992806	0.97541	0.652273	1	0.630933	0.983516	0.753532	0.743053
134	1	0.650206	0.744186	0.523264	0.853659	1	0.605368	0.982353	0.981595	0.643488	1	0.751972	0.888041	0.837476	0.675082	0.769592	1	1	0.935984	0.989071	0.994624	0.741858	0.91129	0.951009	0.638889	0.810009	0.992806	0.97541	0.685227	1	0.648118	0.989011	0.753645	0.743
108	1	0.651578	0.772914	0.534053	0.864745	1	0.619284	0.970588	0.981595	0.6766	0.994764	0.751096	0.86514	0.827916	0.657519	0.757053	1	1	0.927255	0.978142	0.983871	0.732207	0.897849	0.956772	0.646465	0.826691	0.992806	0.97541	0.643182	1	0.630933	0.983516	0.752738	0.742187
107	1	0.651578	0.772914	0.534053	0.864745	1	0.619284	0.970588	0.981595	0.6766	0.994764	0.751096	0.86514	0.827916	0.657519	0.757053	1	1	0.927255	0.978142	0.983871	0.732207	0.897849	0.956772	0.646465	0.826691	0.992806	0.97541	0.643182	1	0.630933	0.983516	0.752738	0.742186
106	1	0.651578	0.772914	0.534053	0.864745	1	0.619284	0.970588	0.981595	0.6766	0.994764	0.751096	0.86514	0.827916	0.657519	0.757053	1	1	0.926285	0.978142	0.983871	0.732207	0.897849	0.956772	0.646465	0.825765	0.992806	0.97541	0.643182	1	0.630933	0.983516	0.752624	0.742069
114	1	0.655693	0.771546	0.53203	0.862528	1	0.616302	0.970588	0.981595	0.6766	0.994764	0.756354	0.862595	0.827916	0.654226	0.750784	1	1	0.930165	0.978142	0.983871	0.731001	0.900538	0.951009	0.650253	0.827618	0.992806	0.97541	0.642045	1	0.626841	0.983516	0.752284	0.741716
109	1	0.651578	0.771546	0.534053	0.864745	1	0.61829	0.970588	0.981595	0.675497	0.994764	0.752848	0.862595	0.826004	0.656422	0.753918	1	1	0.928225	0.978142	0.983871	0.732207	0.897849	0.956772	0.646465	0.825765	0.992806	0.97541	0.642045	1	0.630115	0.983516	0.752284	0.741713
133	1	0.648834	0.744186	0.521241	0.851441	1	0.604374	0.982353	0.98364	0.639073	1	0.751096	0.888041	0.839388	0.671789	0.768025	1	1	0.932105	0.989071	0.994624	0.738239	0.91129	0.951009	0.637626	0.809082	0.992806	0.97541	0.681818	1	0.643208	0.989011	0.751887	0.741183
113	1	0.655693	0.771546	0.52731	0.862528	1	0.615308	0.970588	0.981595	0.6766	0.994764	0.754601	0.862595	0.827916	0.655324	0.750784	1	1	0.930165	0.978142	0.983871	0.729795	0.900538	0.951009	0.650253	0.827618	0.992806	0.97541	0.642045	1	0.626841	0.983516	0.751716	0.741138
110	1	0.652949	0.772914	0.528658	0.864745	1	0.617296	0.970588	0.981595	0.675497	0.994764	0.755478	0.862595	0.826004	0.655324	0.750784	1	1	0.928225	0.978142	0.983871	0.731001	0.897849	0.95389	0.646465	0.825765	0.992806	0.97541	0.644318	1	0.626841	0.983516	0.75166	0.741082
111	1	0.654321	0.771546	0.527984	0.864745	1	0.617296	0.970588	0.981595	0.675497	0.994764	0.755478	0.862595	0.827916	0.656422	0.750784	1	1	0.928225	0.978142	0.983871	0.728589	0.900538	0.95389	0.646465	0.825765	0.992806	0.97541	0.644318	1	0.626841	0.983516	0.75166	0.741082
112	1	0.654321	0.771546	0.528658	0.864745	1	0.616302	0.970588	0.981595	0.675497	0.994764	0.754601	0.862595	0.827916	0.656422	0.750784	1	1	0.928225	0.978142	0.983871	0.728589	0.900538	0.95389	0.646465	0.825765	0.992806	0.97541	0.644318	1	0.626841	0.983516	0.751603	0.741016
131	1	0.651578	0.745554	0.521915	0.849224	1	0.607356	0.985294	0.98364	0.637969	1	0.750219	0.885496	0.833652	0.668496	0.766458	1	1	0.933075	0.989071	0.994624	0.739445	0.908602	0.945245	0.636364	0.811863	0.992806	0.97541	0.680682	1	0.641571	0.989011	0.751603	0.740886
132	1	0.648834	0.745554	0.521915	0.849224	1	0.604374	0.985294	0.98364	0.636865	1	0.751096	0.885496	0.833652	0.669594	0.769592	1	1	0.933075	0.989071	0.994624	0.739445	0.91129	0.945245	0.636364	0.810009	0.992806	0.97541	0.680682	1	0.643208	0.989011	0.751546	0.740831
824	0.898734	0.659808	0.830369	0.425489	0.840355	0.955556	0.66998	0.952941	0.98364	0.686534	0.979058	0.778265	0.86514	0.869981	0.663008	0.805643	0.967213	0.931034	0.948594	0.907104	0.919355	0.708082	0.927419	0.916427	0.681818	0.788693	0.928058	0.942623	0.667045	0.912281	0.626023	0.934066	0.749787	0.739162
825	0.898734	0.659808	0.830369	0.425489	0.840355	0.955556	0.66998	0.952941	0.98364	0.686534	0.979058	0.778265	0.86514	0.869981	0.663008	0.805643	0.967213	0.931034	0.948594	0.907104	0.919355	0.708082	0.927419	0.916427	0.681818	0.788693	0.928058	0.942623	0.667045	0.912281	0.626023	0.934066	0.749787	0.739162
104	1	0.652949	0.764706	0.546864	0.844789	1	0.606362	0.964706	0.98364	0.688742	0.984293	0.751972	0.860051	0.83174	0.650933	0.752351	1	1	0.926285	0.978142	0.973118	0.681544	0.897849	0.95389	0.626263	0.831325	0.992806	0.97541	0.647727	1	0.641571	0.967033	0.749844	0.739111
827	0.898734	0.66118	0.831737	0.425489	0.840355	0.955556	0.670974	0.952941	0.98364	0.688742	0.979058	0.776512	0.86514	0.869981	0.664105	0.804075	0.967213	0.931034	0.947624	0.907104	0.919355	0.708082	0.927419	0.916427	0.684343	0.78962	0.928058	0.942623	0.667045	0.912281	0.620295	0.934066	0.749674	0.739049
826	0.898734	0.659808	0.830369	0.426163	0.840355	0.955556	0.670974	0.952941	0.98364	0.687638	0.979058	0.776512	0.86514	0.869981	0.663008	0.805643	0.967213	0.931034	0.947624	0.907104	0.919355	0.708082	0.927419	0.916427	0.683081	0.788693	0.928058	0.942623	0.668182	0.912281	0.62275	0.934066	0.749674	0.739044
828	0.898734	0.66118	0.831737	0.425489	0.840355	0.955556	0.670974	0.952941	0.98364	0.688742	0.979058	0.776512	0.86514	0.869981	0.663008	0.804075	0.967213	0.931034	0.947624	0.907104	0.919355	0.708082	0.927419	0.916427	0.684343	0.78962	0.928058	0.942623	0.667045	0.912281	0.620295	0.934066	0.749617	0.73899
829	0.898734	0.66118	0.831737	0.425489	0.840355	0.955556	0.670974	0.952941	0.98364	0.688742	0.979058	0.776512	0.86514	0.869981	0.663008	0.804075	0.967213	0.931034	0.947624	0.907104	0.919355	0.708082	0.927419	0.916427	0.684343	0.78962	0.928058	0.942623	0.667045	0.912281	0.620295	0.934066	0.749617	0.73899
830	0.898734	0.662551	0.833105	0.424815	0.840355	0.955556	0.670974	0.952941	0.98364	0.686534	0.979058	0.776512	0.86514	0.869981	0.664105	0.804075	0.967213	0.931034	0.947624	0.907104	0.919355	0.708082	0.927419	0.916427	0.684343	0.78962	0.928058	0.942623	0.665909	0.912281	0.618658	0.934066	0.749447	0.73882
102	1	0.650206	0.760602	0.546864	0.847007	1	0.609344	0.964706	0.98364	0.686534	0.984293	0.751972	0.862595	0.829828	0.649835	0.752351	1	1	0.930165	0.978142	0.973118	0.676719	0.895161	0.95389	0.625	0.831325	0.992806	0.97541	0.648864	1	0.638298	0.967033	0.749333	0.738564
101	1	0.650206	0.760602	0.546864	0.847007	1	0.609344	0.964706	0.98364	0.684327	0.984293	0.751972	0.862595	0.829828	0.649835	0.752351	1	1	0.930165	0.978142	0.973118	0.676719	0.895161	0.95389	0.625	0.831325	0.992806	0.97541	0.648864	1	0.638298	0.967033	0.74922	0.738447
103	1	0.650206	0.760602	0.547539	0.847007	1	0.606362	0.964706	0.98364	0.686534	0.984293	0.752848	0.860051	0.829828	0.649835	0.752351	1	1	0.929195	0.978142	0.973118	0.676719	0.895161	0.95389	0.625	0.831325	0.992806	0.97541	0.648864	1	0.638298	0.967033	0.749163	0.738393
124	1	0.659808	0.73461	0.524612	0.844789	1	0.609344	0.976471	0.981595	0.625828	0.994764	0.754601	0.885496	0.818356	0.654226	0.758621	1	1	0.935984	0.989071	0.989247	0.750302	0.903226	0.945245	0.651515	0.816497	0.992806	0.97541	0.642045	1	0.639116	0.989011	0.748993	0.738158
122	1	0.659808	0.73461	0.524612	0.844789	1	0.607356	0.976471	0.981595	0.625828	0.994764	0.754601	0.885496	0.818356	0.655324	0.757053	1	1	0.935984	0.989071	0.989247	0.750302	0.903226	0.945245	0.651515	0.816497	0.992806	0.97541	0.640909	1	0.63748	0.989011	0.748709	0.737859
123	1	0.659808	0.73461	0.523264	0.844789	1	0.607356	0.976471	0.981595	0.625828	0.994764	0.754601	0.885496	0.818356	0.655324	0.757053	1	1	0.935984	0.989071	0.989247	0.750302	0.903226	0.945245	0.651515	0.816497	0.992806	0.97541	0.640909	1	0.638298	0.989011	0.748652	0.737808
130	1	0.641975	0.737346	0.513149	0.847007	1	0.610338	0.982353	0.981595	0.633554	0.994764	0.752848	0.888041	0.827916	0.658617	0.760188	1	1	0.931135	0.989071	0.989247	0.741858	0.903226	0.945245	0.640152	0.816497	0.992806	0.97541	0.655682	1	0.643208	0.989011	0.748312	0.737464
129	1	0.641975	0.737346	0.513149	0.847007	1	0.611332	0.982353	0.981595	0.63245	0.994764	0.751972	0.888041	0.826004	0.657519	0.760188	1	1	0.932105	0.989071	0.989247	0.741858	0.903226	0.945245	0.640152	0.816497	0.992806	0.97541	0.655682	1	0.643208	0.989011	0.748199	0.737346
126	1	0.641975	0.738714	0.513149	0.847007	1	0.605368	0.979412	0.981595	0.633554	0.994764	0.751096	0.888041	0.826004	0.655324	0.761755	1	1	0.933075	0.989071	0.989247	0.741858	0.903226	0.945245	0.642677	0.81557	0.992806	0.97541	0.655682	1	0.64239	0.989011	0.747858	0.736986
837	0.898734	0.657064	0.823529	0.433581	0.838137	0.933333	0.668986	0.952941	0.981595	0.68543	0.979058	0.767748	0.86514	0.869981	0.657519	0.802508	0.967213	0.91954	0.947624	0.907104	0.913978	0.700844	0.924731	0.916427	0.693182	0.788693	0.928058	0.92623	0.661364	0.894737	0.623568	0.906593	0.747745	0.736946
125	1	0.641975	0.737346	0.513823	0.847007	1	0.606362	0.979412	0.981595	0.633554	0.994764	0.751096	0.888041	0.826004	0.655324	0.761755	1	1	0.933075	0.989071	0.989247	0.743064	0.903226	0.945245	0.641414	0.81557	0.992806	0.97541	0.654545	1	0.641571	0.989011	0.747801	0.736924
127	1	0.641975	0.737346	0.513149	0.847007	1	0.605368	0.982353	0.981595	0.633554	0.994764	0.751096	0.888041	0.826004	0.656422	0.760188	1	1	0.932105	0.989071	0.989247	0.741858	0.903226	0.945245	0.640152	0.81557	0.992806	0.97541	0.655682	1	0.64239	0.989011	0.747688	0.736811
838	0.898734	0.658436	0.823529	0.433581	0.838137	0.933333	0.66998	0.95	0.981595	0.68543	0.979058	0.767748	0.86514	0.869981	0.656422	0.799373	0.967213	0.91954	0.948594	0.907104	0.913978	0.700844	0.924731	0.916427	0.691919	0.788693	0.928058	0.92623	0.660227	0.894737	0.623568	0.906593	0.747574	0.736771
128	1	0.641975	0.737346	0.513149	0.847007	1	0.605368	0.982353	0.981595	0.63245	0.994764	0.751096	0.888041	0.826004	0.656422	0.760188	1	1	0.932105	0.989071	0.989247	0.741858	0.903226	0.945245	0.640152	0.81557	0.992806	0.97541	0.655682	1	0.64239	0.989011	0.747631	0.736754
839	0.898734	0.658436	0.823529	0.433581	0.838137	0.933333	0.66998	0.95	0.981595	0.686534	0.979058	0.767748	0.86514	0.869981	0.656422	0.799373	0.967213	0.91954	0.948594	0.907104	0.913978	0.702051	0.924731	0.916427	0.691919	0.788693	0.928058	0.92623	0.657955	0.894737	0.62275	0.906593	0.747518	0.73672
834	0.898734	0.657064	0.824897	0.434255	0.83592	0.933333	0.666998	0.952941	0.981595	0.68543	0.979058	0.767748	0.86514	0.869981	0.655324	0.80094	0.967213	0.91954	0.948594	0.907104	0.913978	0.696019	0.924731	0.916427	0.693182	0.788693	0.928058	0.92623	0.661364	0.894737	0.62275	0.906593	0.747291	0.736472
835	0.898734	0.655693	0.824897	0.433581	0.83592	0.933333	0.667992	0.952941	0.981595	0.684327	0.979058	0.766871	0.86514	0.869981	0.654226	0.802508	0.967213	0.91954	0.948594	0.907104	0.913978	0.697226	0.924731	0.916427	0.694444	0.788693	0.928058	0.92623	0.661364	0.894737	0.62275	0.906593	0.747234	0.736414
836	0.898734	0.655693	0.824897	0.433581	0.83592	0.933333	0.667992	0.952941	0.981595	0.684327	0.979058	0.766871	0.86514	0.869981	0.654226	0.802508	0.967213	0.91954	0.948594	0.907104	0.913978	0.697226	0.924731	0.916427	0.694444	0.788693	0.928058	0.92623	0.661364	0.894737	0.62275	0.906593	0.747234	0.736414
832	0.898734	0.655693	0.822161	0.423466	0.838137	0.933333	0.666998	0.955882	0.981595	0.686534	0.979058	0.775635	0.862595	0.868069	0.660812	0.805643	0.967213	0.91954	0.947624	0.907104	0.919355	0.702051	0.924731	0.916427	0.685606	0.790547	0.928058	0.92623	0.657955	0.894737	0.617021	0.934066	0.747007	0.736255
831	0.898734	0.657064	0.823529	0.422117	0.838137	0.933333	0.668986	0.955882	0.981595	0.68543	0.979058	0.776512	0.862595	0.868069	0.660812	0.804075	0.967213	0.91954	0.947624	0.907104	0.919355	0.702051	0.924731	0.916427	0.684343	0.788693	0.928058	0.92623	0.656818	0.894737	0.61784	0.934066	0.746894	0.736142
833	0.898734	0.655693	0.820793	0.423466	0.838137	0.933333	0.668986	0.952941	0.981595	0.683223	0.979058	0.776512	0.862595	0.868069	0.652031	0.799373	0.967213	0.91954	0.948594	0.907104	0.913978	0.698432	0.922043	0.916427	0.683081	0.788693	0.928058	0.92623	0.654545	0.894737	0.618658	0.906593	0.745418	0.734598
840	0.911392	0.657064	0.811218	0.438975	0.831486	0.933333	0.676938	0.952941	0.97955	0.678808	0.979058	0.765995	0.872774	0.864245	0.645445	0.785266	0.967213	0.91954	0.949564	0.918033	0.919355	0.698432	0.927419	0.919308	0.688131	0.790547	0.920863	0.934426	0.644318	0.894737	0.619476	0.906593	0.745305	0.734404
841	0.911392	0.655693	0.80985	0.434255	0.831486	0.933333	0.673956	0.952941	0.97955	0.679912	0.979058	0.764242	0.870229	0.864245	0.645445	0.783699	0.967213	0.91954	0.948594	0.918033	0.919355	0.699638	0.927419	0.919308	0.690657	0.791474	0.920863	0.92623	0.643182	0.894737	0.619476	0.906593	0.744511	0.733581
842	0.911392	0.657064	0.811218	0.430209	0.831486	0.933333	0.66998	0.952941	0.97955	0.681015	0.979058	0.765118	0.875318	0.866157	0.643249	0.785266	0.967213	0.91954	0.948594	0.918033	0.919355	0.696019	0.927419	0.919308	0.691919	0.788693	0.920863	0.92623	0.643182	0.894737	0.619476	0.906593	0.744	0.733086
843	0.911392	0.657064	0.805746	0.427512	0.831486	0.933333	0.667992	0.955882	0.977505	0.679912	0.979058	0.764242	0.875318	0.868069	0.639956	0.785266	0.967213	0.91954	0.948594	0.918033	0.919355	0.694813	0.927419	0.919308	0.690657	0.791474	0.920863	0.92623	0.640909	0.894737	0.615385	0.906593	0.742865	0.731904
100	1	0.643347	0.759234	0.538098	0.842572	1	0.605368	0.967647	0.97955	0.678808	0.984293	0.72305	0.849873	0.797323	0.648738	0.763323	1	1	0.928225	0.978142	0.973118	0.6538	0.876344	0.956772	0.612374	0.830399	0.992806	0.97541	0.647727	1	0.639116	0.956044	0.742411	0.731365
859	0.911392	0.66118	0.811218	0.422117	0.83592	0.933333	0.666998	0.955882	0.981595	0.678808	0.979058	0.751972	0.885496	0.862333	0.623491	0.791536	0.967213	0.91954	0.947624	0.918033	0.924731	0.703257	0.922043	0.927954	0.684343	0.790547	0.920863	0.92623	0.65	0.894737	0.61293	0.912088	0.742014	0.731131
858	0.911392	0.659808	0.811218	0.421443	0.83592	0.933333	0.666004	0.955882	0.981595	0.678808	0.979058	0.752848	0.885496	0.862333	0.623491	0.791536	0.967213	0.91954	0.946654	0.918033	0.924731	0.703257	0.922043	0.927954	0.685606	0.790547	0.920863	0.92623	0.65	0.894737	0.61293	0.912088	0.741901	0.731019
860	0.911392	0.659808	0.808482	0.421443	0.83592	0.933333	0.666998	0.955882	0.981595	0.677704	0.979058	0.752848	0.882952	0.862333	0.622393	0.791536	0.967213	0.91954	0.947624	0.918033	0.924731	0.702051	0.922043	0.925072	0.684343	0.790547	0.920863	0.92623	0.651136	0.894737	0.614566	0.912088	0.74173	0.730823
857	0.911392	0.658436	0.811218	0.420769	0.833703	0.933333	0.664016	0.955882	0.981595	0.681015	0.979058	0.751972	0.885496	0.862333	0.623491	0.791536	0.967213	0.91954	0.947624	0.918033	0.924731	0.703257	0.922043	0.927954	0.685606	0.791474	0.920863	0.92623	0.648864	0.894737	0.611293	0.912088	0.741617	0.730721
861	0.911392	0.659808	0.807114	0.421443	0.83592	0.933333	0.666998	0.955882	0.981595	0.6766	0.979058	0.752848	0.882952	0.862333	0.622393	0.791536	0.967213	0.91954	0.947624	0.918033	0.924731	0.702051	0.922043	0.925072	0.684343	0.790547	0.920863	0.92623	0.651136	0.894737	0.614566	0.912088	0.741617	0.730708
844	0.911392	0.654321	0.807114	0.422792	0.827051	0.933333	0.668986	0.952941	0.97955	0.679912	0.979058	0.762489	0.875318	0.868069	0.635565	0.786834	0.967213	0.91954	0.948594	0.918033	0.919355	0.694813	0.919355	0.919308	0.689394	0.7924	0.920863	0.92623	0.639773	0.894737	0.61293	0.906593	0.741674	0.730663
99	1	0.646091	0.749658	0.536076	0.847007	1	0.606362	0.970588	0.97955	0.6766	0.984293	0.72305	0.852417	0.795411	0.644347	0.763323	1	1	0.929195	0.978142	0.973118	0.651387	0.876344	0.956772	0.607323	0.830399	0.992806	0.97541	0.645455	1	0.63748	0.956044	0.741333	0.73023
863	0.911392	0.662551	0.807114	0.41942	0.83592	0.933333	0.667992	0.955882	0.981595	0.675497	0.979058	0.751096	0.877863	0.860421	0.6191	0.789969	0.967213	0.91954	0.947624	0.918033	0.924731	0.699638	0.922043	0.925072	0.685606	0.795181	0.920863	0.92623	0.65	0.894737	0.613748	0.906593	0.741106	0.730188
862	0.911392	0.662551	0.807114	0.41942	0.83592	0.933333	0.667992	0.955882	0.981595	0.675497	0.979058	0.751096	0.877863	0.860421	0.6191	0.789969	0.967213	0.91954	0.947624	0.918033	0.924731	0.699638	0.922043	0.925072	0.685606	0.794254	0.920863	0.92623	0.65	0.894737	0.613748	0.906593	0.74105	0.730129
98	1	0.646091	0.749658	0.536076	0.847007	1	0.606362	0.970588	0.97955	0.6766	0.984293	0.72305	0.852417	0.795411	0.644347	0.76489	1	1	0.927255	0.978142	0.973118	0.651387	0.876344	0.956772	0.608586	0.828545	0.992806	0.97541	0.644318	1	0.63748	0.956044	0.741163	0.730059
846	0.911392	0.658436	0.80301	0.417397	0.829268	0.933333	0.666998	0.952941	0.97955	0.678808	0.979058	0.75723	0.877863	0.866157	0.638858	0.786834	0.967213	0.91954	0.948594	0.918033	0.924731	0.697226	0.919355	0.919308	0.690657	0.7924	0.920863	0.92623	0.638636	0.894737	0.612111	0.906593	0.74105	0.73005
845	0.911392	0.659808	0.801642	0.416723	0.829268	0.933333	0.668986	0.952941	0.97955	0.678808	0.979058	0.758983	0.877863	0.866157	0.638858	0.783699	0.967213	0.91954	0.948594	0.918033	0.924731	0.696019	0.919355	0.919308	0.689394	0.7924	0.920863	0.92623	0.639773	0.894737	0.612111	0.906593	0.74105	0.730046
856	0.911392	0.66118	0.80985	0.420094	0.833703	0.933333	0.66501	0.955882	0.981595	0.681015	0.979058	0.751096	0.882952	0.862333	0.624588	0.791536	0.967213	0.91954	0.947624	0.918033	0.924731	0.700844	0.922043	0.927954	0.683081	0.790547	0.920863	0.92623	0.642045	0.894737	0.610475	0.912088	0.740936	0.730012
864	0.911392	0.662551	0.807114	0.418746	0.83592	0.933333	0.667992	0.955882	0.981595	0.675497	0.979058	0.748466	0.877863	0.860421	0.6191	0.788401	0.967213	0.91954	0.947624	0.918033	0.924731	0.699638	0.922043	0.925072	0.685606	0.795181	0.920863	0.92623	0.65	0.894737	0.61293	0.906593	0.740766	0.729836
855	0.911392	0.662551	0.80985	0.420769	0.833703	0.933333	0.666004	0.955882	0.981595	0.682119	0.979058	0.751096	0.882952	0.862333	0.622393	0.791536	0.967213	0.91954	0.945684	0.918033	0.924731	0.698432	0.922043	0.927954	0.685606	0.78962	0.920863	0.92623	0.642045	0.894737	0.608838	0.912088	0.740766	0.729833
851	0.911392	0.66118	0.807114	0.420769	0.831486	0.933333	0.666004	0.955882	0.981595	0.679912	0.979058	0.749343	0.875318	0.862333	0.630077	0.791536	0.967213	0.91954	0.946654	0.918033	0.924731	0.691194	0.919355	0.92219	0.690657	0.791474	0.920863	0.92623	0.648864	0.894737	0.609656	0.906593	0.740766	0.72977
854	0.911392	0.657064	0.807114	0.420769	0.831486	0.933333	0.66998	0.955882	0.981595	0.684327	0.979058	0.74759	0.880407	0.862333	0.625686	0.789969	0.967213	0.91954	0.944714	0.918033	0.924731	0.698432	0.922043	0.925072	0.688131	0.78962	0.920863	0.92623	0.643182	0.894737	0.609656	0.906593	0.740596	0.729647
853	0.911392	0.658436	0.811218	0.41942	0.831486	0.933333	0.666004	0.955882	0.981595	0.68543	0.979058	0.748466	0.877863	0.862333	0.624588	0.788401	0.967213	0.91954	0.944714	0.918033	0.924731	0.698432	0.919355	0.92219	0.693182	0.78962	0.920863	0.92623	0.644318	0.894737	0.609656	0.906593	0.740596	0.729629
850	0.911392	0.658436	0.807114	0.41942	0.831486	0.933333	0.666004	0.955882	0.977505	0.677704	0.979058	0.749343	0.875318	0.862333	0.630077	0.791536	0.967213	0.91954	0.944714	0.918033	0.924731	0.689988	0.919355	0.92219	0.693182	0.791474	0.920863	0.92623	0.648864	0.894737	0.611293	0.906593	0.740369	0.72937
852	0.911392	0.659808	0.805746	0.418746	0.831486	0.933333	0.666004	0.955882	0.981595	0.681015	0.979058	0.748466	0.875318	0.862333	0.627881	0.791536	0.967213	0.91954	0.945684	0.918033	0.924731	0.6924	0.919355	0.92219	0.688131	0.78962	0.920863	0.92623	0.646591	0.894737	0.608838	0.906593	0.739972	0.72894
865	0.911392	0.666667	0.807114	0.415374	0.83592	0.933333	0.664016	0.955882	0.981595	0.671082	0.979058	0.746713	0.875318	0.860421	0.615807	0.788401	0.967213	0.91954	0.945684	0.918033	0.924731	0.700844	0.922043	0.925072	0.684343	0.796108	0.920863	0.92623	0.646591	0.894737	0.611293	0.906593	0.739518	0.728545
849	0.911392	0.652949	0.808482	0.418071	0.831486	0.933333	0.66501	0.955882	0.977505	0.677704	0.979058	0.749343	0.875318	0.862333	0.632272	0.789969	0.967213	0.91954	0.944714	0.918033	0.924731	0.688782	0.919355	0.919308	0.688131	0.790547	0.920863	0.92623	0.642045	0.894737	0.613748	0.906593	0.739518	0.728478
848	0.911392	0.652949	0.805746	0.418071	0.831486	0.933333	0.666004	0.952941	0.977505	0.678808	0.979058	0.749343	0.877863	0.862333	0.632272	0.789969	0.967213	0.91954	0.944714	0.918033	0.924731	0.688782	0.919355	0.919308	0.688131	0.790547	0.920863	0.92623	0.639773	0.894737	0.613748	0.906593	0.739404	0.728357
847	0.911392	0.652949	0.805746	0.418071	0.831486	0.933333	0.666998	0.952941	0.977505	0.6766	0.979058	0.751096	0.877863	0.862333	0.631175	0.789969	0.967213	0.91954	0.944714	0.918033	0.924731	0.689988	0.919355	0.919308	0.688131	0.790547	0.920863	0.92623	0.638636	0.894737	0.613748	0.906593	0.739404	0.728351
866	0.911392	0.66941	0.805746	0.407283	0.833703	0.933333	0.664016	0.955882	0.981595	0.675497	0.979058	0.748466	0.870229	0.862333	0.618002	0.786834	0.967213	0.91954	0.945684	0.918033	0.924731	0.698432	0.922043	0.925072	0.688131	0.795181	0.920863	0.92623	0.646591	0.894737	0.612111	0.901099	0.739177	0.728213
877	0.911392	0.668038	0.805746	0.407283	0.831486	0.933333	0.661034	0.955882	0.981595	0.675497	0.979058	0.748466	0.872774	0.862333	0.6191	0.786834	0.967213	0.91954	0.945684	0.918033	0.924731	0.696019	0.922043	0.925072	0.686869	0.797034	0.920863	0.92623	0.644318	0.894737	0.616203	0.901099	0.739121	0.728149
878	0.911392	0.668038	0.805746	0.407283	0.831486	0.933333	0.661034	0.955882	0.981595	0.673289	0.979058	0.748466	0.872774	0.862333	0.6191	0.786834	0.967213	0.91954	0.945684	0.918033	0.924731	0.694813	0.922043	0.925072	0.686869	0.796108	0.920863	0.92623	0.644318	0.894737	0.616203	0.901099	0.738894	0.72791
867	0.911392	0.66941	0.805746	0.406608	0.831486	0.933333	0.664016	0.955882	0.981595	0.675497	0.979058	0.748466	0.870229	0.862333	0.618002	0.786834	0.967213	0.91954	0.944714	0.918033	0.924731	0.696019	0.922043	0.925072	0.686869	0.795181	0.920863	0.92623	0.646591	0.894737	0.612111	0.901099	0.738837	0.727862
869	0.911392	0.66941	0.805746	0.406608	0.831486	0.933333	0.663022	0.955882	0.981595	0.675497	0.979058	0.74759	0.870229	0.862333	0.618002	0.785266	0.967213	0.91954	0.944714	0.918033	0.924731	0.694813	0.922043	0.92219	0.686869	0.795181	0.920863	0.92623	0.645455	0.894737	0.615385	0.901099	0.738723	0.72774
870	0.911392	0.66941	0.805746	0.406608	0.831486	0.933333	0.663022	0.955882	0.981595	0.675497	0.979058	0.74759	0.870229	0.862333	0.618002	0.785266	0.967213	0.91954	0.944714	0.918033	0.924731	0.694813	0.922043	0.92219	0.686869	0.795181	0.920863	0.92623	0.645455	0.894737	0.615385	0.901099	0.738723	0.72774
879	0.911392	0.670782	0.807114	0.405934	0.831486	0.933333	0.663022	0.955882	0.98364	0.671082	0.979058	0.74759	0.872774	0.862333	0.6191	0.786834	0.967213	0.91954	0.945684	0.918033	0.924731	0.693607	0.922043	0.925072	0.688131	0.794254	0.920863	0.92623	0.643182	0.894737	0.615385	0.901099	0.738723	0.727738
868	0.911392	0.66941	0.805746	0.406608	0.831486	0.933333	0.664016	0.955882	0.981595	0.675497	0.979058	0.748466	0.870229	0.862333	0.618002	0.786834	0.967213	0.91954	0.944714	0.918033	0.924731	0.694813	0.922043	0.92219	0.685606	0.795181	0.920863	0.92623	0.646591	0.894737	0.612111	0.901099	0.738667	0.727685
874	0.911392	0.668038	0.805746	0.405934	0.831486	0.933333	0.663022	0.955882	0.981595	0.675497	0.979058	0.748466	0.870229	0.860421	0.618002	0.785266	0.967213	0.91954	0.944714	0.918033	0.924731	0.694813	0.919355	0.92219	0.686869	0.795181	0.920863	0.92623	0.646591	0.894737	0.615385	0.901099	0.73861	0.727613
886	0.911392	0.663923	0.805746	0.403911	0.833703	0.933333	0.661034	0.955882	0.98364	0.671082	0.979058	0.74759	0.867684	0.869981	0.622393	0.783699	0.967213	0.91954	0.944714	0.918033	0.930108	0.696019	0.922043	0.927954	0.694444	0.796108	0.928058	0.92623	0.638636	0.894737	0.61293	0.901099	0.738553	0.72757
876	0.911392	0.666667	0.805746	0.406608	0.831486	0.933333	0.661034	0.955882	0.981595	0.675497	0.979058	0.748466	0.870229	0.862333	0.618002	0.785266	0.967213	0.91954	0.944714	0.918033	0.924731	0.693607	0.922043	0.925072	0.686869	0.796108	0.920863	0.92623	0.644318	0.894737	0.615385	0.901099	0.738553	0.72756
871	0.911392	0.66941	0.805746	0.406608	0.831486	0.933333	0.663022	0.955882	0.981595	0.675497	0.979058	0.74759	0.870229	0.860421	0.618002	0.785266	0.967213	0.91954	0.944714	0.918033	0.924731	0.694813	0.919355	0.919308	0.686869	0.795181	0.920863	0.92623	0.645455	0.894737	0.615385	0.901099	0.738553	0.727559
872	0.911392	0.668038	0.805746	0.405934	0.831486	0.933333	0.663022	0.955882	0.981595	0.675497	0.979058	0.74759	0.870229	0.860421	0.6191	0.785266	0.967213	0.91954	0.944714	0.918033	0.924731	0.694813	0.919355	0.919308	0.686869	0.795181	0.920863	0.92623	0.646591	0.894737	0.615385	0.901099	0.738553	0.727551
873	0.911392	0.668038	0.805746	0.405934	0.831486	0.933333	0.663022	0.955882	0.981595	0.675497	0.979058	0.74759	0.870229	0.860421	0.6191	0.785266	0.967213	0.91954	0.944714	0.918033	0.924731	0.694813	0.919355	0.919308	0.686869	0.795181	0.920863	0.92623	0.646591	0.894737	0.615385	0.901099	0.738553	0.727551
884	0.911392	0.663923	0.805746	0.403911	0.833703	0.933333	0.661034	0.955882	0.98364	0.671082	0.979058	0.74759	0.870229	0.869981	0.622393	0.783699	0.967213	0.91954	0.944714	0.918033	0.930108	0.696019	0.922043	0.927954	0.694444	0.794254	0.928058	0.92623	0.638636	0.894737	0.61293	0.901099	0.738496	0.727514
885	0.911392	0.663923	0.805746	0.403911	0.833703	0.933333	0.661034	0.955882	0.98364	0.671082	0.979058	0.74759	0.867684	0.869981	0.622393	0.783699	0.967213	0.91954	0.944714	0.918033	0.930108	0.696019	0.922043	0.927954	0.694444	0.795181	0.928058	0.92623	0.638636	0.894737	0.61293	0.901099	0.738496	0.727511
880	0.911392	0.66941	0.807114	0.406608	0.833703	0.933333	0.66004	0.955882	0.98364	0.672185	0.979058	0.748466	0.872774	0.860421	0.621295	0.786834	0.967213	0.91954	0.944714	0.918033	0.924731	0.693607	0.922043	0.927954	0.690657	0.7924	0.920863	0.92623	0.640909	0.894737	0.612111	0.901099	0.73844	0.72745
875	0.911392	0.666667	0.805746	0.405934	0.831486	0.933333	0.662028	0.955882	0.981595	0.675497	0.979058	0.748466	0.870229	0.860421	0.618002	0.785266	0.967213	0.91954	0.944714	0.918033	0.924731	0.693607	0.922043	0.92219	0.688131	0.795181	0.920863	0.92623	0.644318	0.894737	0.615385	0.901099	0.73844	0.727443
883	0.911392	0.663923	0.807114	0.403911	0.833703	0.933333	0.661034	0.955882	0.98364	0.671082	0.979058	0.74759	0.870229	0.860421	0.623491	0.783699	0.967213	0.91954	0.944714	0.918033	0.930108	0.694813	0.922043	0.927954	0.694444	0.794254	0.928058	0.92623	0.638636	0.894737	0.613748	0.901099	0.738326	0.727342
881	0.911392	0.66941	0.807114	0.405934	0.833703	0.933333	0.66004	0.955882	0.98364	0.672185	0.979058	0.748466	0.872774	0.860421	0.620198	0.786834	0.967213	0.91954	0.944714	0.918033	0.924731	0.693607	0.922043	0.927954	0.690657	0.7924	0.920863	0.92623	0.640909	0.894737	0.610475	0.901099	0.738213	0.727227
887	0.911392	0.663923	0.804378	0.403237	0.833703	0.933333	0.661034	0.955882	0.98364	0.671082	0.979058	0.74759	0.867684	0.869981	0.620198	0.782132	0.967213	0.91954	0.944714	0.918033	0.930108	0.696019	0.922043	0.927954	0.693182	0.796108	0.928058	0.92623	0.638636	0.894737	0.61293	0.901099	0.738213	0.727218
888	0.911392	0.663923	0.804378	0.403237	0.833703	0.933333	0.661034	0.955882	0.98364	0.671082	0.979058	0.74759	0.867684	0.869981	0.620198	0.782132	0.967213	0.91954	0.943744	0.918033	0.930108	0.696019	0.922043	0.927954	0.693182	0.796108	0.928058	0.92623	0.638636	0.894737	0.61293	0.901099	0.738156	0.727159
882	0.911392	0.668038	0.808482	0.40526	0.833703	0.933333	0.66004	0.955882	0.98364	0.671082	0.979058	0.748466	0.872774	0.860421	0.620198	0.785266	0.967213	0.91954	0.944714	0.918033	0.924731	0.694813	0.922043	0.927954	0.689394	0.7924	0.920863	0.92623	0.640909	0.894737	0.612111	0.901099	0.738156	0.727158
889	0.911392	0.663923	0.804378	0.403237	0.833703	0.933333	0.661034	0.955882	0.98364	0.669978	0.979058	0.74759	0.867684	0.869981	0.618002	0.780564	0.967213	0.91954	0.943744	0.918033	0.930108	0.696019	0.922043	0.927954	0.693182	0.796108	0.928058	0.92623	0.638636	0.894737	0.61293	0.901099	0.737929	0.726922
890	0.911392	0.663923	0.804378	0.403237	0.833703	0.933333	0.661034	0.955882	0.98364	0.668874	0.979058	0.74759	0.867684	0.869981	0.618002	0.780564	0.967213	0.91954	0.943744	0.918033	0.930108	0.696019	0.922043	0.927954	0.693182	0.796108	0.928058	0.92623	0.6375	0.894737	0.61293	0.901099	0.737816	0.726802
891	0.911392	0.663923	0.804378	0.403237	0.833703	0.933333	0.661034	0.955882	0.981595	0.668874	0.979058	0.74759	0.867684	0.869981	0.618002	0.780564	0.967213	0.91954	0.944714	0.918033	0.930108	0.696019	0.922043	0.927954	0.693182	0.796108	0.928058	0.92623	0.6375	0.894737	0.61293	0.901099	0.737816	0.726801
892	0.911392	0.663923	0.804378	0.403237	0.833703	0.933333	0.661034	0.955882	0.981595	0.669978	0.979058	0.74759	0.867684	0.869981	0.618002	0.780564	0.967213	0.91954	0.943744	0.918033	0.930108	0.694813	0.922043	0.927954	0.693182	0.796108	0.928058	0.92623	0.6375	0.894737	0.613748	0.901099	0.737816	0.726799
893	0.911392	0.663923	0.80301	0.403237	0.833703	0.933333	0.663022	0.955882	0.981595	0.668874	0.979058	0.746713	0.867684	0.869981	0.6191	0.780564	0.967213	0.91954	0.941804	0.918033	0.930108	0.693607	0.922043	0.927954	0.691919	0.796108	0.928058	0.92623	0.636364	0.894737	0.613748	0.901099	0.737532	0.726508
894	0.911392	0.663923	0.80301	0.403237	0.833703	0.933333	0.663022	0.955882	0.981595	0.668874	0.979058	0.746713	0.867684	0.869981	0.6191	0.780564	0.967213	0.91954	0.941804	0.918033	0.930108	0.693607	0.922043	0.927954	0.691919	0.796108	0.928058	0.92623	0.636364	0.894737	0.613748	0.901099	0.737532	0.726508
1977	0.949367	0.687243	0.805746	0.324343	0.886918	0.955556	0.657058	0.967647	0.99182	0.634658	0.979058	0.742331	0.857506	0.877629	0.626784	0.788401	0.983607	0.977011	0.950533	0.912568	0.897849	0.687575	0.951613	0.942363	0.676768	0.790547	0.935252	0.97541	0.639773	0.947368	0.659574	0.912088	0.736454	0.726246
1973	0.949367	0.687243	0.805746	0.323668	0.886918	0.955556	0.658052	0.967647	0.99182	0.635762	0.979058	0.742331	0.857506	0.877629	0.627881	0.788401	0.983607	0.977011	0.949564	0.907104	0.897849	0.687575	0.951613	0.942363	0.675505	0.790547	0.935252	0.97541	0.639773	0.947368	0.659574	0.912088	0.736397	0.726182
1971	0.949367	0.687243	0.804378	0.325691	0.882483	0.955556	0.657058	0.967647	0.99182	0.635762	0.979058	0.741455	0.857506	0.877629	0.627881	0.788401	0.983607	0.965517	0.949564	0.907104	0.897849	0.688782	0.951613	0.942363	0.675505	0.790547	0.935252	0.97541	0.640909	0.947368	0.660393	0.912088	0.736397	0.726173
1972	0.949367	0.687243	0.804378	0.325691	0.882483	0.955556	0.657058	0.967647	0.99182	0.635762	0.979058	0.741455	0.857506	0.877629	0.627881	0.788401	0.983607	0.965517	0.949564	0.907104	0.897849	0.688782	0.951613	0.942363	0.675505	0.790547	0.935252	0.97541	0.640909	0.947368	0.660393	0.912088	0.736397	0.726173
1976	0.949367	0.687243	0.805746	0.324343	0.886918	0.955556	0.656064	0.967647	0.99182	0.635762	0.979058	0.742331	0.857506	0.875717	0.626784	0.788401	0.983607	0.977011	0.950533	0.912568	0.897849	0.687575	0.951613	0.942363	0.675505	0.790547	0.935252	0.97541	0.639773	0.947368	0.659574	0.912088	0.73634	0.726125
899	0.911392	0.662551	0.80301	0.402562	0.833703	0.933333	0.662028	0.955882	0.97955	0.668874	0.979058	0.74759	0.867684	0.869981	0.6191	0.778997	0.967213	0.91954	0.941804	0.918033	0.930108	0.691194	0.922043	0.927954	0.691919	0.796108	0.928058	0.918033	0.6375	0.894737	0.61293	0.901099	0.737135	0.726093
895	0.911392	0.662551	0.800274	0.403237	0.833703	0.933333	0.663022	0.955882	0.97955	0.668874	0.979058	0.746713	0.867684	0.869981	0.6191	0.778997	0.967213	0.91954	0.941804	0.918033	0.930108	0.691194	0.922043	0.927954	0.691919	0.796108	0.928058	0.92623	0.6375	0.894737	0.61293	0.901099	0.737135	0.72609
896	0.911392	0.662551	0.800274	0.403237	0.833703	0.933333	0.663022	0.955882	0.97955	0.668874	0.979058	0.746713	0.867684	0.869981	0.6191	0.778997	0.967213	0.91954	0.941804	0.918033	0.930108	0.691194	0.922043	0.927954	0.691919	0.796108	0.928058	0.92623	0.6375	0.894737	0.61293	0.901099	0.737135	0.72609
897	0.911392	0.662551	0.800274	0.403237	0.833703	0.933333	0.663022	0.955882	0.97955	0.668874	0.979058	0.746713	0.867684	0.869981	0.6191	0.778997	0.967213	0.91954	0.941804	0.918033	0.930108	0.691194	0.922043	0.927954	0.691919	0.796108	0.928058	0.92623	0.6375	0.894737	0.61293	0.901099	0.737135	0.72609
898	0.911392	0.662551	0.800274	0.403237	0.833703	0.933333	0.663022	0.955882	0.97955	0.668874	0.979058	0.746713	0.867684	0.869981	0.6191	0.778997	0.967213	0.91954	0.941804	0.918033	0.930108	0.691194	0.922043	0.927954	0.691919	0.796108	0.928058	0.92623	0.6375	0.894737	0.61293	0.901099	0.737135	0.72609
1974	0.949367	0.687243	0.805746	0.322994	0.886918	0.955556	0.658052	0.967647	0.99182	0.634658	0.979058	0.742331	0.857506	0.875717	0.627881	0.788401	0.983607	0.977011	0.950533	0.907104	0.897849	0.687575	0.951613	0.942363	0.675505	0.790547	0.935252	0.97541	0.639773	0.947368	0.659574	0.912088	0.736284	0.726067
1975	0.949367	0.687243	0.805746	0.322994	0.886918	0.955556	0.658052	0.967647	0.99182	0.634658	0.979058	0.742331	0.857506	0.875717	0.627881	0.788401	0.983607	0.977011	0.950533	0.907104	0.897849	0.687575	0.951613	0.942363	0.675505	0.790547	0.935252	0.97541	0.639773	0.947368	0.659574	0.912088	0.736284	0.726067
1970	0.949367	0.685871	0.804378	0.325691	0.882483	0.955556	0.656064	0.967647	0.99182	0.636865	0.979058	0.740578	0.857506	0.877629	0.627881	0.788401	0.983607	0.965517	0.949564	0.907104	0.897849	0.688782	0.951613	0.942363	0.675505	0.790547	0.935252	0.97541	0.642045	0.947368	0.659574	0.912088	0.736284	0.726053
1967	0.949367	0.684499	0.804378	0.32704	0.884701	0.955556	0.65507	0.967647	0.99182	0.636865	0.979058	0.741455	0.857506	0.877629	0.627881	0.788401	0.983607	0.954023	0.949564	0.907104	0.892473	0.687575	0.954301	0.942363	0.674242	0.791474	0.935252	0.97541	0.640909	0.947368	0.660393	0.912088	0.736284	0.726045
900	0.911392	0.662551	0.80301	0.402562	0.833703	0.933333	0.662028	0.955882	0.97955	0.668874	0.979058	0.74759	0.867684	0.869981	0.6191	0.778997	0.967213	0.91954	0.941804	0.918033	0.930108	0.691194	0.922043	0.927954	0.691919	0.795181	0.928058	0.918033	0.6375	0.894737	0.61293	0.901099	0.737078	0.726034
901	0.911392	0.662551	0.80301	0.402562	0.833703	0.933333	0.662028	0.955882	0.97955	0.668874	0.979058	0.74759	0.867684	0.869981	0.6191	0.778997	0.967213	0.91954	0.941804	0.918033	0.930108	0.691194	0.922043	0.927954	0.691919	0.795181	0.928058	0.918033	0.6375	0.894737	0.61293	0.901099	0.737078	0.726034
902	0.911392	0.662551	0.80301	0.402562	0.833703	0.933333	0.662028	0.955882	0.97955	0.668874	0.979058	0.74759	0.867684	0.869981	0.6191	0.778997	0.967213	0.91954	0.941804	0.918033	0.930108	0.691194	0.922043	0.927954	0.691919	0.795181	0.928058	0.918033	0.6375	0.894737	0.61293	0.901099	0.737078	0.726034
903	0.911392	0.662551	0.80301	0.402562	0.833703	0.933333	0.662028	0.955882	0.97955	0.668874	0.979058	0.74759	0.867684	0.869981	0.6191	0.778997	0.967213	0.91954	0.941804	0.918033	0.930108	0.691194	0.922043	0.927954	0.691919	0.795181	0.928058	0.918033	0.6375	0.894737	0.61293	0.901099	0.737078	0.726034
1966	0.949367	0.684499	0.804378	0.32704	0.882483	0.955556	0.65507	0.967647	0.99182	0.636865	0.979058	0.741455	0.857506	0.877629	0.627881	0.788401	0.983607	0.954023	0.949564	0.907104	0.892473	0.687575	0.954301	0.942363	0.674242	0.791474	0.935252	0.97541	0.640909	0.947368	0.660393	0.912088	0.736227	0.725988
1968	0.949367	0.684499	0.804378	0.32704	0.884701	0.955556	0.65507	0.967647	0.99182	0.636865	0.979058	0.741455	0.857506	0.877629	0.626784	0.788401	0.983607	0.954023	0.949564	0.907104	0.892473	0.687575	0.954301	0.942363	0.674242	0.791474	0.935252	0.97541	0.640909	0.947368	0.660393	0.912088	0.736227	0.725987
1969	0.949367	0.684499	0.804378	0.326365	0.884701	0.955556	0.656064	0.967647	0.99182	0.636865	0.979058	0.741455	0.857506	0.877629	0.626784	0.788401	0.983607	0.954023	0.949564	0.907104	0.892473	0.687575	0.954301	0.942363	0.674242	0.791474	0.935252	0.97541	0.640909	0.947368	0.660393	0.912088	0.736227	0.725984
904	0.911392	0.662551	0.801642	0.402562	0.833703	0.933333	0.662028	0.955882	0.97955	0.668874	0.979058	0.74759	0.867684	0.869981	0.6191	0.778997	0.967213	0.91954	0.941804	0.918033	0.930108	0.691194	0.922043	0.927954	0.691919	0.795181	0.928058	0.918033	0.6375	0.894737	0.61293	0.901099	0.737021	0.725974
1978	0.949367	0.687243	0.804378	0.324343	0.886918	0.955556	0.656064	0.967647	0.99182	0.633554	0.979058	0.742331	0.857506	0.877629	0.626784	0.788401	0.983607	0.977011	0.950533	0.912568	0.897849	0.687575	0.951613	0.942363	0.675505	0.790547	0.935252	0.97541	0.638636	0.947368	0.659574	0.912088	0.73617	0.725949
1985	0.949367	0.688615	0.80301	0.323668	0.886918	0.955556	0.657058	0.967647	0.99182	0.63245	0.979058	0.742331	0.857506	0.879541	0.625686	0.786834	0.983607	0.977011	0.949564	0.912568	0.908602	0.685163	0.951613	0.942363	0.674242	0.790547	0.935252	0.97541	0.639773	0.947368	0.661211	0.912088	0.736113	0.725901
1959	0.949367	0.687243	0.804378	0.32704	0.882483	0.955556	0.656064	0.967647	0.99182	0.634658	0.979058	0.740578	0.857506	0.875717	0.625686	0.788401	0.983607	0.954023	0.949564	0.907104	0.892473	0.688782	0.956989	0.942363	0.674242	0.790547	0.935252	0.97541	0.639773	0.947368	0.661211	0.912088	0.736113	0.725876
1960	0.949367	0.687243	0.804378	0.32704	0.882483	0.955556	0.656064	0.967647	0.99182	0.634658	0.979058	0.740578	0.857506	0.875717	0.625686	0.788401	0.983607	0.954023	0.949564	0.907104	0.892473	0.688782	0.956989	0.942363	0.674242	0.790547	0.935252	0.97541	0.639773	0.947368	0.661211	0.912088	0.736113	0.725876
905	0.911392	0.662551	0.801642	0.402562	0.833703	0.933333	0.661034	0.955882	0.97955	0.668874	0.979058	0.74759	0.867684	0.869981	0.6191	0.778997	0.967213	0.91954	0.941804	0.918033	0.930108	0.689988	0.922043	0.927954	0.691919	0.795181	0.928058	0.918033	0.6375	0.894737	0.61293	0.901099	0.736908	0.725858
906	0.911392	0.662551	0.801642	0.402562	0.833703	0.933333	0.661034	0.955882	0.97955	0.668874	0.979058	0.74759	0.867684	0.869981	0.6191	0.778997	0.967213	0.91954	0.941804	0.918033	0.930108	0.689988	0.922043	0.927954	0.691919	0.795181	0.928058	0.918033	0.6375	0.894737	0.61293	0.901099	0.736908	0.725858
1979	0.949367	0.687243	0.804378	0.324343	0.886918	0.955556	0.65507	0.967647	0.99182	0.633554	0.979058	0.742331	0.857506	0.877629	0.626784	0.788401	0.983607	0.977011	0.950533	0.912568	0.897849	0.687575	0.951613	0.942363	0.675505	0.790547	0.935252	0.97541	0.638636	0.947368	0.658756	0.912088	0.736057	0.725834
1981	0.949367	0.687243	0.804378	0.325017	0.886918	0.955556	0.656064	0.967647	0.99182	0.633554	0.979058	0.742331	0.857506	0.877629	0.626784	0.788401	0.983607	0.977011	0.950533	0.912568	0.897849	0.686369	0.951613	0.942363	0.674242	0.790547	0.935252	0.97541	0.638636	0.947368	0.658756	0.912088	0.736057	0.725833
1986	0.949367	0.688615	0.80301	0.322994	0.886918	0.955556	0.657058	0.967647	0.99182	0.63245	0.979058	0.742331	0.857506	0.879541	0.625686	0.786834	0.983607	0.977011	0.949564	0.912568	0.908602	0.685163	0.951613	0.942363	0.674242	0.790547	0.935252	0.97541	0.639773	0.947368	0.660393	0.912088	0.736	0.725787
1984	0.949367	0.688615	0.80301	0.323668	0.886918	0.955556	0.657058	0.967647	0.99182	0.63245	0.979058	0.742331	0.857506	0.879541	0.625686	0.786834	0.983607	0.977011	0.949564	0.912568	0.908602	0.685163	0.951613	0.942363	0.674242	0.790547	0.935252	0.97541	0.639773	0.947368	0.659574	0.912088	0.736	0.725784
1983	0.949367	0.688615	0.80301	0.324343	0.886918	0.955556	0.657058	0.967647	0.99182	0.63245	0.979058	0.742331	0.857506	0.879541	0.625686	0.786834	0.983607	0.977011	0.949564	0.912568	0.903226	0.685163	0.951613	0.942363	0.674242	0.790547	0.935252	0.97541	0.639773	0.947368	0.659574	0.912088	0.736	0.725783
1980	0.949367	0.687243	0.804378	0.325017	0.886918	0.955556	0.65507	0.967647	0.99182	0.633554	0.979058	0.742331	0.857506	0.877629	0.626784	0.788401	0.983607	0.977011	0.950533	0.912568	0.897849	0.687575	0.951613	0.942363	0.674242	0.790547	0.935252	0.97541	0.638636	0.947368	0.657938	0.912088	0.736	0.725778
1965	0.949367	0.684499	0.804378	0.326365	0.882483	0.955556	0.656064	0.967647	0.99182	0.635762	0.979058	0.740578	0.857506	0.875717	0.626784	0.788401	0.983607	0.954023	0.949564	0.907104	0.892473	0.687575	0.956989	0.942363	0.674242	0.791474	0.935252	0.97541	0.639773	0.947368	0.660393	0.912088	0.736	0.725762
1964	0.949367	0.684499	0.804378	0.326365	0.882483	0.955556	0.656064	0.967647	0.99182	0.635762	0.979058	0.740578	0.857506	0.875717	0.626784	0.788401	0.983607	0.954023	0.949564	0.907104	0.892473	0.687575	0.956989	0.942363	0.674242	0.791474	0.935252	0.97541	0.639773	0.947368	0.660393	0.912088	0.736	0.725758
1982	0.949367	0.688615	0.80301	0.324343	0.886918	0.955556	0.657058	0.967647	0.99182	0.63245	0.979058	0.742331	0.857506	0.877629	0.625686	0.786834	0.983607	0.977011	0.949564	0.912568	0.903226	0.685163	0.951613	0.942363	0.674242	0.790547	0.935252	0.97541	0.639773	0.947368	0.659574	0.912088	0.735943	0.725721
1961	0.949367	0.684499	0.804378	0.326365	0.882483	0.955556	0.656064	0.967647	0.99182	0.634658	0.979058	0.740578	0.857506	0.875717	0.625686	0.788401	0.983607	0.954023	0.949564	0.907104	0.892473	0.688782	0.956989	0.942363	0.674242	0.790547	0.935252	0.97541	0.639773	0.947368	0.661211	0.912088	0.735943	0.725706
1962	0.949367	0.684499	0.804378	0.326365	0.882483	0.955556	0.656064	0.967647	0.99182	0.634658	0.979058	0.740578	0.857506	0.875717	0.625686	0.788401	0.983607	0.954023	0.949564	0.907104	0.892473	0.688782	0.956989	0.942363	0.674242	0.790547	0.935252	0.97541	0.639773	0.947368	0.661211	0.912088	0.735943	0.725706
1963	0.949367	0.684499	0.804378	0.326365	0.882483	0.955556	0.656064	0.967647	0.99182	0.635762	0.979058	0.740578	0.857506	0.875717	0.625686	0.788401	0.983607	0.954023	0.949564	0.907104	0.892473	0.687575	0.956989	0.942363	0.674242	0.791474	0.935252	0.97541	0.639773	0.947368	0.660393	0.912088	0.735943	0.725702
1958	0.949367	0.687243	0.801642	0.326365	0.882483	0.955556	0.658052	0.967647	0.99182	0.63245	0.979058	0.739702	0.857506	0.875717	0.626784	0.786834	0.983607	0.954023	0.949564	0.907104	0.892473	0.688782	0.956989	0.942363	0.674242	0.790547	0.935252	0.97541	0.639773	0.947368	0.657938	0.912088	0.73566	0.725409
1991	0.949367	0.689986	0.80301	0.320971	0.886918	0.955556	0.656064	0.967647	0.99182	0.63245	0.979058	0.741455	0.857506	0.877629	0.625686	0.785266	0.983607	0.977011	0.949564	0.912568	0.908602	0.681544	0.951613	0.942363	0.675505	0.790547	0.935252	0.97541	0.640909	0.947368	0.659574	0.912088	0.735546	0.725317
1956	0.949367	0.687243	0.801642	0.326365	0.882483	0.955556	0.658052	0.967647	0.99182	0.63245	0.979058	0.739702	0.857506	0.875717	0.626784	0.785266	0.983607	0.954023	0.949564	0.907104	0.892473	0.687575	0.956989	0.939481	0.674242	0.790547	0.935252	0.97541	0.640909	0.947368	0.657938	0.912088	0.735546	0.725291
1957	0.949367	0.687243	0.801642	0.326365	0.882483	0.955556	0.658052	0.967647	0.99182	0.63245	0.979058	0.739702	0.857506	0.875717	0.626784	0.785266	0.983607	0.954023	0.949564	0.907104	0.892473	0.688782	0.956989	0.939481	0.674242	0.790547	0.935252	0.97541	0.639773	0.947368	0.657938	0.912088	0.735546	0.72529
1955	0.949367	0.687243	0.801642	0.326365	0.882483	0.955556	0.658052	0.967647	0.99182	0.63245	0.979058	0.739702	0.857506	0.875717	0.626784	0.785266	0.983607	0.954023	0.949564	0.907104	0.892473	0.687575	0.956989	0.939481	0.674242	0.790547	0.935252	0.97541	0.640909	0.947368	0.657938	0.912088	0.735546	0.725289
907	0.911392	0.662551	0.800274	0.401214	0.831486	0.933333	0.663022	0.952941	0.97955	0.668874	0.979058	0.74759	0.86514	0.869981	0.618002	0.775862	0.967213	0.91954	0.941804	0.912568	0.930108	0.689988	0.922043	0.925072	0.691919	0.795181	0.928058	0.918033	0.636364	0.894737	0.61293	0.901099	0.73634	0.725265
908	0.911392	0.662551	0.800274	0.401214	0.831486	0.933333	0.664016	0.952941	0.977505	0.668874	0.979058	0.74759	0.86514	0.869981	0.618002	0.775862	0.967213	0.91954	0.941804	0.912568	0.930108	0.689988	0.922043	0.925072	0.691919	0.795181	0.928058	0.918033	0.636364	0.894737	0.61293	0.901099	0.73634	0.725263
909	0.911392	0.662551	0.800274	0.401214	0.831486	0.933333	0.664016	0.952941	0.977505	0.668874	0.979058	0.74759	0.86514	0.869981	0.618002	0.775862	0.967213	0.91954	0.941804	0.912568	0.930108	0.689988	0.922043	0.925072	0.691919	0.795181	0.928058	0.918033	0.636364	0.894737	0.61293	0.901099	0.73634	0.725263
910	0.911392	0.662551	0.800274	0.401214	0.831486	0.933333	0.664016	0.952941	0.977505	0.668874	0.979058	0.74759	0.86514	0.869981	0.618002	0.775862	0.967213	0.91954	0.941804	0.912568	0.930108	0.689988	0.922043	0.925072	0.691919	0.795181	0.928058	0.918033	0.636364	0.894737	0.61293	0.901099	0.73634	0.725263
911	0.911392	0.662551	0.800274	0.401214	0.831486	0.933333	0.664016	0.952941	0.977505	0.668874	0.979058	0.74759	0.86514	0.869981	0.618002	0.775862	0.967213	0.91954	0.941804	0.912568	0.930108	0.689988	0.922043	0.925072	0.691919	0.795181	0.928058	0.918033	0.636364	0.894737	0.61293	0.901099	0.73634	0.725263
1992	0.949367	0.689986	0.80301	0.320971	0.886918	0.955556	0.65507	0.967647	0.99182	0.63245	0.979058	0.741455	0.857506	0.877629	0.625686	0.785266	0.983607	0.977011	0.949564	0.912568	0.908602	0.681544	0.951613	0.942363	0.675505	0.790547	0.935252	0.97541	0.640909	0.947368	0.659574	0.912088	0.735489	0.725259
1990	0.949367	0.689986	0.80301	0.321645	0.886918	0.955556	0.656064	0.967647	0.99182	0.63245	0.979058	0.740578	0.857506	0.877629	0.625686	0.785266	0.983607	0.977011	0.949564	0.912568	0.908602	0.681544	0.951613	0.942363	0.675505	0.790547	0.935252	0.97541	0.639773	0.947368	0.659574	0.912088	0.735489	0.725258
913	0.911392	0.662551	0.800274	0.401214	0.831486	0.933333	0.664016	0.952941	0.97546	0.668874	0.979058	0.746713	0.86514	0.869981	0.618002	0.775862	0.967213	0.91954	0.941804	0.912568	0.930108	0.691194	0.922043	0.925072	0.691919	0.795181	0.928058	0.918033	0.636364	0.894737	0.61293	0.901099	0.736284	0.725209
912	0.911392	0.662551	0.800274	0.401214	0.831486	0.933333	0.664016	0.952941	0.97546	0.668874	0.979058	0.74759	0.86514	0.869981	0.618002	0.775862	0.967213	0.91954	0.941804	0.912568	0.930108	0.689988	0.922043	0.925072	0.691919	0.795181	0.928058	0.918033	0.636364	0.894737	0.61293	0.901099	0.736284	0.725203
1989	0.949367	0.689986	0.801642	0.321645	0.886918	0.955556	0.656064	0.967647	0.99182	0.63245	0.979058	0.740578	0.857506	0.877629	0.625686	0.785266	0.983607	0.977011	0.949564	0.912568	0.908602	0.681544	0.951613	0.942363	0.675505	0.790547	0.935252	0.97541	0.639773	0.947368	0.659574	0.912088	0.735433	0.725199
1988	0.949367	0.689986	0.801642	0.321645	0.886918	0.955556	0.65507	0.967647	0.99182	0.63245	0.979058	0.740578	0.857506	0.877629	0.625686	0.785266	0.983607	0.977011	0.949564	0.912568	0.908602	0.68275	0.951613	0.942363	0.674242	0.790547	0.935252	0.97541	0.639773	0.947368	0.659574	0.912088	0.735376	0.72514
1987	0.949367	0.689986	0.801642	0.321645	0.886918	0.955556	0.65507	0.967647	0.99182	0.63245	0.979058	0.740578	0.857506	0.877629	0.625686	0.785266	0.983607	0.977011	0.949564	0.912568	0.908602	0.68275	0.951613	0.942363	0.674242	0.790547	0.935252	0.97541	0.639773	0.947368	0.659574	0.912088	0.735376	0.725134
1954	0.949367	0.688615	0.801642	0.326365	0.882483	0.955556	0.658052	0.967647	0.99182	0.628035	0.979058	0.740578	0.857506	0.875717	0.626784	0.783699	0.983607	0.954023	0.949564	0.907104	0.892473	0.687575	0.956989	0.939481	0.674242	0.790547	0.935252	0.97541	0.640909	0.947368	0.657938	0.912088	0.735376	0.72511
1953	0.949367	0.688615	0.801642	0.326365	0.882483	0.955556	0.659046	0.967647	0.99182	0.628035	0.979058	0.740578	0.857506	0.875717	0.626784	0.783699	0.983607	0.954023	0.949564	0.907104	0.892473	0.687575	0.956989	0.939481	0.674242	0.790547	0.935252	0.97541	0.639773	0.947368	0.657938	0.912088	0.735376	0.725108
1993	0.949367	0.689986	0.80301	0.320971	0.886918	0.955556	0.65507	0.967647	0.99182	0.63245	0.979058	0.741455	0.857506	0.877629	0.625686	0.785266	0.983607	0.977011	0.949564	0.912568	0.908602	0.680338	0.951613	0.942363	0.674242	0.790547	0.935252	0.97541	0.640909	0.947368	0.658756	0.912088	0.735319	0.725072
1952	0.949367	0.688615	0.801642	0.326365	0.882483	0.955556	0.659046	0.967647	0.99182	0.628035	0.979058	0.740578	0.857506	0.875717	0.626784	0.783699	0.983607	0.954023	0.949564	0.907104	0.892473	0.687575	0.956989	0.939481	0.674242	0.788693	0.935252	0.97541	0.639773	0.947368	0.658756	0.912088	0.735319	0.72505
1950	0.949367	0.688615	0.801642	0.326365	0.882483	0.955556	0.659046	0.967647	0.99182	0.628035	0.979058	0.739702	0.857506	0.875717	0.626784	0.783699	0.983607	0.954023	0.949564	0.907104	0.892473	0.687575	0.956989	0.939481	0.674242	0.788693	0.935252	0.97541	0.638636	0.947368	0.659574	0.912088	0.735262	0.72499
1951	0.949367	0.688615	0.801642	0.326365	0.882483	0.955556	0.659046	0.967647	0.99182	0.628035	0.979058	0.739702	0.857506	0.875717	0.626784	0.783699	0.983607	0.954023	0.949564	0.907104	0.892473	0.687575	0.956989	0.939481	0.674242	0.788693	0.935252	0.97541	0.638636	0.947368	0.659574	0.912088	0.735262	0.72499
1946	0.949367	0.688615	0.801642	0.326365	0.882483	0.955556	0.659046	0.967647	0.99182	0.628035	0.979058	0.738826	0.857506	0.875717	0.626784	0.783699	0.983607	0.954023	0.949564	0.907104	0.892473	0.687575	0.956989	0.939481	0.674242	0.788693	0.935252	0.97541	0.638636	0.947368	0.659574	0.912088	0.735206	0.724935
1947	0.949367	0.688615	0.801642	0.326365	0.882483	0.955556	0.659046	0.967647	0.99182	0.628035	0.979058	0.738826	0.857506	0.875717	0.626784	0.783699	0.983607	0.954023	0.949564	0.907104	0.892473	0.687575	0.956989	0.939481	0.674242	0.788693	0.935252	0.97541	0.638636	0.947368	0.659574	0.912088	0.735206	0.724935
1948	0.949367	0.688615	0.801642	0.326365	0.882483	0.955556	0.659046	0.967647	0.99182	0.628035	0.979058	0.738826	0.857506	0.875717	0.626784	0.783699	0.983607	0.954023	0.949564	0.907104	0.892473	0.687575	0.956989	0.939481	0.674242	0.788693	0.935252	0.97541	0.638636	0.947368	0.659574	0.912088	0.735206	0.724934
1949	0.949367	0.688615	0.801642	0.326365	0.882483	0.955556	0.659046	0.967647	0.99182	0.628035	0.979058	0.738826	0.857506	0.875717	0.626784	0.783699	0.983607	0.954023	0.949564	0.907104	0.892473	0.687575	0.956989	0.939481	0.674242	0.788693	0.935252	0.97541	0.638636	0.947368	0.659574	0.912088	0.735206	0.724934
914	0.911392	0.662551	0.797538	0.400539	0.831486	0.933333	0.66501	0.952941	0.97546	0.668874	0.979058	0.746713	0.86514	0.869981	0.616905	0.775862	0.967213	0.91954	0.940834	0.912568	0.930108	0.691194	0.922043	0.925072	0.690657	0.795181	0.928058	0.918033	0.636364	0.894737	0.61293	0.901099	0.736	0.724906
1944	0.949367	0.688615	0.801642	0.326365	0.882483	0.955556	0.659046	0.967647	0.99182	0.626932	0.979058	0.738826	0.857506	0.875717	0.626784	0.783699	0.983607	0.954023	0.949564	0.907104	0.892473	0.687575	0.956989	0.939481	0.674242	0.788693	0.935252	0.97541	0.638636	0.947368	0.659574	0.912088	0.735149	0.724878
1945	0.949367	0.688615	0.801642	0.326365	0.882483	0.955556	0.659046	0.967647	0.99182	0.626932	0.979058	0.738826	0.857506	0.875717	0.626784	0.783699	0.983607	0.954023	0.949564	0.907104	0.892473	0.687575	0.956989	0.939481	0.674242	0.788693	0.935252	0.97541	0.638636	0.947368	0.659574	0.912088	0.735149	0.724878
915	0.911392	0.662551	0.797538	0.400539	0.831486	0.933333	0.66501	0.952941	0.97546	0.668874	0.979058	0.746713	0.86514	0.869981	0.616905	0.775862	0.967213	0.91954	0.940834	0.912568	0.930108	0.691194	0.922043	0.925072	0.690657	0.795181	0.928058	0.918033	0.635227	0.894737	0.61293	0.901099	0.735943	0.724845
1941	0.949367	0.687243	0.801642	0.32704	0.882483	0.955556	0.658052	0.967647	0.99182	0.626932	0.979058	0.738826	0.857506	0.875717	0.625686	0.782132	0.983607	0.954023	0.949564	0.907104	0.892473	0.686369	0.956989	0.939481	0.674242	0.788693	0.935252	0.97541	0.642045	0.947368	0.659574	0.912088	0.735092	0.72481
1942	0.949367	0.687243	0.801642	0.32704	0.882483	0.955556	0.658052	0.967647	0.99182	0.626932	0.979058	0.738826	0.857506	0.875717	0.625686	0.782132	0.983607	0.954023	0.949564	0.907104	0.892473	0.686369	0.956989	0.939481	0.674242	0.788693	0.935252	0.97541	0.640909	0.947368	0.659574	0.912088	0.735035	0.724752
916	0.911392	0.66118	0.797538	0.400539	0.831486	0.933333	0.66501	0.952941	0.97546	0.669978	0.979058	0.745837	0.86514	0.869981	0.616905	0.775862	0.967213	0.91954	0.940834	0.912568	0.930108	0.691194	0.922043	0.925072	0.689394	0.795181	0.928058	0.918033	0.635227	0.894737	0.61293	0.901099	0.73583	0.724722
1943	0.949367	0.687243	0.801642	0.32704	0.882483	0.955556	0.657058	0.967647	0.99182	0.626932	0.979058	0.738826	0.857506	0.875717	0.625686	0.783699	0.983607	0.954023	0.949564	0.907104	0.892473	0.686369	0.956989	0.939481	0.674242	0.788693	0.935252	0.97541	0.638636	0.947368	0.659574	0.912088	0.734922	0.724637
1939	0.949367	0.687243	0.801642	0.32704	0.882483	0.955556	0.657058	0.967647	0.99182	0.626932	0.979058	0.737949	0.857506	0.875717	0.624588	0.782132	0.983607	0.954023	0.949564	0.907104	0.892473	0.686369	0.956989	0.939481	0.674242	0.787766	0.935252	0.97541	0.642045	0.947368	0.659574	0.912088	0.734865	0.724569
1940	0.949367	0.687243	0.801642	0.32704	0.882483	0.955556	0.657058	0.967647	0.99182	0.626932	0.979058	0.737949	0.857506	0.875717	0.624588	0.782132	0.983607	0.954023	0.949564	0.907104	0.892473	0.686369	0.956989	0.939481	0.674242	0.787766	0.935252	0.97541	0.642045	0.947368	0.659574	0.912088	0.734865	0.724569
918	0.911392	0.66118	0.797538	0.400539	0.831486	0.933333	0.66501	0.952941	0.97546	0.669978	0.979058	0.745837	0.862595	0.869981	0.616905	0.775862	0.967213	0.91954	0.940834	0.912568	0.930108	0.689988	0.922043	0.925072	0.689394	0.795181	0.928058	0.918033	0.634091	0.894737	0.61293	0.895604	0.735603	0.724482
917	0.911392	0.66118	0.797538	0.400539	0.831486	0.933333	0.66501	0.952941	0.97546	0.669978	0.979058	0.745837	0.862595	0.869981	0.616905	0.775862	0.967213	0.91954	0.940834	0.912568	0.930108	0.689988	0.922043	0.925072	0.689394	0.795181	0.928058	0.918033	0.634091	0.894737	0.61293	0.895604	0.735603	0.724481
1936	0.949367	0.687243	0.801642	0.32704	0.882483	0.955556	0.657058	0.967647	0.99182	0.626932	0.979058	0.737949	0.857506	0.875717	0.624588	0.782132	0.983607	0.954023	0.949564	0.907104	0.892473	0.686369	0.956989	0.939481	0.674242	0.787766	0.935252	0.97541	0.639773	0.947368	0.659574	0.912088	0.734752	0.724452
1937	0.949367	0.687243	0.801642	0.32704	0.882483	0.955556	0.657058	0.967647	0.99182	0.626932	0.979058	0.737949	0.857506	0.875717	0.624588	0.782132	0.983607	0.954023	0.949564	0.907104	0.892473	0.686369	0.956989	0.939481	0.674242	0.787766	0.935252	0.97541	0.639773	0.947368	0.659574	0.912088	0.734752	0.724451
1938	0.949367	0.687243	0.801642	0.32704	0.882483	0.955556	0.657058	0.967647	0.99182	0.626932	0.979058	0.737949	0.857506	0.875717	0.624588	0.782132	0.983607	0.954023	0.949564	0.907104	0.892473	0.686369	0.956989	0.939481	0.674242	0.787766	0.935252	0.97541	0.639773	0.947368	0.659574	0.912088	0.734752	0.724451
1931	0.949367	0.685871	0.801642	0.325691	0.882483	0.955556	0.657058	0.967647	0.99182	0.628035	0.979058	0.738826	0.857506	0.873805	0.623491	0.782132	0.983607	0.954023	0.949564	0.907104	0.892473	0.686369	0.956989	0.939481	0.674242	0.787766	0.935252	0.97541	0.639773	0.947368	0.658756	0.912088	0.734525	0.724217
1932	0.949367	0.685871	0.801642	0.325691	0.882483	0.955556	0.657058	0.967647	0.99182	0.628035	0.979058	0.738826	0.857506	0.873805	0.623491	0.782132	0.983607	0.954023	0.949564	0.907104	0.892473	0.686369	0.956989	0.939481	0.674242	0.787766	0.935252	0.97541	0.639773	0.947368	0.658756	0.912088	0.734525	0.724217
1933	0.949367	0.685871	0.801642	0.325691	0.882483	0.955556	0.657058	0.967647	0.99182	0.628035	0.979058	0.738826	0.857506	0.873805	0.623491	0.782132	0.983607	0.954023	0.949564	0.907104	0.892473	0.686369	0.956989	0.939481	0.674242	0.787766	0.935252	0.97541	0.638636	0.947368	0.658756	0.912088	0.734468	0.724159
1934	0.949367	0.685871	0.801642	0.325691	0.882483	0.955556	0.657058	0.967647	0.99182	0.628035	0.979058	0.737949	0.857506	0.873805	0.623491	0.782132	0.983607	0.954023	0.949564	0.907104	0.892473	0.686369	0.956989	0.939481	0.674242	0.787766	0.935252	0.97541	0.638636	0.947368	0.658756	0.912088	0.734411	0.7241
1935	0.949367	0.685871	0.801642	0.325691	0.882483	0.955556	0.657058	0.967647	0.99182	0.628035	0.979058	0.737949	0.857506	0.873805	0.623491	0.782132	0.983607	0.954023	0.949564	0.907104	0.892473	0.686369	0.956989	0.939481	0.674242	0.787766	0.935252	0.97541	0.638636	0.947368	0.658756	0.912088	0.734411	0.7241
919	0.911392	0.659808	0.79617	0.400539	0.831486	0.933333	0.66501	0.952941	0.973415	0.665563	0.979058	0.745837	0.862595	0.869981	0.615807	0.777429	0.967213	0.91954	0.940834	0.912568	0.930108	0.691194	0.922043	0.925072	0.689394	0.795181	0.928058	0.918033	0.635227	0.894737	0.612111	0.89011	0.735206	0.724064
920	0.911392	0.658436	0.79617	0.399191	0.831486	0.933333	0.664016	0.952941	0.973415	0.665563	0.979058	0.745837	0.862595	0.869981	0.615807	0.777429	0.967213	0.91954	0.941804	0.912568	0.930108	0.691194	0.922043	0.925072	0.689394	0.795181	0.928058	0.918033	0.635227	0.894737	0.612111	0.89011	0.735035	0.723891
921	0.911392	0.658436	0.79617	0.399191	0.831486	0.933333	0.664016	0.952941	0.973415	0.665563	0.979058	0.745837	0.862595	0.869981	0.615807	0.777429	0.967213	0.91954	0.941804	0.912568	0.930108	0.691194	0.922043	0.925072	0.689394	0.795181	0.928058	0.918033	0.635227	0.894737	0.612111	0.89011	0.735035	0.723891
1930	0.949367	0.685871	0.801642	0.325691	0.882483	0.955556	0.654076	0.967647	0.99182	0.626932	0.979058	0.738826	0.857506	0.873805	0.623491	0.782132	0.983607	0.954023	0.949564	0.907104	0.892473	0.685163	0.956989	0.939481	0.674242	0.787766	0.935252	0.97541	0.639773	0.947368	0.657938	0.912088	0.734184	0.723862
1871	0.949367	0.685871	0.811218	0.324343	0.878049	0.955556	0.646123	0.973529	0.99182	0.628035	0.979058	0.737949	0.854962	0.866157	0.623491	0.782132	0.983607	0.954023	0.948594	0.907104	0.892473	0.689988	0.956989	0.939481	0.675505	0.791474	0.935252	0.967213	0.643182	0.947368	0.652209	0.912088	0.733901	0.723614
1872	0.949367	0.685871	0.811218	0.324343	0.878049	0.955556	0.646123	0.973529	0.99182	0.628035	0.979058	0.737949	0.854962	0.866157	0.623491	0.782132	0.983607	0.954023	0.948594	0.907104	0.892473	0.689988	0.956989	0.939481	0.675505	0.791474	0.935252	0.967213	0.643182	0.947368	0.652209	0.912088	0.733901	0.723612
1873	0.949367	0.685871	0.811218	0.324343	0.878049	0.955556	0.646123	0.973529	0.99182	0.628035	0.979058	0.737949	0.854962	0.866157	0.623491	0.782132	0.983607	0.954023	0.948594	0.907104	0.892473	0.689988	0.956989	0.939481	0.675505	0.791474	0.935252	0.967213	0.643182	0.947368	0.652209	0.912088	0.733901	0.723612
1866	0.949367	0.681756	0.811218	0.326365	0.878049	0.955556	0.645129	0.973529	0.99182	0.628035	0.979058	0.739702	0.854962	0.866157	0.621295	0.783699	0.983607	0.954023	0.948594	0.907104	0.892473	0.689988	0.956989	0.939481	0.67803	0.791474	0.935252	0.967213	0.643182	0.947368	0.650573	0.912088	0.733901	0.723602
1867	0.949367	0.681756	0.811218	0.326365	0.878049	0.955556	0.645129	0.973529	0.99182	0.628035	0.979058	0.739702	0.854962	0.866157	0.621295	0.783699	0.983607	0.954023	0.948594	0.907104	0.892473	0.689988	0.956989	0.939481	0.67803	0.791474	0.935252	0.967213	0.643182	0.947368	0.650573	0.912088	0.733901	0.723602
1868	0.949367	0.681756	0.811218	0.326365	0.878049	0.955556	0.645129	0.973529	0.99182	0.628035	0.979058	0.739702	0.854962	0.866157	0.621295	0.783699	0.983607	0.954023	0.948594	0.907104	0.892473	0.689988	0.956989	0.939481	0.67803	0.791474	0.935252	0.967213	0.643182	0.947368	0.650573	0.912088	0.733901	0.723602
922	0.911392	0.658436	0.79617	0.399191	0.831486	0.933333	0.664016	0.95	0.973415	0.665563	0.979058	0.745837	0.862595	0.869981	0.614709	0.775862	0.967213	0.91954	0.941804	0.912568	0.930108	0.691194	0.922043	0.925072	0.686869	0.795181	0.928058	0.918033	0.635227	0.894737	0.612111	0.89011	0.734752	0.723592
923	0.911392	0.658436	0.79617	0.399191	0.831486	0.933333	0.664016	0.95	0.973415	0.665563	0.979058	0.745837	0.862595	0.869981	0.614709	0.775862	0.967213	0.91954	0.941804	0.912568	0.930108	0.691194	0.922043	0.925072	0.686869	0.795181	0.928058	0.918033	0.635227	0.894737	0.612111	0.89011	0.734752	0.723592
1874	0.949367	0.685871	0.811218	0.322994	0.878049	0.955556	0.647117	0.973529	0.99182	0.628035	0.979058	0.737949	0.854962	0.869981	0.623491	0.782132	0.983607	0.954023	0.948594	0.907104	0.892473	0.687575	0.956989	0.939481	0.675505	0.791474	0.935252	0.967213	0.644318	0.947368	0.651391	0.912088	0.733844	0.72357
1929	0.949367	0.687243	0.801642	0.325691	0.882483	0.955556	0.654076	0.967647	0.99182	0.626932	0.979058	0.738826	0.857506	0.873805	0.623491	0.782132	0.983607	0.954023	0.948594	0.907104	0.892473	0.68275	0.956989	0.939481	0.67298	0.787766	0.935252	0.97541	0.639773	0.947368	0.656301	0.912088	0.733901	0.723566
1875	0.949367	0.684499	0.811218	0.323668	0.878049	0.955556	0.647117	0.973529	0.99182	0.628035	0.979058	0.737949	0.854962	0.869981	0.623491	0.782132	0.983607	0.954023	0.948594	0.907104	0.892473	0.686369	0.956989	0.939481	0.675505	0.7924	0.935252	0.967213	0.644318	0.947368	0.651391	0.912088	0.733844	0.723565
1870	0.949367	0.681756	0.811218	0.324343	0.878049	0.955556	0.645129	0.973529	0.99182	0.628035	0.979058	0.739702	0.854962	0.866157	0.622393	0.783699	0.983607	0.954023	0.948594	0.907104	0.892473	0.689988	0.956989	0.939481	0.67803	0.791474	0.935252	0.967213	0.643182	0.947368	0.650573	0.912088	0.733787	0.723496
1869	0.949367	0.681756	0.811218	0.324343	0.878049	0.955556	0.645129	0.973529	0.99182	0.628035	0.979058	0.739702	0.854962	0.866157	0.622393	0.783699	0.983607	0.954023	0.948594	0.907104	0.892473	0.689988	0.956989	0.939481	0.67803	0.791474	0.935252	0.967213	0.643182	0.947368	0.650573	0.912088	0.733787	0.723495
1860	0.949367	0.680384	0.80985	0.32704	0.878049	0.955556	0.643141	0.973529	0.99182	0.628035	0.979058	0.737073	0.854962	0.868069	0.622393	0.782132	0.983607	0.954023	0.948594	0.907104	0.892473	0.689988	0.956989	0.939481	0.67803	0.7924	0.935252	0.967213	0.643182	0.947368	0.651391	0.912088	0.73373	0.72343
1861	0.949367	0.680384	0.80985	0.32704	0.878049	0.955556	0.643141	0.973529	0.99182	0.628035	0.979058	0.737073	0.854962	0.868069	0.622393	0.782132	0.983607	0.954023	0.948594	0.907104	0.892473	0.689988	0.956989	0.939481	0.67803	0.7924	0.935252	0.967213	0.643182	0.947368	0.651391	0.912088	0.73373	0.72343
1851	0.949367	0.680384	0.80985	0.327714	0.878049	0.955556	0.644135	0.973529	0.99182	0.628035	0.979058	0.73532	0.854962	0.868069	0.622393	0.785266	0.983607	0.954023	0.947624	0.907104	0.892473	0.689988	0.956989	0.939481	0.67803	0.7924	0.935252	0.967213	0.644318	0.947368	0.649755	0.912088	0.73373	0.723419
1876	0.949367	0.684499	0.811218	0.322994	0.878049	0.955556	0.647117	0.973529	0.99182	0.628035	0.979058	0.737949	0.854962	0.869981	0.623491	0.782132	0.983607	0.954023	0.948594	0.907104	0.892473	0.686369	0.956989	0.939481	0.675505	0.790547	0.935252	0.967213	0.644318	0.947368	0.651391	0.912088	0.733674	0.723392
1852	0.949367	0.681756	0.80985	0.325691	0.878049	0.955556	0.644135	0.973529	0.99182	0.628035	0.979058	0.73532	0.854962	0.868069	0.622393	0.785266	0.983607	0.954023	0.947624	0.907104	0.892473	0.689988	0.956989	0.939481	0.67803	0.7924	0.935252	0.967213	0.644318	0.947368	0.650573	0.912088	0.733674	0.723371
1853	0.949367	0.681756	0.80985	0.325691	0.878049	0.955556	0.644135	0.973529	0.99182	0.628035	0.979058	0.73532	0.854962	0.868069	0.622393	0.785266	0.983607	0.954023	0.947624	0.907104	0.892473	0.689988	0.956989	0.939481	0.67803	0.7924	0.935252	0.967213	0.644318	0.947368	0.650573	0.912088	0.733674	0.723371
1864	0.949367	0.681756	0.80985	0.32704	0.878049	0.955556	0.645129	0.973529	0.99182	0.626932	0.979058	0.737073	0.854962	0.868069	0.621295	0.782132	0.983607	0.954023	0.948594	0.907104	0.892473	0.689988	0.956989	0.939481	0.67803	0.791474	0.935252	0.967213	0.643182	0.947368	0.650573	0.912088	0.733674	0.723371
1865	0.949367	0.681756	0.80985	0.32704	0.878049	0.955556	0.645129	0.973529	0.99182	0.626932	0.979058	0.737073	0.854962	0.868069	0.621295	0.782132	0.983607	0.954023	0.948594	0.907104	0.892473	0.689988	0.956989	0.939481	0.67803	0.791474	0.935252	0.967213	0.643182	0.947368	0.650573	0.912088	0.733674	0.723371
1859	0.949367	0.679012	0.80985	0.32704	0.878049	0.955556	0.643141	0.973529	0.99182	0.628035	0.979058	0.737073	0.854962	0.868069	0.622393	0.782132	0.983607	0.954023	0.948594	0.907104	0.892473	0.689988	0.956989	0.939481	0.67803	0.7924	0.935252	0.967213	0.643182	0.947368	0.651391	0.912088	0.733674	0.72337
1849	0.949367	0.680384	0.808482	0.32704	0.878049	0.955556	0.646123	0.973529	0.99182	0.628035	0.979058	0.734443	0.854962	0.868069	0.623491	0.785266	0.983607	0.954023	0.948594	0.907104	0.892473	0.688782	0.956989	0.939481	0.676768	0.793327	0.935252	0.967213	0.642045	0.947368	0.650573	0.912088	0.733674	0.723355
1863	0.949367	0.681756	0.80985	0.32704	0.878049	0.955556	0.644135	0.973529	0.99182	0.626932	0.979058	0.737073	0.854962	0.868069	0.621295	0.782132	0.983607	0.954023	0.948594	0.907104	0.892473	0.689988	0.956989	0.939481	0.67803	0.791474	0.935252	0.967213	0.643182	0.947368	0.650573	0.912088	0.733617	0.723314
1848	0.949367	0.680384	0.808482	0.32704	0.878049	0.955556	0.646123	0.973529	0.99182	0.628035	0.979058	0.734443	0.854962	0.868069	0.623491	0.785266	0.983607	0.954023	0.948594	0.907104	0.892473	0.688782	0.956989	0.939481	0.676768	0.793327	0.935252	0.967213	0.642045	0.947368	0.649755	0.912088	0.733617	0.723298
1928	0.949367	0.687243	0.801642	0.322994	0.882483	0.955556	0.654076	0.967647	0.99182	0.626932	0.979058	0.737949	0.857506	0.873805	0.623491	0.782132	0.983607	0.954023	0.948594	0.907104	0.892473	0.68275	0.956989	0.939481	0.67298	0.787766	0.935252	0.97541	0.639773	0.947368	0.656301	0.912088	0.733617	0.723284
1927	0.949367	0.685871	0.801642	0.323668	0.882483	0.955556	0.654076	0.967647	0.99182	0.626932	0.979058	0.737949	0.857506	0.873805	0.623491	0.782132	0.983607	0.954023	0.948594	0.907104	0.892473	0.68275	0.956989	0.939481	0.67298	0.787766	0.935252	0.97541	0.639773	0.947368	0.656301	0.912088	0.733617	0.723283
1856	0.949367	0.680384	0.80985	0.325691	0.878049	0.955556	0.643141	0.973529	0.99182	0.628035	0.979058	0.736196	0.854962	0.868069	0.622393	0.782132	0.983607	0.954023	0.948594	0.907104	0.892473	0.689988	0.956989	0.939481	0.67803	0.7924	0.935252	0.967213	0.643182	0.947368	0.651391	0.912088	0.73356	0.72326
1857	0.949367	0.680384	0.80985	0.325691	0.878049	0.955556	0.643141	0.973529	0.99182	0.628035	0.979058	0.736196	0.854962	0.868069	0.622393	0.782132	0.983607	0.954023	0.948594	0.907104	0.892473	0.689988	0.956989	0.939481	0.67803	0.7924	0.935252	0.967213	0.643182	0.947368	0.651391	0.912088	0.73356	0.72326
1854	0.949367	0.681756	0.80985	0.325691	0.878049	0.955556	0.644135	0.973529	0.99182	0.628035	0.979058	0.736196	0.854962	0.868069	0.622393	0.782132	0.983607	0.954023	0.947624	0.907104	0.892473	0.689988	0.956989	0.939481	0.67803	0.7924	0.935252	0.967213	0.643182	0.947368	0.650573	0.912088	0.73356	0.723258
1862	0.949367	0.681756	0.80985	0.326365	0.878049	0.955556	0.644135	0.973529	0.99182	0.626932	0.979058	0.737073	0.854962	0.868069	0.621295	0.782132	0.983607	0.954023	0.948594	0.907104	0.892473	0.689988	0.956989	0.939481	0.67803	0.791474	0.935252	0.967213	0.643182	0.947368	0.650573	0.912088	0.73356	0.723258
1850	0.949367	0.680384	0.808482	0.32704	0.878049	0.955556	0.645129	0.973529	0.99182	0.628035	0.979058	0.734443	0.854962	0.868069	0.623491	0.785266	0.983607	0.954023	0.947624	0.907104	0.892473	0.688782	0.956989	0.939481	0.676768	0.793327	0.935252	0.967213	0.642045	0.947368	0.650573	0.912088	0.73356	0.723236
1926	0.949367	0.685871	0.801642	0.323668	0.882483	0.955556	0.654076	0.967647	0.99182	0.626932	0.979058	0.737949	0.857506	0.873805	0.623491	0.782132	0.983607	0.954023	0.948594	0.907104	0.892473	0.68275	0.956989	0.939481	0.67298	0.787766	0.935252	0.97541	0.638636	0.947368	0.656301	0.912088	0.73356	0.723224
1855	0.949367	0.680384	0.80985	0.325691	0.878049	0.955556	0.643141	0.973529	0.99182	0.628035	0.979058	0.736196	0.854962	0.868069	0.622393	0.782132	0.983607	0.954023	0.947624	0.907104	0.892473	0.689988	0.956989	0.939481	0.67803	0.7924	0.935252	0.967213	0.643182	0.947368	0.651391	0.912088	0.733504	0.7232
1858	0.949367	0.679012	0.80985	0.325691	0.878049	0.955556	0.643141	0.973529	0.99182	0.628035	0.979058	0.736196	0.854962	0.868069	0.622393	0.782132	0.983607	0.954023	0.948594	0.907104	0.892473	0.689988	0.956989	0.939481	0.67803	0.7924	0.935252	0.967213	0.643182	0.947368	0.651391	0.912088	0.733504	0.723199
1925	0.949367	0.685871	0.801642	0.323668	0.882483	0.955556	0.653082	0.967647	0.99182	0.628035	0.979058	0.737073	0.857506	0.873805	0.623491	0.782132	0.983607	0.954023	0.948594	0.907104	0.892473	0.681544	0.956989	0.939481	0.671717	0.787766	0.928058	0.97541	0.642045	0.947368	0.656301	0.912088	0.733504	0.723169
1924	0.949367	0.685871	0.80301	0.323668	0.882483	0.955556	0.653082	0.967647	0.99182	0.628035	0.979058	0.737073	0.857506	0.871893	0.622393	0.782132	0.983607	0.954023	0.948594	0.907104	0.892473	0.681544	0.956989	0.939481	0.671717	0.787766	0.928058	0.97541	0.642045	0.947368	0.656301	0.912088	0.733447	0.723112
1923	0.949367	0.685871	0.80301	0.322994	0.882483	0.955556	0.653082	0.967647	0.99182	0.626932	0.979058	0.737073	0.857506	0.871893	0.621295	0.782132	0.983607	0.954023	0.948594	0.907104	0.892473	0.681544	0.956989	0.939481	0.671717	0.787766	0.928058	0.97541	0.643182	0.947368	0.656301	0.912088	0.733333	0.722998
1922	0.949367	0.685871	0.80301	0.32232	0.882483	0.955556	0.653082	0.967647	0.99182	0.626932	0.979058	0.737073	0.857506	0.871893	0.621295	0.782132	0.983607	0.954023	0.948594	0.907104	0.892473	0.68275	0.956989	0.939481	0.671717	0.787766	0.928058	0.97541	0.643182	0.947368	0.655483	0.912088	0.733277	0.722942
1921	0.949367	0.685871	0.80301	0.32232	0.882483	0.955556	0.653082	0.967647	0.99182	0.626932	0.979058	0.737073	0.857506	0.871893	0.621295	0.782132	0.983607	0.954023	0.948594	0.907104	0.892473	0.68275	0.956989	0.939481	0.671717	0.787766	0.928058	0.97541	0.643182	0.947368	0.655483	0.912088	0.733277	0.722941
1915	0.949367	0.685871	0.807114	0.322994	0.880266	0.955556	0.654076	0.964706	0.99182	0.626932	0.979058	0.734443	0.857506	0.869981	0.622393	0.782132	0.983607	0.954023	0.949564	0.907104	0.892473	0.68275	0.956989	0.939481	0.671717	0.78962	0.928058	0.97541	0.640909	0.947368	0.653846	0.912088	0.73322	0.722885
1918	0.949367	0.685871	0.805746	0.321645	0.882483	0.955556	0.656064	0.964706	0.99182	0.625828	0.979058	0.736196	0.857506	0.871893	0.622393	0.782132	0.983607	0.954023	0.948594	0.907104	0.892473	0.68275	0.956989	0.939481	0.670455	0.787766	0.928058	0.97541	0.640909	0.947368	0.655483	0.912088	0.73322	0.722882
1907	0.949367	0.684499	0.805746	0.32232	0.880266	0.955556	0.656064	0.964706	0.99182	0.626932	0.979058	0.734443	0.857506	0.869981	0.621295	0.782132	0.983607	0.954023	0.950533	0.907104	0.892473	0.681544	0.956989	0.939481	0.671717	0.787766	0.928058	0.97541	0.643182	0.947368	0.655483	0.912088	0.73322	0.722881
1908	0.949367	0.684499	0.805746	0.32232	0.880266	0.955556	0.656064	0.964706	0.99182	0.626932	0.979058	0.734443	0.857506	0.869981	0.621295	0.782132	0.983607	0.954023	0.950533	0.907104	0.892473	0.681544	0.956989	0.939481	0.671717	0.787766	0.928058	0.97541	0.643182	0.947368	0.655483	0.912088	0.73322	0.722881
1909	0.949367	0.684499	0.805746	0.32232	0.880266	0.955556	0.656064	0.964706	0.99182	0.626932	0.979058	0.734443	0.857506	0.869981	0.621295	0.782132	0.983607	0.954023	0.950533	0.907104	0.892473	0.681544	0.956989	0.939481	0.671717	0.787766	0.928058	0.97541	0.643182	0.947368	0.655483	0.912088	0.73322	0.722881
1919	0.949367	0.684499	0.80301	0.32232	0.882483	0.955556	0.654076	0.964706	0.99182	0.626932	0.979058	0.736196	0.857506	0.871893	0.622393	0.782132	0.983607	0.954023	0.949564	0.907104	0.892473	0.68275	0.956989	0.939481	0.670455	0.787766	0.928058	0.97541	0.643182	0.947368	0.655483	0.912088	0.73322	0.722878
1912	0.949367	0.685871	0.807114	0.32232	0.880266	0.955556	0.654076	0.964706	0.99182	0.628035	0.979058	0.734443	0.857506	0.869981	0.621295	0.782132	0.983607	0.954023	0.949564	0.907104	0.892473	0.68275	0.956989	0.939481	0.671717	0.78962	0.928058	0.97541	0.640909	0.947368	0.653846	0.912088	0.733163	0.722828
1913	0.949367	0.685871	0.807114	0.32232	0.880266	0.955556	0.654076	0.964706	0.99182	0.628035	0.979058	0.734443	0.857506	0.869981	0.621295	0.782132	0.983607	0.954023	0.949564	0.907104	0.892473	0.68275	0.956989	0.939481	0.671717	0.78962	0.928058	0.97541	0.640909	0.947368	0.653846	0.912088	0.733163	0.722828
925	0.911392	0.657064	0.79617	0.399191	0.831486	0.933333	0.663022	0.95	0.97546	0.662252	0.979058	0.746713	0.860051	0.866157	0.613611	0.775862	0.967213	0.91954	0.941804	0.912568	0.930108	0.691194	0.922043	0.925072	0.685606	0.793327	0.928058	0.918033	0.635227	0.894737	0.609656	0.89011	0.734014	0.722824
1920	0.949367	0.684499	0.80301	0.32232	0.882483	0.955556	0.653082	0.964706	0.99182	0.626932	0.979058	0.736196	0.857506	0.871893	0.622393	0.782132	0.983607	0.954023	0.949564	0.907104	0.892473	0.68275	0.956989	0.939481	0.670455	0.787766	0.928058	0.97541	0.643182	0.947368	0.655483	0.912088	0.733163	0.72282
1845	0.949367	0.679012	0.804378	0.32704	0.875831	0.955556	0.645129	0.973529	0.99182	0.626932	0.979058	0.733567	0.852417	0.868069	0.621295	0.789969	0.983607	0.954023	0.949564	0.907104	0.892473	0.687575	0.954301	0.939481	0.676768	0.793327	0.935252	0.967213	0.642045	0.947368	0.651391	0.906593	0.733163	0.722817
1843	0.949367	0.679012	0.804378	0.327714	0.875831	0.955556	0.645129	0.973529	0.99182	0.626932	0.979058	0.733567	0.852417	0.868069	0.620198	0.789969	0.983607	0.954023	0.949564	0.907104	0.892473	0.687575	0.954301	0.939481	0.676768	0.793327	0.935252	0.967213	0.642045	0.947368	0.651391	0.906593	0.733163	0.722807
1829	0.949367	0.674897	0.80301	0.329063	0.875831	0.955556	0.646123	0.973529	0.99182	0.626932	0.979058	0.734443	0.852417	0.871893	0.616905	0.785266	0.983607	0.954023	0.949564	0.907104	0.892473	0.6924	0.951613	0.939481	0.674242	0.797034	0.935252	0.967213	0.643182	0.947368	0.650573	0.901099	0.733163	0.72279
1910	0.949367	0.685871	0.807114	0.321645	0.880266	0.955556	0.654076	0.964706	0.99182	0.626932	0.979058	0.734443	0.857506	0.869981	0.622393	0.782132	0.983607	0.954023	0.949564	0.907104	0.892473	0.68275	0.956989	0.939481	0.671717	0.78962	0.928058	0.97541	0.640909	0.947368	0.653846	0.912088	0.733106	0.72277
1914	0.949367	0.685871	0.807114	0.32232	0.880266	0.955556	0.654076	0.964706	0.99182	0.626932	0.979058	0.734443	0.857506	0.869981	0.621295	0.782132	0.983607	0.954023	0.949564	0.907104	0.892473	0.68275	0.956989	0.939481	0.671717	0.78962	0.928058	0.97541	0.640909	0.947368	0.653846	0.912088	0.733106	0.722769
1917	0.949367	0.685871	0.805746	0.321645	0.882483	0.955556	0.65507	0.964706	0.99182	0.625828	0.979058	0.736196	0.857506	0.871893	0.622393	0.782132	0.983607	0.954023	0.948594	0.907104	0.892473	0.681544	0.956989	0.939481	0.670455	0.787766	0.928058	0.97541	0.640909	0.947368	0.655483	0.912088	0.733106	0.722762
1844	0.949367	0.679012	0.804378	0.32704	0.875831	0.955556	0.645129	0.973529	0.99182	0.626932	0.979058	0.733567	0.852417	0.868069	0.620198	0.789969	0.983607	0.954023	0.949564	0.907104	0.892473	0.687575	0.954301	0.939481	0.676768	0.793327	0.935252	0.967213	0.642045	0.947368	0.651391	0.906593	0.733106	0.722756
97	1	0.633745	0.744186	0.532704	0.83592	1	0.605368	0.970588	0.981595	0.645695	0.984293	0.716915	0.852417	0.795411	0.639956	0.768025	1	0.988506	0.924345	0.978142	0.967742	0.650181	0.873656	0.927954	0.608586	0.828545	0.992806	0.97541	0.640909	1	0.601473	0.956044	0.734128	0.722746
1898	0.949367	0.683128	0.807114	0.32232	0.880266	0.955556	0.654076	0.964706	0.99182	0.625828	0.979058	0.73532	0.857506	0.868069	0.6191	0.782132	0.983607	0.954023	0.950533	0.907104	0.892473	0.681544	0.956989	0.939481	0.674242	0.787766	0.935252	0.967213	0.642045	0.947368	0.656301	0.912088	0.73305	0.722715
1899	0.949367	0.683128	0.807114	0.32232	0.880266	0.955556	0.654076	0.964706	0.99182	0.625828	0.979058	0.73532	0.857506	0.868069	0.6191	0.782132	0.983607	0.954023	0.950533	0.907104	0.892473	0.681544	0.956989	0.939481	0.674242	0.787766	0.935252	0.967213	0.642045	0.947368	0.656301	0.912088	0.73305	0.722715
1890	0.949367	0.683128	0.807114	0.32232	0.878049	0.955556	0.653082	0.964706	0.99182	0.624724	0.979058	0.734443	0.860051	0.868069	0.621295	0.783699	0.983607	0.954023	0.950533	0.907104	0.892473	0.681544	0.956989	0.939481	0.674242	0.788693	0.935252	0.967213	0.642045	0.947368	0.655483	0.912088	0.73305	0.722711
1911	0.949367	0.685871	0.807114	0.321645	0.880266	0.955556	0.654076	0.964706	0.99182	0.626932	0.979058	0.734443	0.857506	0.869981	0.622393	0.782132	0.983607	0.954023	0.949564	0.907104	0.892473	0.68275	0.956989	0.939481	0.671717	0.78962	0.928058	0.97541	0.639773	0.947368	0.653846	0.912088	0.73305	0.722711
1891	0.949367	0.683128	0.807114	0.322994	0.878049	0.955556	0.653082	0.964706	0.99182	0.624724	0.979058	0.734443	0.860051	0.868069	0.620198	0.783699	0.983607	0.954023	0.950533	0.907104	0.892473	0.681544	0.956989	0.939481	0.674242	0.788693	0.935252	0.967213	0.642045	0.947368	0.655483	0.912088	0.73305	0.722709
1892	0.949367	0.683128	0.807114	0.322994	0.878049	0.955556	0.653082	0.964706	0.99182	0.624724	0.979058	0.734443	0.860051	0.868069	0.620198	0.783699	0.983607	0.954023	0.950533	0.907104	0.892473	0.681544	0.956989	0.939481	0.674242	0.788693	0.935252	0.967213	0.642045	0.947368	0.655483	0.912088	0.73305	0.722706
1916	0.949367	0.684499	0.805746	0.321645	0.880266	0.955556	0.654076	0.964706	0.99182	0.626932	0.979058	0.73532	0.857506	0.871893	0.622393	0.782132	0.983607	0.954023	0.948594	0.907104	0.892473	0.68275	0.956989	0.939481	0.669192	0.78962	0.928058	0.97541	0.640909	0.947368	0.655483	0.912088	0.73305	0.722706
924	0.911392	0.657064	0.79617	0.399191	0.831486	0.933333	0.663022	0.95	0.97546	0.662252	0.979058	0.746713	0.860051	0.866157	0.613611	0.775862	0.967213	0.91954	0.941804	0.912568	0.930108	0.689988	0.922043	0.925072	0.684343	0.793327	0.928058	0.918033	0.635227	0.894737	0.609656	0.89011	0.733901	0.722705
1846	0.949367	0.679012	0.804378	0.32704	0.875831	0.955556	0.648111	0.973529	0.99182	0.625828	0.979058	0.732691	0.852417	0.868069	0.621295	0.788401	0.983607	0.954023	0.949564	0.907104	0.892473	0.687575	0.956989	0.939481	0.675505	0.793327	0.935252	0.967213	0.642045	0.947368	0.649755	0.906593	0.73305	0.722696
1847	0.949367	0.679012	0.804378	0.32704	0.875831	0.955556	0.648111	0.973529	0.99182	0.625828	0.979058	0.732691	0.852417	0.868069	0.621295	0.788401	0.983607	0.954023	0.949564	0.907104	0.892473	0.687575	0.956989	0.939481	0.675505	0.793327	0.935252	0.967213	0.642045	0.947368	0.649755	0.906593	0.73305	0.722696
1831	0.949367	0.674897	0.80301	0.330411	0.875831	0.955556	0.646123	0.973529	0.99182	0.626932	0.979058	0.734443	0.852417	0.869981	0.616905	0.785266	0.983607	0.954023	0.949564	0.907104	0.892473	0.691194	0.951613	0.939481	0.674242	0.797034	0.935252	0.967213	0.640909	0.947368	0.650573	0.901099	0.73305	0.722664
1897	0.949367	0.683128	0.807114	0.32232	0.878049	0.955556	0.654076	0.964706	0.99182	0.625828	0.979058	0.73532	0.857506	0.868069	0.6191	0.782132	0.983607	0.954023	0.950533	0.907104	0.892473	0.681544	0.956989	0.939481	0.674242	0.787766	0.935252	0.967213	0.642045	0.947368	0.656301	0.912088	0.732993	0.722654
1896	0.949367	0.683128	0.807114	0.32232	0.878049	0.955556	0.654076	0.964706	0.99182	0.625828	0.979058	0.734443	0.860051	0.868069	0.6191	0.782132	0.983607	0.954023	0.950533	0.907104	0.892473	0.681544	0.956989	0.939481	0.674242	0.787766	0.935252	0.967213	0.642045	0.947368	0.656301	0.912088	0.732993	0.722651
1894	0.949367	0.683128	0.807114	0.32232	0.878049	0.955556	0.654076	0.964706	0.99182	0.625828	0.979058	0.734443	0.860051	0.868069	0.6191	0.782132	0.983607	0.954023	0.950533	0.907104	0.892473	0.681544	0.956989	0.939481	0.674242	0.787766	0.935252	0.967213	0.642045	0.947368	0.656301	0.912088	0.732993	0.722648
1895	0.949367	0.683128	0.807114	0.32232	0.878049	0.955556	0.654076	0.964706	0.99182	0.625828	0.979058	0.734443	0.860051	0.868069	0.6191	0.782132	0.983607	0.954023	0.950533	0.907104	0.892473	0.681544	0.956989	0.939481	0.674242	0.787766	0.935252	0.967213	0.642045	0.947368	0.656301	0.912088	0.732993	0.722648
1834	0.949367	0.674897	0.804378	0.329737	0.875831	0.955556	0.646123	0.973529	0.99182	0.625828	0.979058	0.733567	0.852417	0.869981	0.614709	0.785266	0.983607	0.954023	0.950533	0.907104	0.892473	0.6924	0.951613	0.939481	0.674242	0.797034	0.935252	0.967213	0.642045	0.947368	0.650573	0.901099	0.732993	0.722614
1832	0.949367	0.674897	0.804378	0.330411	0.875831	0.955556	0.646123	0.973529	0.99182	0.625828	0.979058	0.734443	0.852417	0.869981	0.614709	0.785266	0.983607	0.954023	0.950533	0.907104	0.892473	0.691194	0.951613	0.939481	0.674242	0.797034	0.935252	0.967213	0.640909	0.947368	0.650573	0.901099	0.732993	0.722609
1900	0.949367	0.683128	0.807114	0.321645	0.880266	0.955556	0.654076	0.964706	0.99182	0.625828	0.979058	0.73532	0.857506	0.868069	0.6191	0.782132	0.983607	0.954023	0.950533	0.907104	0.892473	0.680338	0.956989	0.939481	0.674242	0.787766	0.935252	0.967213	0.642045	0.947368	0.656301	0.912088	0.732936	0.722599
1893	0.949367	0.683128	0.807114	0.32232	0.878049	0.955556	0.654076	0.964706	0.99182	0.624724	0.979058	0.734443	0.860051	0.868069	0.6191	0.782132	0.983607	0.954023	0.950533	0.907104	0.892473	0.681544	0.956989	0.939481	0.674242	0.787766	0.935252	0.967213	0.642045	0.947368	0.656301	0.912088	0.732936	0.722594
1887	0.949367	0.684499	0.805746	0.322994	0.878049	0.955556	0.648111	0.964706	0.99182	0.625828	0.979058	0.734443	0.860051	0.868069	0.620198	0.783699	0.983607	0.954023	0.950533	0.907104	0.892473	0.68275	0.956989	0.939481	0.675505	0.78962	0.935252	0.967213	0.644318	0.947368	0.653028	0.912088	0.732936	0.722592
1833	0.949367	0.674897	0.804378	0.329737	0.875831	0.955556	0.646123	0.973529	0.99182	0.625828	0.979058	0.733567	0.852417	0.869981	0.614709	0.785266	0.983607	0.954023	0.950533	0.907104	0.892473	0.6924	0.951613	0.939481	0.674242	0.797034	0.935252	0.967213	0.640909	0.947368	0.650573	0.901099	0.732936	0.722556
1830	0.949367	0.674897	0.80301	0.329063	0.875831	0.955556	0.646123	0.973529	0.99182	0.626932	0.979058	0.734443	0.852417	0.869981	0.616905	0.785266	0.983607	0.954023	0.949564	0.907104	0.892473	0.691194	0.951613	0.939481	0.674242	0.797034	0.935252	0.967213	0.640909	0.947368	0.650573	0.901099	0.732936	0.722551
1888	0.949367	0.684499	0.805746	0.322994	0.878049	0.955556	0.648111	0.964706	0.99182	0.625828	0.979058	0.734443	0.860051	0.868069	0.620198	0.783699	0.983607	0.954023	0.950533	0.907104	0.892473	0.68275	0.956989	0.939481	0.675505	0.788693	0.935252	0.967213	0.644318	0.947368	0.653028	0.912088	0.732879	0.722533
1835	0.949367	0.674897	0.80301	0.329737	0.875831	0.955556	0.647117	0.973529	0.99182	0.625828	0.979058	0.733567	0.852417	0.868069	0.616905	0.785266	0.983607	0.954023	0.949564	0.907104	0.892473	0.689988	0.954301	0.939481	0.675505	0.795181	0.935252	0.967213	0.638636	0.947368	0.652209	0.906593	0.732879	0.722491
1836	0.949367	0.674897	0.80301	0.329737	0.875831	0.955556	0.646123	0.973529	0.99182	0.625828	0.979058	0.733567	0.852417	0.868069	0.618002	0.786834	0.983607	0.954023	0.948594	0.907104	0.892473	0.688782	0.954301	0.939481	0.675505	0.795181	0.935252	0.967213	0.638636	0.947368	0.652209	0.906593	0.732823	0.722437
1904	0.949367	0.683128	0.807114	0.320971	0.878049	0.955556	0.65507	0.964706	0.99182	0.626932	0.979058	0.734443	0.857506	0.868069	0.6191	0.782132	0.983607	0.954023	0.950533	0.907104	0.892473	0.679131	0.956989	0.939481	0.675505	0.787766	0.935252	0.967213	0.640909	0.947368	0.655483	0.912088	0.732766	0.722421
1905	0.949367	0.683128	0.807114	0.320971	0.878049	0.955556	0.656064	0.964706	0.99182	0.625828	0.979058	0.734443	0.857506	0.868069	0.6191	0.782132	0.983607	0.954023	0.950533	0.907104	0.892473	0.679131	0.956989	0.939481	0.675505	0.787766	0.935252	0.967213	0.640909	0.947368	0.655483	0.912088	0.732766	0.72242
1906	0.949367	0.683128	0.807114	0.320971	0.878049	0.955556	0.656064	0.964706	0.99182	0.625828	0.979058	0.734443	0.857506	0.868069	0.6191	0.782132	0.983607	0.954023	0.950533	0.907104	0.892473	0.679131	0.956989	0.939481	0.675505	0.787766	0.935252	0.967213	0.640909	0.947368	0.655483	0.912088	0.732766	0.72242
1889	0.949367	0.683128	0.807114	0.322994	0.878049	0.955556	0.649105	0.964706	0.99182	0.625828	0.979058	0.734443	0.860051	0.868069	0.621295	0.783699	0.983607	0.954023	0.950533	0.907104	0.892473	0.681544	0.956989	0.939481	0.674242	0.788693	0.935252	0.967213	0.642045	0.947368	0.653028	0.912088	0.732766	0.722415
926	0.911392	0.654321	0.79617	0.399191	0.829268	0.933333	0.663022	0.95	0.973415	0.661148	0.979058	0.74759	0.860051	0.866157	0.612514	0.775862	0.967213	0.91954	0.941804	0.912568	0.930108	0.689988	0.922043	0.925072	0.685606	0.794254	0.928058	0.918033	0.634091	0.894737	0.608838	0.89011	0.733617	0.722401
1901	0.949367	0.681756	0.807114	0.320971	0.878049	0.955556	0.654076	0.964706	0.99182	0.626932	0.979058	0.734443	0.857506	0.868069	0.6191	0.782132	0.983607	0.954023	0.950533	0.907104	0.892473	0.679131	0.956989	0.939481	0.675505	0.787766	0.935252	0.967213	0.640909	0.947368	0.656301	0.912088	0.732709	0.72236
1902	0.949367	0.681756	0.807114	0.320971	0.878049	0.955556	0.654076	0.964706	0.99182	0.626932	0.979058	0.734443	0.857506	0.868069	0.6191	0.782132	0.983607	0.954023	0.950533	0.907104	0.892473	0.679131	0.956989	0.939481	0.675505	0.787766	0.935252	0.967213	0.640909	0.947368	0.656301	0.912088	0.732709	0.72236
1903	0.949367	0.681756	0.807114	0.320971	0.878049	0.955556	0.654076	0.964706	0.99182	0.626932	0.979058	0.734443	0.857506	0.868069	0.6191	0.782132	0.983607	0.954023	0.950533	0.907104	0.892473	0.679131	0.956989	0.939481	0.675505	0.787766	0.935252	0.967213	0.640909	0.947368	0.656301	0.912088	0.732709	0.72236
1885	0.949367	0.683128	0.807114	0.32232	0.878049	0.955556	0.646123	0.964706	0.99182	0.625828	0.979058	0.733567	0.860051	0.868069	0.6191	0.782132	0.983607	0.954023	0.949564	0.907104	0.892473	0.68275	0.956989	0.939481	0.675505	0.788693	0.935252	0.967213	0.645455	0.947368	0.653846	0.912088	0.732596	0.722243
1886	0.949367	0.683128	0.807114	0.32232	0.878049	0.955556	0.646123	0.964706	0.99182	0.625828	0.979058	0.733567	0.860051	0.868069	0.6191	0.782132	0.983607	0.954023	0.949564	0.907104	0.892473	0.68275	0.956989	0.939481	0.675505	0.788693	0.935252	0.967213	0.645455	0.947368	0.653846	0.912088	0.732596	0.722243
927	0.911392	0.655693	0.790698	0.399865	0.829268	0.933333	0.662028	0.95	0.973415	0.662252	0.979058	0.748466	0.860051	0.864245	0.613611	0.775862	0.967213	0.91954	0.941804	0.912568	0.930108	0.688782	0.922043	0.925072	0.685606	0.794254	0.928058	0.918033	0.632955	0.894737	0.608838	0.89011	0.733447	0.72222
1839	0.949367	0.674897	0.801642	0.328388	0.875831	0.955556	0.644135	0.973529	0.99182	0.625828	0.979058	0.733567	0.852417	0.868069	0.6191	0.786834	0.983607	0.954023	0.949564	0.907104	0.892473	0.688782	0.954301	0.939481	0.67298	0.795181	0.935252	0.967213	0.639773	0.947368	0.652209	0.906593	0.732596	0.722215
1837	0.949367	0.674897	0.801642	0.328388	0.875831	0.955556	0.645129	0.973529	0.99182	0.625828	0.979058	0.733567	0.852417	0.868069	0.618002	0.786834	0.983607	0.954023	0.949564	0.907104	0.892473	0.688782	0.954301	0.939481	0.67298	0.796108	0.935252	0.967213	0.638636	0.947368	0.652209	0.906593	0.732596	0.722208
1842	0.949367	0.674897	0.801642	0.327714	0.875831	0.955556	0.644135	0.973529	0.99182	0.625828	0.979058	0.733567	0.852417	0.868069	0.6191	0.786834	0.983607	0.954023	0.949564	0.907104	0.892473	0.688782	0.954301	0.939481	0.674242	0.793327	0.935252	0.967213	0.640909	0.947368	0.652209	0.906593	0.732539	0.722164
1840	0.949367	0.674897	0.801642	0.327714	0.875831	0.955556	0.644135	0.973529	0.99182	0.625828	0.979058	0.733567	0.852417	0.868069	0.6191	0.786834	0.983607	0.954023	0.949564	0.907104	0.892473	0.687575	0.954301	0.939481	0.675505	0.793327	0.935252	0.967213	0.640909	0.947368	0.652209	0.906593	0.732539	0.722163
928	0.911392	0.655693	0.790698	0.399865	0.829268	0.933333	0.662028	0.95	0.973415	0.662252	0.979058	0.748466	0.860051	0.864245	0.613611	0.775862	0.967213	0.91954	0.940834	0.912568	0.930108	0.688782	0.922043	0.925072	0.685606	0.794254	0.928058	0.918033	0.632955	0.894737	0.608838	0.89011	0.73339	0.722161
929	0.911392	0.655693	0.790698	0.399865	0.829268	0.933333	0.662028	0.95	0.973415	0.662252	0.979058	0.748466	0.860051	0.864245	0.613611	0.775862	0.967213	0.91954	0.940834	0.912568	0.930108	0.688782	0.922043	0.925072	0.685606	0.794254	0.928058	0.918033	0.632955	0.894737	0.608838	0.89011	0.73339	0.722161
1838	0.949367	0.674897	0.801642	0.328388	0.875831	0.955556	0.644135	0.973529	0.99182	0.625828	0.979058	0.733567	0.852417	0.868069	0.618002	0.786834	0.983607	0.954023	0.949564	0.907104	0.892473	0.688782	0.954301	0.939481	0.67298	0.795181	0.935252	0.967213	0.639773	0.947368	0.652209	0.906593	0.732539	0.722153
1884	0.949367	0.683128	0.807114	0.32232	0.878049	0.955556	0.646123	0.964706	0.99182	0.625828	0.979058	0.733567	0.860051	0.868069	0.6191	0.782132	0.983607	0.954023	0.949564	0.907104	0.892473	0.68275	0.956989	0.939481	0.675505	0.788693	0.935252	0.967213	0.645455	0.947368	0.652209	0.912088	0.732482	0.722126
1841	0.949367	0.674897	0.801642	0.327714	0.875831	0.955556	0.644135	0.973529	0.99182	0.625828	0.979058	0.733567	0.852417	0.868069	0.6191	0.786834	0.983607	0.954023	0.949564	0.907104	0.892473	0.687575	0.954301	0.939481	0.674242	0.793327	0.935252	0.967213	0.640909	0.947368	0.652209	0.906593	0.732482	0.722104
1877	0.949367	0.684499	0.80985	0.320971	0.878049	0.955556	0.647117	0.967647	0.99182	0.624724	0.979058	0.737073	0.854962	0.868069	0.620198	0.780564	0.983607	0.954023	0.948594	0.907104	0.892473	0.68275	0.954301	0.939481	0.675505	0.790547	0.935252	0.967213	0.642045	0.947368	0.650573	0.906593	0.732369	0.722027
1878	0.949367	0.684499	0.80985	0.320971	0.878049	0.955556	0.647117	0.967647	0.99182	0.624724	0.979058	0.737073	0.854962	0.868069	0.620198	0.780564	0.983607	0.954023	0.948594	0.907104	0.892473	0.68275	0.954301	0.939481	0.675505	0.790547	0.935252	0.967213	0.642045	0.947368	0.650573	0.906593	0.732369	0.722027
96	1	0.631001	0.744186	0.532704	0.831486	1	0.604374	0.970588	0.981595	0.644592	0.984293	0.716915	0.849873	0.795411	0.638858	0.768025	1	0.988506	0.924345	0.978142	0.967742	0.645356	0.873656	0.927954	0.614899	0.824838	0.992806	0.97541	0.638636	1	0.601473	0.961538	0.733447	0.722024
1881	0.949367	0.683128	0.807114	0.32232	0.878049	0.955556	0.647117	0.964706	0.99182	0.625828	0.979058	0.733567	0.860051	0.868069	0.6191	0.780564	0.983607	0.954023	0.949564	0.907104	0.892473	0.68275	0.956989	0.939481	0.675505	0.78684	0.935252	0.967213	0.645455	0.947368	0.652209	0.906593	0.732312	0.72195
1882	0.949367	0.683128	0.807114	0.32232	0.878049	0.955556	0.647117	0.964706	0.99182	0.625828	0.979058	0.733567	0.860051	0.868069	0.6191	0.780564	0.983607	0.954023	0.949564	0.907104	0.892473	0.68275	0.956989	0.939481	0.675505	0.78684	0.935252	0.967213	0.645455	0.947368	0.652209	0.906593	0.732312	0.72195
930	0.898734	0.654321	0.790698	0.399865	0.829268	0.933333	0.661034	0.95	0.973415	0.662252	0.979058	0.748466	0.860051	0.864245	0.613611	0.775862	0.967213	0.91954	0.940834	0.912568	0.924731	0.689988	0.919355	0.927954	0.684343	0.794254	0.928058	0.918033	0.632955	0.894737	0.608838	0.89011	0.733163	0.721921
931	0.898734	0.654321	0.78933	0.399865	0.829268	0.933333	0.661034	0.95	0.973415	0.662252	0.979058	0.748466	0.860051	0.864245	0.613611	0.775862	0.967213	0.91954	0.940834	0.912568	0.924731	0.689988	0.919355	0.927954	0.684343	0.794254	0.928058	0.918033	0.634091	0.894737	0.608838	0.89011	0.733163	0.72192
1883	0.949367	0.683128	0.807114	0.32232	0.878049	0.955556	0.646123	0.964706	0.99182	0.625828	0.979058	0.733567	0.860051	0.868069	0.6191	0.780564	0.983607	0.954023	0.949564	0.907104	0.892473	0.68275	0.956989	0.939481	0.675505	0.78684	0.935252	0.967213	0.645455	0.947368	0.652209	0.906593	0.732255	0.721893
934	0.898734	0.654321	0.78933	0.399865	0.829268	0.933333	0.662028	0.95	0.973415	0.663355	0.979058	0.748466	0.860051	0.864245	0.613611	0.775862	0.967213	0.91954	0.940834	0.912568	0.924731	0.689988	0.919355	0.927954	0.684343	0.794254	0.928058	0.918033	0.631818	0.894737	0.60802	0.89011	0.733106	0.721862
932	0.898734	0.654321	0.78933	0.399865	0.829268	0.933333	0.661034	0.95	0.973415	0.662252	0.979058	0.748466	0.860051	0.864245	0.613611	0.775862	0.967213	0.91954	0.940834	0.912568	0.924731	0.689988	0.919355	0.927954	0.684343	0.794254	0.928058	0.918033	0.634091	0.894737	0.60802	0.89011	0.733106	0.721859
933	0.898734	0.654321	0.78933	0.399865	0.829268	0.933333	0.661034	0.95	0.973415	0.662252	0.979058	0.748466	0.860051	0.864245	0.613611	0.775862	0.967213	0.91954	0.940834	0.912568	0.924731	0.689988	0.919355	0.927954	0.684343	0.793327	0.928058	0.918033	0.634091	0.894737	0.60802	0.89011	0.73305	0.721799
935	0.898734	0.654321	0.78933	0.399865	0.829268	0.933333	0.662028	0.947059	0.973415	0.663355	0.979058	0.748466	0.860051	0.862333	0.613611	0.775862	0.967213	0.91954	0.940834	0.912568	0.924731	0.689988	0.919355	0.927954	0.684343	0.794254	0.928058	0.918033	0.631818	0.894737	0.60802	0.89011	0.732993	0.721741
1879	0.949367	0.683128	0.808482	0.32232	0.878049	0.955556	0.646123	0.964706	0.99182	0.625828	0.979058	0.733567	0.857506	0.868069	0.618002	0.780564	0.983607	0.954023	0.948594	0.907104	0.892473	0.68275	0.956989	0.939481	0.675505	0.78684	0.935252	0.967213	0.644318	0.947368	0.652209	0.906593	0.732085	0.721707
1880	0.949367	0.683128	0.807114	0.32232	0.878049	0.955556	0.646123	0.964706	0.99182	0.625828	0.979058	0.733567	0.857506	0.868069	0.618002	0.780564	0.983607	0.954023	0.948594	0.907104	0.892473	0.68275	0.956989	0.939481	0.675505	0.78684	0.935252	0.967213	0.644318	0.947368	0.652209	0.906593	0.732028	0.721649
936	0.898734	0.654321	0.78933	0.399865	0.827051	0.933333	0.662028	0.947059	0.973415	0.663355	0.979058	0.74759	0.860051	0.862333	0.611416	0.775862	0.967213	0.91954	0.940834	0.912568	0.924731	0.689988	0.919355	0.927954	0.683081	0.793327	0.928058	0.918033	0.632955	0.894737	0.608838	0.89011	0.732766	0.721506
937	0.898734	0.654321	0.78933	0.399865	0.827051	0.933333	0.662028	0.947059	0.973415	0.663355	0.979058	0.74759	0.860051	0.862333	0.611416	0.775862	0.967213	0.91954	0.940834	0.912568	0.924731	0.689988	0.919355	0.927954	0.683081	0.793327	0.928058	0.918033	0.632955	0.894737	0.608838	0.89011	0.732766	0.721506
938	0.898734	0.654321	0.78933	0.399865	0.827051	0.933333	0.662028	0.947059	0.973415	0.663355	0.979058	0.746713	0.860051	0.862333	0.611416	0.775862	0.967213	0.91954	0.941804	0.912568	0.924731	0.689988	0.919355	0.927954	0.683081	0.7924	0.928058	0.918033	0.632955	0.894737	0.608838	0.89011	0.732709	0.721447
939	0.898734	0.654321	0.78933	0.399865	0.827051	0.933333	0.662028	0.947059	0.973415	0.663355	0.979058	0.746713	0.860051	0.862333	0.611416	0.775862	0.967213	0.91954	0.941804	0.912568	0.924731	0.689988	0.919355	0.927954	0.683081	0.7924	0.928058	0.918033	0.632955	0.894737	0.608838	0.89011	0.732709	0.721447
940	0.898734	0.654321	0.78933	0.399865	0.827051	0.933333	0.662028	0.947059	0.973415	0.663355	0.979058	0.746713	0.860051	0.862333	0.610318	0.775862	0.967213	0.91954	0.941804	0.912568	0.924731	0.689988	0.919355	0.927954	0.683081	0.7924	0.928058	0.918033	0.632955	0.894737	0.608838	0.89011	0.732652	0.721388
941	0.898734	0.654321	0.78933	0.400539	0.827051	0.933333	0.661034	0.947059	0.97546	0.663355	0.979058	0.746713	0.860051	0.862333	0.610318	0.775862	0.967213	0.91954	0.941804	0.912568	0.924731	0.689988	0.919355	0.927954	0.683081	0.7924	0.928058	0.918033	0.630682	0.894737	0.60802	0.89011	0.732539	0.721269
942	0.898734	0.652949	0.787962	0.399865	0.827051	0.933333	0.661034	0.947059	0.97546	0.664459	0.973822	0.745837	0.860051	0.862333	0.610318	0.775862	0.967213	0.91954	0.941804	0.912568	0.924731	0.688782	0.919355	0.927954	0.681818	0.790547	0.928058	0.918033	0.630682	0.894737	0.60802	0.89011	0.732085	0.720803
943	0.898734	0.652949	0.787962	0.399865	0.827051	0.933333	0.661034	0.947059	0.97546	0.664459	0.973822	0.745837	0.860051	0.862333	0.610318	0.775862	0.967213	0.91954	0.940834	0.912568	0.924731	0.688782	0.919355	0.927954	0.681818	0.790547	0.928058	0.918033	0.630682	0.894737	0.60802	0.89011	0.732028	0.720743
944	0.898734	0.652949	0.787962	0.398517	0.827051	0.933333	0.661034	0.947059	0.97546	0.664459	0.973822	0.745837	0.860051	0.862333	0.610318	0.775862	0.967213	0.91954	0.941804	0.912568	0.924731	0.688782	0.919355	0.927954	0.681818	0.790547	0.928058	0.918033	0.630682	0.894737	0.606383	0.89011	0.731858	0.720565
946	0.898734	0.654321	0.787962	0.397842	0.827051	0.933333	0.662028	0.947059	0.97546	0.664459	0.973822	0.745837	0.860051	0.862333	0.608123	0.775862	0.967213	0.91954	0.941804	0.912568	0.924731	0.686369	0.919355	0.927954	0.683081	0.790547	0.928058	0.918033	0.629545	0.894737	0.607201	0.884615	0.731688	0.720401
945	0.898734	0.654321	0.787962	0.397842	0.827051	0.933333	0.662028	0.947059	0.97546	0.664459	0.973822	0.745837	0.860051	0.862333	0.608123	0.775862	0.967213	0.91954	0.941804	0.912568	0.924731	0.686369	0.919355	0.927954	0.683081	0.790547	0.928058	0.918033	0.629545	0.894737	0.607201	0.884615	0.731688	0.720397
947	0.898734	0.655693	0.787962	0.397842	0.827051	0.933333	0.662028	0.947059	0.97546	0.664459	0.968586	0.745837	0.860051	0.864245	0.603732	0.775862	0.967213	0.91954	0.942774	0.912568	0.924731	0.686369	0.919355	0.927954	0.683081	0.790547	0.928058	0.918033	0.629545	0.894737	0.607201	0.884615	0.731574	0.720282
948	0.898734	0.655693	0.787962	0.397168	0.827051	0.933333	0.662028	0.947059	0.97546	0.664459	0.968586	0.745837	0.860051	0.864245	0.607025	0.775862	0.967213	0.91954	0.942774	0.912568	0.924731	0.686369	0.919355	0.927954	0.680556	0.790547	0.928058	0.918033	0.627273	0.894737	0.607201	0.884615	0.731461	0.720169
94	1	0.635117	0.740082	0.530007	0.831486	1	0.605368	0.970588	0.981595	0.644592	0.984293	0.689746	0.852417	0.795411	0.638858	0.768025	1	0.988506	0.922405	0.978142	0.967742	0.646562	0.873656	0.927954	0.614899	0.824838	0.992806	0.97541	0.638636	1	0.599018	0.961538	0.731348	0.719834
95	1	0.631001	0.740082	0.530007	0.831486	1	0.605368	0.970588	0.981595	0.643488	0.984293	0.689746	0.849873	0.795411	0.637761	0.768025	1	0.988506	0.923375	0.978142	0.967742	0.646562	0.873656	0.927954	0.613636	0.824838	0.992806	0.97541	0.638636	1	0.599018	0.961538	0.731007	0.719477
1415	0.898734	0.652949	0.772914	0.353338	0.853659	0.977778	0.657058	0.952941	0.98773	0.637969	0.968586	0.732691	0.849873	0.862333	0.610318	0.769592	0.967213	0.931034	0.946654	0.901639	0.924731	0.705669	0.932796	0.927954	0.657828	0.797961	0.942446	0.967213	0.629545	0.929825	0.649755	0.895604	0.729986	0.719058
1416	0.898734	0.652949	0.772914	0.353338	0.853659	0.977778	0.656064	0.952941	0.98773	0.637969	0.968586	0.732691	0.849873	0.862333	0.610318	0.769592	0.967213	0.931034	0.946654	0.901639	0.924731	0.705669	0.932796	0.927954	0.657828	0.797961	0.942446	0.967213	0.629545	0.929825	0.649755	0.895604	0.729929	0.719
1828	0.949367	0.673525	0.793434	0.32704	0.866962	0.955556	0.648111	0.973529	0.99182	0.624724	0.979058	0.730061	0.844784	0.864245	0.600439	0.783699	0.983607	0.954023	0.949564	0.896175	0.892473	0.689988	0.943548	0.933718	0.665404	0.797961	0.928058	0.967213	0.640909	0.947368	0.648118	0.901099	0.729532	0.718956
93	1	0.635117	0.738714	0.527984	0.829268	1	0.602386	0.970588	0.981595	0.643488	0.984293	0.688869	0.852417	0.795411	0.639956	0.768025	1	0.988506	0.922405	0.978142	0.967742	0.642943	0.873656	0.927954	0.613636	0.825765	0.992806	0.97541	0.635227	1	0.599018	0.961538	0.730496	0.718953
1412	0.898734	0.652949	0.772914	0.351989	0.853659	0.977778	0.658052	0.952941	0.98773	0.637969	0.968586	0.732691	0.849873	0.860421	0.610318	0.768025	0.967213	0.931034	0.946654	0.901639	0.924731	0.705669	0.932796	0.927954	0.657828	0.798888	0.942446	0.967213	0.629545	0.929825	0.649755	0.895604	0.729872	0.718937
1414	0.898734	0.652949	0.772914	0.352664	0.853659	0.977778	0.657058	0.952941	0.98773	0.637969	0.968586	0.732691	0.849873	0.860421	0.610318	0.768025	0.967213	0.931034	0.946654	0.901639	0.924731	0.705669	0.932796	0.927954	0.657828	0.797961	0.942446	0.967213	0.629545	0.929825	0.649755	0.895604	0.729816	0.718878
1409	0.898734	0.652949	0.772914	0.352664	0.851441	0.977778	0.658052	0.952941	0.98773	0.637969	0.968586	0.730938	0.847328	0.862333	0.610318	0.768025	0.967213	0.931034	0.946654	0.901639	0.924731	0.706876	0.932796	0.927954	0.657828	0.797961	0.942446	0.967213	0.630682	0.929825	0.648936	0.895604	0.729759	0.718819
1408	0.898734	0.652949	0.772914	0.352664	0.851441	0.977778	0.658052	0.952941	0.98773	0.637969	0.968586	0.730938	0.847328	0.862333	0.610318	0.768025	0.967213	0.931034	0.946654	0.901639	0.924731	0.706876	0.932796	0.927954	0.657828	0.797961	0.942446	0.967213	0.630682	0.929825	0.648936	0.895604	0.729759	0.718817
1811	0.949367	0.670782	0.790698	0.332434	0.866962	0.955556	0.648111	0.970588	0.99182	0.626932	0.979058	0.730061	0.844784	0.868069	0.599341	0.786834	0.983607	0.942529	0.948594	0.896175	0.892473	0.686369	0.938172	0.933718	0.669192	0.796108	0.928058	0.967213	0.6375	0.947368	0.6473	0.901099	0.729418	0.71881
1413	0.898734	0.652949	0.772914	0.351315	0.853659	0.977778	0.657058	0.952941	0.98773	0.637969	0.968586	0.732691	0.849873	0.860421	0.610318	0.768025	0.967213	0.931034	0.946654	0.901639	0.924731	0.705669	0.932796	0.927954	0.657828	0.797961	0.942446	0.967213	0.629545	0.929825	0.649755	0.895604	0.729702	0.718765
1819	0.949367	0.673525	0.792066	0.330411	0.864745	0.955556	0.648111	0.973529	0.99182	0.62362	0.979058	0.731814	0.844784	0.866157	0.599341	0.785266	0.983607	0.942529	0.949564	0.896175	0.892473	0.686369	0.938172	0.933718	0.666667	0.797034	0.928058	0.967213	0.638636	0.947368	0.648118	0.901099	0.729362	0.718764
1812	0.949367	0.670782	0.792066	0.33176	0.866962	0.955556	0.648111	0.970588	0.99182	0.626932	0.979058	0.730061	0.844784	0.868069	0.599341	0.786834	0.983607	0.942529	0.948594	0.896175	0.892473	0.685163	0.938172	0.933718	0.669192	0.797034	0.928058	0.967213	0.636364	0.947368	0.6473	0.901099	0.729362	0.718758
1827	0.949367	0.673525	0.793434	0.32704	0.864745	0.955556	0.648111	0.973529	0.99182	0.624724	0.979058	0.730061	0.844784	0.864245	0.600439	0.783699	0.983607	0.954023	0.949564	0.896175	0.892473	0.688782	0.94086	0.933718	0.665404	0.797961	0.928058	0.967213	0.639773	0.947368	0.648118	0.901099	0.729305	0.718726
1826	0.949367	0.673525	0.793434	0.32704	0.864745	0.955556	0.648111	0.973529	0.99182	0.624724	0.979058	0.730061	0.844784	0.864245	0.600439	0.783699	0.983607	0.954023	0.949564	0.896175	0.892473	0.688782	0.94086	0.933718	0.665404	0.797961	0.928058	0.967213	0.639773	0.947368	0.648118	0.901099	0.729305	0.718725
1406	0.898734	0.652949	0.772914	0.351989	0.851441	0.977778	0.658052	0.952941	0.98773	0.636865	0.968586	0.730938	0.847328	0.862333	0.610318	0.768025	0.967213	0.931034	0.946654	0.901639	0.924731	0.706876	0.932796	0.927954	0.657828	0.797961	0.942446	0.967213	0.630682	0.929825	0.648936	0.895604	0.729645	0.718701
1407	0.898734	0.652949	0.772914	0.351989	0.851441	0.977778	0.658052	0.952941	0.98773	0.636865	0.968586	0.730938	0.847328	0.862333	0.610318	0.768025	0.967213	0.931034	0.946654	0.901639	0.924731	0.706876	0.932796	0.927954	0.657828	0.797961	0.942446	0.967213	0.630682	0.929825	0.648936	0.895604	0.729645	0.718701
1411	0.898734	0.652949	0.772914	0.351315	0.851441	0.977778	0.658052	0.952941	0.98773	0.637969	0.968586	0.730938	0.849873	0.860421	0.610318	0.768025	0.967213	0.931034	0.946654	0.901639	0.924731	0.706876	0.932796	0.927954	0.657828	0.798888	0.942446	0.967213	0.629545	0.929825	0.648936	0.895604	0.729645	0.718697
1410	0.898734	0.652949	0.772914	0.351989	0.851441	0.977778	0.658052	0.952941	0.98773	0.637969	0.968586	0.730938	0.849873	0.860421	0.610318	0.768025	0.967213	0.931034	0.946654	0.901639	0.924731	0.706876	0.932796	0.927954	0.657828	0.797961	0.942446	0.967213	0.629545	0.929825	0.648936	0.895604	0.729645	0.718695
1822	0.949367	0.673525	0.793434	0.32704	0.864745	0.955556	0.648111	0.973529	0.99182	0.624724	0.979058	0.730061	0.844784	0.864245	0.599341	0.785266	0.983607	0.954023	0.949564	0.896175	0.892473	0.688782	0.94086	0.933718	0.665404	0.797961	0.928058	0.967213	0.638636	0.947368	0.648118	0.901099	0.729248	0.71867
1820	0.949367	0.673525	0.793434	0.32704	0.864745	0.955556	0.648111	0.973529	0.99182	0.624724	0.979058	0.730061	0.844784	0.864245	0.599341	0.785266	0.983607	0.954023	0.949564	0.896175	0.892473	0.688782	0.94086	0.933718	0.665404	0.797961	0.928058	0.967213	0.638636	0.947368	0.648118	0.901099	0.729248	0.718669
1821	0.949367	0.673525	0.793434	0.32704	0.864745	0.955556	0.648111	0.973529	0.99182	0.624724	0.979058	0.730061	0.844784	0.864245	0.599341	0.785266	0.983607	0.954023	0.949564	0.896175	0.892473	0.688782	0.94086	0.933718	0.665404	0.797961	0.928058	0.967213	0.638636	0.947368	0.648118	0.901099	0.729248	0.718669
1816	0.949367	0.670782	0.792066	0.329737	0.866962	0.955556	0.648111	0.970588	0.99182	0.625828	0.979058	0.730938	0.844784	0.866157	0.600439	0.786834	0.983607	0.942529	0.948594	0.896175	0.892473	0.685163	0.938172	0.933718	0.669192	0.796108	0.928058	0.967213	0.6375	0.947368	0.648118	0.901099	0.729248	0.718645
1814	0.949367	0.670782	0.792066	0.331086	0.866962	0.955556	0.648111	0.970588	0.99182	0.625828	0.979058	0.730938	0.844784	0.866157	0.599341	0.786834	0.983607	0.942529	0.948594	0.896175	0.892473	0.686369	0.938172	0.933718	0.669192	0.796108	0.928058	0.967213	0.636364	0.947368	0.6473	0.901099	0.729248	0.718641
92	1	0.631001	0.738714	0.531355	0.827051	1	0.599404	0.970588	0.981595	0.642384	0.984293	0.690622	0.854962	0.791587	0.637761	0.766458	1	0.988506	0.921435	0.978142	0.967742	0.642943	0.873656	0.930836	0.614899	0.825765	0.985612	0.97541	0.635227	1	0.599018	0.961538	0.730213	0.718628
1823	0.949367	0.673525	0.792066	0.32704	0.864745	0.955556	0.648111	0.973529	0.99182	0.624724	0.979058	0.730061	0.844784	0.864245	0.599341	0.785266	0.983607	0.954023	0.949564	0.896175	0.892473	0.688782	0.94086	0.933718	0.665404	0.797961	0.928058	0.967213	0.638636	0.947368	0.648118	0.901099	0.729191	0.718609
1817	0.949367	0.670782	0.792066	0.329737	0.866962	0.955556	0.647117	0.970588	0.99182	0.625828	0.979058	0.730938	0.844784	0.866157	0.600439	0.786834	0.983607	0.942529	0.948594	0.896175	0.892473	0.685163	0.938172	0.933718	0.669192	0.796108	0.928058	0.967213	0.6375	0.947368	0.648118	0.901099	0.729191	0.718587
1818	0.949367	0.670782	0.792066	0.329737	0.866962	0.955556	0.647117	0.970588	0.99182	0.625828	0.979058	0.730938	0.844784	0.866157	0.600439	0.786834	0.983607	0.942529	0.948594	0.896175	0.892473	0.685163	0.938172	0.933718	0.669192	0.796108	0.928058	0.967213	0.6375	0.947368	0.648118	0.901099	0.729191	0.718587
1813	0.949367	0.670782	0.792066	0.331086	0.866962	0.955556	0.648111	0.970588	0.99182	0.625828	0.979058	0.730938	0.844784	0.866157	0.599341	0.786834	0.983607	0.942529	0.948594	0.896175	0.892473	0.685163	0.938172	0.933718	0.669192	0.796108	0.928058	0.967213	0.636364	0.947368	0.6473	0.901099	0.729191	0.718584
1815	0.949367	0.670782	0.792066	0.330411	0.866962	0.955556	0.648111	0.970588	0.99182	0.625828	0.979058	0.730938	0.844784	0.866157	0.600439	0.786834	0.983607	0.942529	0.948594	0.896175	0.892473	0.685163	0.938172	0.933718	0.669192	0.796108	0.928058	0.967213	0.636364	0.947368	0.6473	0.901099	0.729191	0.718582
1824	0.949367	0.673525	0.792066	0.32704	0.864745	0.955556	0.648111	0.973529	0.99182	0.62362	0.979058	0.730061	0.844784	0.864245	0.599341	0.783699	0.983607	0.954023	0.949564	0.896175	0.892473	0.688782	0.94086	0.933718	0.665404	0.797961	0.928058	0.967213	0.639773	0.947368	0.648118	0.901099	0.729135	0.718549
1825	0.949367	0.673525	0.792066	0.32704	0.864745	0.955556	0.648111	0.973529	0.99182	0.62362	0.979058	0.730061	0.844784	0.864245	0.599341	0.783699	0.983607	0.954023	0.949564	0.896175	0.892473	0.688782	0.94086	0.933718	0.665404	0.797961	0.928058	0.967213	0.639773	0.947368	0.648118	0.901099	0.729135	0.718549
1402	0.898734	0.652949	0.772914	0.351989	0.851441	0.977778	0.658052	0.952941	0.98773	0.636865	0.968586	0.730938	0.847328	0.862333	0.609221	0.766458	0.967213	0.931034	0.946654	0.901639	0.924731	0.704463	0.932796	0.927954	0.659091	0.798888	0.942446	0.967213	0.629545	0.929825	0.648936	0.895604	0.729475	0.71852
1401	0.898734	0.652949	0.772914	0.351989	0.851441	0.977778	0.657058	0.952941	0.98773	0.636865	0.968586	0.730061	0.847328	0.862333	0.609221	0.766458	0.967213	0.931034	0.946654	0.901639	0.924731	0.704463	0.932796	0.927954	0.659091	0.798888	0.942446	0.967213	0.629545	0.929825	0.649755	0.895604	0.729418	0.718462
1404	0.898734	0.652949	0.772914	0.351315	0.851441	0.977778	0.658052	0.952941	0.98773	0.636865	0.968586	0.731814	0.847328	0.862333	0.609221	0.766458	0.967213	0.931034	0.946654	0.896175	0.924731	0.704463	0.932796	0.927954	0.659091	0.797961	0.942446	0.967213	0.629545	0.929825	0.648936	0.895604	0.729362	0.718409
1405	0.898734	0.652949	0.772914	0.351315	0.851441	0.977778	0.658052	0.952941	0.98773	0.636865	0.968586	0.731814	0.847328	0.862333	0.609221	0.766458	0.967213	0.931034	0.946654	0.896175	0.924731	0.704463	0.932796	0.927954	0.659091	0.797961	0.942446	0.967213	0.629545	0.929825	0.648936	0.895604	0.729362	0.718405
1804	0.949367	0.672154	0.78933	0.334457	0.866962	0.955556	0.648111	0.970588	0.99182	0.626932	0.979058	0.728309	0.844784	0.868069	0.597146	0.785266	0.983607	0.942529	0.948594	0.896175	0.892473	0.685163	0.938172	0.933718	0.669192	0.796108	0.928058	0.967213	0.635227	0.947368	0.646481	0.895604	0.729021	0.71839
1805	0.949367	0.672154	0.78933	0.334457	0.866962	0.955556	0.648111	0.970588	0.99182	0.626932	0.979058	0.728309	0.844784	0.868069	0.597146	0.785266	0.983607	0.942529	0.948594	0.896175	0.892473	0.685163	0.938172	0.933718	0.669192	0.796108	0.928058	0.967213	0.635227	0.947368	0.646481	0.895604	0.729021	0.71839
1403	0.898734	0.652949	0.772914	0.351989	0.851441	0.977778	0.658052	0.952941	0.98773	0.636865	0.968586	0.730938	0.847328	0.862333	0.608123	0.766458	0.967213	0.931034	0.946654	0.896175	0.924731	0.704463	0.932796	0.927954	0.659091	0.797961	0.942446	0.967213	0.629545	0.929825	0.648936	0.895604	0.729305	0.718343
1807	0.949367	0.672154	0.78933	0.333783	0.866962	0.955556	0.647117	0.970588	0.99182	0.625828	0.979058	0.728309	0.844784	0.868069	0.597146	0.785266	0.983607	0.942529	0.949564	0.896175	0.892473	0.685163	0.938172	0.933718	0.669192	0.796108	0.928058	0.967213	0.636364	0.947368	0.646481	0.895604	0.728965	0.718336
1806	0.949367	0.672154	0.78933	0.334457	0.864745	0.955556	0.647117	0.970588	0.99182	0.625828	0.979058	0.728309	0.844784	0.868069	0.597146	0.785266	0.983607	0.942529	0.949564	0.896175	0.892473	0.685163	0.938172	0.933718	0.669192	0.796108	0.928058	0.967213	0.636364	0.947368	0.646481	0.895604	0.728965	0.718333
1397	0.898734	0.652949	0.772914	0.350641	0.851441	0.977778	0.656064	0.952941	0.98773	0.635762	0.968586	0.727432	0.847328	0.862333	0.612514	0.766458	0.967213	0.931034	0.946654	0.901639	0.924731	0.705669	0.932796	0.927954	0.656566	0.797961	0.942446	0.967213	0.631818	0.929825	0.650573	0.895604	0.729248	0.71828
1810	0.949367	0.672154	0.78933	0.333109	0.866962	0.955556	0.647117	0.970588	0.99182	0.625828	0.979058	0.728309	0.844784	0.868069	0.598244	0.785266	0.983607	0.942529	0.949564	0.896175	0.892473	0.685163	0.938172	0.933718	0.669192	0.795181	0.928058	0.967213	0.636364	0.947368	0.646481	0.895604	0.728908	0.71828
1808	0.949367	0.672154	0.78933	0.333783	0.866962	0.955556	0.647117	0.970588	0.99182	0.625828	0.979058	0.728309	0.844784	0.868069	0.597146	0.785266	0.983607	0.942529	0.949564	0.896175	0.892473	0.685163	0.938172	0.933718	0.669192	0.795181	0.928058	0.967213	0.636364	0.947368	0.646481	0.895604	0.728908	0.718278
1400	0.898734	0.652949	0.772914	0.351315	0.851441	0.977778	0.65507	0.952941	0.98773	0.635762	0.968586	0.730061	0.847328	0.862333	0.610318	0.766458	0.967213	0.931034	0.946654	0.901639	0.924731	0.704463	0.932796	0.927954	0.657828	0.798888	0.942446	0.967213	0.629545	0.929825	0.649755	0.895604	0.729191	0.718223
1809	0.949367	0.672154	0.78933	0.333109	0.866962	0.955556	0.647117	0.970588	0.99182	0.625828	0.979058	0.728309	0.844784	0.868069	0.597146	0.785266	0.983607	0.942529	0.949564	0.896175	0.892473	0.685163	0.938172	0.933718	0.669192	0.795181	0.928058	0.967213	0.636364	0.947368	0.646481	0.895604	0.728851	0.718222
1787	0.949367	0.66941	0.78933	0.333109	0.866962	0.955556	0.649105	0.964706	0.99182	0.626932	0.979058	0.730061	0.844784	0.868069	0.598244	0.785266	0.983607	0.942529	0.948594	0.896175	0.892473	0.687575	0.938172	0.933718	0.667929	0.796108	0.928058	0.967213	0.630682	0.947368	0.6473	0.895604	0.728794	0.718169
1788	0.949367	0.66941	0.78933	0.333109	0.866962	0.955556	0.649105	0.964706	0.99182	0.626932	0.979058	0.730061	0.844784	0.868069	0.598244	0.785266	0.983607	0.942529	0.948594	0.896175	0.892473	0.687575	0.938172	0.933718	0.667929	0.796108	0.928058	0.967213	0.630682	0.947368	0.6473	0.895604	0.728794	0.718169
1398	0.898734	0.652949	0.772914	0.351989	0.851441	0.977778	0.65507	0.952941	0.98773	0.635762	0.968586	0.729185	0.847328	0.862333	0.610318	0.766458	0.967213	0.931034	0.946654	0.901639	0.924731	0.705669	0.932796	0.927954	0.656566	0.798888	0.942446	0.967213	0.628409	0.929825	0.649755	0.895604	0.729135	0.718165
1399	0.898734	0.652949	0.772914	0.351989	0.851441	0.977778	0.65507	0.952941	0.98773	0.635762	0.968586	0.729185	0.847328	0.862333	0.610318	0.766458	0.967213	0.931034	0.946654	0.901639	0.924731	0.705669	0.932796	0.927954	0.656566	0.798888	0.942446	0.967213	0.628409	0.929825	0.649755	0.895604	0.729135	0.718165
1797	0.949367	0.66941	0.78933	0.334457	0.866962	0.955556	0.648111	0.967647	0.99182	0.628035	0.979058	0.728309	0.844784	0.868069	0.597146	0.785266	0.983607	0.942529	0.948594	0.896175	0.892473	0.685163	0.938172	0.933718	0.670455	0.797034	0.928058	0.967213	0.630682	0.947368	0.646481	0.895604	0.728794	0.718154
1801	0.949367	0.66941	0.78933	0.335131	0.866962	0.955556	0.648111	0.970588	0.99182	0.626932	0.979058	0.728309	0.844784	0.868069	0.597146	0.785266	0.983607	0.942529	0.948594	0.896175	0.892473	0.685163	0.938172	0.933718	0.669192	0.796108	0.928058	0.967213	0.631818	0.947368	0.646481	0.895604	0.728794	0.71815
1802	0.949367	0.66941	0.78933	0.335131	0.866962	0.955556	0.648111	0.970588	0.99182	0.626932	0.979058	0.728309	0.844784	0.868069	0.597146	0.785266	0.983607	0.942529	0.948594	0.896175	0.892473	0.685163	0.938172	0.933718	0.669192	0.796108	0.928058	0.967213	0.631818	0.947368	0.646481	0.895604	0.728794	0.71815
1790	0.949367	0.66941	0.78933	0.333109	0.866962	0.955556	0.649105	0.964706	0.99182	0.626932	0.979058	0.730061	0.844784	0.868069	0.598244	0.785266	0.983607	0.942529	0.948594	0.896175	0.892473	0.685163	0.938172	0.933718	0.669192	0.796108	0.928058	0.967213	0.630682	0.947368	0.6473	0.895604	0.728738	0.71811
1792	0.949367	0.66941	0.78933	0.333109	0.866962	0.955556	0.649105	0.967647	0.99182	0.628035	0.979058	0.729185	0.844784	0.868069	0.596048	0.785266	0.983607	0.942529	0.948594	0.896175	0.892473	0.685163	0.938172	0.933718	0.669192	0.797034	0.928058	0.967213	0.631818	0.947368	0.646481	0.895604	0.728738	0.718109
1793	0.949367	0.66941	0.78933	0.333783	0.866962	0.955556	0.649105	0.967647	0.99182	0.628035	0.979058	0.728309	0.844784	0.868069	0.597146	0.785266	0.983607	0.942529	0.948594	0.896175	0.892473	0.685163	0.938172	0.933718	0.669192	0.797034	0.928058	0.967213	0.630682	0.947368	0.646481	0.895604	0.728738	0.718098
1796	0.949367	0.66941	0.78933	0.333783	0.866962	0.955556	0.649105	0.967647	0.99182	0.628035	0.979058	0.728309	0.844784	0.868069	0.597146	0.785266	0.983607	0.942529	0.948594	0.896175	0.892473	0.685163	0.938172	0.933718	0.669192	0.797034	0.928058	0.967213	0.630682	0.947368	0.646481	0.895604	0.728738	0.718097
1794	0.949367	0.66941	0.78933	0.333783	0.866962	0.955556	0.649105	0.967647	0.99182	0.628035	0.979058	0.728309	0.844784	0.868069	0.597146	0.785266	0.983607	0.942529	0.948594	0.896175	0.892473	0.685163	0.938172	0.933718	0.669192	0.797034	0.928058	0.967213	0.630682	0.947368	0.646481	0.895604	0.728738	0.718096
1795	0.949367	0.66941	0.78933	0.333783	0.866962	0.955556	0.649105	0.967647	0.99182	0.628035	0.979058	0.728309	0.844784	0.868069	0.597146	0.785266	0.983607	0.942529	0.948594	0.896175	0.892473	0.685163	0.938172	0.933718	0.669192	0.797034	0.928058	0.967213	0.630682	0.947368	0.646481	0.895604	0.728738	0.718096
1798	0.949367	0.66941	0.78933	0.333783	0.866962	0.955556	0.648111	0.967647	0.99182	0.628035	0.979058	0.728309	0.844784	0.868069	0.597146	0.785266	0.983607	0.942529	0.948594	0.896175	0.892473	0.685163	0.938172	0.933718	0.670455	0.797034	0.928058	0.967213	0.630682	0.947368	0.646481	0.895604	0.728738	0.718096
1799	0.949367	0.66941	0.78933	0.334457	0.866962	0.955556	0.648111	0.970588	0.99182	0.626932	0.979058	0.728309	0.844784	0.868069	0.597146	0.785266	0.983607	0.942529	0.948594	0.896175	0.892473	0.685163	0.938172	0.933718	0.669192	0.796108	0.928058	0.967213	0.631818	0.947368	0.646481	0.895604	0.728738	0.718093
1800	0.949367	0.66941	0.78933	0.334457	0.866962	0.955556	0.648111	0.970588	0.99182	0.626932	0.979058	0.728309	0.844784	0.868069	0.597146	0.785266	0.983607	0.942529	0.948594	0.896175	0.892473	0.685163	0.938172	0.933718	0.669192	0.796108	0.928058	0.967213	0.631818	0.947368	0.646481	0.895604	0.728738	0.718093
1803	0.949367	0.670782	0.78933	0.334457	0.866962	0.955556	0.647117	0.970588	0.99182	0.626932	0.979058	0.728309	0.844784	0.868069	0.597146	0.785266	0.983607	0.942529	0.948594	0.896175	0.892473	0.685163	0.938172	0.933718	0.669192	0.796108	0.928058	0.967213	0.631818	0.947368	0.646481	0.895604	0.728738	0.718093
1789	0.949367	0.66941	0.78933	0.333109	0.866962	0.955556	0.649105	0.964706	0.99182	0.626932	0.979058	0.730061	0.844784	0.868069	0.598244	0.785266	0.983607	0.942529	0.948594	0.896175	0.892473	0.685163	0.938172	0.933718	0.667929	0.796108	0.928058	0.967213	0.630682	0.947368	0.6473	0.895604	0.728681	0.718051
1791	0.949367	0.66941	0.78933	0.333109	0.866962	0.955556	0.649105	0.964706	0.99182	0.626932	0.979058	0.729185	0.844784	0.868069	0.598244	0.785266	0.983607	0.942529	0.948594	0.896175	0.892473	0.685163	0.938172	0.933718	0.669192	0.796108	0.928058	0.967213	0.630682	0.947368	0.6473	0.895604	0.728681	0.718049
1781	0.949367	0.66941	0.787962	0.333109	0.866962	0.955556	0.648111	0.964706	0.99182	0.625828	0.979058	0.729185	0.844784	0.868069	0.598244	0.782132	0.983607	0.942529	0.948594	0.896175	0.892473	0.687575	0.938172	0.933718	0.670455	0.796108	0.928058	0.967213	0.629545	0.947368	0.648118	0.895604	0.728567	0.717935
1779	0.949367	0.66941	0.787962	0.333109	0.866962	0.955556	0.648111	0.964706	0.99182	0.625828	0.979058	0.729185	0.844784	0.868069	0.598244	0.782132	0.983607	0.942529	0.948594	0.896175	0.892473	0.687575	0.938172	0.933718	0.670455	0.796108	0.928058	0.967213	0.629545	0.947368	0.648118	0.895604	0.728567	0.717933
1780	0.949367	0.66941	0.787962	0.333109	0.866962	0.955556	0.648111	0.964706	0.99182	0.625828	0.979058	0.729185	0.844784	0.868069	0.598244	0.782132	0.983607	0.942529	0.948594	0.896175	0.892473	0.687575	0.938172	0.933718	0.670455	0.796108	0.928058	0.967213	0.629545	0.947368	0.648118	0.895604	0.728567	0.717932
1775	0.949367	0.668038	0.78933	0.332434	0.866962	0.955556	0.648111	0.964706	0.99182	0.624724	0.979058	0.728309	0.844784	0.864245	0.598244	0.782132	0.983607	0.942529	0.948594	0.896175	0.892473	0.687575	0.938172	0.933718	0.670455	0.796108	0.928058	0.967213	0.634091	0.947368	0.648936	0.895604	0.728567	0.717926
1777	0.949367	0.66941	0.78933	0.332434	0.866962	0.955556	0.648111	0.964706	0.99182	0.624724	0.979058	0.728309	0.844784	0.864245	0.598244	0.782132	0.983607	0.942529	0.948594	0.896175	0.892473	0.687575	0.938172	0.933718	0.670455	0.796108	0.928058	0.967213	0.632955	0.947368	0.648936	0.895604	0.728567	0.717926
1776	0.949367	0.66941	0.78933	0.332434	0.866962	0.955556	0.648111	0.964706	0.99182	0.624724	0.979058	0.728309	0.844784	0.864245	0.598244	0.782132	0.983607	0.942529	0.948594	0.896175	0.892473	0.687575	0.938172	0.933718	0.670455	0.796108	0.928058	0.967213	0.632955	0.947368	0.648936	0.895604	0.728567	0.717925
91	1	0.62963	0.74145	0.531355	0.827051	1	0.600398	0.967647	0.981595	0.642384	0.984293	0.689746	0.847328	0.797323	0.638858	0.766458	1	0.988506	0.919496	0.978142	0.967742	0.640531	0.870968	0.930836	0.608586	0.825765	0.992806	0.97541	0.634091	1	0.596563	0.961538	0.729532	0.717914
1782	0.949367	0.66941	0.787962	0.333109	0.866962	0.955556	0.648111	0.964706	0.99182	0.625828	0.979058	0.729185	0.844784	0.868069	0.597146	0.782132	0.983607	0.942529	0.948594	0.896175	0.892473	0.687575	0.938172	0.933718	0.670455	0.796108	0.928058	0.967213	0.629545	0.947368	0.648118	0.895604	0.728511	0.71788
1784	0.949367	0.66941	0.787962	0.333109	0.866962	0.955556	0.648111	0.964706	0.99182	0.625828	0.979058	0.729185	0.844784	0.868069	0.597146	0.782132	0.983607	0.942529	0.948594	0.896175	0.892473	0.687575	0.938172	0.933718	0.670455	0.796108	0.928058	0.967213	0.629545	0.947368	0.648118	0.895604	0.728511	0.717879
1783	0.949367	0.66941	0.787962	0.333109	0.866962	0.955556	0.648111	0.964706	0.99182	0.625828	0.979058	0.729185	0.844784	0.868069	0.597146	0.782132	0.983607	0.942529	0.948594	0.896175	0.892473	0.687575	0.938172	0.933718	0.670455	0.796108	0.928058	0.967213	0.629545	0.947368	0.648118	0.895604	0.728511	0.717878
1786	0.949367	0.66941	0.787962	0.333109	0.866962	0.955556	0.648111	0.964706	0.99182	0.626932	0.979058	0.729185	0.844784	0.868069	0.597146	0.782132	0.983607	0.942529	0.948594	0.896175	0.892473	0.687575	0.938172	0.933718	0.670455	0.796108	0.928058	0.967213	0.629545	0.947368	0.6473	0.895604	0.728511	0.717874
1785	0.949367	0.66941	0.787962	0.333109	0.866962	0.955556	0.648111	0.964706	0.99182	0.626932	0.979058	0.729185	0.844784	0.868069	0.597146	0.782132	0.983607	0.942529	0.948594	0.896175	0.892473	0.687575	0.938172	0.933718	0.670455	0.796108	0.928058	0.967213	0.629545	0.947368	0.6473	0.895604	0.728511	0.717873
1774	0.949367	0.668038	0.78933	0.33176	0.866962	0.955556	0.648111	0.964706	0.99182	0.625828	0.979058	0.728309	0.844784	0.864245	0.598244	0.782132	0.983607	0.942529	0.948594	0.896175	0.892473	0.687575	0.938172	0.933718	0.670455	0.795181	0.928058	0.967213	0.634091	0.947368	0.648936	0.895604	0.728511	0.71787
1417	0.898734	0.652949	0.771546	0.364801	0.851441	0.977778	0.657058	0.952941	0.98773	0.631347	0.968586	0.721297	0.847328	0.860421	0.602634	0.77116	0.967213	0.931034	0.946654	0.901639	0.924731	0.699638	0.932796	0.92219	0.659091	0.798888	0.942446	0.967213	0.627273	0.929825	0.649755	0.895604	0.728908	0.717851
1418	0.898734	0.652949	0.771546	0.364801	0.851441	0.977778	0.657058	0.952941	0.98773	0.631347	0.968586	0.721297	0.847328	0.860421	0.602634	0.77116	0.967213	0.931034	0.946654	0.901639	0.924731	0.699638	0.932796	0.92219	0.659091	0.798888	0.942446	0.967213	0.627273	0.929825	0.649755	0.895604	0.728908	0.717851
1773	0.949367	0.668038	0.78933	0.33176	0.866962	0.955556	0.648111	0.964706	0.99182	0.625828	0.979058	0.728309	0.844784	0.864245	0.597146	0.782132	0.983607	0.942529	0.948594	0.896175	0.892473	0.688782	0.938172	0.930836	0.669192	0.796108	0.928058	0.967213	0.634091	0.947368	0.648936	0.895604	0.728454	0.71781
1778	0.949367	0.66941	0.78933	0.33176	0.866962	0.955556	0.648111	0.964706	0.99182	0.624724	0.979058	0.728309	0.844784	0.866157	0.598244	0.782132	0.983607	0.942529	0.948594	0.896175	0.892473	0.687575	0.938172	0.933718	0.669192	0.796108	0.928058	0.967213	0.631818	0.947368	0.648936	0.895604	0.728454	0.71781
1768	0.949367	0.668038	0.78933	0.334457	0.862528	0.955556	0.647117	0.964706	0.99182	0.628035	0.979058	0.730061	0.844784	0.862333	0.597146	0.782132	0.983607	0.942529	0.948594	0.896175	0.892473	0.688782	0.938172	0.930836	0.665404	0.796108	0.920863	0.967213	0.631818	0.947368	0.649755	0.895604	0.728397	0.717729
1499	0.898734	0.648834	0.771546	0.355361	0.851441	0.955556	0.653082	0.955882	0.989775	0.634658	0.968586	0.728309	0.852417	0.858509	0.600439	0.788401	0.983607	0.91954	0.947624	0.896175	0.913978	0.675513	0.930108	0.933718	0.65404	0.797961	0.942446	0.967213	0.634091	0.947368	0.661211	0.879121	0.728624	0.717634
1769	0.949367	0.668038	0.78933	0.33176	0.864745	0.955556	0.648111	0.964706	0.99182	0.625828	0.979058	0.727432	0.844784	0.864245	0.597146	0.783699	0.983607	0.942529	0.948594	0.896175	0.892473	0.687575	0.938172	0.930836	0.669192	0.796108	0.928058	0.967213	0.631818	0.947368	0.649755	0.895604	0.728284	0.717632
1772	0.949367	0.668038	0.78933	0.33176	0.864745	0.955556	0.648111	0.964706	0.99182	0.625828	0.979058	0.728309	0.844784	0.864245	0.597146	0.782132	0.983607	0.942529	0.948594	0.896175	0.892473	0.687575	0.938172	0.930836	0.669192	0.796108	0.928058	0.967213	0.631818	0.947368	0.649755	0.895604	0.728284	0.717632
1393	0.898734	0.654321	0.78249	0.353338	0.847007	0.955556	0.657058	0.955882	0.985685	0.629139	0.968586	0.726556	0.854962	0.858509	0.616905	0.769592	0.967213	0.931034	0.947624	0.901639	0.919355	0.702051	0.932796	0.925072	0.64899	0.796108	0.942446	0.959016	0.625	0.912281	0.649755	0.895604	0.728624	0.717598
1770	0.949367	0.668038	0.78933	0.33176	0.864745	0.955556	0.648111	0.964706	0.99182	0.625828	0.979058	0.727432	0.844784	0.864245	0.597146	0.783699	0.983607	0.942529	0.948594	0.896175	0.892473	0.687575	0.938172	0.930836	0.669192	0.796108	0.928058	0.967213	0.631818	0.947368	0.648936	0.895604	0.728227	0.717577
1500	0.898734	0.648834	0.771546	0.355361	0.851441	0.955556	0.653082	0.955882	0.989775	0.634658	0.968586	0.728309	0.852417	0.858509	0.600439	0.788401	0.983607	0.91954	0.947624	0.896175	0.913978	0.675513	0.930108	0.933718	0.65404	0.797961	0.942446	0.967213	0.634091	0.947368	0.660393	0.879121	0.728567	0.717573
1498	0.898734	0.648834	0.771546	0.355361	0.851441	0.955556	0.653082	0.955882	0.989775	0.634658	0.968586	0.727432	0.852417	0.858509	0.600439	0.788401	0.983607	0.91954	0.947624	0.896175	0.913978	0.676719	0.930108	0.933718	0.65404	0.797961	0.942446	0.967213	0.634091	0.947368	0.660393	0.879121	0.728567	0.717572
1390	0.898734	0.654321	0.783858	0.351989	0.847007	0.955556	0.657058	0.955882	0.985685	0.630243	0.968586	0.725679	0.854962	0.858509	0.615807	0.77116	0.967213	0.931034	0.947624	0.901639	0.919355	0.700844	0.932796	0.925072	0.64899	0.797961	0.942446	0.959016	0.623864	0.912281	0.649755	0.895604	0.728567	0.717542
1389	0.898734	0.654321	0.783858	0.353338	0.847007	0.955556	0.657058	0.955882	0.985685	0.630243	0.968586	0.726556	0.854962	0.858509	0.615807	0.769592	0.967213	0.931034	0.947624	0.901639	0.919355	0.700844	0.932796	0.925072	0.64899	0.797034	0.942446	0.959016	0.623864	0.912281	0.648936	0.895604	0.728567	0.717536
1394	0.898734	0.654321	0.78249	0.353338	0.847007	0.955556	0.657058	0.955882	0.985685	0.629139	0.968586	0.726556	0.854962	0.858509	0.616905	0.769592	0.967213	0.931034	0.947624	0.901639	0.919355	0.700844	0.932796	0.925072	0.64899	0.796108	0.942446	0.959016	0.625	0.912281	0.649755	0.895604	0.728567	0.717535
1396	0.898734	0.654321	0.781122	0.354686	0.847007	0.955556	0.657058	0.952941	0.985685	0.630243	0.968586	0.726556	0.854962	0.858509	0.616905	0.769592	0.967213	0.931034	0.947624	0.901639	0.919355	0.699638	0.932796	0.925072	0.647727	0.796108	0.942446	0.959016	0.626136	0.912281	0.649755	0.895604	0.728567	0.717529
1771	0.949367	0.668038	0.78933	0.33176	0.864745	0.955556	0.648111	0.964706	0.99182	0.625828	0.979058	0.727432	0.844784	0.864245	0.597146	0.782132	0.983607	0.942529	0.948594	0.896175	0.892473	0.687575	0.938172	0.930836	0.669192	0.796108	0.928058	0.967213	0.631818	0.947368	0.648936	0.895604	0.72817	0.717518
1496	0.898734	0.648834	0.771546	0.356035	0.851441	0.955556	0.653082	0.955882	0.989775	0.634658	0.968586	0.727432	0.852417	0.858509	0.599341	0.788401	0.983607	0.91954	0.947624	0.896175	0.913978	0.676719	0.930108	0.933718	0.652778	0.797961	0.942446	0.967213	0.634091	0.947368	0.660393	0.879121	0.728511	0.717509
1765	0.949367	0.668038	0.78933	0.333783	0.862528	0.955556	0.648111	0.964706	0.99182	0.626932	0.979058	0.730061	0.842239	0.862333	0.596048	0.782132	0.983607	0.942529	0.948594	0.896175	0.892473	0.688782	0.938172	0.930836	0.665404	0.796108	0.920863	0.967213	0.631818	0.947368	0.648936	0.895604	0.72817	0.71749
1766	0.949367	0.668038	0.78933	0.333783	0.862528	0.955556	0.648111	0.964706	0.99182	0.626932	0.979058	0.730061	0.842239	0.862333	0.596048	0.782132	0.983607	0.942529	0.948594	0.896175	0.892473	0.688782	0.938172	0.930836	0.665404	0.796108	0.920863	0.967213	0.631818	0.947368	0.648936	0.895604	0.72817	0.71749
1767	0.949367	0.668038	0.78933	0.333783	0.862528	0.955556	0.648111	0.964706	0.99182	0.626932	0.979058	0.730061	0.842239	0.862333	0.596048	0.782132	0.983607	0.942529	0.948594	0.896175	0.892473	0.688782	0.938172	0.930836	0.665404	0.796108	0.920863	0.967213	0.631818	0.947368	0.648936	0.895604	0.72817	0.71749
1764	0.949367	0.668038	0.78933	0.333783	0.862528	0.955556	0.648111	0.964706	0.99182	0.626932	0.979058	0.730061	0.842239	0.862333	0.596048	0.782132	0.983607	0.942529	0.948594	0.896175	0.892473	0.688782	0.938172	0.930836	0.665404	0.796108	0.920863	0.967213	0.631818	0.947368	0.648936	0.895604	0.72817	0.717488
1391	0.898734	0.654321	0.78249	0.351315	0.847007	0.955556	0.657058	0.955882	0.985685	0.630243	0.968586	0.725679	0.854962	0.858509	0.615807	0.77116	0.967213	0.931034	0.947624	0.901639	0.919355	0.702051	0.932796	0.925072	0.64899	0.797961	0.942446	0.959016	0.623864	0.912281	0.649755	0.895604	0.728511	0.717486
1392	0.898734	0.654321	0.78249	0.351315	0.847007	0.955556	0.657058	0.955882	0.985685	0.630243	0.968586	0.725679	0.854962	0.858509	0.615807	0.77116	0.967213	0.931034	0.947624	0.901639	0.919355	0.702051	0.932796	0.925072	0.64899	0.797961	0.942446	0.959016	0.623864	0.912281	0.649755	0.895604	0.728511	0.717486
1395	0.898734	0.654321	0.781122	0.354012	0.847007	0.955556	0.657058	0.952941	0.985685	0.630243	0.968586	0.726556	0.854962	0.858509	0.616905	0.769592	0.967213	0.931034	0.947624	0.901639	0.919355	0.699638	0.932796	0.925072	0.647727	0.796108	0.942446	0.959016	0.626136	0.912281	0.649755	0.895604	0.728511	0.71747
90	1	0.62963	0.74145	0.530007	0.831486	1	0.59841	0.967647	0.981595	0.649007	0.984293	0.685364	0.847328	0.793499	0.644347	0.769592	1	0.988506	0.919496	0.972678	0.967742	0.635706	0.870968	0.933718	0.606061	0.825765	0.992806	0.967213	0.631818	1	0.594926	0.956044	0.729078	0.717465
1497	0.898734	0.648834	0.771546	0.355361	0.851441	0.955556	0.653082	0.955882	0.989775	0.634658	0.968586	0.727432	0.852417	0.858509	0.599341	0.788401	0.983607	0.91954	0.947624	0.896175	0.913978	0.676719	0.930108	0.933718	0.652778	0.797961	0.942446	0.967213	0.634091	0.947368	0.660393	0.879121	0.728454	0.717454
1495	0.898734	0.648834	0.771546	0.355361	0.851441	0.955556	0.653082	0.955882	0.989775	0.634658	0.968586	0.727432	0.852417	0.858509	0.599341	0.788401	0.983607	0.91954	0.947624	0.896175	0.913978	0.676719	0.930108	0.933718	0.652778	0.797961	0.942446	0.967213	0.634091	0.947368	0.660393	0.879121	0.728454	0.717452
1494	0.898734	0.648834	0.771546	0.355361	0.851441	0.955556	0.653082	0.955882	0.989775	0.634658	0.968586	0.726556	0.852417	0.858509	0.599341	0.788401	0.983607	0.91954	0.947624	0.89071	0.913978	0.676719	0.930108	0.933718	0.652778	0.797961	0.942446	0.967213	0.634091	0.947368	0.659574	0.879121	0.728284	0.717271
1662	0.936709	0.655693	0.800274	0.338503	0.864745	0.955556	0.653082	0.958824	0.993865	0.62362	0.979058	0.729185	0.844784	0.858509	0.593853	0.782132	0.983607	0.942529	0.949564	0.89071	0.903226	0.688782	0.94086	0.933718	0.662879	0.795181	0.920863	0.97541	0.627273	0.964912	0.644845	0.895604	0.728	0.717256
1501	0.898734	0.648834	0.767442	0.353338	0.851441	0.955556	0.652087	0.955882	0.989775	0.634658	0.968586	0.729185	0.852417	0.858509	0.599341	0.786834	0.983607	0.91954	0.947624	0.896175	0.908602	0.679131	0.930108	0.933718	0.65404	0.797961	0.942446	0.967213	0.634091	0.947368	0.659574	0.879121	0.72817	0.717175
1502	0.898734	0.648834	0.767442	0.353338	0.851441	0.955556	0.652087	0.955882	0.989775	0.634658	0.968586	0.729185	0.852417	0.858509	0.599341	0.786834	0.983607	0.91954	0.947624	0.896175	0.908602	0.679131	0.930108	0.933718	0.65404	0.797961	0.942446	0.967213	0.634091	0.947368	0.659574	0.879121	0.72817	0.717174
89	1	0.62963	0.74145	0.530007	0.831486	1	0.59841	0.967647	0.981595	0.649007	0.984293	0.685364	0.847328	0.793499	0.644347	0.774295	1	0.988506	0.917556	0.972678	0.967742	0.635706	0.870968	0.933718	0.606061	0.821131	0.992806	0.967213	0.631818	1	0.594108	0.956044	0.728794	0.71717
1661	0.936709	0.655693	0.798906	0.338503	0.864745	0.955556	0.652087	0.958824	0.993865	0.62362	0.979058	0.726556	0.844784	0.858509	0.593853	0.782132	0.983607	0.942529	0.949564	0.885246	0.903226	0.688782	0.94086	0.933718	0.662879	0.795181	0.920863	0.97541	0.629545	0.964912	0.646481	0.895604	0.727887	0.717136
1660	0.936709	0.655693	0.798906	0.339177	0.864745	0.955556	0.651093	0.958824	0.993865	0.62362	0.979058	0.726556	0.844784	0.858509	0.593853	0.782132	0.983607	0.942529	0.949564	0.885246	0.903226	0.688782	0.94086	0.933718	0.662879	0.795181	0.920863	0.97541	0.629545	0.964912	0.646481	0.895604	0.727887	0.717134
1763	0.949367	0.668038	0.78933	0.333109	0.862528	0.955556	0.648111	0.964706	0.99182	0.628035	0.979058	0.730061	0.842239	0.862333	0.596048	0.782132	0.983607	0.942529	0.948594	0.896175	0.892473	0.688782	0.938172	0.930836	0.665404	0.796108	0.920863	0.967213	0.631818	0.947368	0.643208	0.895604	0.727773	0.717083
1505	0.898734	0.650206	0.76881	0.352664	0.851441	0.955556	0.653082	0.955882	0.989775	0.634658	0.968586	0.730061	0.852417	0.858509	0.598244	0.785266	0.983607	0.91954	0.946654	0.896175	0.908602	0.679131	0.930108	0.933718	0.651515	0.797034	0.935252	0.967213	0.6375	0.947368	0.658756	0.879121	0.728057	0.717068
1659	0.936709	0.655693	0.797538	0.339177	0.864745	0.955556	0.651093	0.958824	0.993865	0.62362	0.979058	0.726556	0.844784	0.858509	0.593853	0.782132	0.983607	0.942529	0.949564	0.885246	0.903226	0.688782	0.94086	0.933718	0.662879	0.795181	0.920863	0.97541	0.628409	0.964912	0.646481	0.895604	0.727773	0.717013
1388	0.898734	0.652949	0.786594	0.349966	0.847007	0.955556	0.656064	0.955882	0.985685	0.629139	0.968586	0.726556	0.854962	0.860421	0.615807	0.769592	0.967213	0.931034	0.947624	0.901639	0.919355	0.697226	0.930108	0.925072	0.647727	0.797034	0.942446	0.959016	0.625	0.912281	0.648936	0.895604	0.728057	0.717006
1493	0.898734	0.650206	0.770178	0.354686	0.849224	0.955556	0.652087	0.952941	0.989775	0.634658	0.968586	0.725679	0.852417	0.860421	0.598244	0.788401	0.983607	0.91954	0.947624	0.89071	0.913978	0.676719	0.930108	0.933718	0.652778	0.797961	0.942446	0.967213	0.634091	0.947368	0.659574	0.879121	0.728	0.716977
1707	0.936709	0.658436	0.79617	0.337154	0.862528	0.955556	0.654076	0.958824	0.993865	0.626932	0.979058	0.723926	0.842239	0.860421	0.598244	0.782132	0.983607	0.942529	0.948594	0.89071	0.897849	0.68275	0.938172	0.930836	0.661616	0.797034	0.913669	0.967213	0.634091	0.947368	0.646481	0.895604	0.727716	0.716977
1657	0.936709	0.655693	0.797538	0.339177	0.864745	0.955556	0.651093	0.958824	0.993865	0.62362	0.979058	0.726556	0.844784	0.858509	0.593853	0.782132	0.983607	0.942529	0.949564	0.885246	0.903226	0.688782	0.94086	0.933718	0.662879	0.795181	0.920863	0.97541	0.628409	0.964912	0.645663	0.895604	0.727716	0.716954
1658	0.936709	0.655693	0.797538	0.339177	0.864745	0.955556	0.651093	0.958824	0.993865	0.62362	0.979058	0.726556	0.844784	0.858509	0.593853	0.782132	0.983607	0.942529	0.949564	0.885246	0.903226	0.688782	0.94086	0.933718	0.662879	0.795181	0.920863	0.97541	0.628409	0.964912	0.645663	0.895604	0.727716	0.716954
1503	0.898734	0.648834	0.767442	0.351989	0.851441	0.955556	0.653082	0.955882	0.989775	0.634658	0.968586	0.730061	0.852417	0.858509	0.598244	0.785266	0.983607	0.91954	0.947624	0.896175	0.908602	0.679131	0.930108	0.933718	0.651515	0.797034	0.942446	0.967213	0.635227	0.947368	0.659574	0.879121	0.727943	0.716948
1504	0.898734	0.650206	0.76881	0.352664	0.851441	0.955556	0.653082	0.955882	0.989775	0.634658	0.968586	0.729185	0.852417	0.858509	0.598244	0.785266	0.983607	0.91954	0.946654	0.896175	0.908602	0.679131	0.930108	0.933718	0.650253	0.797034	0.935252	0.967213	0.6375	0.947368	0.658756	0.879121	0.727943	0.716948
1386	0.898734	0.652949	0.786594	0.349292	0.847007	0.955556	0.656064	0.955882	0.985685	0.629139	0.968586	0.727432	0.854962	0.860421	0.615807	0.768025	0.967213	0.931034	0.947624	0.901639	0.919355	0.697226	0.930108	0.925072	0.647727	0.797034	0.942446	0.959016	0.625	0.912281	0.648936	0.895604	0.728	0.716947
1387	0.898734	0.652949	0.786594	0.349292	0.847007	0.955556	0.656064	0.955882	0.985685	0.629139	0.968586	0.727432	0.854962	0.860421	0.615807	0.768025	0.967213	0.931034	0.947624	0.901639	0.919355	0.697226	0.930108	0.925072	0.647727	0.797034	0.942446	0.959016	0.625	0.912281	0.648936	0.895604	0.728	0.716947
1491	0.898734	0.650206	0.770178	0.354686	0.851441	0.955556	0.652087	0.952941	0.989775	0.635762	0.968586	0.725679	0.852417	0.860421	0.598244	0.788401	0.983607	0.91954	0.947624	0.89071	0.913978	0.676719	0.930108	0.933718	0.651515	0.797961	0.942446	0.967213	0.634091	0.947368	0.657938	0.879121	0.727943	0.716928
1722	0.936709	0.659808	0.794802	0.335806	0.862528	0.955556	0.652087	0.958824	0.993865	0.625828	0.979058	0.723926	0.842239	0.860421	0.597146	0.782132	0.983607	0.942529	0.949564	0.89071	0.897849	0.68275	0.938172	0.930836	0.664141	0.796108	0.913669	0.967213	0.632955	0.947368	0.649755	0.895604	0.72766	0.716915
1385	0.898734	0.652949	0.787962	0.349966	0.847007	0.955556	0.656064	0.955882	0.985685	0.629139	0.968586	0.726556	0.854962	0.860421	0.614709	0.768025	0.967213	0.931034	0.947624	0.901639	0.919355	0.697226	0.930108	0.925072	0.647727	0.796108	0.942446	0.959016	0.625	0.912281	0.648936	0.895604	0.727943	0.716886
1492	0.898734	0.650206	0.770178	0.354686	0.849224	0.955556	0.652087	0.952941	0.989775	0.635762	0.968586	0.725679	0.852417	0.860421	0.598244	0.788401	0.983607	0.91954	0.947624	0.89071	0.913978	0.676719	0.930108	0.933718	0.651515	0.797961	0.942446	0.967213	0.634091	0.947368	0.657938	0.879121	0.727887	0.716866
1723	0.936709	0.659808	0.794802	0.335131	0.862528	0.955556	0.652087	0.958824	0.993865	0.625828	0.979058	0.723926	0.842239	0.860421	0.597146	0.782132	0.983607	0.942529	0.949564	0.89071	0.897849	0.68275	0.938172	0.930836	0.664141	0.796108	0.913669	0.967213	0.632955	0.947368	0.649755	0.895604	0.727603	0.716858
1724	0.936709	0.659808	0.794802	0.335131	0.862528	0.955556	0.652087	0.958824	0.993865	0.625828	0.979058	0.723926	0.842239	0.860421	0.597146	0.782132	0.983607	0.942529	0.949564	0.89071	0.897849	0.68275	0.938172	0.930836	0.664141	0.796108	0.913669	0.967213	0.632955	0.947368	0.649755	0.895604	0.727603	0.716857
1761	0.949367	0.668038	0.78933	0.332434	0.862528	0.955556	0.648111	0.964706	0.99182	0.625828	0.979058	0.730061	0.842239	0.862333	0.597146	0.782132	0.983607	0.942529	0.948594	0.896175	0.892473	0.688782	0.938172	0.930836	0.664141	0.796108	0.920863	0.967213	0.630682	0.947368	0.643208	0.895604	0.727546	0.716851
1762	0.949367	0.668038	0.78933	0.332434	0.862528	0.955556	0.648111	0.964706	0.99182	0.625828	0.979058	0.730061	0.842239	0.862333	0.597146	0.782132	0.983607	0.942529	0.948594	0.896175	0.892473	0.688782	0.938172	0.930836	0.664141	0.796108	0.920863	0.967213	0.630682	0.947368	0.643208	0.895604	0.727546	0.716851
1506	0.898734	0.650206	0.76881	0.350641	0.851441	0.955556	0.653082	0.955882	0.989775	0.634658	0.968586	0.730061	0.852417	0.858509	0.597146	0.785266	0.983607	0.91954	0.946654	0.896175	0.908602	0.679131	0.930108	0.933718	0.651515	0.797034	0.935252	0.967213	0.6375	0.947368	0.658756	0.879121	0.72783	0.71684
1755	0.949367	0.66941	0.78933	0.334457	0.862528	0.955556	0.647117	0.961765	0.99182	0.626932	0.979058	0.729185	0.842239	0.860421	0.596048	0.782132	0.983607	0.942529	0.948594	0.896175	0.892473	0.688782	0.938172	0.930836	0.664141	0.797034	0.920863	0.967213	0.629545	0.947368	0.643208	0.895604	0.727546	0.716836
1384	0.898734	0.652949	0.787962	0.348618	0.847007	0.955556	0.656064	0.955882	0.985685	0.629139	0.968586	0.727432	0.854962	0.860421	0.614709	0.768025	0.967213	0.931034	0.947624	0.901639	0.919355	0.697226	0.930108	0.925072	0.647727	0.796108	0.942446	0.959016	0.625	0.912281	0.648936	0.895604	0.727887	0.716831
1721	0.936709	0.658436	0.794802	0.335806	0.862528	0.955556	0.652087	0.958824	0.993865	0.625828	0.979058	0.723926	0.842239	0.860421	0.597146	0.782132	0.983607	0.942529	0.949564	0.89071	0.897849	0.68275	0.938172	0.930836	0.662879	0.797034	0.913669	0.967213	0.632955	0.947368	0.648936	0.895604	0.727546	0.716796
1720	0.936709	0.658436	0.794802	0.335806	0.862528	0.955556	0.652087	0.958824	0.993865	0.625828	0.979058	0.723926	0.842239	0.860421	0.597146	0.782132	0.983607	0.942529	0.949564	0.89071	0.897849	0.68275	0.938172	0.930836	0.662879	0.797034	0.913669	0.967213	0.632955	0.947368	0.648936	0.895604	0.727546	0.716795
1519	0.898734	0.654321	0.763338	0.341875	0.853659	0.955556	0.652087	0.958824	0.989775	0.630243	0.968586	0.729185	0.849873	0.858509	0.600439	0.788401	0.983607	0.91954	0.947624	0.896175	0.913978	0.68275	0.938172	0.933718	0.659091	0.796108	0.935252	0.967213	0.640909	0.947368	0.654664	0.884615	0.727716	0.716788
1507	0.898734	0.650206	0.76881	0.350641	0.851441	0.955556	0.653082	0.955882	0.989775	0.634658	0.968586	0.730061	0.852417	0.858509	0.596048	0.785266	0.983607	0.91954	0.946654	0.896175	0.908602	0.679131	0.930108	0.933718	0.651515	0.797034	0.935252	0.967213	0.6375	0.947368	0.658756	0.879121	0.727773	0.71678
1383	0.898734	0.652949	0.787962	0.348618	0.847007	0.955556	0.657058	0.955882	0.985685	0.629139	0.968586	0.727432	0.854962	0.860421	0.613611	0.766458	0.967213	0.931034	0.947624	0.901639	0.919355	0.697226	0.930108	0.925072	0.647727	0.796108	0.942446	0.959016	0.625	0.912281	0.648936	0.895604	0.72783	0.716771
1490	0.898734	0.651578	0.770178	0.351989	0.851441	0.955556	0.653082	0.952941	0.989775	0.635762	0.968586	0.725679	0.852417	0.860421	0.597146	0.786834	0.983607	0.91954	0.946654	0.89071	0.913978	0.676719	0.930108	0.933718	0.651515	0.797961	0.942446	0.967213	0.634091	0.947368	0.659574	0.879121	0.727773	0.716762
1489	0.898734	0.651578	0.770178	0.351989	0.851441	0.955556	0.653082	0.952941	0.989775	0.636865	0.968586	0.724803	0.852417	0.860421	0.597146	0.786834	0.983607	0.91954	0.946654	0.89071	0.913978	0.676719	0.930108	0.933718	0.651515	0.797961	0.942446	0.967213	0.634091	0.947368	0.659574	0.879121	0.727773	0.716761
1706	0.936709	0.657064	0.79617	0.335806	0.862528	0.955556	0.654076	0.958824	0.993865	0.626932	0.979058	0.723926	0.842239	0.860421	0.598244	0.782132	0.983607	0.942529	0.948594	0.89071	0.897849	0.68275	0.938172	0.930836	0.661616	0.797034	0.913669	0.967213	0.632955	0.947368	0.646481	0.895604	0.727489	0.716739
1700	0.936709	0.657064	0.797538	0.334457	0.862528	0.955556	0.65507	0.958824	0.993865	0.628035	0.979058	0.723926	0.842239	0.860421	0.596048	0.782132	0.983607	0.942529	0.948594	0.89071	0.897849	0.683957	0.938172	0.930836	0.661616	0.797034	0.913669	0.967213	0.632955	0.947368	0.646481	0.895604	0.727489	0.716738
1701	0.936709	0.657064	0.797538	0.334457	0.862528	0.955556	0.65507	0.958824	0.993865	0.628035	0.979058	0.723926	0.842239	0.860421	0.596048	0.782132	0.983607	0.942529	0.948594	0.89071	0.897849	0.683957	0.938172	0.930836	0.661616	0.797034	0.913669	0.967213	0.632955	0.947368	0.646481	0.895604	0.727489	0.716737
1702	0.936709	0.657064	0.797538	0.334457	0.862528	0.955556	0.65507	0.958824	0.993865	0.628035	0.979058	0.723926	0.842239	0.860421	0.596048	0.782132	0.983607	0.942529	0.948594	0.89071	0.897849	0.683957	0.938172	0.930836	0.661616	0.797034	0.913669	0.967213	0.632955	0.947368	0.646481	0.895604	0.727489	0.716737
1509	0.898734	0.650206	0.767442	0.348618	0.851441	0.955556	0.65507	0.955882	0.989775	0.634658	0.968586	0.729185	0.852417	0.858509	0.597146	0.785266	0.983607	0.91954	0.946654	0.896175	0.908602	0.680338	0.930108	0.933718	0.651515	0.796108	0.935252	0.967213	0.638636	0.947368	0.658756	0.879121	0.727716	0.716734
1510	0.898734	0.650206	0.767442	0.347943	0.851441	0.955556	0.656064	0.955882	0.989775	0.634658	0.968586	0.729185	0.852417	0.858509	0.598244	0.785266	0.983607	0.91954	0.946654	0.896175	0.908602	0.680338	0.930108	0.933718	0.651515	0.796108	0.935252	0.967213	0.6375	0.947368	0.658756	0.879121	0.727716	0.716734
1518	0.898734	0.654321	0.763338	0.341875	0.853659	0.955556	0.652087	0.958824	0.989775	0.629139	0.968586	0.729185	0.849873	0.858509	0.600439	0.788401	0.983607	0.91954	0.947624	0.896175	0.913978	0.68275	0.938172	0.933718	0.659091	0.796108	0.935252	0.967213	0.640909	0.947368	0.654664	0.884615	0.72766	0.71673
1508	0.898734	0.650206	0.767442	0.350641	0.851441	0.955556	0.653082	0.955882	0.989775	0.634658	0.968586	0.730061	0.852417	0.858509	0.596048	0.785266	0.983607	0.91954	0.946654	0.896175	0.908602	0.679131	0.930108	0.933718	0.651515	0.797034	0.935252	0.967213	0.6375	0.947368	0.658756	0.879121	0.727716	0.716723
1756	0.949367	0.66941	0.78933	0.334457	0.862528	0.955556	0.647117	0.961765	0.99182	0.626932	0.979058	0.729185	0.842239	0.860421	0.596048	0.782132	0.983607	0.942529	0.948594	0.896175	0.892473	0.688782	0.938172	0.930836	0.664141	0.795181	0.920863	0.967213	0.629545	0.947368	0.643208	0.895604	0.727433	0.716721
1708	0.936709	0.657064	0.79617	0.33648	0.862528	0.955556	0.654076	0.958824	0.993865	0.625828	0.979058	0.723926	0.842239	0.860421	0.598244	0.782132	0.983607	0.942529	0.948594	0.89071	0.897849	0.68275	0.938172	0.930836	0.661616	0.795181	0.913669	0.967213	0.634091	0.947368	0.646481	0.895604	0.727433	0.716684
1709	0.936709	0.657064	0.79617	0.33648	0.862528	0.955556	0.654076	0.958824	0.993865	0.625828	0.979058	0.723926	0.842239	0.860421	0.598244	0.782132	0.983607	0.942529	0.948594	0.89071	0.897849	0.68275	0.938172	0.930836	0.661616	0.795181	0.913669	0.967213	0.634091	0.947368	0.646481	0.895604	0.727433	0.716684
1713	0.936709	0.658436	0.79617	0.335131	0.862528	0.955556	0.653082	0.958824	0.993865	0.625828	0.979058	0.723926	0.842239	0.860421	0.598244	0.782132	0.983607	0.942529	0.948594	0.89071	0.897849	0.68275	0.938172	0.930836	0.661616	0.795181	0.913669	0.967213	0.634091	0.947368	0.648118	0.895604	0.727433	0.716683
1714	0.936709	0.658436	0.79617	0.335131	0.862528	0.955556	0.653082	0.958824	0.993865	0.625828	0.979058	0.723926	0.842239	0.860421	0.598244	0.782132	0.983607	0.942529	0.948594	0.89071	0.897849	0.68275	0.938172	0.930836	0.661616	0.795181	0.913669	0.967213	0.634091	0.947368	0.648118	0.895604	0.727433	0.716683
1704	0.936709	0.657064	0.79617	0.335131	0.862528	0.955556	0.654076	0.958824	0.993865	0.626932	0.979058	0.723926	0.842239	0.860421	0.598244	0.782132	0.983607	0.942529	0.948594	0.89071	0.897849	0.68275	0.938172	0.930836	0.661616	0.797034	0.913669	0.967213	0.632955	0.947368	0.646481	0.895604	0.727433	0.716682
1705	0.936709	0.657064	0.79617	0.335131	0.862528	0.955556	0.654076	0.958824	0.993865	0.626932	0.979058	0.723926	0.842239	0.860421	0.598244	0.782132	0.983607	0.942529	0.948594	0.89071	0.897849	0.68275	0.938172	0.930836	0.661616	0.797034	0.913669	0.967213	0.632955	0.947368	0.646481	0.895604	0.727433	0.716682
1521	0.898734	0.654321	0.763338	0.341875	0.853659	0.955556	0.652087	0.958824	0.989775	0.630243	0.968586	0.729185	0.849873	0.858509	0.600439	0.788401	0.983607	0.91954	0.947624	0.896175	0.908602	0.68275	0.938172	0.933718	0.659091	0.795181	0.935252	0.967213	0.640909	0.947368	0.654664	0.884615	0.727603	0.716673
1522	0.898734	0.654321	0.763338	0.341875	0.853659	0.955556	0.652087	0.958824	0.989775	0.630243	0.968586	0.729185	0.849873	0.858509	0.600439	0.788401	0.983607	0.91954	0.947624	0.896175	0.908602	0.68275	0.938172	0.933718	0.659091	0.795181	0.935252	0.967213	0.640909	0.947368	0.654664	0.884615	0.727603	0.716673
1523	0.898734	0.654321	0.763338	0.341875	0.853659	0.955556	0.652087	0.958824	0.989775	0.630243	0.968586	0.729185	0.849873	0.858509	0.600439	0.788401	0.983607	0.91954	0.947624	0.896175	0.908602	0.68275	0.938172	0.933718	0.659091	0.795181	0.935252	0.967213	0.640909	0.947368	0.654664	0.884615	0.727603	0.716673
1520	0.898734	0.654321	0.763338	0.341875	0.853659	0.955556	0.652087	0.958824	0.989775	0.630243	0.968586	0.728309	0.849873	0.858509	0.600439	0.788401	0.983607	0.91954	0.947624	0.896175	0.908602	0.68275	0.938172	0.933718	0.659091	0.796108	0.935252	0.967213	0.640909	0.947368	0.654664	0.884615	0.727603	0.716669
1757	0.949367	0.66941	0.78933	0.333783	0.862528	0.955556	0.646123	0.961765	0.99182	0.626932	0.979058	0.730061	0.842239	0.860421	0.596048	0.782132	0.983607	0.942529	0.948594	0.896175	0.892473	0.688782	0.938172	0.930836	0.664141	0.795181	0.920863	0.967213	0.629545	0.947368	0.643208	0.895604	0.727376	0.716664
1759	0.949367	0.66941	0.78933	0.333783	0.862528	0.955556	0.646123	0.961765	0.99182	0.626932	0.979058	0.730061	0.842239	0.860421	0.596048	0.782132	0.983607	0.942529	0.948594	0.896175	0.892473	0.688782	0.938172	0.930836	0.664141	0.795181	0.920863	0.967213	0.629545	0.947368	0.643208	0.895604	0.727376	0.716662
1375	0.898734	0.652949	0.787962	0.349292	0.847007	0.955556	0.656064	0.955882	0.985685	0.624724	0.968586	0.727432	0.854962	0.858509	0.613611	0.763323	0.967213	0.931034	0.947624	0.907104	0.919355	0.700844	0.930108	0.925072	0.647727	0.794254	0.935252	0.959016	0.628409	0.912281	0.649755	0.895604	0.727716	0.71663
1710	0.936709	0.658436	0.79617	0.335131	0.862528	0.955556	0.653082	0.958824	0.993865	0.625828	0.979058	0.723926	0.842239	0.860421	0.598244	0.782132	0.983607	0.942529	0.948594	0.89071	0.897849	0.68275	0.938172	0.930836	0.661616	0.795181	0.913669	0.967213	0.632955	0.947368	0.648118	0.895604	0.727376	0.716624
1711	0.936709	0.658436	0.79617	0.335131	0.862528	0.955556	0.653082	0.958824	0.993865	0.625828	0.979058	0.723926	0.842239	0.860421	0.598244	0.782132	0.983607	0.942529	0.948594	0.89071	0.897849	0.68275	0.938172	0.930836	0.661616	0.795181	0.913669	0.967213	0.632955	0.947368	0.648118	0.895604	0.727376	0.716624
1712	0.936709	0.658436	0.79617	0.335131	0.862528	0.955556	0.653082	0.958824	0.993865	0.625828	0.979058	0.723926	0.842239	0.860421	0.598244	0.782132	0.983607	0.942529	0.948594	0.89071	0.897849	0.68275	0.938172	0.930836	0.661616	0.795181	0.913669	0.967213	0.632955	0.947368	0.648118	0.895604	0.727376	0.716624
1715	0.936709	0.658436	0.79617	0.335131	0.862528	0.955556	0.653082	0.958824	0.993865	0.625828	0.979058	0.723926	0.842239	0.860421	0.598244	0.782132	0.983607	0.942529	0.948594	0.89071	0.897849	0.68275	0.938172	0.930836	0.661616	0.795181	0.913669	0.967213	0.634091	0.947368	0.6473	0.895604	0.727376	0.716623
1718	0.936709	0.658436	0.79617	0.335131	0.862528	0.955556	0.652087	0.958824	0.993865	0.625828	0.979058	0.723926	0.842239	0.860421	0.598244	0.782132	0.983607	0.942529	0.948594	0.89071	0.897849	0.68275	0.938172	0.930836	0.661616	0.797034	0.913669	0.967213	0.632955	0.947368	0.6473	0.895604	0.727376	0.716623
1719	0.936709	0.658436	0.79617	0.335131	0.862528	0.955556	0.652087	0.958824	0.993865	0.625828	0.979058	0.723926	0.842239	0.860421	0.598244	0.782132	0.983607	0.942529	0.948594	0.89071	0.897849	0.68275	0.938172	0.930836	0.661616	0.797034	0.913669	0.967213	0.632955	0.947368	0.6473	0.895604	0.727376	0.716623
1699	0.936709	0.657064	0.797538	0.334457	0.862528	0.955556	0.654076	0.958824	0.993865	0.628035	0.979058	0.723926	0.842239	0.860421	0.596048	0.782132	0.983607	0.942529	0.948594	0.89071	0.897849	0.683957	0.938172	0.930836	0.661616	0.796108	0.913669	0.967213	0.632955	0.947368	0.646481	0.895604	0.727376	0.716621
1735	0.949367	0.668038	0.79617	0.331086	0.862528	0.955556	0.649105	0.961765	0.99182	0.63245	0.979058	0.726556	0.842239	0.860421	0.596048	0.783699	0.983607	0.942529	0.948594	0.89071	0.892473	0.686369	0.935484	0.930836	0.661616	0.795181	0.920863	0.967213	0.629545	0.947368	0.643208	0.895604	0.727319	0.716607
1758	0.949367	0.66941	0.78933	0.333109	0.862528	0.955556	0.646123	0.961765	0.99182	0.626932	0.979058	0.730061	0.842239	0.860421	0.596048	0.782132	0.983607	0.942529	0.948594	0.896175	0.892473	0.688782	0.938172	0.930836	0.664141	0.795181	0.920863	0.967213	0.629545	0.947368	0.643208	0.895604	0.727319	0.716605
1725	0.936709	0.658436	0.79617	0.333783	0.86031	0.955556	0.652087	0.958824	0.993865	0.625828	0.979058	0.72305	0.842239	0.862333	0.597146	0.778997	0.983607	0.942529	0.949564	0.89071	0.897849	0.683957	0.938172	0.930836	0.665404	0.796108	0.913669	0.967213	0.634091	0.947368	0.6473	0.895604	0.727319	0.71656
1703	0.936709	0.657064	0.797538	0.334457	0.862528	0.955556	0.654076	0.958824	0.993865	0.626932	0.979058	0.723926	0.842239	0.860421	0.596048	0.782132	0.983607	0.942529	0.948594	0.89071	0.897849	0.68275	0.938172	0.930836	0.661616	0.797034	0.913669	0.967213	0.631818	0.947368	0.6473	0.895604	0.727319	0.716557
1525	0.898734	0.654321	0.763338	0.342549	0.853659	0.955556	0.652087	0.958824	0.989775	0.628035	0.968586	0.728309	0.852417	0.858509	0.600439	0.789969	0.983607	0.91954	0.947624	0.896175	0.908602	0.68275	0.938172	0.933718	0.657828	0.794254	0.935252	0.967213	0.642045	0.947368	0.653846	0.884615	0.727489	0.716556
1760	0.949367	0.668038	0.78933	0.332434	0.862528	0.955556	0.646123	0.961765	0.99182	0.626932	0.979058	0.730061	0.842239	0.860421	0.596048	0.782132	0.983607	0.942529	0.948594	0.896175	0.892473	0.688782	0.938172	0.930836	0.664141	0.795181	0.920863	0.967213	0.630682	0.947368	0.643208	0.895604	0.727262	0.716551
1733	0.949367	0.668038	0.79617	0.331086	0.862528	0.955556	0.649105	0.961765	0.99182	0.63245	0.979058	0.726556	0.842239	0.860421	0.596048	0.783699	0.983607	0.942529	0.948594	0.89071	0.892473	0.685163	0.935484	0.930836	0.661616	0.795181	0.920863	0.967213	0.629545	0.947368	0.643208	0.895604	0.727262	0.716549
1734	0.949367	0.668038	0.79617	0.331086	0.862528	0.955556	0.649105	0.961765	0.99182	0.63245	0.979058	0.726556	0.842239	0.860421	0.596048	0.783699	0.983607	0.942529	0.948594	0.89071	0.892473	0.685163	0.935484	0.930836	0.661616	0.795181	0.920863	0.967213	0.629545	0.947368	0.643208	0.895604	0.727262	0.716549
1752	0.949367	0.670782	0.790698	0.333109	0.862528	0.955556	0.648111	0.961765	0.99182	0.628035	0.979058	0.728309	0.842239	0.858509	0.594951	0.783699	0.983607	0.942529	0.948594	0.896175	0.892473	0.686369	0.938172	0.930836	0.664141	0.796108	0.920863	0.967213	0.627273	0.947368	0.643208	0.895604	0.727262	0.716542
1753	0.949367	0.670782	0.790698	0.333109	0.862528	0.955556	0.648111	0.961765	0.99182	0.628035	0.979058	0.728309	0.842239	0.858509	0.594951	0.783699	0.983607	0.942529	0.948594	0.896175	0.892473	0.686369	0.938172	0.930836	0.664141	0.796108	0.920863	0.967213	0.627273	0.947368	0.643208	0.895604	0.727262	0.716542
1379	0.898734	0.652949	0.786594	0.348618	0.847007	0.955556	0.657058	0.955882	0.985685	0.62362	0.968586	0.726556	0.854962	0.860421	0.613611	0.766458	0.967213	0.931034	0.947624	0.901639	0.919355	0.698432	0.930108	0.925072	0.647727	0.796108	0.942446	0.959016	0.627273	0.912281	0.648936	0.895604	0.727603	0.716537
1380	0.898734	0.652949	0.786594	0.348618	0.847007	0.955556	0.657058	0.955882	0.985685	0.62362	0.968586	0.726556	0.854962	0.860421	0.613611	0.766458	0.967213	0.931034	0.947624	0.901639	0.919355	0.698432	0.930108	0.925072	0.647727	0.796108	0.942446	0.959016	0.627273	0.912281	0.648936	0.895604	0.727603	0.716537
1381	0.898734	0.652949	0.786594	0.348618	0.847007	0.955556	0.657058	0.955882	0.985685	0.62362	0.968586	0.726556	0.854962	0.860421	0.613611	0.766458	0.967213	0.931034	0.947624	0.901639	0.919355	0.698432	0.930108	0.925072	0.647727	0.796108	0.942446	0.959016	0.627273	0.912281	0.648936	0.895604	0.727603	0.716537
1382	0.898734	0.652949	0.786594	0.348618	0.847007	0.955556	0.657058	0.955882	0.985685	0.62362	0.968586	0.726556	0.854962	0.860421	0.613611	0.766458	0.967213	0.931034	0.947624	0.901639	0.919355	0.698432	0.930108	0.925072	0.647727	0.796108	0.942446	0.959016	0.627273	0.912281	0.648936	0.895604	0.727603	0.716537
1516	0.898734	0.651578	0.763338	0.34592	0.851441	0.955556	0.654076	0.958824	0.989775	0.633554	0.968586	0.727432	0.849873	0.860421	0.599341	0.785266	0.983607	0.91954	0.947624	0.896175	0.913978	0.680338	0.930108	0.933718	0.657828	0.796108	0.928058	0.967213	0.6375	0.947368	0.656301	0.884615	0.727489	0.716521
1517	0.898734	0.651578	0.763338	0.34592	0.851441	0.955556	0.654076	0.958824	0.989775	0.633554	0.968586	0.727432	0.849873	0.860421	0.599341	0.785266	0.983607	0.91954	0.947624	0.896175	0.913978	0.680338	0.930108	0.933718	0.657828	0.796108	0.928058	0.967213	0.6375	0.947368	0.656301	0.884615	0.727489	0.716521
1374	0.898734	0.652949	0.78933	0.350641	0.847007	0.955556	0.656064	0.955882	0.985685	0.624724	0.968586	0.726556	0.854962	0.858509	0.610318	0.761755	0.967213	0.931034	0.947624	0.907104	0.919355	0.700844	0.927419	0.925072	0.647727	0.794254	0.935252	0.959016	0.628409	0.912281	0.650573	0.895604	0.727603	0.716506
1716	0.936709	0.658436	0.79617	0.335131	0.862528	0.955556	0.652087	0.958824	0.993865	0.625828	0.979058	0.723926	0.842239	0.860421	0.598244	0.782132	0.983607	0.942529	0.948594	0.89071	0.897849	0.68275	0.938172	0.930836	0.661616	0.795181	0.913669	0.967213	0.632955	0.947368	0.6473	0.895604	0.727262	0.716506
1717	0.936709	0.658436	0.79617	0.335131	0.862528	0.955556	0.652087	0.958824	0.993865	0.625828	0.979058	0.723926	0.842239	0.860421	0.598244	0.782132	0.983607	0.942529	0.948594	0.89071	0.897849	0.68275	0.938172	0.930836	0.661616	0.795181	0.913669	0.967213	0.632955	0.947368	0.6473	0.895604	0.727262	0.716506
1741	0.949367	0.66941	0.794802	0.330411	0.864745	0.955556	0.649105	0.961765	0.99182	0.630243	0.979058	0.727432	0.842239	0.858509	0.597146	0.783699	0.983607	0.942529	0.947624	0.89071	0.892473	0.685163	0.935484	0.930836	0.661616	0.795181	0.920863	0.967213	0.629545	0.947368	0.644026	0.895604	0.727206	0.716492
1736	0.949367	0.668038	0.79617	0.330411	0.862528	0.955556	0.649105	0.961765	0.99182	0.630243	0.979058	0.726556	0.842239	0.860421	0.596048	0.783699	0.983607	0.942529	0.948594	0.89071	0.892473	0.686369	0.935484	0.930836	0.662879	0.795181	0.920863	0.967213	0.629545	0.947368	0.643208	0.895604	0.727206	0.716489
1754	0.949367	0.66941	0.790698	0.333783	0.862528	0.955556	0.647117	0.961765	0.99182	0.629139	0.979058	0.728309	0.842239	0.858509	0.594951	0.782132	0.983607	0.942529	0.948594	0.896175	0.892473	0.686369	0.938172	0.930836	0.664141	0.796108	0.920863	0.967213	0.627273	0.947368	0.643208	0.895604	0.727206	0.716482
1513	0.898734	0.651578	0.764706	0.346595	0.853659	0.955556	0.656064	0.955882	0.989775	0.634658	0.968586	0.728309	0.849873	0.858509	0.598244	0.785266	0.983607	0.91954	0.946654	0.896175	0.913978	0.676719	0.930108	0.933718	0.656566	0.795181	0.928058	0.967213	0.638636	0.947368	0.656301	0.884615	0.727433	0.716454
1740	0.949367	0.66941	0.794802	0.330411	0.864745	0.955556	0.649105	0.961765	0.99182	0.630243	0.979058	0.726556	0.842239	0.858509	0.597146	0.783699	0.983607	0.942529	0.947624	0.89071	0.892473	0.685163	0.935484	0.930836	0.661616	0.795181	0.920863	0.967213	0.629545	0.947368	0.644026	0.895604	0.727149	0.716438
1743	0.949367	0.668038	0.794802	0.330411	0.864745	0.955556	0.650099	0.961765	0.99182	0.630243	0.979058	0.728309	0.842239	0.858509	0.596048	0.783699	0.983607	0.942529	0.947624	0.89071	0.892473	0.683957	0.935484	0.930836	0.661616	0.795181	0.920863	0.967213	0.629545	0.947368	0.644026	0.895604	0.727149	0.716435
1744	0.949367	0.668038	0.794802	0.330411	0.864745	0.955556	0.650099	0.961765	0.99182	0.630243	0.979058	0.728309	0.842239	0.858509	0.596048	0.783699	0.983607	0.942529	0.947624	0.89071	0.892473	0.683957	0.935484	0.930836	0.661616	0.795181	0.920863	0.967213	0.629545	0.947368	0.644026	0.895604	0.727149	0.716435
1745	0.949367	0.668038	0.794802	0.330411	0.864745	0.955556	0.650099	0.961765	0.99182	0.630243	0.979058	0.728309	0.842239	0.858509	0.596048	0.783699	0.983607	0.942529	0.947624	0.89071	0.892473	0.683957	0.935484	0.930836	0.661616	0.795181	0.920863	0.967213	0.629545	0.947368	0.644026	0.895604	0.727149	0.716434
1742	0.949367	0.668038	0.794802	0.330411	0.864745	0.955556	0.649105	0.961765	0.99182	0.630243	0.979058	0.727432	0.842239	0.858509	0.597146	0.783699	0.983607	0.942529	0.947624	0.89071	0.892473	0.685163	0.935484	0.930836	0.661616	0.795181	0.920863	0.967213	0.629545	0.947368	0.644026	0.895604	0.727149	0.716432
1751	0.949367	0.670782	0.790698	0.33176	0.862528	0.955556	0.648111	0.961765	0.99182	0.628035	0.979058	0.728309	0.842239	0.858509	0.594951	0.783699	0.983607	0.942529	0.948594	0.896175	0.892473	0.686369	0.938172	0.930836	0.664141	0.796108	0.920863	0.967213	0.627273	0.947368	0.643208	0.895604	0.727149	0.71643
1698	0.936709	0.657064	0.79617	0.335131	0.862528	0.955556	0.65507	0.958824	0.993865	0.628035	0.979058	0.723926	0.83715	0.860421	0.594951	0.782132	0.983607	0.942529	0.948594	0.89071	0.897849	0.681544	0.938172	0.933718	0.661616	0.796108	0.913669	0.967213	0.631818	0.947368	0.6473	0.895604	0.727206	0.716429
1512	0.898734	0.651578	0.764706	0.34592	0.853659	0.955556	0.656064	0.955882	0.989775	0.634658	0.968586	0.728309	0.849873	0.858509	0.598244	0.785266	0.983607	0.91954	0.946654	0.896175	0.913978	0.676719	0.930108	0.933718	0.656566	0.795181	0.928058	0.967213	0.638636	0.947368	0.656301	0.884615	0.727376	0.716397
1511	0.898734	0.651578	0.764706	0.347269	0.853659	0.955556	0.656064	0.955882	0.989775	0.634658	0.968586	0.728309	0.849873	0.858509	0.598244	0.785266	0.983607	0.91954	0.946654	0.896175	0.908602	0.676719	0.930108	0.933718	0.656566	0.795181	0.928058	0.967213	0.638636	0.947368	0.655483	0.884615	0.727376	0.716391
1739	0.949367	0.66941	0.794802	0.329737	0.864745	0.955556	0.649105	0.961765	0.99182	0.630243	0.979058	0.726556	0.842239	0.858509	0.597146	0.783699	0.983607	0.942529	0.947624	0.89071	0.892473	0.686369	0.935484	0.930836	0.661616	0.795181	0.920863	0.967213	0.629545	0.947368	0.643208	0.895604	0.727092	0.716385
1524	0.898734	0.654321	0.763338	0.341875	0.853659	0.955556	0.653082	0.958824	0.989775	0.628035	0.968586	0.728309	0.847328	0.858509	0.599341	0.789969	0.983607	0.91954	0.947624	0.896175	0.908602	0.68275	0.938172	0.933718	0.657828	0.794254	0.935252	0.967213	0.642045	0.947368	0.653846	0.884615	0.727319	0.716381
1526	0.898734	0.654321	0.763338	0.342549	0.853659	0.955556	0.652087	0.958824	0.989775	0.628035	0.968586	0.728309	0.852417	0.858509	0.600439	0.789969	0.983607	0.91954	0.947624	0.896175	0.908602	0.68275	0.938172	0.933718	0.657828	0.794254	0.935252	0.967213	0.640909	0.947368	0.652209	0.884615	0.727319	0.716381
1486	0.898734	0.651578	0.76881	0.351315	0.849224	0.955556	0.656064	0.952941	0.989775	0.635762	0.968586	0.72305	0.852417	0.860421	0.598244	0.785266	0.983607	0.91954	0.947624	0.89071	0.913978	0.675513	0.930108	0.933718	0.650253	0.797961	0.942446	0.967213	0.635227	0.947368	0.658756	0.868132	0.727433	0.716379
1376	0.898734	0.652949	0.786594	0.347269	0.847007	0.955556	0.656064	0.955882	0.985685	0.622517	0.968586	0.727432	0.854962	0.860421	0.612514	0.766458	0.967213	0.931034	0.947624	0.901639	0.919355	0.699638	0.930108	0.925072	0.64899	0.796108	0.942446	0.959016	0.627273	0.912281	0.648118	0.895604	0.727433	0.716361
1377	0.898734	0.652949	0.786594	0.347943	0.847007	0.955556	0.656064	0.955882	0.985685	0.622517	0.968586	0.726556	0.854962	0.860421	0.613611	0.766458	0.967213	0.931034	0.947624	0.901639	0.919355	0.699638	0.930108	0.925072	0.647727	0.796108	0.942446	0.959016	0.627273	0.912281	0.648118	0.895604	0.727433	0.716361
1378	0.898734	0.652949	0.786594	0.348618	0.847007	0.955556	0.656064	0.955882	0.985685	0.621413	0.968586	0.725679	0.854962	0.860421	0.613611	0.766458	0.967213	0.931034	0.947624	0.901639	0.919355	0.699638	0.930108	0.925072	0.647727	0.796108	0.942446	0.959016	0.627273	0.912281	0.648936	0.895604	0.727433	0.71636
1514	0.898734	0.651578	0.764706	0.34592	0.853659	0.955556	0.656064	0.955882	0.989775	0.634658	0.968586	0.728309	0.849873	0.858509	0.598244	0.785266	0.983607	0.91954	0.946654	0.896175	0.913978	0.676719	0.930108	0.933718	0.656566	0.795181	0.928058	0.967213	0.638636	0.947368	0.655483	0.884615	0.727319	0.716337
1488	0.898734	0.651578	0.76881	0.352664	0.849224	0.955556	0.653082	0.952941	0.989775	0.636865	0.968586	0.72305	0.852417	0.860421	0.597146	0.786834	0.983607	0.91954	0.946654	0.89071	0.913978	0.675513	0.930108	0.933718	0.651515	0.797961	0.942446	0.967213	0.635227	0.947368	0.657938	0.868132	0.727376	0.716328
1737	0.949367	0.66941	0.794802	0.329737	0.864745	0.955556	0.649105	0.961765	0.99182	0.630243	0.979058	0.726556	0.842239	0.858509	0.596048	0.783699	0.983607	0.942529	0.947624	0.89071	0.892473	0.686369	0.935484	0.930836	0.661616	0.795181	0.920863	0.967213	0.629545	0.947368	0.643208	0.895604	0.727035	0.716324
1738	0.949367	0.66941	0.794802	0.329737	0.864745	0.955556	0.649105	0.961765	0.99182	0.630243	0.979058	0.726556	0.842239	0.858509	0.596048	0.783699	0.983607	0.942529	0.947624	0.89071	0.892473	0.686369	0.935484	0.930836	0.661616	0.795181	0.920863	0.967213	0.629545	0.947368	0.643208	0.895604	0.727035	0.716324
1478	0.898734	0.651578	0.767442	0.351989	0.849224	0.955556	0.657058	0.952941	0.989775	0.636865	0.968586	0.722174	0.852417	0.860421	0.598244	0.783699	0.983607	0.91954	0.947624	0.89071	0.913978	0.675513	0.930108	0.933718	0.646465	0.797961	0.942446	0.967213	0.636364	0.947368	0.659574	0.868132	0.727376	0.7163
1479	0.898734	0.651578	0.767442	0.351989	0.849224	0.955556	0.657058	0.952941	0.989775	0.636865	0.968586	0.722174	0.852417	0.860421	0.598244	0.783699	0.983607	0.91954	0.947624	0.89071	0.913978	0.675513	0.930108	0.933718	0.646465	0.797961	0.942446	0.967213	0.636364	0.947368	0.659574	0.868132	0.727376	0.7163
1373	0.898734	0.651578	0.787962	0.350641	0.844789	0.955556	0.654076	0.955882	0.985685	0.624724	0.968586	0.727432	0.854962	0.858509	0.613611	0.761755	0.967213	0.931034	0.947624	0.907104	0.919355	0.697226	0.927419	0.925072	0.647727	0.793327	0.935252	0.959016	0.630682	0.912281	0.649755	0.895604	0.727376	0.716272
1749	0.949367	0.668038	0.794802	0.329063	0.864745	0.955556	0.650099	0.961765	0.99182	0.630243	0.979058	0.727432	0.842239	0.858509	0.596048	0.783699	0.983607	0.942529	0.947624	0.89071	0.892473	0.683957	0.935484	0.930836	0.662879	0.795181	0.920863	0.967213	0.628409	0.947368	0.644026	0.895604	0.726979	0.716264
1750	0.949367	0.668038	0.794802	0.329063	0.864745	0.955556	0.650099	0.961765	0.99182	0.630243	0.979058	0.727432	0.842239	0.858509	0.596048	0.783699	0.983607	0.942529	0.947624	0.89071	0.892473	0.683957	0.935484	0.930836	0.662879	0.795181	0.920863	0.967213	0.628409	0.947368	0.644026	0.895604	0.726979	0.716264
1746	0.949367	0.668038	0.794802	0.329737	0.864745	0.955556	0.650099	0.961765	0.99182	0.630243	0.979058	0.727432	0.842239	0.858509	0.596048	0.783699	0.983607	0.942529	0.947624	0.89071	0.892473	0.683957	0.935484	0.930836	0.661616	0.795181	0.920863	0.967213	0.628409	0.947368	0.644026	0.895604	0.726979	0.716259
1747	0.949367	0.668038	0.794802	0.329737	0.864745	0.955556	0.650099	0.961765	0.99182	0.630243	0.979058	0.727432	0.842239	0.858509	0.596048	0.783699	0.983607	0.942529	0.947624	0.89071	0.892473	0.683957	0.935484	0.930836	0.661616	0.795181	0.920863	0.967213	0.628409	0.947368	0.644026	0.895604	0.726979	0.716259
1697	0.936709	0.655693	0.79617	0.335131	0.862528	0.955556	0.65507	0.958824	0.993865	0.626932	0.979058	0.724803	0.83715	0.860421	0.594951	0.780564	0.983607	0.942529	0.949564	0.89071	0.897849	0.681544	0.938172	0.933718	0.660354	0.797034	0.913669	0.967213	0.630682	0.947368	0.646481	0.895604	0.727035	0.716255
1484	0.898734	0.651578	0.767442	0.350641	0.849224	0.955556	0.656064	0.952941	0.989775	0.636865	0.968586	0.72305	0.852417	0.860421	0.598244	0.785266	0.983607	0.91954	0.947624	0.89071	0.913978	0.675513	0.930108	0.933718	0.647727	0.797961	0.942446	0.967213	0.635227	0.947368	0.659574	0.868132	0.727319	0.716254
1483	0.898734	0.651578	0.767442	0.351315	0.849224	0.955556	0.656064	0.952941	0.989775	0.636865	0.968586	0.72305	0.852417	0.860421	0.598244	0.782132	0.983607	0.91954	0.947624	0.89071	0.913978	0.675513	0.930108	0.933718	0.647727	0.797961	0.942446	0.967213	0.636364	0.947368	0.659574	0.868132	0.727319	0.716248
1683	0.936709	0.655693	0.797538	0.337154	0.864745	0.955556	0.658052	0.958824	0.993865	0.625828	0.979058	0.727432	0.83715	0.860421	0.596048	0.780564	0.983607	0.942529	0.948594	0.89071	0.892473	0.680338	0.938172	0.933718	0.661616	0.796108	0.913669	0.967213	0.625	0.947368	0.644845	0.89011	0.727035	0.71624
1675	0.936709	0.655693	0.797538	0.33648	0.864745	0.955556	0.65507	0.958824	0.993865	0.622517	0.979058	0.728309	0.834606	0.858509	0.598244	0.778997	0.983607	0.942529	0.948594	0.89071	0.892473	0.686369	0.938172	0.933718	0.662879	0.796108	0.920863	0.967213	0.622727	0.947368	0.645663	0.895604	0.727035	0.71622
1528	0.898734	0.658436	0.766074	0.341875	0.853659	0.955556	0.652087	0.958824	0.989775	0.626932	0.968586	0.728309	0.849873	0.858509	0.601537	0.791536	0.983607	0.91954	0.948594	0.896175	0.908602	0.680338	0.938172	0.933718	0.65404	0.7924	0.935252	0.967213	0.638636	0.947368	0.653028	0.884615	0.727149	0.716214
1529	0.898734	0.658436	0.766074	0.341875	0.853659	0.955556	0.652087	0.958824	0.989775	0.626932	0.968586	0.728309	0.849873	0.858509	0.601537	0.791536	0.983607	0.91954	0.948594	0.896175	0.908602	0.680338	0.938172	0.933718	0.65404	0.7924	0.935252	0.967213	0.638636	0.947368	0.653028	0.884615	0.727149	0.716214
1487	0.898734	0.651578	0.76881	0.351315	0.849224	0.955556	0.654076	0.952941	0.989775	0.635762	0.968586	0.72305	0.852417	0.860421	0.598244	0.785266	0.983607	0.91954	0.947624	0.89071	0.913978	0.674306	0.930108	0.933718	0.650253	0.797961	0.942446	0.967213	0.635227	0.947368	0.658756	0.868132	0.727262	0.716203
1485	0.898734	0.651578	0.767442	0.350641	0.849224	0.955556	0.656064	0.952941	0.989775	0.636865	0.968586	0.72305	0.852417	0.860421	0.598244	0.785266	0.983607	0.91954	0.947624	0.89071	0.913978	0.675513	0.930108	0.933718	0.647727	0.797961	0.942446	0.967213	0.635227	0.947368	0.658756	0.868132	0.727262	0.716199
1696	0.936709	0.655693	0.79617	0.335806	0.862528	0.955556	0.65507	0.958824	0.993865	0.626932	0.979058	0.723926	0.83715	0.860421	0.594951	0.780564	0.983607	0.942529	0.949564	0.89071	0.897849	0.681544	0.938172	0.933718	0.660354	0.797034	0.913669	0.967213	0.630682	0.947368	0.645663	0.895604	0.726979	0.716193
1481	0.898734	0.651578	0.767442	0.351315	0.849224	0.955556	0.656064	0.952941	0.989775	0.636865	0.968586	0.722174	0.852417	0.860421	0.598244	0.782132	0.983607	0.91954	0.947624	0.89071	0.913978	0.675513	0.930108	0.933718	0.647727	0.797961	0.942446	0.967213	0.636364	0.947368	0.659574	0.868132	0.727262	0.716185
1482	0.898734	0.651578	0.767442	0.351315	0.849224	0.955556	0.656064	0.952941	0.989775	0.636865	0.968586	0.722174	0.852417	0.860421	0.598244	0.782132	0.983607	0.91954	0.947624	0.89071	0.913978	0.675513	0.930108	0.933718	0.647727	0.797961	0.942446	0.967213	0.636364	0.947368	0.659574	0.868132	0.727262	0.716185
1480	0.898734	0.651578	0.767442	0.351315	0.849224	0.955556	0.656064	0.952941	0.989775	0.636865	0.968586	0.722174	0.852417	0.860421	0.598244	0.783699	0.983607	0.91954	0.947624	0.89071	0.913978	0.675513	0.930108	0.933718	0.646465	0.797961	0.942446	0.967213	0.636364	0.947368	0.659574	0.868132	0.727262	0.716183
1748	0.949367	0.668038	0.794802	0.329063	0.864745	0.955556	0.650099	0.961765	0.99182	0.630243	0.979058	0.727432	0.842239	0.856597	0.596048	0.783699	0.983607	0.942529	0.947624	0.89071	0.892473	0.683957	0.935484	0.930836	0.661616	0.795181	0.920863	0.967213	0.628409	0.947368	0.644026	0.895604	0.726865	0.716143
1680	0.936709	0.655693	0.797538	0.337829	0.864745	0.955556	0.65507	0.958824	0.993865	0.62362	0.979058	0.726556	0.83715	0.860421	0.596048	0.778997	0.983607	0.942529	0.948594	0.89071	0.892473	0.683957	0.938172	0.933718	0.662879	0.796108	0.920863	0.967213	0.625	0.947368	0.644026	0.89011	0.726922	0.716117
1678	0.936709	0.655693	0.797538	0.338503	0.864745	0.955556	0.65507	0.958824	0.993865	0.62362	0.979058	0.726556	0.834606	0.860421	0.596048	0.778997	0.983607	0.942529	0.948594	0.89071	0.892473	0.683957	0.938172	0.933718	0.662879	0.796108	0.920863	0.967213	0.625	0.947368	0.644026	0.89011	0.726922	0.716113
1679	0.936709	0.655693	0.797538	0.338503	0.864745	0.955556	0.65507	0.958824	0.993865	0.62362	0.979058	0.726556	0.834606	0.860421	0.596048	0.778997	0.983607	0.942529	0.948594	0.89071	0.892473	0.683957	0.938172	0.933718	0.662879	0.796108	0.920863	0.967213	0.625	0.947368	0.644026	0.89011	0.726922	0.716113
1515	0.898734	0.651578	0.763338	0.345246	0.853659	0.955556	0.65507	0.955882	0.989775	0.634658	0.968586	0.728309	0.849873	0.858509	0.598244	0.785266	0.983607	0.91954	0.946654	0.896175	0.913978	0.676719	0.930108	0.933718	0.656566	0.795181	0.928058	0.967213	0.638636	0.947368	0.654664	0.884615	0.727092	0.716108
1681	0.936709	0.654321	0.797538	0.337154	0.864745	0.955556	0.65507	0.958824	0.993865	0.62362	0.979058	0.726556	0.83715	0.860421	0.596048	0.778997	0.983607	0.942529	0.948594	0.89071	0.892473	0.683957	0.938172	0.933718	0.662879	0.797034	0.920863	0.967213	0.625	0.947368	0.644026	0.89011	0.726865	0.716061
1682	0.936709	0.654321	0.797538	0.337154	0.864745	0.955556	0.65507	0.958824	0.993865	0.62362	0.979058	0.726556	0.83715	0.860421	0.596048	0.778997	0.983607	0.942529	0.948594	0.89071	0.892473	0.683957	0.938172	0.933718	0.662879	0.797034	0.920863	0.967213	0.625	0.947368	0.644026	0.89011	0.726865	0.716061
1669	0.936709	0.655693	0.79617	0.337829	0.864745	0.955556	0.654076	0.958824	0.993865	0.622517	0.979058	0.728309	0.834606	0.858509	0.596048	0.778997	0.983607	0.942529	0.948594	0.89071	0.892473	0.686369	0.938172	0.933718	0.662879	0.795181	0.920863	0.967213	0.625	0.947368	0.644026	0.895604	0.726865	0.716052
1670	0.936709	0.655693	0.79617	0.337829	0.864745	0.955556	0.654076	0.958824	0.993865	0.622517	0.979058	0.728309	0.834606	0.858509	0.596048	0.778997	0.983607	0.942529	0.948594	0.89071	0.892473	0.686369	0.938172	0.933718	0.662879	0.795181	0.920863	0.967213	0.625	0.947368	0.644026	0.895604	0.726865	0.716052
1692	0.936709	0.658436	0.797538	0.335806	0.862528	0.955556	0.656064	0.958824	0.993865	0.625828	0.979058	0.72305	0.83715	0.858509	0.594951	0.778997	0.983607	0.942529	0.948594	0.89071	0.892473	0.681544	0.938172	0.933718	0.661616	0.797034	0.913669	0.967213	0.629545	0.947368	0.644845	0.895604	0.726809	0.716017
1693	0.936709	0.658436	0.797538	0.335806	0.862528	0.955556	0.656064	0.958824	0.993865	0.625828	0.979058	0.72305	0.83715	0.858509	0.594951	0.778997	0.983607	0.942529	0.948594	0.89071	0.892473	0.681544	0.938172	0.933718	0.661616	0.797034	0.913669	0.967213	0.629545	0.947368	0.644845	0.895604	0.726809	0.716017
1674	0.936709	0.655693	0.797538	0.33648	0.864745	0.955556	0.65507	0.958824	0.993865	0.622517	0.979058	0.728309	0.834606	0.858509	0.597146	0.778997	0.983607	0.942529	0.948594	0.89071	0.892473	0.686369	0.938172	0.933718	0.664141	0.795181	0.920863	0.967213	0.622727	0.947368	0.643208	0.895604	0.726809	0.715993
1667	0.936709	0.655693	0.79617	0.337829	0.864745	0.955556	0.653082	0.958824	0.993865	0.622517	0.979058	0.728309	0.834606	0.858509	0.596048	0.778997	0.983607	0.942529	0.948594	0.89071	0.892473	0.686369	0.938172	0.933718	0.662879	0.795181	0.920863	0.967213	0.625	0.947368	0.644026	0.895604	0.726809	0.71599
1668	0.936709	0.655693	0.79617	0.337829	0.864745	0.955556	0.653082	0.958824	0.993865	0.622517	0.979058	0.728309	0.834606	0.858509	0.596048	0.778997	0.983607	0.942529	0.948594	0.89071	0.892473	0.686369	0.938172	0.933718	0.662879	0.795181	0.920863	0.967213	0.625	0.947368	0.644026	0.895604	0.726809	0.71599
1527	0.898734	0.657064	0.766074	0.3412	0.853659	0.955556	0.652087	0.958824	0.989775	0.626932	0.968586	0.727432	0.849873	0.858509	0.601537	0.789969	0.983607	0.91954	0.948594	0.896175	0.908602	0.680338	0.938172	0.933718	0.65404	0.7924	0.935252	0.967213	0.638636	0.947368	0.653028	0.884615	0.726922	0.715976
1694	0.936709	0.657064	0.79617	0.335806	0.862528	0.955556	0.65507	0.958824	0.993865	0.625828	0.979058	0.72305	0.83715	0.858509	0.594951	0.778997	0.983607	0.942529	0.948594	0.89071	0.892473	0.681544	0.938172	0.933718	0.661616	0.797034	0.913669	0.967213	0.630682	0.947368	0.645663	0.895604	0.726752	0.715954
1695	0.936709	0.657064	0.79617	0.335806	0.862528	0.955556	0.65507	0.958824	0.993865	0.625828	0.979058	0.72305	0.83715	0.858509	0.594951	0.778997	0.983607	0.942529	0.948594	0.89071	0.892473	0.681544	0.938172	0.933718	0.661616	0.797034	0.913669	0.967213	0.630682	0.947368	0.645663	0.895604	0.726752	0.715954
1684	0.936709	0.657064	0.797538	0.33648	0.862528	0.955556	0.658052	0.958824	0.993865	0.625828	0.979058	0.724803	0.83715	0.858509	0.596048	0.778997	0.983607	0.942529	0.948594	0.89071	0.892473	0.680338	0.938172	0.933718	0.660354	0.797034	0.913669	0.967213	0.627273	0.947368	0.644026	0.89011	0.726752	0.715949
1685	0.936709	0.657064	0.797538	0.33648	0.862528	0.955556	0.658052	0.958824	0.993865	0.625828	0.979058	0.724803	0.83715	0.858509	0.596048	0.778997	0.983607	0.942529	0.948594	0.89071	0.892473	0.680338	0.938172	0.933718	0.660354	0.797034	0.913669	0.967213	0.627273	0.947368	0.644026	0.89011	0.726752	0.715949
1673	0.936709	0.655693	0.79617	0.337154	0.864745	0.955556	0.65507	0.958824	0.993865	0.622517	0.979058	0.727432	0.834606	0.858509	0.596048	0.778997	0.983607	0.942529	0.948594	0.89071	0.892473	0.686369	0.938172	0.933718	0.662879	0.795181	0.920863	0.967213	0.623864	0.947368	0.644026	0.895604	0.726752	0.715935
1671	0.936709	0.655693	0.79617	0.337154	0.864745	0.955556	0.65507	0.958824	0.993865	0.622517	0.979058	0.727432	0.834606	0.858509	0.596048	0.778997	0.983607	0.942529	0.948594	0.89071	0.892473	0.686369	0.938172	0.933718	0.662879	0.795181	0.920863	0.967213	0.623864	0.947368	0.644026	0.895604	0.726752	0.715934
1672	0.936709	0.655693	0.79617	0.337154	0.864745	0.955556	0.65507	0.958824	0.993865	0.622517	0.979058	0.727432	0.834606	0.858509	0.596048	0.778997	0.983607	0.942529	0.948594	0.89071	0.892473	0.686369	0.938172	0.933718	0.662879	0.795181	0.920863	0.967213	0.623864	0.947368	0.644026	0.895604	0.726752	0.715934
1664	0.936709	0.655693	0.79617	0.337829	0.864745	0.955556	0.653082	0.958824	0.993865	0.622517	0.979058	0.728309	0.834606	0.858509	0.594951	0.778997	0.983607	0.942529	0.948594	0.89071	0.892473	0.686369	0.938172	0.933718	0.664141	0.794254	0.920863	0.967213	0.625	0.947368	0.644026	0.895604	0.726752	0.715932
1666	0.936709	0.655693	0.79617	0.337829	0.864745	0.955556	0.653082	0.958824	0.993865	0.622517	0.979058	0.728309	0.834606	0.858509	0.596048	0.778997	0.983607	0.942529	0.948594	0.89071	0.892473	0.686369	0.938172	0.933718	0.662879	0.795181	0.920863	0.967213	0.625	0.947368	0.643208	0.895604	0.726752	0.715929
1689	0.936709	0.658436	0.79617	0.337154	0.862528	0.955556	0.657058	0.958824	0.993865	0.625828	0.979058	0.724803	0.83715	0.858509	0.594951	0.778997	0.983607	0.942529	0.948594	0.89071	0.892473	0.681544	0.938172	0.933718	0.661616	0.796108	0.906475	0.967213	0.627273	0.947368	0.643208	0.895604	0.726695	0.715894
1690	0.936709	0.658436	0.79617	0.337154	0.862528	0.955556	0.657058	0.958824	0.993865	0.625828	0.979058	0.724803	0.83715	0.858509	0.594951	0.778997	0.983607	0.942529	0.948594	0.89071	0.892473	0.681544	0.938172	0.933718	0.661616	0.796108	0.906475	0.967213	0.627273	0.947368	0.643208	0.895604	0.726695	0.715894
1663	0.936709	0.655693	0.79617	0.337829	0.864745	0.955556	0.652087	0.958824	0.993865	0.622517	0.979058	0.728309	0.834606	0.858509	0.594951	0.778997	0.983607	0.942529	0.948594	0.89071	0.892473	0.686369	0.938172	0.933718	0.664141	0.794254	0.920863	0.967213	0.625	0.947368	0.644026	0.895604	0.726695	0.715875
1665	0.936709	0.655693	0.79617	0.337829	0.864745	0.955556	0.653082	0.958824	0.993865	0.622517	0.979058	0.728309	0.834606	0.858509	0.594951	0.778997	0.983607	0.942529	0.948594	0.89071	0.892473	0.686369	0.938172	0.933718	0.662879	0.794254	0.920863	0.967213	0.625	0.947368	0.644026	0.895604	0.726695	0.715871
1676	0.936709	0.655693	0.797538	0.337154	0.864745	0.955556	0.65507	0.958824	0.993865	0.622517	0.979058	0.727432	0.834606	0.858509	0.598244	0.778997	0.983607	0.942529	0.948594	0.89071	0.892473	0.685163	0.938172	0.933718	0.661616	0.795181	0.920863	0.967213	0.622727	0.947368	0.644026	0.89011	0.726695	0.715868
1677	0.936709	0.655693	0.797538	0.337154	0.864745	0.955556	0.65507	0.958824	0.993865	0.622517	0.979058	0.727432	0.834606	0.858509	0.598244	0.778997	0.983607	0.942529	0.948594	0.89071	0.892473	0.685163	0.938172	0.933718	0.661616	0.795181	0.920863	0.967213	0.622727	0.947368	0.644026	0.89011	0.726695	0.715868
1687	0.936709	0.658436	0.797538	0.337829	0.862528	0.955556	0.656064	0.958824	0.993865	0.624724	0.979058	0.724803	0.83715	0.858509	0.594951	0.778997	0.983607	0.942529	0.948594	0.89071	0.892473	0.680338	0.938172	0.933718	0.660354	0.797034	0.906475	0.967213	0.627273	0.947368	0.644026	0.89011	0.726638	0.715832
1686	0.936709	0.657064	0.797538	0.335806	0.862528	0.955556	0.658052	0.958824	0.993865	0.624724	0.979058	0.724803	0.83715	0.858509	0.594951	0.778997	0.983607	0.942529	0.948594	0.89071	0.892473	0.680338	0.938172	0.933718	0.660354	0.797034	0.913669	0.967213	0.627273	0.947368	0.644026	0.89011	0.726582	0.715776
1688	0.936709	0.658436	0.797538	0.337829	0.862528	0.955556	0.656064	0.958824	0.993865	0.624724	0.979058	0.724803	0.83715	0.858509	0.594951	0.778997	0.983607	0.942529	0.948594	0.89071	0.892473	0.680338	0.938172	0.933718	0.660354	0.796108	0.906475	0.967213	0.627273	0.947368	0.644026	0.89011	0.726582	0.715774
1372	0.898734	0.651578	0.787962	0.348618	0.844789	0.955556	0.654076	0.955882	0.985685	0.62362	0.968586	0.727432	0.854962	0.858509	0.610318	0.761755	0.967213	0.931034	0.947624	0.907104	0.919355	0.697226	0.927419	0.925072	0.646465	0.793327	0.935252	0.959016	0.630682	0.912281	0.648936	0.895604	0.726865	0.715747
1370	0.898734	0.651578	0.787962	0.347943	0.844789	0.955556	0.65507	0.955882	0.985685	0.62362	0.968586	0.727432	0.854962	0.858509	0.611416	0.760188	0.967213	0.931034	0.947624	0.907104	0.919355	0.697226	0.927419	0.925072	0.646465	0.793327	0.935252	0.959016	0.630682	0.912281	0.648936	0.895604	0.726865	0.715741
1371	0.898734	0.651578	0.787962	0.347943	0.844789	0.955556	0.654076	0.955882	0.985685	0.62362	0.968586	0.727432	0.854962	0.858509	0.611416	0.760188	0.967213	0.931034	0.947624	0.907104	0.919355	0.697226	0.927419	0.925072	0.646465	0.793327	0.935252	0.959016	0.630682	0.912281	0.648936	0.895604	0.726809	0.715685
1691	0.936709	0.658436	0.79617	0.337154	0.862528	0.955556	0.65507	0.958824	0.993865	0.624724	0.979058	0.723926	0.83715	0.858509	0.594951	0.778997	0.983607	0.942529	0.948594	0.89071	0.892473	0.681544	0.938172	0.933718	0.661616	0.796108	0.906475	0.967213	0.626136	0.947368	0.644026	0.895604	0.726468	0.715659
88	1	0.622771	0.735978	0.531355	0.824834	1	0.597416	0.964706	0.981595	0.649007	0.984293	0.68624	0.844784	0.789675	0.642151	0.77116	1	0.988506	0.920466	0.972678	0.967742	0.628468	0.870968	0.933718	0.606061	0.819277	0.985612	0.967213	0.635227	1	0.590016	0.956044	0.727319	0.715631
1729	0.936709	0.662551	0.794802	0.329063	0.86031	0.955556	0.650099	0.958824	0.99182	0.626932	0.979058	0.72305	0.842239	0.860421	0.597146	0.777429	0.983607	0.942529	0.948594	0.885246	0.897849	0.683957	0.938172	0.930836	0.665404	0.793327	0.913669	0.967213	0.631818	0.947368	0.64239	0.901099	0.726128	0.715367
1731	0.936709	0.66118	0.794802	0.328388	0.86031	0.955556	0.650099	0.958824	0.99182	0.626932	0.979058	0.72305	0.842239	0.860421	0.599341	0.777429	0.983607	0.942529	0.948594	0.885246	0.897849	0.683957	0.938172	0.930836	0.665404	0.793327	0.913669	0.967213	0.630682	0.947368	0.64239	0.901099	0.726071	0.71531
1730	0.936709	0.66118	0.794802	0.328388	0.86031	0.955556	0.650099	0.958824	0.99182	0.626932	0.979058	0.72305	0.842239	0.860421	0.598244	0.777429	0.983607	0.942529	0.948594	0.885246	0.897849	0.683957	0.938172	0.930836	0.665404	0.793327	0.913669	0.967213	0.630682	0.947368	0.64239	0.901099	0.726014	0.715251
1726	0.936709	0.657064	0.793434	0.331086	0.86031	0.955556	0.650099	0.958824	0.99182	0.62362	0.979058	0.72305	0.842239	0.860421	0.596048	0.777429	0.983607	0.942529	0.949564	0.885246	0.897849	0.68275	0.938172	0.930836	0.664141	0.795181	0.913669	0.967213	0.632955	0.947368	0.644845	0.895604	0.726014	0.715212
1727	0.936709	0.657064	0.793434	0.331086	0.86031	0.955556	0.650099	0.958824	0.99182	0.62362	0.979058	0.72305	0.842239	0.860421	0.596048	0.777429	0.983607	0.942529	0.949564	0.885246	0.897849	0.68275	0.938172	0.930836	0.664141	0.795181	0.913669	0.967213	0.632955	0.947368	0.644845	0.895604	0.726014	0.715212
1728	0.936709	0.657064	0.793434	0.329063	0.86031	0.955556	0.651093	0.958824	0.99182	0.62362	0.979058	0.72305	0.842239	0.860421	0.596048	0.777429	0.983607	0.942529	0.949564	0.885246	0.897849	0.683957	0.938172	0.930836	0.664141	0.795181	0.913669	0.967213	0.632955	0.947368	0.644026	0.901099	0.725957	0.715184
1651	0.936709	0.655693	0.770178	0.340526	0.86031	0.955556	0.649105	0.958824	0.993865	0.620309	0.979058	0.730061	0.842239	0.858509	0.591658	0.782132	0.983607	0.942529	0.949564	0.879781	0.897849	0.686369	0.94086	0.930836	0.661616	0.795181	0.920863	0.97541	0.627273	0.964912	0.645663	0.895604	0.725957	0.715106
1652	0.936709	0.655693	0.770178	0.340526	0.86031	0.955556	0.649105	0.958824	0.993865	0.620309	0.979058	0.730061	0.842239	0.858509	0.591658	0.782132	0.983607	0.942529	0.949564	0.879781	0.897849	0.686369	0.94086	0.930836	0.661616	0.795181	0.920863	0.97541	0.627273	0.964912	0.645663	0.895604	0.725957	0.715106
1653	0.936709	0.655693	0.770178	0.340526	0.86031	0.955556	0.649105	0.958824	0.993865	0.620309	0.979058	0.730061	0.842239	0.858509	0.591658	0.782132	0.983607	0.942529	0.949564	0.879781	0.897849	0.686369	0.94086	0.930836	0.661616	0.795181	0.920863	0.97541	0.627273	0.964912	0.645663	0.895604	0.725957	0.715106
1654	0.936709	0.655693	0.770178	0.340526	0.86031	0.955556	0.649105	0.958824	0.993865	0.620309	0.979058	0.730061	0.842239	0.858509	0.591658	0.782132	0.983607	0.942529	0.949564	0.879781	0.897849	0.686369	0.94086	0.930836	0.661616	0.795181	0.920863	0.97541	0.627273	0.964912	0.645663	0.895604	0.725957	0.715106
1656	0.936709	0.655693	0.770178	0.3412	0.86031	0.955556	0.649105	0.958824	0.993865	0.620309	0.979058	0.730061	0.842239	0.858509	0.591658	0.782132	0.983607	0.942529	0.949564	0.879781	0.897849	0.686369	0.94086	0.930836	0.661616	0.795181	0.920863	0.97541	0.626136	0.964912	0.645663	0.895604	0.725957	0.715106
1655	0.936709	0.655693	0.770178	0.3412	0.86031	0.955556	0.649105	0.958824	0.993865	0.620309	0.979058	0.730061	0.842239	0.858509	0.591658	0.782132	0.983607	0.942529	0.949564	0.879781	0.897849	0.686369	0.94086	0.930836	0.661616	0.795181	0.920863	0.97541	0.626136	0.964912	0.645663	0.895604	0.725957	0.715104
87	1	0.622771	0.733242	0.530681	0.815965	1	0.59841	0.964706	0.981595	0.65011	0.984293	0.684487	0.844784	0.789675	0.638858	0.77116	1	0.988506	0.923375	0.972678	0.967742	0.627262	0.86828	0.933718	0.604798	0.819277	0.985612	0.967213	0.634091	1	0.590835	0.956044	0.726752	0.71505
1649	0.936709	0.654321	0.770178	0.3412	0.86031	0.955556	0.649105	0.958824	0.993865	0.620309	0.979058	0.730061	0.842239	0.858509	0.591658	0.782132	0.983607	0.942529	0.949564	0.879781	0.897849	0.686369	0.94086	0.930836	0.661616	0.795181	0.920863	0.97541	0.627273	0.964912	0.644845	0.895604	0.725901	0.715045
1650	0.936709	0.654321	0.770178	0.3412	0.86031	0.955556	0.649105	0.958824	0.993865	0.620309	0.979058	0.730061	0.842239	0.858509	0.591658	0.782132	0.983607	0.942529	0.949564	0.879781	0.897849	0.686369	0.94086	0.930836	0.661616	0.795181	0.920863	0.97541	0.627273	0.964912	0.644845	0.895604	0.725901	0.715045
1732	0.936709	0.66118	0.794802	0.325691	0.86031	0.955556	0.651093	0.961765	0.99182	0.625828	0.979058	0.72305	0.842239	0.860421	0.596048	0.775862	0.983607	0.942529	0.948594	0.885246	0.897849	0.680338	0.938172	0.930836	0.665404	0.795181	0.913669	0.967213	0.631818	0.947368	0.64239	0.895604	0.725617	0.714841
1369	0.898734	0.651578	0.787962	0.343898	0.844789	0.955556	0.65507	0.955882	0.985685	0.62362	0.968586	0.725679	0.852417	0.856597	0.611416	0.758621	0.967213	0.931034	0.947624	0.907104	0.919355	0.698432	0.927419	0.925072	0.646465	0.793327	0.935252	0.959016	0.626136	0.912281	0.648118	0.89011	0.725957	0.714816
1426	0.873418	0.644719	0.757866	0.356709	0.842572	0.955556	0.654076	0.95	0.98773	0.633554	0.968586	0.720421	0.847328	0.858509	0.601537	0.775862	0.967213	0.91954	0.944714	0.89071	0.908602	0.683957	0.930108	0.927954	0.651515	0.797961	0.942446	0.967213	0.629545	0.929825	0.661211	0.879121	0.726014	0.714812
1431	0.873418	0.644719	0.759234	0.357384	0.842572	0.955556	0.654076	0.95	0.98773	0.633554	0.968586	0.720421	0.847328	0.858509	0.601537	0.775862	0.967213	0.91954	0.944714	0.89071	0.908602	0.683957	0.930108	0.927954	0.651515	0.797034	0.942446	0.967213	0.629545	0.929825	0.660393	0.879121	0.726014	0.714807
1432	0.873418	0.644719	0.759234	0.357384	0.842572	0.955556	0.654076	0.95	0.98773	0.633554	0.968586	0.720421	0.847328	0.858509	0.601537	0.775862	0.967213	0.91954	0.944714	0.89071	0.908602	0.683957	0.930108	0.927954	0.651515	0.797034	0.942446	0.967213	0.629545	0.929825	0.660393	0.879121	0.726014	0.714807
1467	0.873418	0.650206	0.759234	0.345246	0.847007	0.955556	0.65507	0.952941	0.98773	0.634658	0.968586	0.718668	0.852417	0.860421	0.599341	0.777429	0.967213	0.91954	0.947624	0.89071	0.908602	0.685163	0.927419	0.930836	0.650253	0.796108	0.942446	0.967213	0.632955	0.929825	0.662848	0.873626	0.725901	0.71476
1427	0.873418	0.644719	0.757866	0.356709	0.842572	0.955556	0.654076	0.95	0.98773	0.633554	0.968586	0.720421	0.847328	0.858509	0.601537	0.775862	0.967213	0.91954	0.944714	0.89071	0.908602	0.683957	0.930108	0.927954	0.651515	0.797034	0.942446	0.967213	0.629545	0.929825	0.661211	0.879121	0.725957	0.714753
1428	0.873418	0.644719	0.757866	0.356709	0.842572	0.955556	0.654076	0.95	0.98773	0.633554	0.968586	0.720421	0.847328	0.858509	0.601537	0.775862	0.967213	0.91954	0.944714	0.89071	0.908602	0.683957	0.930108	0.927954	0.651515	0.797034	0.942446	0.967213	0.629545	0.929825	0.661211	0.879121	0.725957	0.714753
1429	0.873418	0.644719	0.757866	0.356709	0.842572	0.955556	0.654076	0.95	0.98773	0.633554	0.968586	0.720421	0.847328	0.858509	0.601537	0.775862	0.967213	0.91954	0.944714	0.89071	0.908602	0.683957	0.930108	0.927954	0.651515	0.797034	0.942446	0.967213	0.629545	0.929825	0.661211	0.879121	0.725957	0.714753
1430	0.873418	0.644719	0.759234	0.356709	0.842572	0.955556	0.654076	0.95	0.98773	0.633554	0.968586	0.720421	0.847328	0.858509	0.601537	0.775862	0.967213	0.91954	0.944714	0.89071	0.908602	0.683957	0.930108	0.927954	0.651515	0.797034	0.942446	0.967213	0.629545	0.929825	0.660393	0.879121	0.725957	0.71475
1647	0.936709	0.652949	0.770178	0.338503	0.86031	0.955556	0.650099	0.958824	0.993865	0.620309	0.979058	0.730061	0.842239	0.858509	0.591658	0.782132	0.983607	0.942529	0.949564	0.879781	0.897849	0.686369	0.94086	0.930836	0.661616	0.794254	0.920863	0.97541	0.627273	0.964912	0.644026	0.895604	0.72556	0.714698
1648	0.936709	0.652949	0.770178	0.338503	0.86031	0.955556	0.650099	0.958824	0.993865	0.620309	0.979058	0.730061	0.842239	0.858509	0.591658	0.782132	0.983607	0.942529	0.949564	0.879781	0.897849	0.686369	0.94086	0.930836	0.661616	0.794254	0.920863	0.97541	0.627273	0.964912	0.644026	0.895604	0.72556	0.714698
1434	0.873418	0.644719	0.759234	0.356035	0.842572	0.955556	0.654076	0.95	0.98773	0.63245	0.968586	0.720421	0.847328	0.858509	0.601537	0.775862	0.967213	0.91954	0.944714	0.89071	0.908602	0.685163	0.930108	0.927954	0.651515	0.797034	0.942446	0.967213	0.629545	0.929825	0.660393	0.879121	0.725901	0.714693
1433	0.873418	0.644719	0.759234	0.356709	0.842572	0.955556	0.654076	0.95	0.98773	0.63245	0.968586	0.720421	0.847328	0.858509	0.601537	0.775862	0.967213	0.91954	0.944714	0.89071	0.908602	0.683957	0.930108	0.927954	0.651515	0.797034	0.942446	0.967213	0.629545	0.929825	0.660393	0.879121	0.725901	0.714691
1646	0.936709	0.652949	0.770178	0.337154	0.86031	0.955556	0.650099	0.958824	0.993865	0.620309	0.979058	0.730061	0.842239	0.858509	0.591658	0.782132	0.983607	0.942529	0.949564	0.879781	0.897849	0.686369	0.94086	0.930836	0.661616	0.794254	0.920863	0.97541	0.627273	0.964912	0.644845	0.895604	0.725504	0.714647
1477	0.873418	0.651578	0.760602	0.345246	0.847007	0.955556	0.656064	0.952941	0.989775	0.63245	0.968586	0.719544	0.852417	0.860421	0.597146	0.777429	0.967213	0.91954	0.946654	0.89071	0.908602	0.686369	0.930108	0.933718	0.64899	0.796108	0.942446	0.967213	0.631818	0.929825	0.661211	0.868132	0.725787	0.714638
1476	0.873418	0.651578	0.760602	0.345246	0.847007	0.955556	0.65507	0.952941	0.989775	0.63245	0.968586	0.719544	0.852417	0.860421	0.597146	0.777429	0.967213	0.91954	0.946654	0.89071	0.908602	0.686369	0.930108	0.933718	0.64899	0.796108	0.942446	0.967213	0.631818	0.929825	0.661211	0.868132	0.72573	0.71458
1466	0.873418	0.650206	0.759234	0.345246	0.847007	0.955556	0.65507	0.952941	0.98773	0.634658	0.968586	0.718668	0.852417	0.860421	0.599341	0.777429	0.967213	0.91954	0.947624	0.89071	0.908602	0.685163	0.927419	0.930836	0.650253	0.796108	0.942446	0.967213	0.632955	0.929825	0.659574	0.873626	0.725674	0.714522
1468	0.873418	0.650206	0.760602	0.345246	0.847007	0.955556	0.654076	0.952941	0.98773	0.633554	0.968586	0.718668	0.852417	0.860421	0.598244	0.777429	0.967213	0.91954	0.947624	0.89071	0.908602	0.685163	0.927419	0.930836	0.650253	0.796108	0.942446	0.967213	0.631818	0.929825	0.662848	0.868132	0.725674	0.714522
1469	0.873418	0.650206	0.760602	0.345246	0.847007	0.955556	0.654076	0.952941	0.98773	0.633554	0.968586	0.718668	0.852417	0.860421	0.598244	0.777429	0.967213	0.91954	0.947624	0.89071	0.908602	0.685163	0.927419	0.930836	0.650253	0.796108	0.942446	0.967213	0.631818	0.929825	0.662848	0.868132	0.725674	0.714522
1472	0.873418	0.651578	0.760602	0.344572	0.847007	0.955556	0.65507	0.952941	0.98773	0.633554	0.968586	0.718668	0.852417	0.860421	0.598244	0.777429	0.967213	0.91954	0.947624	0.89071	0.908602	0.685163	0.927419	0.930836	0.650253	0.796108	0.942446	0.967213	0.631818	0.929825	0.662029	0.868132	0.725674	0.714521
1473	0.873418	0.651578	0.760602	0.344572	0.847007	0.955556	0.65507	0.952941	0.98773	0.633554	0.968586	0.718668	0.852417	0.860421	0.598244	0.777429	0.967213	0.91954	0.947624	0.89071	0.908602	0.685163	0.927419	0.930836	0.650253	0.796108	0.942446	0.967213	0.631818	0.929825	0.662029	0.868132	0.725674	0.714521
1474	0.873418	0.651578	0.760602	0.344572	0.847007	0.955556	0.65507	0.952941	0.98773	0.633554	0.968586	0.718668	0.852417	0.860421	0.598244	0.777429	0.967213	0.91954	0.947624	0.89071	0.908602	0.685163	0.927419	0.930836	0.650253	0.796108	0.942446	0.967213	0.631818	0.929825	0.662029	0.868132	0.725674	0.714521
1475	0.873418	0.651578	0.760602	0.344572	0.847007	0.955556	0.65507	0.952941	0.98773	0.633554	0.968586	0.718668	0.852417	0.860421	0.598244	0.777429	0.967213	0.91954	0.947624	0.89071	0.908602	0.685163	0.927419	0.930836	0.650253	0.796108	0.942446	0.967213	0.631818	0.929825	0.662029	0.868132	0.725674	0.714521
1465	0.873418	0.650206	0.759234	0.345246	0.847007	0.955556	0.65507	0.952941	0.98773	0.634658	0.968586	0.718668	0.852417	0.860421	0.599341	0.777429	0.967213	0.91954	0.947624	0.89071	0.908602	0.685163	0.927419	0.930836	0.650253	0.796108	0.942446	0.967213	0.632955	0.929825	0.659574	0.873626	0.725674	0.71452
1470	0.873418	0.650206	0.760602	0.345246	0.847007	0.955556	0.654076	0.952941	0.98773	0.633554	0.968586	0.718668	0.852417	0.860421	0.598244	0.777429	0.967213	0.91954	0.947624	0.89071	0.908602	0.685163	0.927419	0.930836	0.650253	0.796108	0.942446	0.967213	0.631818	0.929825	0.662848	0.868132	0.725674	0.71452
1471	0.873418	0.650206	0.760602	0.345246	0.847007	0.955556	0.654076	0.952941	0.98773	0.633554	0.968586	0.718668	0.852417	0.860421	0.598244	0.777429	0.967213	0.91954	0.947624	0.89071	0.908602	0.685163	0.927419	0.930836	0.650253	0.796108	0.942446	0.967213	0.631818	0.929825	0.662848	0.868132	0.725674	0.71452
1464	0.873418	0.650206	0.759234	0.34592	0.847007	0.955556	0.654076	0.952941	0.98773	0.634658	0.968586	0.718668	0.852417	0.860421	0.599341	0.777429	0.967213	0.91954	0.947624	0.89071	0.908602	0.685163	0.927419	0.930836	0.650253	0.796108	0.942446	0.967213	0.632955	0.929825	0.659574	0.873626	0.725674	0.714519
1461	0.873418	0.650206	0.760602	0.349292	0.844789	0.955556	0.652087	0.952941	0.98773	0.633554	0.968586	0.717791	0.849873	0.860421	0.599341	0.777429	0.967213	0.91954	0.947624	0.89071	0.908602	0.685163	0.927419	0.930836	0.651515	0.797034	0.942446	0.967213	0.630682	0.929825	0.659574	0.873626	0.725674	0.714501
1419	0.873418	0.648834	0.760602	0.360755	0.844789	0.955556	0.654076	0.952941	0.98773	0.626932	0.968586	0.719544	0.847328	0.854685	0.600439	0.769592	0.967213	0.91954	0.946654	0.89071	0.908602	0.6924	0.930108	0.92219	0.656566	0.799815	0.942446	0.967213	0.623864	0.912281	0.649755	0.89011	0.725674	0.714456
1421	0.873418	0.648834	0.76197	0.359407	0.844789	0.955556	0.653082	0.952941	0.98773	0.626932	0.968586	0.719544	0.847328	0.856597	0.601537	0.769592	0.967213	0.91954	0.946654	0.89071	0.908602	0.6924	0.930108	0.92219	0.655303	0.799815	0.942446	0.967213	0.622727	0.912281	0.650573	0.895604	0.725674	0.714455
1642	0.936709	0.652949	0.772914	0.339177	0.86031	0.955556	0.650099	0.958824	0.993865	0.620309	0.979058	0.728309	0.842239	0.860421	0.588364	0.782132	0.983607	0.942529	0.946654	0.879781	0.897849	0.686369	0.94086	0.927954	0.655303	0.793327	0.913669	0.97541	0.631818	0.964912	0.6473	0.895604	0.725333	0.714441
1438	0.873418	0.644719	0.759234	0.353338	0.842572	0.955556	0.654076	0.95	0.98773	0.63245	0.968586	0.720421	0.847328	0.858509	0.601537	0.775862	0.967213	0.91954	0.944714	0.89071	0.908602	0.685163	0.930108	0.927954	0.650253	0.797034	0.942446	0.967213	0.630682	0.929825	0.659574	0.879121	0.725617	0.714407
1435	0.873418	0.644719	0.759234	0.353338	0.842572	0.955556	0.654076	0.95	0.98773	0.63245	0.968586	0.720421	0.847328	0.858509	0.601537	0.775862	0.967213	0.91954	0.944714	0.89071	0.908602	0.683957	0.930108	0.927954	0.650253	0.797034	0.942446	0.967213	0.630682	0.929825	0.660393	0.879121	0.725617	0.714402
1422	0.873418	0.648834	0.76197	0.358732	0.844789	0.955556	0.653082	0.952941	0.98773	0.626932	0.968586	0.719544	0.847328	0.856597	0.601537	0.769592	0.967213	0.91954	0.946654	0.89071	0.908602	0.6924	0.930108	0.92219	0.655303	0.799815	0.942446	0.967213	0.622727	0.912281	0.650573	0.895604	0.725617	0.714398
1624	0.936709	0.657064	0.772914	0.337829	0.858093	0.955556	0.649105	0.958824	0.993865	0.62362	0.979058	0.728309	0.842239	0.860421	0.591658	0.782132	0.983607	0.942529	0.947624	0.879781	0.903226	0.679131	0.94086	0.927954	0.652778	0.796108	0.920863	0.97541	0.631818	0.964912	0.648118	0.873626	0.725333	0.714398
1622	0.936709	0.657064	0.772914	0.337829	0.858093	0.955556	0.649105	0.958824	0.993865	0.62362	0.979058	0.725679	0.842239	0.860421	0.591658	0.782132	0.983607	0.942529	0.947624	0.879781	0.903226	0.679131	0.94086	0.927954	0.655303	0.796108	0.920863	0.97541	0.632955	0.964912	0.648118	0.873626	0.725333	0.714394
1643	0.936709	0.654321	0.771546	0.335806	0.86031	0.955556	0.649105	0.958824	0.993865	0.619205	0.979058	0.730938	0.842239	0.860421	0.59056	0.782132	0.983607	0.942529	0.946654	0.879781	0.897849	0.685163	0.94086	0.930836	0.660354	0.793327	0.920863	0.97541	0.627273	0.964912	0.646481	0.895604	0.72522	0.714359
1437	0.873418	0.644719	0.759234	0.352664	0.842572	0.955556	0.654076	0.95	0.98773	0.63245	0.968586	0.720421	0.847328	0.858509	0.601537	0.775862	0.967213	0.91954	0.944714	0.89071	0.908602	0.685163	0.930108	0.927954	0.650253	0.797034	0.942446	0.967213	0.630682	0.929825	0.659574	0.879121	0.72556	0.71435
1420	0.873418	0.648834	0.760602	0.359407	0.844789	0.955556	0.654076	0.952941	0.98773	0.626932	0.968586	0.719544	0.847328	0.856597	0.600439	0.769592	0.967213	0.91954	0.946654	0.89071	0.908602	0.6924	0.930108	0.92219	0.655303	0.799815	0.942446	0.967213	0.623864	0.912281	0.649755	0.89011	0.72556	0.714337
1625	0.936709	0.657064	0.772914	0.337829	0.858093	0.955556	0.649105	0.955882	0.993865	0.62362	0.979058	0.728309	0.842239	0.860421	0.592755	0.782132	0.983607	0.942529	0.947624	0.879781	0.903226	0.679131	0.94086	0.927954	0.652778	0.796108	0.913669	0.97541	0.631818	0.964912	0.648118	0.873626	0.725277	0.714337
1423	0.873418	0.648834	0.76197	0.358732	0.847007	0.955556	0.653082	0.952941	0.98773	0.626932	0.968586	0.719544	0.847328	0.856597	0.601537	0.769592	0.967213	0.91954	0.946654	0.89071	0.908602	0.6924	0.930108	0.92219	0.65404	0.798888	0.942446	0.967213	0.623864	0.912281	0.649755	0.895604	0.72556	0.714335
1623	0.936709	0.657064	0.772914	0.337829	0.858093	0.955556	0.649105	0.958824	0.993865	0.62362	0.979058	0.725679	0.842239	0.860421	0.591658	0.782132	0.983607	0.942529	0.947624	0.879781	0.903226	0.679131	0.94086	0.927954	0.655303	0.796108	0.920863	0.97541	0.631818	0.964912	0.648118	0.873626	0.725277	0.714335
1644	0.936709	0.654321	0.771546	0.335806	0.86031	0.955556	0.649105	0.958824	0.993865	0.619205	0.979058	0.730938	0.842239	0.860421	0.591658	0.782132	0.983607	0.942529	0.946654	0.879781	0.897849	0.685163	0.94086	0.930836	0.660354	0.793327	0.920863	0.97541	0.626136	0.964912	0.645663	0.895604	0.725163	0.714298
1645	0.936709	0.654321	0.771546	0.335806	0.86031	0.955556	0.649105	0.958824	0.993865	0.619205	0.979058	0.730938	0.842239	0.860421	0.591658	0.782132	0.983607	0.942529	0.946654	0.879781	0.897849	0.685163	0.94086	0.930836	0.660354	0.793327	0.920863	0.97541	0.626136	0.964912	0.645663	0.895604	0.725163	0.714298
1436	0.873418	0.644719	0.759234	0.352664	0.842572	0.955556	0.654076	0.95	0.98773	0.63245	0.968586	0.720421	0.847328	0.858509	0.601537	0.775862	0.967213	0.91954	0.944714	0.89071	0.908602	0.683957	0.930108	0.927954	0.650253	0.797034	0.942446	0.967213	0.630682	0.929825	0.659574	0.879121	0.725504	0.714289
1462	0.873418	0.650206	0.760602	0.346595	0.844789	0.955556	0.653082	0.952941	0.98773	0.633554	0.968586	0.718668	0.852417	0.860421	0.598244	0.777429	0.967213	0.91954	0.947624	0.89071	0.908602	0.685163	0.927419	0.930836	0.650253	0.796108	0.942446	0.967213	0.630682	0.929825	0.659574	0.873626	0.725447	0.714279
1627	0.936709	0.655693	0.772914	0.337829	0.858093	0.955556	0.649105	0.955882	0.993865	0.62362	0.979058	0.728309	0.842239	0.860421	0.592755	0.782132	0.983607	0.942529	0.947624	0.879781	0.903226	0.679131	0.94086	0.927954	0.652778	0.796108	0.913669	0.97541	0.631818	0.964912	0.648118	0.873626	0.72522	0.714279
1463	0.873418	0.650206	0.760602	0.346595	0.844789	0.955556	0.653082	0.952941	0.98773	0.633554	0.968586	0.718668	0.852417	0.860421	0.598244	0.777429	0.967213	0.91954	0.947624	0.89071	0.908602	0.685163	0.927419	0.930836	0.650253	0.796108	0.942446	0.967213	0.630682	0.929825	0.659574	0.873626	0.725447	0.714278
1626	0.936709	0.655693	0.772914	0.337829	0.858093	0.955556	0.649105	0.955882	0.993865	0.62362	0.979058	0.728309	0.842239	0.860421	0.592755	0.782132	0.983607	0.942529	0.947624	0.879781	0.903226	0.679131	0.94086	0.927954	0.652778	0.796108	0.913669	0.97541	0.631818	0.964912	0.648118	0.873626	0.72522	0.714278
1439	0.873418	0.644719	0.759234	0.351989	0.842572	0.955556	0.654076	0.95	0.98773	0.63245	0.968586	0.719544	0.847328	0.858509	0.601537	0.775862	0.967213	0.91954	0.944714	0.89071	0.908602	0.685163	0.930108	0.927954	0.651515	0.796108	0.942446	0.967213	0.630682	0.929825	0.659574	0.879121	0.725447	0.714237
1630	0.936709	0.657064	0.774282	0.339177	0.86031	0.955556	0.649105	0.955882	0.993865	0.621413	0.979058	0.728309	0.842239	0.860421	0.592755	0.782132	0.983607	0.942529	0.946654	0.879781	0.903226	0.679131	0.943548	0.925072	0.652778	0.795181	0.913669	0.97541	0.629545	0.964912	0.648118	0.873626	0.725163	0.714228
1628	0.936709	0.655693	0.774282	0.338503	0.86031	0.955556	0.649105	0.955882	0.993865	0.621413	0.979058	0.728309	0.842239	0.860421	0.592755	0.782132	0.983607	0.942529	0.947624	0.879781	0.903226	0.679131	0.94086	0.925072	0.652778	0.796108	0.913669	0.97541	0.630682	0.964912	0.648118	0.873626	0.725163	0.71422
1629	0.936709	0.655693	0.774282	0.338503	0.86031	0.955556	0.649105	0.955882	0.993865	0.621413	0.979058	0.728309	0.842239	0.860421	0.592755	0.782132	0.983607	0.942529	0.947624	0.879781	0.903226	0.679131	0.94086	0.925072	0.652778	0.796108	0.913669	0.97541	0.630682	0.964912	0.648118	0.873626	0.725163	0.71422
1631	0.936709	0.655693	0.774282	0.339177	0.86031	0.955556	0.649105	0.955882	0.993865	0.622517	0.979058	0.728309	0.842239	0.860421	0.592755	0.782132	0.983607	0.942529	0.946654	0.879781	0.903226	0.680338	0.943548	0.925072	0.652778	0.795181	0.913669	0.97541	0.628409	0.964912	0.6473	0.873626	0.725106	0.714172
1460	0.873418	0.650206	0.760602	0.346595	0.844789	0.955556	0.652087	0.952941	0.98773	0.63245	0.968586	0.717791	0.849873	0.860421	0.600439	0.777429	0.967213	0.91954	0.947624	0.89071	0.908602	0.685163	0.927419	0.930836	0.651515	0.797034	0.942446	0.967213	0.629545	0.929825	0.658756	0.873626	0.725333	0.714159
1450	0.873418	0.650206	0.759234	0.347943	0.844789	0.955556	0.651093	0.952941	0.98773	0.633554	0.968586	0.716915	0.849873	0.860421	0.599341	0.778997	0.967213	0.91954	0.947624	0.89071	0.908602	0.685163	0.930108	0.927954	0.651515	0.797034	0.942446	0.967213	0.629545	0.929825	0.658756	0.873626	0.725333	0.714155
1451	0.873418	0.650206	0.759234	0.347943	0.844789	0.955556	0.651093	0.952941	0.98773	0.633554	0.968586	0.716915	0.849873	0.860421	0.599341	0.778997	0.967213	0.91954	0.947624	0.89071	0.908602	0.685163	0.930108	0.927954	0.651515	0.797034	0.942446	0.967213	0.629545	0.929825	0.658756	0.873626	0.725333	0.714155
1639	0.936709	0.651578	0.772914	0.338503	0.86031	0.955556	0.650099	0.958824	0.993865	0.621413	0.979058	0.728309	0.842239	0.860421	0.587267	0.782132	0.983607	0.942529	0.946654	0.879781	0.897849	0.685163	0.94086	0.927954	0.655303	0.793327	0.913669	0.97541	0.630682	0.964912	0.646481	0.895604	0.72505	0.714155
1640	0.936709	0.651578	0.772914	0.338503	0.86031	0.955556	0.649105	0.958824	0.993865	0.621413	0.979058	0.728309	0.842239	0.860421	0.587267	0.782132	0.983607	0.942529	0.947624	0.879781	0.897849	0.686369	0.94086	0.927954	0.655303	0.793327	0.913669	0.97541	0.630682	0.964912	0.645663	0.895604	0.72505	0.714155
1641	0.936709	0.651578	0.772914	0.338503	0.86031	0.955556	0.649105	0.958824	0.993865	0.621413	0.979058	0.728309	0.842239	0.860421	0.587267	0.782132	0.983607	0.942529	0.947624	0.879781	0.897849	0.686369	0.94086	0.927954	0.655303	0.793327	0.913669	0.97541	0.630682	0.964912	0.645663	0.895604	0.72505	0.714155
1458	0.873418	0.650206	0.760602	0.347269	0.844789	0.955556	0.651093	0.952941	0.98773	0.63245	0.968586	0.717791	0.849873	0.860421	0.600439	0.777429	0.967213	0.91954	0.947624	0.89071	0.908602	0.685163	0.927419	0.930836	0.651515	0.797034	0.942446	0.967213	0.629545	0.929825	0.658756	0.873626	0.725333	0.714152
1619	0.936709	0.658436	0.771546	0.335131	0.855876	0.955556	0.649105	0.958824	0.993865	0.622517	0.979058	0.725679	0.842239	0.860421	0.592755	0.782132	0.983607	0.942529	0.947624	0.879781	0.903226	0.679131	0.94086	0.927954	0.652778	0.797961	0.920863	0.97541	0.632955	0.964912	0.648118	0.873626	0.72505	0.714102
1459	0.873418	0.650206	0.760602	0.346595	0.844789	0.955556	0.651093	0.952941	0.98773	0.63245	0.968586	0.717791	0.849873	0.860421	0.600439	0.777429	0.967213	0.91954	0.947624	0.89071	0.908602	0.685163	0.927419	0.930836	0.651515	0.797034	0.942446	0.967213	0.629545	0.929825	0.658756	0.873626	0.725277	0.714097
1452	0.873418	0.650206	0.759234	0.347943	0.844789	0.955556	0.651093	0.952941	0.98773	0.633554	0.968586	0.716915	0.849873	0.860421	0.599341	0.777429	0.967213	0.91954	0.947624	0.89071	0.908602	0.685163	0.930108	0.927954	0.651515	0.797034	0.942446	0.967213	0.629545	0.929825	0.658756	0.873626	0.725277	0.714096
[truncated: 621 more rows]

## Sheet: SVM
Number of features	Adrenocortical Carcinoma	Bladder Urothelial Carcinoma	Brain Lower Grade Glioma	Breast Invasive Carcinoma	Cervical Squamous Cell Carcinoma and Endocervical Adenocarcinoma	Cholangiocarcinoma	Colon Adenocarcinoma	Esophageal Carcinoma	Glioblastoma Multiforme	Head and Neck Squamous Cell Carcinoma	Kidney Chromophobe	Kidney Renal Clear Cell Carcinoma	Kidney Renal Papillary Cell Carcinoma	Liver Hepatocellular Carcinoma	Lung Adenocarcinoma	Lung Squamous Cell Carcinoma	Lymphoid Neoplasm Diffuse Large B-cell Lymphoma	Mesothelioma	Ovarian Serous Cystadenocarcinoma	Pancreatic Adenocarcinoma	Pheochromocytoma and Paraganglioma	Prostate Adenocarcinoma	Rectum Adenocarcinoma	Sarcoma	Skin Cutaneous Melanoma	Stomach Adenocarcinoma	Testicular Germ Cell Tumors	Thymoma	Thyroid Carcinoma	Uterine Carcinosarcoma	Uterine Corpus Endometrial Carcinoma	Uveal Melanoma	ACC	MCC
[truncated: 1,993 more rows]

[truncated: 2 more sheets: RF, DT]
