# Supplementary material for: Identifying Robust Microbiota Signatures and Interpretable Rules to Distinguish Cancer Subtypes
Source: Front Mol Biosci. 2020 Nov 4;7:604794. doi: 10.3389/fmolb.2020.604794 (PMC7672214; doi:10.3389/fmolb.2020.604794)
Supplement: Supplementary Table S4 — Performance of IFS with different classification models under different numbers of features on the SHOGUN dataset. [file Table_4.XLSX]

## Sheet: kNN
Number of features	Adrenocortical Carcinoma	Bladder Urothelial Carcinoma	Brain Lower Grade Glioma	Breast Invasive Carcinoma	Cervical Squamous Cell Carcinoma and Endocervical Adenocarcinoma	Cholangiocarcinoma	Colon Adenocarcinoma	Esophageal Carcinoma	Glioblastoma Multiforme	Head and Neck Squamous Cell Carcinoma	Kidney Chromophobe	Kidney Renal Clear Cell Carcinoma	Kidney Renal Papillary Cell Carcinoma	Liver Hepatocellular Carcinoma	Lung Adenocarcinoma	Lung Squamous Cell Carcinoma	Lymphoid Neoplasm Diffuse Large B-cell Lymphoma	Mesothelioma	Ovarian Serous Cystadenocarcinoma	Pancreatic Adenocarcinoma	Pheochromocytoma and Paraganglioma	Prostate Adenocarcinoma	Rectum Adenocarcinoma	Sarcoma	Skin Cutaneous Melanoma	Stomach Adenocarcinoma	Testicular Germ Cell Tumors	Thymoma	Thyroid Carcinoma	Uterine Carcinosarcoma	Uterine Corpus Endometrial Carcinoma	Uveal Melanoma	ACC	MCC
1	0.898734	0.318244	0.708618	0.604181	0.629712	0.711111	0.069544	0.867647	0.95858	0.501684	0.723077	0.550269	0.217391	0.580247	0.378705	0.279026	0.508197	0.551724	0.875849	0.557377	0.446237	0.33655	0.650538	0.636888	0.653673	0.758109	0.676259	0.754098	0.226481	0.824561	0.863905	0.956044	0.581786	0.559896
2	0.898734	0.40192	0.804378	0.593392	0.687361	0.733333	0.258993	0.9	0.849112	0.52862	0.723077	0.622083	0.347826	0.611111	0.412733	0.426966	0.672131	0.666667	0.896217	0.612022	0.526882	0.598311	0.486559	0.685879	0.656672	0.806302	0.76259	0.778689	0.229965	0.824561	0.757396	0.961538	0.633055	0.614581
3	0.898734	0.404664	0.800274	0.551585	0.682927	0.711111	0.326139	0.926471	0.887574	0.518519	0.723077	0.599641	0.26087	0.635802	0.513721	0.40824	0.803279	0.551724	0.926285	0.469945	0.543011	0.630881	0.52957	0.70317	0.668666	0.917516	0.690647	0.795082	0.28223	0.824561	0.745562	0.928571	0.649478	0.630677
4	0.924051	0.403292	0.815321	0.572488	0.698448	0.711111	0.333333	0.955882	0.931953	0.521886	0.723077	0.60772	0.26087	0.666667	0.535675	0.486891	0.704918	0.551724	0.941804	0.480874	0.543011	0.636912	0.52957	0.697406	0.673163	0.934198	0.690647	0.795082	0.296167	0.824561	0.769231	0.928571	0.664201	0.645845
5	0.886076	0.415638	0.793434	0.495617	0.614191	0.644444	0.414868	0.958824	0.93787	0.531987	0.753846	0.604129	0.347826	0.679012	0.408342	0.524345	0.688525	0.586207	0.939864	0.513661	0.586022	0.60193	0.483871	0.706052	0.670165	0.937905	0.733813	0.795082	0.310105	0.561404	0.828402	0.928571	0.646371	0.627676
6	0.886076	0.422497	0.792066	0.496966	0.616408	0.644444	0.419664	0.961765	0.940828	0.531987	0.753846	0.609515	0.347826	0.679012	0.40944	0.526217	0.688525	0.586207	0.936954	0.513661	0.586022	0.603136	0.491935	0.706052	0.671664	0.943466	0.733813	0.795082	0.317073	0.561404	0.828402	0.928571	0.648517	0.629937
7	0.898734	0.408779	0.770178	0.577883	0.603104	0.688889	0.484412	0.961765	0.923077	0.606061	0.8	0.685817	0.391304	0.691358	0.384193	0.59176	0.688525	0.609195	0.943744	0.551913	0.586022	0.588661	0.521505	0.717579	0.656672	0.941613	0.784173	0.852459	0.362369	0.491228	0.852071	0.93956	0.668713	0.651134
8	0.898734	0.440329	0.777018	0.592717	0.603104	0.688889	0.515588	0.967647	0.952663	0.622896	0.8	0.740575	0.434783	0.697531	0.39517	0.61985	0.688525	0.609195	0.948594	0.601093	0.623656	0.58263	0.580645	0.706052	0.655172	0.936979	0.76259	0.877049	0.348432	0.491228	0.857988	0.928571	0.682844	0.665878
9	0.898734	0.459534	0.777018	0.602158	0.603104	0.688889	0.515588	0.967647	0.952663	0.622896	0.8	0.740575	0.434783	0.697531	0.400659	0.621723	0.704918	0.609195	0.941804	0.612022	0.623656	0.579011	0.583333	0.706052	0.646177	0.937905	0.76259	0.877049	0.348432	0.491228	0.857988	0.928571	0.684545	0.667595
10	0.898734	0.449931	0.783858	0.600809	0.59867	0.688889	0.515588	0.967647	0.943787	0.619529	0.784615	0.744165	0.434783	0.697531	0.399561	0.61985	0.704918	0.609195	0.943744	0.622951	0.623656	0.583836	0.599462	0.70317	0.658171	0.937905	0.76259	0.877049	0.348432	0.491228	0.863905	0.928571	0.685507	0.668685
11	0.898734	0.451303	0.783858	0.610249	0.609756	0.688889	0.635492	0.964706	0.952663	0.632997	0.8	0.745961	0.434783	0.697531	0.412733	0.61985	0.704918	0.609195	0.943744	0.628415	0.623656	0.588661	0.623656	0.708934	0.65967	0.935125	0.76259	0.877049	0.344948	0.508772	0.893491	0.928571	0.693645	0.677205
12	0.898734	0.451303	0.78249	0.610924	0.609756	0.688889	0.633094	0.973529	0.952663	0.622896	0.8	0.745961	0.434783	0.697531	0.412733	0.617978	0.704918	0.609195	0.943744	0.628415	0.623656	0.588661	0.626344	0.706052	0.661169	0.936052	0.769784	0.877049	0.344948	0.508772	0.893491	0.928571	0.693719	0.677264
13	0.898734	0.451303	0.78249	0.61497	0.609756	0.688889	0.642686	0.985294	0.961538	0.626263	0.8	0.747756	0.434783	0.679012	0.412733	0.623596	0.704918	0.609195	0.946654	0.628415	0.623656	0.588661	0.626344	0.708934	0.661169	0.931418	0.769784	0.877049	0.344948	0.508772	0.899408	0.928571	0.695199	0.678785
14	0.911392	0.452675	0.745554	0.651382	0.67184	0.822222	0.705036	0.985294	0.961538	0.609428	0.846154	0.771095	0.521739	0.691358	0.454446	0.634831	0.819672	0.609195	0.948594	0.699454	0.741935	0.589867	0.682796	0.755043	0.664168	0.931418	0.791367	0.778689	0.470383	0.578947	0.905325	0.93956	0.715839	0.700574
15	0.911392	0.459534	0.783858	0.652731	0.67184	0.822222	0.707434	0.982353	0.964497	0.612795	0.846154	0.771993	0.521739	0.703704	0.459934	0.629213	0.819672	0.609195	0.945684	0.699454	0.741935	0.593486	0.698925	0.746398	0.667166	0.929564	0.791367	0.778689	0.473868	0.578947	0.911243	0.93956	0.719316	0.704211
16	0.924051	0.481481	0.76881	0.656777	0.696231	0.844444	0.738609	0.979412	0.970414	0.632997	0.861538	0.767504	0.565217	0.728395	0.465423	0.644195	0.819672	0.62069	0.940834	0.73224	0.763441	0.599517	0.739247	0.769452	0.664168	0.929564	0.81295	0.795082	0.505226	0.649123	0.911243	0.923077	0.727084	0.71246
17	0.949367	0.513032	0.738714	0.636548	0.7051	0.955556	0.767386	0.979412	0.988166	0.734007	0.969231	0.756732	0.782609	0.845679	0.453348	0.664794	0.885246	0.758621	0.943744	0.797814	0.795699	0.59228	0.790323	0.818444	0.655172	0.930491	0.899281	0.901639	0.550523	0.824561	0.923077	0.923077	0.738995	0.725373
18	0.949367	0.515775	0.740082	0.635199	0.711752	0.955556	0.76259	0.979412	0.985207	0.73064	0.969231	0.758528	0.782609	0.845679	0.45225	0.659176	0.885246	0.758621	0.948594	0.797814	0.801075	0.594692	0.795699	0.818444	0.65967	0.931418	0.899281	0.901639	0.567944	0.842105	0.923077	0.923077	0.740327	0.726776
19	0.962025	0.510288	0.744186	0.657451	0.725055	0.977778	0.796163	0.979412	0.985207	0.777778	0.984615	0.774686	0.782609	0.87037	0.454446	0.687266	0.934426	0.83908	0.944714	0.846995	0.833333	0.604343	0.814516	0.864553	0.670165	0.931418	0.94964	0.95082	0.61324	0.842105	0.934911	0.950549	0.755123	0.742424
20	0.987342	0.529492	0.740082	0.641268	0.738359	0.977778	0.817746	0.982353	0.988166	0.801347	1	0.771095	0.869565	0.895062	0.475302	0.713483	0.967213	0.931034	0.947624	0.923497	0.908602	0.612786	0.844086	0.89049	0.670165	0.931418	0.978417	0.934426	0.662021	0.912281	0.928994	0.961538	0.765333	0.753406
21	0.987342	0.529492	0.740082	0.641942	0.740576	0.977778	0.815348	0.982353	0.988166	0.79798	1	0.771095	0.869565	0.895062	0.487377	0.722846	0.967213	0.931034	0.948594	0.923497	0.908602	0.609168	0.844086	0.89049	0.674663	0.929564	0.978417	0.934426	0.662021	0.912281	0.928994	0.961538	0.766442	0.754543
22	0.987342	0.537723	0.749658	0.646662	0.745011	0.977778	0.817746	0.982353	0.991124	0.801347	1	0.777379	0.869565	0.895062	0.489572	0.730337	0.967213	0.931034	0.948594	0.923497	0.908602	0.616405	0.83871	0.887608	0.67916	0.930491	0.985612	0.934426	0.66899	0.929825	0.928994	0.967033	0.770141	0.758418
23	0.987342	0.533608	0.749658	0.643965	0.749446	0.977778	0.832134	0.985294	0.991124	0.79798	1	0.775583	0.869565	0.895062	0.492865	0.730337	0.983607	0.931034	0.947624	0.923497	0.908602	0.615199	0.841398	0.89049	0.683658	0.927711	0.985612	0.934426	0.672474	0.929825	0.928994	0.972527	0.770511	0.758832
24	1	0.596708	0.766074	0.644639	0.793792	0.977778	0.844125	0.955882	0.97929	0.828283	0.876923	0.807899	0.869565	0.901235	0.602634	0.747191	0.983607	0.942529	0.963143	0.945355	0.913978	0.642943	0.862903	0.904899	0.676162	0.899907	0.985612	0.959016	0.74216	0.982456	0.905325	0.989011	0.79019	0.779379
25	1	0.596708	0.764706	0.646662	0.793792	0.977778	0.851319	0.955882	0.97929	0.83165	0.876923	0.805206	0.869565	0.901235	0.598244	0.747191	0.983607	0.942529	0.963143	0.945355	0.913978	0.646562	0.862903	0.902017	0.682159	0.899907	0.985612	0.959016	0.749129	0.982456	0.905325	0.989011	0.790708	0.779908
26	1	0.603567	0.766074	0.645314	0.798226	0.977778	0.846523	0.952941	0.97929	0.845118	0.876923	0.808797	0.869565	0.901235	0.601537	0.750936	0.983607	0.942529	0.965082	0.945355	0.913978	0.657419	0.870968	0.902017	0.689655	0.898981	0.985612	0.959016	0.759582	0.982456	0.905325	0.989011	0.793445	0.782776
27	1	0.62963	0.781122	0.642616	0.800443	0.977778	0.868106	0.95	0.970414	0.858586	0.892308	0.834829	0.956522	0.919753	0.636663	0.775281	1	0.977011	0.960233	0.95082	0.919355	0.659831	0.884409	0.92219	0.713643	0.905468	0.992806	0.959016	0.780488	0.982456	0.923077	0.994505	0.805652	0.795577
28	1	0.631001	0.786594	0.641268	0.802661	0.977778	0.872902	0.947059	0.970414	0.855219	0.892308	0.835727	0.956522	0.919753	0.632272	0.779026	1	0.977011	0.962173	0.956284	0.924731	0.665862	0.887097	0.916427	0.722639	0.900834	0.992806	0.959016	0.787456	0.982456	0.923077	0.994505	0.806688	0.796699
29	1	0.633745	0.820793	0.649359	0.818182	1	0.882494	0.95	0.973373	0.878788	0.892308	0.83842	0.956522	0.91358	0.650933	0.790262	1	1	0.966052	0.972678	0.946237	0.688782	0.897849	0.939481	0.74063	0.902688	0.992806	0.97541	0.797909	0.982456	0.934911	1	0.817859	0.808413
30	1	0.633745	0.822161	0.650034	0.818182	1	0.882494	0.95	0.973373	0.878788	0.892308	0.83842	0.956522	0.91358	0.650933	0.790262	1	1	0.967992	0.972678	0.946237	0.691194	0.897849	0.939481	0.742129	0.901761	0.992806	0.97541	0.797909	0.982456	0.928994	1	0.818229	0.808789
31	1	0.639232	0.824897	0.641942	0.820399	1	0.877698	0.932353	0.973373	0.878788	0.892308	0.831239	0.956522	0.919753	0.653128	0.784644	1	1	0.968962	0.972678	0.946237	0.6924	0.900538	0.939481	0.731634	0.901761	0.992806	0.97541	0.797909	0.982456	0.928994	1	0.816379	0.806867
32	1	0.639232	0.824897	0.641942	0.820399	1	0.880096	0.932353	0.973373	0.878788	0.892308	0.831239	0.956522	0.919753	0.653128	0.786517	1	1	0.970902	0.972678	0.946237	0.6924	0.900538	0.939481	0.731634	0.901761	0.992806	0.97541	0.797909	0.982456	0.928994	1	0.816675	0.807183
33	1	0.651578	0.805746	0.644639	0.822616	1	0.884892	0.932353	0.970414	0.878788	0.892308	0.831239	0.956522	0.919753	0.665203	0.797753	1	1	0.970902	0.983607	0.956989	0.6924	0.908602	0.927954	0.742129	0.901761	0.992806	0.983607	0.801394	1	0.946746	1	0.819191	0.809807
34	1	0.680384	0.833105	0.647336	0.858093	1	0.892086	0.961765	0.973373	0.902357	0.892308	0.832136	0.956522	0.919753	0.683864	0.799625	1	1	0.973812	0.983607	0.956989	0.708082	0.91129	0.930836	0.772114	0.911029	0.992806	0.983607	0.874564	1	0.928994	1	0.831545	0.822891
35	1	0.681756	0.830369	0.648011	0.858093	1	0.892086	0.961765	0.976331	0.902357	0.892308	0.832136	0.956522	0.919753	0.681668	0.799625	1	1	0.972842	0.983607	0.956989	0.708082	0.91129	0.930836	0.770615	0.912882	0.992806	0.983607	0.874564	1	0.928994	1	0.831471	0.822806
36	1	0.681756	0.834473	0.650034	0.858093	1	0.892086	0.961765	0.976331	0.89899	0.892308	0.834829	0.956522	0.919753	0.689352	0.810861	1	1	0.973812	0.983607	0.956989	0.709288	0.91129	0.930836	0.770615	0.914736	0.992806	0.983607	0.878049	1	0.928994	1	0.833395	0.824825
37	1	0.681756	0.830369	0.641268	0.858093	1	0.892086	0.961765	0.976331	0.902357	0.892308	0.834829	0.956522	0.919753	0.689352	0.812734	1	1	0.974782	0.983607	0.956989	0.714113	0.913978	0.939481	0.772114	0.915663	0.992806	0.983607	0.878049	1	0.928994	1	0.833173	0.824636
38	1	0.69273	0.846785	0.659474	0.864745	1	0.88729	0.961765	0.97929	0.912458	0.892308	0.849192	0.956522	0.919753	0.705818	0.814607	1	1	0.977692	0.983607	0.956989	0.718938	0.916667	0.939481	0.788606	0.917516	0.992806	0.983607	0.874564	0.982456	0.928994	1	0.840793	0.832575
39	1	0.69273	0.846785	0.659474	0.864745	1	0.889688	0.961765	0.97929	0.912458	0.892308	0.849192	0.956522	0.919753	0.705818	0.816479	1	1	0.977692	0.983607	0.956989	0.71532	0.916667	0.942363	0.788606	0.917516	0.992806	0.983607	0.874564	0.982456	0.928994	1	0.840793	0.832575
40	1	0.69273	0.846785	0.659474	0.864745	1	0.889688	0.961765	0.97929	0.912458	0.892308	0.849192	0.956522	0.919753	0.705818	0.816479	1	1	0.977692	0.983607	0.956989	0.71532	0.916667	0.942363	0.788606	0.917516	0.992806	0.983607	0.874564	0.982456	0.928994	1	0.840793	0.832575
41	1	0.696845	0.841313	0.656777	0.864745	1	0.884892	0.958824	0.97929	0.909091	0.892308	0.849192	0.956522	0.919753	0.710209	0.822097	1	1	0.976722	0.983607	0.956989	0.717732	0.913978	0.939481	0.785607	0.916589	0.992806	0.983607	0.874564	0.982456	0.928994	1	0.840349	0.832094
42	1	0.70096	0.835841	0.662846	0.866962	1	0.901679	0.961765	0.97929	0.909091	0.892308	0.847397	0.956522	0.925926	0.720088	0.82397	1	1	0.973812	0.983607	0.956989	0.731001	0.916667	0.939481	0.787106	0.917516	0.992806	0.983607	0.881533	0.982456	0.928994	1	0.843234	0.835139
43	1	0.694102	0.838577	0.664869	0.866962	1	0.904077	0.961765	0.97929	0.905724	0.892308	0.848294	0.956522	0.925926	0.720088	0.825843	1	1	0.973812	0.983607	0.962366	0.728589	0.91129	0.939481	0.784108	0.914736	0.992806	0.991803	0.881533	0.982456	0.928994	1	0.842865	0.834736
44	1	0.694102	0.839945	0.664869	0.86918	1	0.904077	0.961765	0.97929	0.905724	0.892308	0.849192	0.956522	0.925926	0.721186	0.825843	1	1	0.973812	0.983607	0.962366	0.729795	0.91129	0.939481	0.784108	0.914736	0.992806	0.991803	0.881533	0.982456	0.928994	1	0.843234	0.835126
45	1	0.691358	0.833105	0.659474	0.866962	1	0.899281	0.976471	0.994083	0.902357	0.892308	0.85009	0.956522	0.932099	0.721186	0.825843	1	1	0.977692	0.989071	0.962366	0.732207	0.913978	0.945245	0.77961	0.921223	0.992806	0.991803	0.891986	0.982456	0.952663	1	0.84427	0.836233
46	1	0.703704	0.839945	0.656777	0.864745	1	0.901679	0.979412	0.997041	0.925926	0.923077	0.854578	0.956522	0.950617	0.726674	0.848315	1	1	0.979631	0.978142	0.956989	0.737033	0.919355	0.945245	0.776612	0.920297	0.992806	0.991803	0.898955	1	0.964497	1	0.848191	0.840423
47	1	0.705075	0.839945	0.656777	0.864745	1	0.901679	0.979412	0.997041	0.925926	0.923077	0.85368	0.956522	0.950617	0.728869	0.848315	1	1	0.977692	0.978142	0.956989	0.737033	0.919355	0.945245	0.776612	0.921223	0.992806	0.991803	0.898955	1	0.964497	1	0.848265	0.8405
48	1	0.707819	0.841313	0.662846	0.866962	1	0.899281	0.976471	0.997041	0.919192	0.923077	0.857271	0.956522	0.950617	0.722283	0.842697	1	1	0.976722	0.978142	0.962366	0.737033	0.922043	0.945245	0.776612	0.923077	0.992806	0.991803	0.89547	1	0.964497	1	0.848709	0.840908
49	1	0.707819	0.839945	0.662846	0.866962	1	0.894484	0.976471	0.997041	0.919192	0.923077	0.857271	0.956522	0.950617	0.723381	0.842697	1	1	0.978661	0.978142	0.962366	0.737033	0.924731	0.945245	0.776612	0.92215	0.992806	0.991803	0.89547	1	0.964497	1	0.848709	0.840913
50	1	0.709191	0.841313	0.665543	0.864745	1	0.899281	0.976471	0.997041	0.919192	0.923077	0.857271	0.956522	0.950617	0.727772	0.842697	1	1	0.979631	0.978142	0.962366	0.737033	0.922043	0.945245	0.776612	0.924004	0.992806	0.991803	0.89547	1	0.95858	1	0.849597	0.841836
51	1	0.709191	0.841313	0.665543	0.864745	1	0.899281	0.976471	0.997041	0.919192	0.923077	0.857271	0.956522	0.950617	0.727772	0.842697	1	1	0.977692	0.978142	0.962366	0.737033	0.922043	0.945245	0.776612	0.925857	0.992806	0.991803	0.89547	1	0.95858	1	0.849597	0.841836
52	1	0.709191	0.841313	0.664869	0.864745	1	0.899281	0.979412	0.997041	0.919192	0.923077	0.857271	0.956522	0.950617	0.727772	0.844569	1	1	0.978661	0.978142	0.962366	0.737033	0.922043	0.945245	0.775112	0.927711	0.992806	0.991803	0.89547	1	0.95858	1	0.849819	0.842069
53	1	0.706447	0.838577	0.66352	0.866962	1	0.913669	0.979412	0.997041	0.922559	0.923077	0.858169	0.956522	0.950617	0.729967	0.844569	1	1	0.976722	0.978142	0.962366	0.735826	0.927419	0.945245	0.775112	0.92493	0.992806	0.991803	0.89547	1	0.964497	1	0.849967	0.842223
54	1	0.728395	0.846785	0.664194	0.86918	1	0.913669	0.979412	0.997041	0.93266	0.923077	0.860862	0.956522	0.950617	0.738749	0.846442	1	1	0.976722	0.978142	0.962366	0.74427	0.935484	0.945245	0.784108	0.925857	0.992806	0.991803	0.902439	1	0.964497	1	0.854258	0.846758
55	1	0.739369	0.844049	0.666217	0.866962	1	0.916067	0.979412	0.994083	0.936027	1	0.863555	1	0.950617	0.745335	0.863296	1	1	0.973812	0.978142	0.973118	0.757539	0.948925	0.945245	0.8006	0.926784	0.992806	0.991803	0.919861	1	0.970414	1	0.85914	0.851928
56	1	0.739369	0.845417	0.665543	0.86918	1	0.916067	0.985294	0.994083	0.936027	1	0.863555	1	0.950617	0.745335	0.863296	1	1	0.968962	0.978142	0.973118	0.757539	0.946237	0.948127	0.8006	0.926784	0.992806	0.991803	0.919861	1	0.970414	1	0.858992	0.851774
57	1	0.739369	0.845417	0.666217	0.86918	1	0.916067	0.985294	0.994083	0.936027	1	0.862657	1	0.950617	0.744237	0.863296	1	1	0.967992	0.978142	0.973118	0.757539	0.946237	0.948127	0.7991	0.927711	0.992806	0.991803	0.919861	1	0.970414	1	0.858844	0.851618
58	1	0.746228	0.839945	0.676332	0.878049	1	0.918465	0.985294	0.994083	0.93266	1	0.868941	1	0.95679	0.749726	0.859551	1	1	0.968962	0.983607	0.973118	0.758745	0.956989	0.951009	0.814093	0.926784	0.992806	0.991803	0.933798	1	0.970414	1	0.862691	0.855625
59	1	0.746228	0.839945	0.67296	0.875831	1	0.925659	0.985294	0.994083	0.93266	1	0.864452	1	0.950617	0.753019	0.861423	1	1	0.968962	0.983607	0.973118	0.758745	0.954301	0.951009	0.812594	0.926784	0.992806	0.991803	0.933798	1	0.970414	1	0.862174	0.855083
60	1	0.751715	0.838577	0.675657	0.878049	1	0.928058	0.985294	0.994083	0.93266	1	0.868043	1	0.95679	0.745335	0.855805	1	1	0.969932	0.983607	0.973118	0.758745	0.954301	0.956772	0.808096	0.926784	0.992806	0.991803	0.937282	1	0.970414	1	0.862543	0.855477
61	1	0.753086	0.839945	0.676332	0.880266	1	0.928058	0.985294	0.994083	0.936027	1	0.868941	1	0.95679	0.745335	0.857678	1	1	0.969932	0.983607	0.973118	0.758745	0.954301	0.959654	0.808096	0.925857	0.992806	0.991803	0.937282	1	0.970414	1	0.863061	0.856027
62	1	0.754458	0.837209	0.680378	0.880266	1	0.925659	0.985294	0.991124	0.936027	1	0.874327	1	0.95679	0.738749	0.857678	1	1	0.969932	0.983607	0.973118	0.762364	0.954301	0.959654	0.809595	0.925857	0.992806	0.991803	0.937282	1	0.970414	1	0.863579	0.856565
63	1	0.754458	0.837209	0.681052	0.880266	1	0.928058	0.985294	0.991124	0.936027	1	0.874327	1	0.95679	0.738749	0.859551	1	1	0.970902	0.983607	0.973118	0.762364	0.954301	0.959654	0.809595	0.926784	0.992806	0.991803	0.937282	1	0.970414	1	0.863949	0.856951
64	1	0.757202	0.844049	0.679029	0.889135	1	0.930456	0.985294	0.991124	0.936027	1	0.87702	1	0.95679	0.740944	0.868914	1	1	0.969932	0.983607	0.973118	0.765983	0.956989	0.9683	0.823088	0.927711	0.992806	0.991803	0.937282	1	0.970414	1	0.866538	0.859672
65	1	0.775034	0.845417	0.689144	0.89357	1	0.930456	0.985294	0.994083	0.939394	1	0.877917	1	0.962963	0.743139	0.872659	1	1	0.969932	0.983607	0.978495	0.762364	0.956989	0.9683	0.82009	0.928638	0.992806	0.991803	0.937282	1	0.970414	1	0.869202	0.86246
66	1	0.773663	0.849521	0.674983	0.89357	1	0.940048	0.985294	0.994083	0.939394	1	0.867145	1	0.962963	0.750823	0.876404	1	1	0.968962	0.983607	0.978495	0.764777	0.959677	0.9683	0.824588	0.926784	0.992806	0.991803	0.937282	1	0.970414	1	0.868092	0.861344
67	1	0.777778	0.846785	0.674983	0.89357	1	0.940048	0.985294	0.991124	0.939394	1	0.868043	1	0.962963	0.748628	0.874532	1	1	0.967992	0.983607	0.983871	0.765983	0.956989	0.9683	0.829085	0.925857	0.992806	0.991803	0.940767	1	0.970414	1	0.868166	0.861418
68	1	0.775034	0.842681	0.674983	0.902439	1	0.940048	0.988235	0.988166	0.942761	1	0.872531	1	0.975309	0.746432	0.88015	1	1	0.970902	0.983607	0.983871	0.768396	0.956989	0.971182	0.827586	0.931418	0.992806	0.991803	0.940767	1	0.976331	1	0.869646	0.863001
69	1	0.775034	0.842681	0.67768	0.906874	1	0.935252	0.988235	0.988166	0.939394	1	0.872531	1	0.975309	0.744237	0.88015	1	1	0.970902	0.983607	0.983871	0.768396	0.954301	0.971182	0.829085	0.931418	0.992806	0.991803	0.940767	1	0.976331	1	0.86972	0.863071
70	1	0.777778	0.841313	0.683075	0.906874	1	0.935252	0.988235	0.988166	0.942761	1	0.873429	1	0.975309	0.744237	0.882022	1	1	0.970902	0.983607	0.983871	0.767189	0.954301	0.971182	0.827586	0.931418	0.992806	0.991803	0.940767	1	0.976331	1	0.870459	0.863811
71	1	0.777778	0.842681	0.683075	0.906874	1	0.93765	0.988235	0.988166	0.942761	1	0.873429	1	0.975309	0.743139	0.882022	1	1	0.970902	0.983607	0.983871	0.767189	0.959677	0.971182	0.827586	0.931418	0.992806	0.991803	0.940767	1	0.976331	1	0.870681	0.864045
72	1	0.777778	0.842681	0.683075	0.906874	1	0.93765	0.991176	0.988166	0.942761	1	0.873429	1	0.975309	0.743139	0.882022	1	1	0.970902	0.983607	0.983871	0.767189	0.959677	0.971182	0.827586	0.930491	0.992806	0.991803	0.940767	1	0.976331	1	0.870681	0.864043
73	1	0.775034	0.841313	0.685098	0.906874	1	0.940048	0.988235	0.991124	0.949495	1	0.876122	1	0.975309	0.745335	0.88764	1	1	0.971872	0.983607	0.983871	0.769602	0.959677	0.9683	0.826087	0.933272	0.992806	0.991803	0.944251	1	0.976331	1	0.871865	0.865284
74	1	0.772291	0.841313	0.685098	0.909091	1	0.93765	0.988235	0.991124	0.949495	1	0.876122	1	0.975309	0.744237	0.88764	1	1	0.970902	0.983607	0.983871	0.768396	0.959677	0.9683	0.826087	0.934198	0.992806	0.991803	0.944251	1	0.976331	1	0.871569	0.86497
75	1	0.781893	0.837209	0.680378	0.898004	1	0.942446	0.988235	0.994083	0.952862	1	0.859964	1	0.981481	0.750823	0.897004	1	1	0.974782	0.989071	0.983871	0.767189	0.959677	0.971182	0.824588	0.934198	0.992806	0.991803	0.940767	1	0.976331	1	0.871051	0.864432
76	1	0.784636	0.837209	0.679029	0.898004	1	0.942446	0.988235	0.994083	0.952862	1	0.859964	1	0.981481	0.750823	0.897004	1	1	0.974782	0.989071	0.983871	0.769602	0.959677	0.971182	0.824588	0.937905	0.992806	0.991803	0.940767	1	0.976331	1	0.871495	0.864907
77	1	0.783265	0.844049	0.677006	0.902439	1	0.940048	0.985294	0.994083	0.952862	1	0.862657	1	0.981481	0.751921	0.902622	1	1	0.970902	0.983607	0.983871	0.774427	0.962366	0.971182	0.833583	0.935125	0.992806	0.991803	0.944251	1	0.976331	1	0.872383	0.86586
78	1	0.780521	0.844049	0.679029	0.906874	1	0.940048	0.985294	0.994083	0.952862	1	0.863555	1	0.981481	0.753019	0.902622	1	1	0.969932	0.983607	0.983871	0.774427	0.962366	0.971182	0.833583	0.933272	0.992806	0.991803	0.944251	1	0.976331	1	0.872531	0.866013
79	1	0.781893	0.844049	0.679029	0.906874	1	0.940048	0.985294	0.994083	0.952862	1	0.863555	1	0.981481	0.753019	0.902622	1	1	0.969932	0.983607	0.983871	0.774427	0.962366	0.971182	0.833583	0.933272	0.992806	0.991803	0.944251	1	0.976331	1	0.872605	0.866088
80	1	0.78738	0.848153	0.676332	0.904656	1	0.940048	0.991176	0.997041	0.956229	1	0.864452	1	0.981481	0.756312	0.911985	1	1	0.970902	0.983607	0.983871	0.774427	0.962366	0.971182	0.841079	0.935125	0.992806	0.991803	0.947735	1	0.982249	1	0.874454	0.868058
81	1	0.788752	0.844049	0.676332	0.904656	1	0.93765	0.991176	0.997041	0.956229	1	0.863555	1	0.981481	0.753019	0.911985	1	1	0.971872	0.983607	0.983871	0.770808	0.959677	0.9683	0.847076	0.935125	0.992806	0.991803	0.947735	1	0.982249	1	0.873937	0.867501
82	1	0.788752	0.844049	0.676332	0.904656	1	0.93765	0.991176	0.997041	0.956229	1	0.863555	1	0.981481	0.754116	0.911985	1	1	0.971872	0.983607	0.983871	0.770808	0.959677	0.9683	0.847076	0.936052	0.992806	0.991803	0.947735	1	0.982249	1	0.874084	0.867656
83	1	0.788752	0.844049	0.676332	0.904656	1	0.940048	0.991176	0.997041	0.956229	1	0.863555	1	0.981481	0.753019	0.911985	1	1	0.973812	0.983607	0.983871	0.769602	0.956989	0.9683	0.847076	0.935125	0.992806	0.991803	0.947735	1	0.982249	1	0.874011	0.867584
84	1	0.792867	0.838577	0.674309	0.909091	1	0.940048	0.985294	0.997041	0.959596	1	0.86535	1	0.981481	0.760703	0.911985	1	1	0.973812	0.983607	0.983871	0.767189	0.956989	0.9683	0.848576	0.936052	0.992806	0.991803	0.95122	1	0.982249	1	0.874528	0.868136
85	1	0.792867	0.838577	0.674309	0.909091	1	0.940048	0.988235	0.997041	0.959596	1	0.86535	1	0.981481	0.760703	0.911985	1	1	0.973812	0.983607	0.983871	0.767189	0.956989	0.9683	0.848576	0.936052	0.992806	0.991803	0.95122	1	0.982249	1	0.874602	0.868214
86	1	0.79561	0.839945	0.674983	0.904656	1	0.940048	0.985294	0.997041	0.959596	1	0.86535	1	0.981481	0.760703	0.911985	1	1	0.973812	0.989071	0.983871	0.768396	0.956989	0.9683	0.850075	0.936052	0.992806	0.991803	0.95122	1	0.982249	1	0.874898	0.868518
87	1	0.79561	0.839945	0.674983	0.904656	1	0.940048	0.985294	0.997041	0.959596	1	0.86535	1	0.981481	0.760703	0.911985	1	1	0.972842	0.989071	0.983871	0.768396	0.956989	0.9683	0.850075	0.936979	0.992806	0.991803	0.95122	1	0.982249	1	0.874898	0.868518
88	1	0.788752	0.845417	0.67768	0.904656	1	0.942446	0.985294	0.997041	0.959596	1	0.864452	1	0.981481	0.767289	0.910112	1	1	0.975752	0.989071	0.989247	0.773221	0.956989	0.9683	0.847076	0.939759	0.992806	0.991803	0.95122	1	0.982249	1	0.876156	0.869839
89	1	0.78738	0.846785	0.678355	0.906874	1	0.940048	0.985294	0.997041	0.96633	1	0.863555	1	0.981481	0.768386	0.911985	1	1	0.978661	0.989071	0.989247	0.773221	0.954301	0.965418	0.848576	0.940686	0.992806	0.991803	0.95122	1	0.982249	1	0.876674	0.87038
90	1	0.78738	0.846785	0.678355	0.906874	1	0.940048	0.985294	0.997041	0.96633	1	0.863555	1	0.981481	0.768386	0.911985	1	1	0.978661	0.989071	0.989247	0.773221	0.954301	0.965418	0.848576	0.940686	0.992806	0.991803	0.95122	1	0.982249	1	0.876674	0.870378
91	1	0.790123	0.845417	0.677006	0.909091	1	0.942446	0.982353	0.997041	0.96633	1	0.863555	1	0.981481	0.768386	0.911985	1	1	0.976722	0.989071	0.989247	0.773221	0.956989	0.965418	0.848576	0.939759	0.992806	0.991803	0.95122	1	0.982249	1	0.876526	0.870225
92	1	0.78738	0.845417	0.677006	0.906874	1	0.942446	0.982353	0.997041	0.96633	1	0.867145	1	0.981481	0.769484	0.917603	1	1	0.974782	0.989071	0.989247	0.775633	0.959677	0.965418	0.847076	0.935125	0.992806	0.991803	0.947735	1	0.982249	1	0.876452	0.870162
93	1	0.78738	0.845417	0.67768	0.906874	1	0.947242	0.982353	0.997041	0.96633	1	0.867145	1	0.981481	0.768386	0.917603	1	1	0.974782	0.989071	0.989247	0.775633	0.959677	0.965418	0.847076	0.935125	0.992806	0.991803	0.947735	1	0.982249	1	0.8766	0.870316
94	1	0.798354	0.853625	0.686446	0.904656	1	0.94964	0.982353	0.997041	0.96633	1	0.871634	1	0.987654	0.772777	0.917603	1	1	0.975752	0.989071	0.989247	0.775633	0.967742	0.965418	0.856072	0.936052	0.992806	0.991803	0.947735	1	0.982249	1	0.880151	0.874041
95	1	0.798354	0.853625	0.690492	0.904656	1	0.94964	0.982353	0.997041	0.969697	1	0.879713	1	0.987654	0.77607	0.91573	1	1	0.975752	0.989071	0.989247	0.773221	0.967742	0.965418	0.857571	0.936052	0.992806	0.991803	0.947735	1	0.982249	1	0.881409	0.875339
96	1	0.798354	0.853625	0.691167	0.904656	1	0.94964	0.982353	0.997041	0.969697	1	0.879713	1	0.987654	0.77607	0.913858	1	1	0.976722	0.989071	0.989247	0.77684	0.967742	0.965418	0.854573	0.936052	0.992806	0.991803	0.947735	1	0.982249	1	0.881557	0.875496
97	1	0.799726	0.854993	0.685772	0.906874	1	0.94964	0.982353	0.997041	0.969697	1	0.878815	1	0.987654	0.777168	0.913858	1	1	0.976722	0.989071	0.989247	0.778046	0.967742	0.965418	0.854573	0.936052	0.992806	0.991803	0.947735	1	0.982249	1	0.881261	0.875198
98	1	0.796982	0.852257	0.685098	0.909091	1	0.94964	0.982353	0.994083	0.969697	1	0.878815	1	0.987654	0.769484	0.917603	1	1	0.976722	0.989071	0.989247	0.77684	0.967742	0.962536	0.86057	0.936052	0.992806	0.991803	0.947735	1	0.982249	1	0.880669	0.874583
99	1	0.79561	0.844049	0.687121	0.909091	1	0.94964	0.982353	0.994083	0.969697	1	0.879713	1	0.987654	0.771679	0.913858	1	1	0.976722	0.994536	0.989247	0.775633	0.967742	0.962536	0.865067	0.936052	0.992806	1	0.947735	1	0.982249	1	0.880743	0.87466
100	1	0.794239	0.845417	0.681726	0.909091	1	0.947242	0.982353	0.997041	0.969697	1	0.88061	1	0.987654	0.773875	0.917603	1	1	0.976722	0.994536	0.989247	0.782871	0.97043	0.965418	0.862069	0.936979	0.992806	1	0.947735	1	0.982249	1	0.881039	0.874966
101	1	0.794239	0.845417	0.681726	0.909091	1	0.947242	0.982353	0.997041	0.969697	1	0.88061	1	0.987654	0.773875	0.917603	1	1	0.976722	0.994536	0.989247	0.782871	0.97043	0.965418	0.863568	0.936979	0.992806	1	0.947735	1	0.982249	1	0.881113	0.875046
102	1	0.794239	0.846785	0.680378	0.911308	1	0.94964	0.982353	0.997041	0.969697	1	0.88061	1	0.987654	0.774973	0.921348	1	1	0.976722	0.994536	0.994624	0.782871	0.967742	0.9683	0.862069	0.938832	0.992806	1	0.95122	1	0.988166	1	0.881705	0.875678
103	1	0.794239	0.846785	0.680378	0.911308	1	0.94964	0.982353	0.997041	0.969697	1	0.88061	1	0.987654	0.774973	0.921348	1	1	0.976722	0.994536	0.994624	0.782871	0.967742	0.9683	0.862069	0.938832	0.992806	1	0.95122	1	0.988166	1	0.881705	0.875677
104	1	0.79561	0.848153	0.680378	0.913525	1	0.952038	0.982353	0.997041	0.973064	1	0.875224	1	0.987654	0.769484	0.925094	1	1	0.976722	1	0.989247	0.782871	0.97043	0.971182	0.865067	0.939759	0.992806	1	0.954704	1	0.988166	1	0.881852	0.875839
105	1	0.802469	0.848153	0.680378	0.911308	1	0.952038	0.982353	0.997041	0.976431	1	0.874327	1	0.987654	0.777168	0.923221	1	1	0.977692	1	0.994624	0.791315	0.973118	0.974063	0.853073	0.936979	0.992806	1	0.954704	1	0.988166	1	0.882592	0.876639
106	1	0.802469	0.848153	0.681052	0.911308	1	0.952038	0.982353	0.994083	0.976431	1	0.874327	1	0.987654	0.777168	0.923221	1	1	0.978661	1	0.994624	0.791315	0.973118	0.974063	0.853073	0.936979	0.992806	1	0.954704	1	0.988166	1	0.882666	0.876713
107	1	0.812071	0.849521	0.683075	0.911308	1	0.954436	0.982353	0.994083	0.976431	1	0.878815	1	0.987654	0.782656	0.932584	1	1	0.977692	1	0.994624	0.787696	0.97043	0.971182	0.85907	0.937905	0.992806	1	0.954704	1	0.988166	1	0.88459	0.878756
108	1	0.812071	0.849521	0.681052	0.913525	1	0.954436	0.982353	0.994083	0.976431	1	0.878815	1	0.987654	0.783754	0.938202	1	1	0.976722	1	0.994624	0.787696	0.97043	0.971182	0.86057	0.938832	0.992806	1	0.954704	1	0.988166	1	0.884812	0.879013
109	1	0.8107	0.850889	0.685772	0.913525	1	0.94964	0.985294	0.994083	0.976431	1	0.878815	1	0.987654	0.782656	0.938202	1	1	0.976722	1	0.994624	0.782871	0.973118	0.971182	0.85907	0.939759	0.992806	1	0.958188	1	0.988166	1	0.885034	0.879235
110	1	0.8107	0.850889	0.683075	0.913525	1	0.94964	0.985294	0.994083	0.976431	1	0.88061	1	0.987654	0.783754	0.938202	1	1	0.976722	1	0.994624	0.781665	0.973118	0.971182	0.85907	0.939759	0.992806	1	0.958188	1	0.988166	1	0.884886	0.879087
111	1	0.806584	0.854993	0.683749	0.911308	1	0.952038	0.985294	0.994083	0.976431	1	0.876122	1	0.987654	0.779363	0.938202	1	1	0.976722	1	0.994624	0.779252	0.973118	0.971182	0.85907	0.936052	0.992806	1	0.961672	1	0.988166	1	0.883924	0.878068
112	1	0.807956	0.854993	0.683749	0.911308	1	0.952038	0.985294	0.994083	0.976431	1	0.876122	1	0.987654	0.779363	0.938202	1	1	0.976722	1	0.994624	0.77684	0.973118	0.9683	0.86057	0.936052	0.992806	1	0.961672	1	0.988166	1	0.88385	0.877989
113	1	0.812071	0.850889	0.690492	0.900222	1	0.952038	0.988235	0.994083	0.976431	1	0.871634	1	0.987654	0.783754	0.93633	1	1	0.976722	1	0.994624	0.77684	0.978495	0.971182	0.85907	0.936052	0.992806	1	0.958188	1	0.988166	1	0.88422	0.878356
114	1	0.812071	0.850889	0.690492	0.900222	1	0.952038	0.988235	0.994083	0.976431	1	0.871634	1	0.987654	0.783754	0.93633	1	1	0.976722	1	0.994624	0.77684	0.978495	0.971182	0.85907	0.935125	0.992806	1	0.958188	1	0.988166	1	0.884146	0.878279
115	1	0.8107	0.848153	0.686446	0.902439	1	0.954436	0.988235	0.994083	0.976431	1	0.873429	1	0.987654	0.781559	0.93633	1	1	0.976722	1	0.994624	0.767189	0.978495	0.971182	0.856072	0.936052	0.992806	1	0.965157	1	0.988166	1	0.88311	0.877178
116	1	0.8107	0.848153	0.686446	0.902439	1	0.954436	0.988235	0.994083	0.976431	1	0.873429	1	0.987654	0.781559	0.93633	1	1	0.976722	1	0.994624	0.767189	0.978495	0.971182	0.856072	0.936052	0.992806	1	0.965157	1	0.988166	1	0.88311	0.877178
117	1	0.813443	0.856361	0.685772	0.906874	1	0.954436	0.988235	0.994083	0.976431	1	0.869838	1	0.987654	0.782656	0.93633	1	1	0.976722	1	0.994624	0.773221	0.975806	0.974063	0.86057	0.935125	0.992806	1	0.965157	1	0.988166	1	0.884072	0.878187
118	1	0.812071	0.853625	0.687121	0.909091	1	0.956835	0.988235	0.994083	0.976431	1	0.870736	1	0.987654	0.782656	0.93633	1	1	0.974782	1	0.994624	0.774427	0.975806	0.976945	0.862069	0.935125	0.992806	1	0.965157	1	0.988166	1	0.884294	0.878427
119	1	0.812071	0.854993	0.687121	0.909091	1	0.956835	0.988235	0.994083	0.979798	1	0.870736	1	0.987654	0.782656	0.93633	1	1	0.975752	1	0.994624	0.775633	0.975806	0.976945	0.862069	0.935125	0.992806	1	0.965157	1	0.988166	1	0.88459	0.878734
120	1	0.812071	0.850889	0.691841	0.909091	1	0.956835	0.988235	0.994083	0.979798	1	0.874327	1	0.987654	0.778266	0.93633	1	1	0.975752	1	0.994624	0.77684	0.975806	0.974063	0.86057	0.934198	0.992806	1	0.965157	1	0.988166	1	0.884738	0.878886
121	1	0.817558	0.854993	0.693864	0.911308	1	0.956835	0.988235	0.994083	0.979798	1	0.873429	1	0.987654	0.780461	0.940075	1	1	0.974782	1	0.994624	0.778046	0.975806	0.976945	0.854573	0.933272	0.992806	1	0.965157	1	0.988166	1	0.885478	0.879654
122	1	0.817558	0.854993	0.693864	0.909091	1	0.956835	0.988235	0.994083	0.983165	1	0.873429	1	0.987654	0.780461	0.940075	1	1	0.974782	1	0.994624	0.778046	0.975806	0.976945	0.856072	0.933272	0.992806	1	0.965157	1	0.988166	1	0.885552	0.879736
123	1	0.81893	0.856361	0.693189	0.909091	1	0.954436	0.988235	0.994083	0.983165	1	0.873429	1	0.987654	0.780461	0.940075	1	1	0.974782	1	0.994624	0.77684	0.975806	0.976945	0.856072	0.933272	0.992806	1	0.965157	1	0.988166	1	0.885478	0.879659
124	1	0.817558	0.860465	0.693189	0.909091	1	0.954436	0.988235	0.994083	0.983165	1	0.873429	1	0.987654	0.779363	0.941948	1	1	0.974782	1	0.994624	0.77684	0.975806	0.976945	0.857571	0.933272	0.992806	1	0.965157	1	0.988166	1	0.885699	0.879892
125	1	0.816187	0.863201	0.693189	0.909091	1	0.954436	0.988235	0.997041	0.983165	1	0.874327	1	0.987654	0.781559	0.941948	1	1	0.975752	1	0.994624	0.77684	0.975806	0.976945	0.85907	0.934198	0.992806	1	0.965157	1	0.988166	1	0.886291	0.880517
126	1	0.816187	0.863201	0.693189	0.909091	1	0.954436	0.988235	0.997041	0.983165	1	0.874327	1	0.987654	0.781559	0.941948	1	1	0.975752	1	0.994624	0.77684	0.975806	0.976945	0.85907	0.934198	0.992806	1	0.965157	1	0.988166	1	0.886291	0.880521
127	1	0.813443	0.867305	0.699258	0.909091	1	0.954436	0.988235	0.997041	0.983165	1	0.877917	1	0.987654	0.778266	0.94382	1	1	0.974782	1	0.994624	0.778046	0.975806	0.976945	0.863568	0.933272	0.992806	1	0.965157	1	0.988166	1	0.887327	0.8816
128	1	0.813443	0.867305	0.696561	0.909091	1	0.954436	0.988235	0.997041	0.986532	1	0.877917	1	0.987654	0.779363	0.945693	1	1	0.974782	1	0.994624	0.779252	0.975806	0.976945	0.862069	0.933272	0.992806	1	0.965157	1	0.988166	1	0.887253	0.88154
129	1	0.813443	0.867305	0.695887	0.909091	1	0.954436	0.988235	0.997041	0.986532	1	0.877917	1	0.987654	0.779363	0.945693	1	1	0.973812	1	0.994624	0.779252	0.975806	0.976945	0.862069	0.935125	0.992806	1	0.965157	1	0.988166	1	0.887253	0.88154
130	1	0.813443	0.867305	0.695887	0.909091	1	0.954436	0.988235	0.997041	0.986532	1	0.877917	1	0.987654	0.779363	0.945693	1	1	0.973812	1	0.994624	0.779252	0.975806	0.976945	0.862069	0.935125	0.992806	1	0.965157	1	0.988166	1	0.887253	0.88154
131	1	0.813443	0.872777	0.695887	0.909091	1	0.954436	0.988235	0.997041	0.986532	1	0.877917	1	0.987654	0.779363	0.945693	1	1	0.972842	1	0.994624	0.780458	0.975806	0.976945	0.862069	0.935125	0.992806	1	0.965157	1	0.988166	1	0.887549	0.881849
132	1	0.813443	0.872777	0.701955	0.909091	1	0.954436	0.988235	0.997041	0.986532	1	0.882406	1	0.987654	0.778266	0.94382	1	1	0.972842	1	0.994624	0.779252	0.975806	0.976945	0.862069	0.935125	0.992806	1	0.965157	1	0.988166	1	0.888363	0.882695
133	1	0.812071	0.874145	0.706676	0.911308	1	0.954436	0.988235	0.997041	0.986532	1	0.886894	1	0.987654	0.780461	0.93633	1	1	0.972842	1	0.994624	0.778046	0.975806	0.976945	0.863568	0.936052	0.992806	1	0.968641	1	0.988166	1	0.889325	0.883696
134	1	0.812071	0.874145	0.70735	0.911308	1	0.954436	0.988235	0.997041	0.986532	1	0.886894	1	0.987654	0.780461	0.93633	1	1	0.972842	1	0.994624	0.778046	0.975806	0.976945	0.863568	0.936052	0.992806	1	0.968641	1	0.988166	1	0.889399	0.883775
135	1	0.806584	0.868673	0.71207	0.920177	1	0.952038	0.988235	0.997041	0.986532	1	0.886894	1	0.987654	0.789243	0.938202	1	1	0.973812	1	0.994624	0.779252	0.975806	0.974063	0.862069	0.932345	0.992806	1	0.965157	1	0.988166	1	0.889842	0.884218
136	1	0.806584	0.871409	0.714093	0.920177	1	0.952038	0.988235	0.997041	0.986532	1	0.887792	1	0.987654	0.793633	0.93633	1	1	0.974782	1	0.994624	0.782871	0.975806	0.974063	0.865067	0.932345	0.992806	1	0.965157	1	0.988166	1	0.890952	0.885381
137	1	0.812071	0.867305	0.712744	0.922395	1	0.952038	0.988235	0.997041	0.986532	1	0.887792	1	0.987654	0.79034	0.940075	1	1	0.973812	1	0.994624	0.769602	0.978495	0.976945	0.862069	0.932345	0.992806	1	0.965157	1	0.988166	1	0.88999	0.884396
138	1	0.809328	0.874145	0.712744	0.922395	1	0.952038	0.988235	0.997041	0.986532	1	0.886894	1	0.987654	0.79034	0.938202	1	1	0.973812	1	0.994624	0.772014	0.986559	0.976945	0.862069	0.932345	0.992806	1	0.965157	1	0.988166	1	0.890434	0.884859
139	1	0.812071	0.868673	0.710047	0.922395	1	0.954436	0.988235	0.997041	0.986532	1	0.888689	1	0.987654	0.78595	0.938202	1	1	0.972842	1	0.994624	0.772014	0.986559	0.974063	0.862069	0.932345	0.992806	1	0.965157	1	0.988166	1	0.889768	0.884164
140	1	0.8107	0.868673	0.711396	0.926829	1	0.954436	0.988235	0.997041	0.986532	1	0.889587	1	0.987654	0.791438	0.93633	1	1	0.972842	1	0.994624	0.774427	0.986559	0.974063	0.863568	0.933272	0.992806	1	0.965157	1	0.988166	1	0.890656	0.885086
141	1	0.812071	0.868673	0.710722	0.926829	1	0.954436	0.988235	0.997041	0.986532	1	0.889587	1	0.987654	0.792536	0.93633	1	1	0.972842	1	0.994624	0.774427	0.986559	0.974063	0.863568	0.932345	0.992806	1	0.965157	1	0.988166	1	0.890656	0.885089
142	1	0.809328	0.870041	0.715442	0.926829	1	0.954436	0.988235	0.997041	0.986532	1	0.889587	1	0.987654	0.795829	0.932584	1	1	0.972842	1	0.994624	0.774427	0.986559	0.974063	0.866567	0.932345	0.992806	1	0.965157	1	0.988166	1	0.891322	0.885776
143	1	0.809328	0.868673	0.715442	0.926829	1	0.954436	0.988235	0.997041	0.986532	1	0.889587	1	0.987654	0.795829	0.932584	1	1	0.972842	1	0.994624	0.774427	0.986559	0.974063	0.866567	0.932345	0.992806	1	0.965157	1	0.988166	1	0.891248	0.885698
144	1	0.812071	0.871409	0.720162	0.926829	1	0.954436	0.988235	0.997041	0.986532	1	0.891382	1	0.987654	0.799122	0.932584	1	1	0.972842	1	0.994624	0.773221	0.983871	0.976945	0.868066	0.932345	0.992806	1	0.965157	1	0.988166	1	0.892432	0.886931
145	1	0.812071	0.870041	0.711396	0.929047	1	0.954436	0.985294	0.997041	0.986532	1	0.893178	1	0.987654	0.78595	0.932584	1	1	0.973812	1	0.994624	0.779252	0.981183	0.974063	0.868066	0.931418	0.992806	1	0.965157	1	0.988166	1	0.890878	0.885322
146	1	0.812071	0.868673	0.711396	0.929047	1	0.954436	0.985294	0.997041	0.986532	1	0.893178	1	0.987654	0.78595	0.932584	1	1	0.974782	1	0.994624	0.779252	0.981183	0.974063	0.868066	0.931418	0.992806	1	0.965157	1	0.988166	1	0.890878	0.885319
147	1	0.812071	0.871409	0.711396	0.929047	1	0.954436	0.988235	0.997041	0.986532	1	0.893178	1	0.987654	0.78595	0.932584	1	1	0.974782	1	0.994624	0.779252	0.981183	0.974063	0.868066	0.931418	0.992806	1	0.965157	1	0.988166	1	0.8911	0.885552
148	1	0.813443	0.872777	0.710722	0.924612	1	0.954436	0.988235	0.997041	0.986532	1	0.893178	1	0.987654	0.78595	0.934457	1	1	0.974782	1	0.994624	0.775633	0.981183	0.974063	0.868066	0.931418	0.992806	1	0.965157	1	0.988166	1	0.890878	0.885323
149	1	0.814815	0.872777	0.716116	0.924612	1	0.954436	0.988235	0.997041	0.986532	1	0.893178	1	0.987654	0.79034	0.934457	1	1	0.974782	1	0.994624	0.774427	0.981183	0.976945	0.868066	0.932345	0.992806	1	0.965157	1	0.988166	1	0.891914	0.886398
150	1	0.814815	0.872777	0.715442	0.926829	1	0.954436	0.988235	0.997041	0.986532	1	0.893178	1	0.987654	0.79034	0.934457	1	1	0.975752	1	0.994624	0.774427	0.978495	0.976945	0.869565	0.934198	0.992806	1	0.965157	1	0.988166	1	0.892136	0.886635
151	1	0.814815	0.872777	0.715442	0.926829	1	0.954436	0.988235	0.997041	0.986532	1	0.893178	1	0.987654	0.79034	0.934457	1	1	0.975752	1	0.994624	0.774427	0.978495	0.976945	0.869565	0.934198	0.992806	1	0.965157	1	0.988166	1	0.892136	0.886635
152	1	0.814815	0.872777	0.716116	0.926829	1	0.954436	0.988235	0.997041	0.986532	1	0.893178	1	0.987654	0.79034	0.934457	1	1	0.975752	1	0.994624	0.774427	0.978495	0.976945	0.868066	0.934198	0.992806	1	0.965157	1	0.988166	1	0.892136	0.886633
153	1	0.812071	0.872777	0.716116	0.926829	1	0.954436	0.988235	0.997041	0.986532	1	0.894973	1	0.987654	0.791438	0.934457	1	1	0.976722	1	0.994624	0.778046	0.978495	0.976945	0.869565	0.932345	0.992806	1	0.965157	1	0.988166	1	0.892432	0.886951
154	1	0.812071	0.872777	0.715442	0.924612	1	0.954436	0.988235	0.997041	0.986532	1	0.894973	1	0.987654	0.792536	0.934457	1	1	0.976722	1	0.994624	0.778046	0.978495	0.976945	0.868066	0.933272	0.992806	1	0.965157	1	0.988166	1	0.892358	0.886867
155	1	0.812071	0.872777	0.715442	0.924612	1	0.954436	0.988235	0.997041	0.986532	1	0.894973	1	0.987654	0.792536	0.934457	1	1	0.976722	1	0.994624	0.778046	0.978495	0.976945	0.868066	0.932345	0.992806	1	0.965157	1	0.988166	1	0.892284	0.886789
156	1	0.812071	0.872777	0.714767	0.924612	1	0.954436	0.988235	0.997041	0.986532	1	0.894973	1	0.987654	0.792536	0.934457	1	1	0.976722	1	0.994624	0.778046	0.978495	0.976945	0.868066	0.932345	0.992806	1	0.965157	1	0.988166	1	0.89221	0.886713
157	1	0.812071	0.874145	0.714767	0.924612	1	0.954436	0.985294	0.997041	0.986532	1	0.894973	1	0.987654	0.792536	0.934457	1	1	0.975752	1	0.994624	0.778046	0.978495	0.976945	0.868066	0.933272	0.992806	1	0.965157	1	0.988166	1	0.89221	0.886711
158	1	0.812071	0.874145	0.714767	0.924612	1	0.954436	0.985294	0.997041	0.986532	1	0.894973	1	0.987654	0.792536	0.934457	1	1	0.975752	1	0.994624	0.778046	0.986559	0.976945	0.868066	0.933272	0.992806	1	0.965157	1	0.988166	1	0.892432	0.886944
159	1	0.812071	0.872777	0.713419	0.922395	1	0.956835	0.985294	0.997041	0.986532	1	0.894075	1	0.987654	0.791438	0.932584	1	1	0.974782	1	0.994624	0.778046	0.986559	0.976945	0.871064	0.934198	0.992806	1	0.965157	1	0.988166	1	0.892136	0.886646
160	1	0.812071	0.872777	0.713419	0.922395	1	0.959233	0.985294	0.997041	0.986532	1	0.894075	1	0.987654	0.791438	0.932584	1	1	0.974782	1	0.994624	0.778046	0.986559	0.976945	0.871064	0.933272	0.992806	1	0.965157	1	0.988166	1	0.892136	0.886646
161	1	0.809328	0.871409	0.713419	0.922395	1	0.959233	0.985294	0.997041	0.986532	1	0.896768	1	0.987654	0.793633	0.932584	1	1	0.974782	1	0.994624	0.779252	0.986559	0.976945	0.872564	0.933272	0.992806	1	0.961672	1	0.988166	1	0.892358	0.88688
162	1	0.806584	0.871409	0.71207	0.920177	1	0.959233	0.985294	0.997041	0.986532	1	0.895871	1	0.987654	0.798024	0.932584	1	1	0.974782	1	0.994624	0.781665	0.986559	0.976945	0.875562	0.933272	0.992806	1	0.961672	1	0.988166	1	0.892506	0.887044
163	1	0.806584	0.871409	0.71207	0.920177	1	0.959233	0.985294	0.997041	0.986532	1	0.895871	1	0.987654	0.796926	0.932584	1	1	0.974782	1	0.994624	0.781665	0.986559	0.976945	0.875562	0.934198	0.992806	1	0.961672	1	0.988166	1	0.892506	0.887046
164	1	0.806584	0.871409	0.71207	0.920177	1	0.959233	0.985294	0.997041	0.986532	1	0.895871	1	0.987654	0.796926	0.932584	1	1	0.974782	1	0.994624	0.781665	0.986559	0.976945	0.875562	0.934198	0.992806	1	0.961672	1	0.988166	1	0.892506	0.887047
165	1	0.803841	0.878249	0.712744	0.920177	1	0.959233	0.985294	0.997041	0.986532	1	0.895871	1	0.987654	0.794731	0.932584	1	1	0.974782	1	0.994624	0.781665	0.986559	0.976945	0.872564	0.934198	0.992806	1	0.965157	1	0.988166	1	0.89258	0.88713
166	1	0.802469	0.878249	0.712744	0.920177	1	0.959233	0.982353	0.997041	0.986532	1	0.895871	1	0.987654	0.793633	0.932584	1	1	0.974782	1	0.994624	0.781665	0.986559	0.976945	0.875562	0.933272	0.992806	1	0.965157	1	0.988166	1	0.892432	0.886975
167	1	0.802469	0.876881	0.712744	0.915743	1	0.959233	0.982353	0.997041	0.986532	1	0.896768	1	0.987654	0.791438	0.934457	1	1	0.974782	1	0.994624	0.775633	0.986559	0.976945	0.868066	0.933272	0.992806	1	0.965157	1	0.988166	1	0.89147	0.885957
168	1	0.803841	0.874145	0.712744	0.915743	1	0.959233	0.982353	0.997041	0.986532	1	0.896768	1	0.987654	0.79034	0.934457	1	1	0.973812	1	0.994624	0.775633	0.986559	0.976945	0.869565	0.933272	0.992806	1	0.961672	1	0.988166	1	0.891248	0.885721
169	1	0.803841	0.874145	0.713419	0.915743	1	0.959233	0.982353	0.997041	0.986532	1	0.896768	1	0.987654	0.79034	0.93633	1	1	0.973812	1	0.994624	0.775633	0.986559	0.976945	0.869565	0.933272	0.992806	1	0.961672	1	0.988166	1	0.891396	0.885876
170	1	0.803841	0.872777	0.712744	0.915743	1	0.959233	0.982353	0.997041	0.986532	1	0.896768	1	0.987654	0.79034	0.93633	1	1	0.973812	1	0.994624	0.778046	0.986559	0.976945	0.869565	0.933272	0.992806	1	0.961672	1	0.988166	1	0.891396	0.885877
171	1	0.807956	0.872777	0.712744	0.915743	1	0.959233	0.985294	0.997041	0.986532	1	0.897666	1	0.987654	0.792536	0.934457	1	1	0.972842	1	0.994624	0.779252	0.986559	0.974063	0.869565	0.935125	0.992806	1	0.961672	1	0.988166	1	0.891914	0.886432
172	1	0.807956	0.872777	0.712744	0.915743	1	0.959233	0.985294	0.997041	0.986532	1	0.897666	1	0.987654	0.792536	0.934457	1	1	0.973812	1	0.994624	0.779252	0.986559	0.974063	0.869565	0.935125	0.992806	1	0.961672	1	0.988166	1	0.891988	0.886509
173	1	0.807956	0.872777	0.712744	0.915743	1	0.959233	0.985294	0.997041	0.986532	1	0.897666	1	0.987654	0.792536	0.934457	1	1	0.973812	1	0.994624	0.779252	0.986559	0.974063	0.869565	0.935125	0.992806	1	0.961672	1	0.988166	1	0.891988	0.886508
174	1	0.8107	0.874145	0.712744	0.91796	1	0.961631	0.985294	0.997041	0.986532	1	0.895871	1	0.987654	0.793633	0.934457	1	1	0.973812	1	0.994624	0.778046	0.986559	0.974063	0.869565	0.935125	0.992806	1	0.965157	1	0.988166	1	0.892284	0.886823
175	1	0.812071	0.875513	0.712744	0.91796	1	0.961631	0.985294	0.997041	0.986532	1	0.895871	1	0.987654	0.793633	0.934457	1	1	0.973812	1	0.994624	0.778046	0.986559	0.974063	0.869565	0.935125	0.992806	1	0.965157	1	0.988166	1	0.892432	0.886976
176	1	0.812071	0.875513	0.714093	0.91796	1	0.961631	0.985294	0.997041	0.986532	1	0.896768	1	0.987654	0.792536	0.934457	1	1	0.973812	1	0.994624	0.778046	0.986559	0.974063	0.869565	0.935125	0.992806	1	0.965157	1	0.988166	1	0.89258	0.887127
177	1	0.809328	0.875513	0.713419	0.91796	1	0.961631	0.985294	0.997041	0.986532	1	0.896768	1	0.987654	0.791438	0.934457	1	1	0.973812	1	0.994624	0.780458	0.983871	0.974063	0.871064	0.935125	0.992806	1	0.965157	1	0.988166	1	0.892432	0.886963
178	1	0.809328	0.875513	0.713419	0.91796	1	0.961631	0.982353	0.997041	0.986532	1	0.896768	1	0.987654	0.791438	0.934457	1	1	0.973812	1	0.994624	0.780458	0.983871	0.974063	0.871064	0.935125	0.992806	1	0.965157	1	0.988166	1	0.892358	0.886883
179	1	0.809328	0.875513	0.713419	0.91796	1	0.961631	0.982353	0.997041	0.986532	1	0.896768	1	0.987654	0.791438	0.934457	1	1	0.973812	1	0.994624	0.780458	0.983871	0.974063	0.871064	0.935125	0.992806	1	0.965157	1	0.988166	1	0.892358	0.886883
180	1	0.813443	0.878249	0.715442	0.920177	1	0.961631	0.982353	0.997041	0.986532	1	0.897666	1	0.987654	0.79034	0.93633	1	1	0.973812	1	0.994624	0.781665	0.983871	0.974063	0.872564	0.935125	0.992806	1	0.968641	1	0.988166	1	0.89332	0.887895
181	1	0.812071	0.871409	0.71679	0.920177	1	0.961631	0.982353	0.997041	0.986532	1	0.89228	1	0.987654	0.79034	0.93633	1	1	0.973812	1	0.994624	0.77684	0.983871	0.971182	0.877061	0.935125	0.992806	1	0.972125	1	0.988166	1	0.892506	0.887032
182	1	0.812071	0.871409	0.71679	0.920177	1	0.961631	0.982353	0.997041	0.986532	1	0.89228	1	0.987654	0.79034	0.93633	1	1	0.973812	1	0.994624	0.77684	0.983871	0.971182	0.877061	0.935125	0.992806	1	0.972125	1	0.988166	1	0.892506	0.887031
183	1	0.812071	0.872777	0.718813	0.920177	1	0.961631	0.982353	0.997041	0.986532	1	0.890485	1	0.987654	0.792536	0.93633	1	1	0.973812	1	0.994624	0.77684	0.983871	0.971182	0.878561	0.935125	0.992806	1	0.972125	1	0.988166	1	0.892876	0.887425
184	1	0.8107	0.872777	0.718139	0.920177	1	0.966427	0.982353	0.997041	0.986532	1	0.890485	1	0.987654	0.793633	0.93633	1	1	0.974782	1	0.994624	0.779252	0.983871	0.971182	0.878561	0.933272	0.992806	1	0.972125	1	0.988166	1	0.893024	0.887589
185	1	0.8107	0.872777	0.718139	0.920177	1	0.966427	0.982353	0.997041	0.986532	1	0.890485	1	0.987654	0.793633	0.93633	1	1	0.974782	1	0.994624	0.779252	0.983871	0.971182	0.878561	0.931418	0.992806	1	0.972125	1	0.988166	1	0.892876	0.887435
186	1	0.8107	0.872777	0.718139	0.920177	1	0.966427	0.982353	0.997041	0.986532	1	0.890485	1	0.987654	0.793633	0.93633	1	1	0.974782	1	0.994624	0.780458	0.983871	0.971182	0.877061	0.931418	0.992806	1	0.972125	1	0.988166	1	0.892876	0.887435
187	1	0.8107	0.872777	0.719488	0.920177	1	0.966427	0.982353	0.997041	0.986532	1	0.890485	1	0.987654	0.793633	0.938202	1	1	0.974782	1	0.994624	0.780458	0.983871	0.971182	0.877061	0.931418	0.992806	1	0.972125	1	0.988166	1	0.893098	0.887666
188	1	0.812071	0.872777	0.718813	0.920177	1	0.966427	0.982353	0.997041	0.986532	1	0.890485	1	0.987654	0.792536	0.938202	1	1	0.974782	1	0.994624	0.781665	0.983871	0.971182	0.877061	0.931418	0.992806	1	0.972125	1	0.988166	1	0.893098	0.887666
189	1	0.812071	0.868673	0.718813	0.920177	1	0.966427	0.982353	0.997041	0.986532	1	0.891382	1	0.987654	0.794731	0.938202	1	1	0.974782	1	0.994624	0.782871	0.983871	0.971182	0.877061	0.931418	0.992806	1	0.972125	1	0.988166	1	0.893172	0.887752
190	1	0.812071	0.868673	0.718813	0.922395	1	0.966427	0.982353	0.997041	0.986532	1	0.891382	1	0.987654	0.794731	0.938202	1	1	0.974782	1	0.994624	0.782871	0.983871	0.971182	0.881559	0.931418	0.992806	1	0.972125	1	0.988166	1	0.893467	0.88807
191	1	0.813443	0.868673	0.720836	0.922395	1	0.968825	0.982353	0.997041	0.986532	1	0.890485	1	0.987654	0.796926	0.938202	1	1	0.974782	1	0.994624	0.785283	0.978495	0.971182	0.881559	0.931418	0.992806	1	0.972125	1	0.988166	1	0.893911	0.888523
192	1	0.813443	0.868673	0.719488	0.922395	1	0.968825	0.982353	0.997041	0.986532	1	0.890485	1	0.987654	0.796926	0.938202	1	1	0.974782	1	0.994624	0.785283	0.978495	0.971182	0.881559	0.931418	0.992806	1	0.972125	1	0.988166	1	0.893763	0.888373
193	1	0.812071	0.868673	0.718813	0.922395	1	0.968825	0.982353	0.997041	0.986532	1	0.891382	1	0.987654	0.805708	0.938202	1	1	0.973812	1	0.994624	0.787696	0.978495	0.971182	0.881559	0.930491	0.992806	1	0.972125	1	0.988166	1	0.894281	0.888913
194	1	0.812071	0.868673	0.717465	0.922395	1	0.968825	0.982353	0.997041	0.986532	1	0.891382	1	0.987654	0.805708	0.938202	1	1	0.973812	1	0.994624	0.787696	0.978495	0.971182	0.881559	0.926784	0.992806	1	0.972125	1	0.988166	1	0.893837	0.888454
195	1	0.8107	0.868673	0.71679	0.922395	1	0.968825	0.982353	0.997041	0.986532	1	0.890485	1	0.987654	0.805708	0.938202	1	1	0.973812	1	0.994624	0.787696	0.978495	0.971182	0.88006	0.926784	0.992806	1	0.972125	1	0.988166	1	0.893541	0.888143
196	1	0.8107	0.868673	0.717465	0.922395	1	0.968825	0.982353	0.997041	0.986532	1	0.890485	1	0.987654	0.806806	0.938202	1	1	0.973812	1	0.994624	0.787696	0.978495	0.971182	0.88006	0.926784	0.992806	1	0.972125	1	0.988166	1	0.893689	0.888296
197	1	0.8107	0.868673	0.717465	0.922395	1	0.968825	0.982353	0.997041	0.986532	1	0.890485	1	0.987654	0.806806	0.938202	1	1	0.973812	1	0.994624	0.787696	0.978495	0.971182	0.88006	0.926784	0.992806	1	0.972125	1	0.988166	1	0.893689	0.888296
198	1	0.8107	0.868673	0.718139	0.922395	1	0.968825	0.982353	0.997041	0.986532	1	0.891382	1	0.987654	0.807903	0.940075	1	1	0.973812	1	0.994624	0.785283	0.978495	0.971182	0.878561	0.927711	0.992806	1	0.972125	1	0.988166	1	0.893837	0.88845
199	1	0.812071	0.868673	0.718139	0.922395	1	0.968825	0.982353	0.997041	0.986532	1	0.893178	1	0.987654	0.807903	0.940075	1	1	0.973812	1	0.994624	0.785283	0.978495	0.971182	0.878561	0.927711	0.992806	1	0.972125	1	0.988166	1	0.894059	0.888681
200	1	0.8107	0.868673	0.718139	0.922395	1	0.968825	0.982353	0.997041	0.986532	1	0.893178	1	0.987654	0.807903	0.940075	1	1	0.973812	1	0.994624	0.785283	0.981183	0.971182	0.878561	0.927711	0.992806	1	0.972125	1	0.988166	1	0.894059	0.888681
201	1	0.8107	0.868673	0.718139	0.922395	1	0.968825	0.982353	0.997041	0.986532	1	0.893178	1	0.987654	0.807903	0.940075	1	1	0.973812	1	0.994624	0.785283	0.981183	0.971182	0.878561	0.927711	0.992806	1	0.972125	1	0.988166	1	0.894059	0.888681
202	1	0.807956	0.868673	0.718139	0.922395	1	0.968825	0.982353	0.997041	0.986532	1	0.893178	1	0.987654	0.809001	0.940075	1	1	0.973812	1	0.994624	0.784077	0.981183	0.9683	0.878561	0.927711	0.992806	1	0.972125	1	0.988166	1	0.893837	0.888444
203	1	0.807956	0.868673	0.718139	0.922395	1	0.971223	0.982353	0.997041	0.986532	1	0.894075	1	0.987654	0.809001	0.940075	1	1	0.973812	1	0.994624	0.784077	0.981183	0.9683	0.878561	0.927711	0.992806	1	0.972125	1	0.988166	1	0.893985	0.8886
204	1	0.807956	0.868673	0.716116	0.922395	1	0.971223	0.982353	0.997041	0.986532	1	0.888689	1	0.987654	0.807903	0.938202	1	1	0.973812	1	0.994624	0.784077	0.981183	0.9683	0.878561	0.927711	0.992806	1	0.972125	1	0.988166	1	0.893172	0.887752
205	1	0.807956	0.868673	0.716116	0.922395	1	0.973621	0.982353	0.997041	0.986532	1	0.888689	1	0.987654	0.807903	0.938202	1	1	0.974782	1	0.994624	0.784077	0.981183	0.9683	0.878561	0.929564	0.992806	1	0.972125	1	0.988166	1	0.893467	0.888063
206	1	0.807956	0.868673	0.716116	0.922395	1	0.973621	0.982353	0.997041	0.986532	1	0.888689	1	0.987654	0.807903	0.938202	1	1	0.974782	1	0.994624	0.784077	0.981183	0.9683	0.878561	0.929564	0.992806	1	0.972125	1	0.988166	1	0.893467	0.888063
207	1	0.807956	0.868673	0.716116	0.922395	1	0.971223	0.982353	0.997041	0.986532	1	0.888689	1	0.987654	0.807903	0.938202	1	1	0.974782	1	0.994624	0.784077	0.981183	0.9683	0.878561	0.929564	0.992806	1	0.972125	1	0.988166	1	0.893394	0.887985
208	1	0.807956	0.868673	0.716116	0.922395	1	0.971223	0.982353	0.997041	0.986532	1	0.889587	1	0.987654	0.807903	0.938202	1	1	0.974782	1	0.994624	0.784077	0.981183	0.9683	0.878561	0.930491	0.992806	1	0.972125	1	0.988166	1	0.893541	0.888138
209	1	0.809328	0.868673	0.716116	0.922395	1	0.971223	0.982353	0.997041	0.986532	1	0.888689	1	0.993827	0.807903	0.938202	1	1	0.974782	1	0.994624	0.784077	0.981183	0.9683	0.88006	0.931418	0.992806	1	0.972125	1	0.988166	1	0.893763	0.888372
210	1	0.809328	0.868673	0.71679	0.922395	1	0.971223	0.982353	0.997041	0.986532	1	0.887792	1	0.993827	0.806806	0.938202	1	1	0.974782	1	0.994624	0.782871	0.981183	0.9683	0.878561	0.930491	0.992806	1	0.972125	1	0.988166	1	0.893467	0.888053
211	1	0.809328	0.870041	0.71679	0.922395	1	0.966427	0.982353	0.997041	0.986532	1	0.887792	1	0.993827	0.806806	0.938202	1	1	0.974782	1	0.994624	0.781665	0.981183	0.9683	0.878561	0.930491	0.992806	1	0.972125	1	0.988166	1	0.89332	0.887895
212	1	0.809328	0.870041	0.717465	0.922395	1	0.966427	0.982353	0.997041	0.986532	1	0.887792	1	0.993827	0.806806	0.938202	1	1	0.974782	1	0.994624	0.781665	0.981183	0.9683	0.878561	0.930491	0.992806	1	0.972125	1	0.988166	1	0.893394	0.88797
213	1	0.809328	0.870041	0.717465	0.922395	1	0.966427	0.982353	0.997041	0.986532	1	0.887792	1	0.993827	0.806806	0.938202	1	1	0.974782	1	0.994624	0.781665	0.981183	0.9683	0.878561	0.930491	0.992806	1	0.972125	1	0.988166	1	0.893394	0.88797
214	1	0.809328	0.870041	0.717465	0.922395	1	0.966427	0.982353	0.997041	0.986532	1	0.893178	1	0.993827	0.805708	0.940075	1	1	0.974782	1	0.994624	0.780458	0.981183	0.9683	0.875562	0.930491	0.992806	1	0.972125	1	0.988166	1	0.893615	0.888217
215	1	0.809328	0.870041	0.717465	0.922395	1	0.966427	0.982353	0.997041	0.986532	1	0.893178	1	0.993827	0.805708	0.940075	1	1	0.974782	1	0.994624	0.780458	0.981183	0.9683	0.875562	0.930491	0.992806	1	0.972125	1	0.988166	1	0.893615	0.888217
216	1	0.809328	0.870041	0.717465	0.922395	1	0.966427	0.982353	0.997041	0.986532	1	0.893178	1	0.993827	0.805708	0.940075	1	1	0.974782	1	0.994624	0.780458	0.981183	0.9683	0.875562	0.930491	0.992806	1	0.972125	1	0.988166	1	0.893615	0.888217
217	1	0.809328	0.870041	0.717465	0.922395	1	0.966427	0.982353	0.997041	0.986532	1	0.893178	1	0.993827	0.805708	0.940075	1	1	0.974782	1	0.994624	0.780458	0.981183	0.9683	0.875562	0.930491	0.992806	1	0.972125	1	0.988166	1	0.893615	0.888217
218	1	0.8107	0.871409	0.718139	0.922395	1	0.966427	0.982353	0.997041	0.986532	1	0.893178	1	0.993827	0.805708	0.940075	1	1	0.974782	1	0.994624	0.780458	0.981183	0.9683	0.875562	0.930491	0.992806	1	0.972125	1	0.988166	1	0.893837	0.888448
219	1	0.8107	0.871409	0.718139	0.924612	1	0.966427	0.982353	0.997041	0.986532	1	0.894075	1	0.993827	0.805708	0.940075	1	1	0.974782	1	0.994624	0.781665	0.981183	0.9683	0.875562	0.932345	0.992806	1	0.972125	1	0.988166	1	0.894207	0.888832
220	1	0.8107	0.871409	0.717465	0.924612	1	0.966427	0.982353	0.997041	0.986532	1	0.893178	1	0.987654	0.805708	0.940075	1	1	0.973812	1	0.994624	0.782871	0.981183	0.9683	0.877061	0.930491	0.992806	1	0.972125	1	0.988166	1	0.893911	0.888522
221	1	0.8107	0.871409	0.717465	0.924612	1	0.966427	0.982353	0.997041	0.986532	1	0.893178	1	0.987654	0.805708	0.940075	1	1	0.973812	1	0.994624	0.782871	0.981183	0.9683	0.878561	0.930491	0.992806	1	0.972125	1	0.988166	1	0.893985	0.8886
222	1	0.8107	0.871409	0.717465	0.924612	1	0.966427	0.982353	0.997041	0.986532	1	0.893178	1	0.987654	0.805708	0.940075	1	1	0.973812	1	0.994624	0.782871	0.981183	0.9683	0.878561	0.930491	0.992806	1	0.972125	1	0.988166	1	0.893985	0.888601
223	1	0.816187	0.874145	0.715442	0.922395	1	0.966427	0.979412	0.997041	0.986532	1	0.894973	1	0.987654	0.80461	0.940075	1	1	0.972842	1	0.994624	0.774427	0.978495	0.971182	0.88006	0.928638	0.992806	1	0.972125	1	0.988166	1	0.893467	0.888057
224	1	0.814815	0.874145	0.715442	0.922395	1	0.966427	0.979412	0.997041	0.986532	1	0.894973	1	0.987654	0.80461	0.940075	1	1	0.971872	1	0.994624	0.774427	0.978495	0.971182	0.88006	0.928638	0.992806	1	0.972125	1	0.988166	1	0.89332	0.887904
225	1	0.814815	0.874145	0.715442	0.922395	1	0.966427	0.979412	0.997041	0.986532	1	0.894973	1	0.987654	0.80461	0.940075	1	1	0.971872	1	0.994624	0.774427	0.978495	0.971182	0.88006	0.928638	0.992806	1	0.972125	1	0.988166	1	0.89332	0.887904
226	1	0.813443	0.874145	0.718139	0.922395	1	0.966427	0.979412	0.997041	0.986532	1	0.901257	1	0.987654	0.803513	0.940075	1	1	0.971872	1	0.994624	0.774427	0.978495	0.971182	0.88006	0.928638	0.992806	1	0.972125	1	0.988166	1	0.893985	0.888589
227	1	0.813443	0.874145	0.717465	0.922395	1	0.964029	0.979412	0.997041	0.986532	1	0.901257	1	0.987654	0.803513	0.940075	1	1	0.971872	1	0.994624	0.773221	0.978495	0.971182	0.88006	0.928638	0.992806	1	0.972125	1	0.988166	1	0.893763	0.888359
228	1	0.813443	0.874145	0.717465	0.922395	1	0.964029	0.979412	0.997041	0.986532	1	0.901257	1	0.987654	0.803513	0.940075	1	1	0.971872	1	0.994624	0.773221	0.978495	0.971182	0.88006	0.928638	0.992806	1	0.972125	1	0.988166	1	0.893763	0.888359
229	1	0.813443	0.874145	0.717465	0.922395	1	0.964029	0.979412	0.997041	0.986532	1	0.901257	1	0.987654	0.803513	0.940075	1	1	0.971872	1	0.994624	0.773221	0.978495	0.971182	0.88006	0.929564	0.992806	1	0.972125	1	0.988166	1	0.893837	0.888435
230	1	0.813443	0.874145	0.717465	0.922395	1	0.964029	0.979412	0.997041	0.986532	1	0.901257	1	0.987654	0.803513	0.940075	1	1	0.971872	1	0.994624	0.773221	0.978495	0.971182	0.88006	0.926784	0.992806	1	0.972125	1	0.988166	1	0.893615	0.888204
231	1	0.813443	0.872777	0.718139	0.922395	1	0.964029	0.979412	0.997041	0.986532	1	0.902154	1	0.987654	0.803513	0.940075	1	1	0.971872	1	0.994624	0.770808	0.978495	0.971182	0.881559	0.926784	0.992806	1	0.972125	1	0.988166	1	0.893615	0.888198
232	1	0.813443	0.871409	0.719488	0.922395	1	0.966427	0.979412	0.997041	0.986532	1	0.902154	1	0.987654	0.80461	0.940075	1	1	0.971872	1	0.994624	0.770808	0.981183	0.971182	0.881559	0.926784	0.992806	1	0.972125	1	0.988166	1	0.893911	0.888505
233	1	0.813443	0.871409	0.718139	0.924612	1	0.964029	0.979412	0.997041	0.986532	1	0.901257	1	0.987654	0.803513	0.940075	1	1	0.971872	1	0.994624	0.770808	0.981183	0.971182	0.88006	0.926784	0.992806	1	0.972125	1	0.988166	1	0.893541	0.888122
234	1	0.813443	0.871409	0.718813	0.924612	1	0.964029	0.979412	0.997041	0.986532	1	0.901257	1	0.987654	0.803513	0.940075	1	1	0.971872	1	0.994624	0.770808	0.983871	0.971182	0.88006	0.926784	0.992806	1	0.972125	1	0.988166	1	0.893689	0.888276
235	1	0.813443	0.871409	0.718813	0.924612	1	0.964029	0.979412	0.997041	0.986532	1	0.901257	1	0.987654	0.803513	0.940075	1	1	0.971872	1	0.994624	0.772014	0.983871	0.971182	0.88006	0.926784	0.992806	1	0.972125	1	0.988166	1	0.893763	0.888354
236	1	0.813443	0.871409	0.718813	0.924612	1	0.964029	0.979412	0.997041	0.986532	1	0.901257	1	0.987654	0.803513	0.940075	1	1	0.971872	1	0.994624	0.772014	0.983871	0.971182	0.88006	0.926784	0.992806	1	0.972125	1	0.988166	1	0.893763	0.888354
237	1	0.813443	0.871409	0.718813	0.924612	1	0.961631	0.979412	0.997041	0.986532	1	0.901257	1	0.987654	0.803513	0.940075	1	1	0.971872	1	0.994624	0.772014	0.986559	0.971182	0.88006	0.926784	0.992806	1	0.972125	1	0.988166	1	0.893763	0.888354
238	1	0.813443	0.871409	0.718813	0.924612	1	0.961631	0.979412	0.997041	0.986532	1	0.901257	1	0.987654	0.80461	0.940075	1	1	0.971872	1	0.994624	0.773221	0.986559	0.971182	0.88006	0.926784	0.992806	1	0.972125	1	0.988166	1	0.893911	0.888513
239	1	0.813443	0.871409	0.719488	0.924612	1	0.961631	0.979412	0.997041	0.986532	1	0.901257	1	0.987654	0.80461	0.940075	1	1	0.971872	1	0.994624	0.773221	0.986559	0.971182	0.88006	0.92493	0.992806	1	0.972125	1	0.988166	1	0.893837	0.888436
240	1	0.813443	0.871409	0.719488	0.924612	1	0.961631	0.979412	0.997041	0.986532	1	0.901257	1	0.987654	0.80461	0.940075	1	1	0.971872	1	0.994624	0.773221	0.986559	0.971182	0.88006	0.92493	0.992806	1	0.972125	1	0.988166	1	0.893837	0.888436
241	1	0.813443	0.871409	0.719488	0.924612	1	0.961631	0.979412	0.997041	0.986532	1	0.901257	1	0.987654	0.80461	0.940075	1	1	0.971872	1	0.994624	0.773221	0.986559	0.971182	0.88006	0.924004	0.992806	1	0.972125	1	0.988166	1	0.893763	0.888358
242	1	0.812071	0.871409	0.719488	0.924612	1	0.961631	0.979412	0.997041	0.986532	1	0.901257	1	0.987654	0.805708	0.940075	1	1	0.971872	1	0.994624	0.773221	0.986559	0.971182	0.88006	0.924004	0.992806	1	0.972125	1	0.988166	1	0.893763	0.888357
243	1	0.812071	0.871409	0.720162	0.924612	1	0.961631	0.979412	0.997041	0.986532	1	0.901257	1	0.987654	0.805708	0.940075	1	1	0.971872	1	0.994624	0.773221	0.986559	0.971182	0.88006	0.924004	0.992806	1	0.972125	1	0.988166	1	0.893837	0.888432
244	1	0.812071	0.871409	0.720162	0.924612	1	0.961631	0.979412	0.997041	0.986532	1	0.901257	1	0.987654	0.805708	0.940075	1	1	0.971872	1	0.994624	0.773221	0.986559	0.971182	0.88006	0.924004	0.992806	1	0.972125	1	0.988166	1	0.893837	0.888432
245	1	0.812071	0.872777	0.718813	0.924612	1	0.964029	0.979412	0.997041	0.986532	1	0.901257	1	0.987654	0.806806	0.940075	1	1	0.970902	1	0.994624	0.773221	0.986559	0.971182	0.88006	0.924004	0.992806	1	0.972125	1	0.988166	1	0.893837	0.888434
246	1	0.812071	0.872777	0.718813	0.924612	1	0.964029	0.979412	0.997041	0.986532	1	0.901257	1	0.987654	0.806806	0.940075	1	1	0.970902	1	0.994624	0.773221	0.986559	0.971182	0.88006	0.923077	0.992806	1	0.972125	1	0.988166	1	0.893763	0.888356
247	1	0.812071	0.872777	0.718813	0.924612	1	0.964029	0.979412	0.997041	0.986532	1	0.901257	1	0.987654	0.806806	0.940075	1	1	0.970902	1	0.994624	0.773221	0.986559	0.971182	0.88006	0.923077	0.992806	1	0.972125	1	0.988166	1	0.893763	0.888356
248	1	0.812071	0.872777	0.718813	0.924612	1	0.964029	0.979412	0.997041	0.986532	1	0.901257	1	0.987654	0.806806	0.940075	1	1	0.970902	1	0.994624	0.773221	0.986559	0.971182	0.88006	0.923077	0.992806	1	0.972125	1	0.988166	1	0.893763	0.888356
249	1	0.812071	0.872777	0.718813	0.924612	1	0.964029	0.979412	0.997041	0.986532	1	0.901257	1	0.987654	0.805708	0.940075	1	1	0.970902	1	0.994624	0.773221	0.986559	0.971182	0.88006	0.923077	0.992806	1	0.972125	1	0.988166	1	0.893689	0.888279
250	1	0.812071	0.872777	0.718813	0.924612	1	0.964029	0.979412	0.997041	0.986532	1	0.901257	1	0.987654	0.805708	0.940075	1	1	0.970902	1	0.994624	0.773221	0.986559	0.971182	0.88006	0.923077	0.992806	1	0.972125	1	0.988166	1	0.893689	0.888278
251	1	0.813443	0.872777	0.718813	0.924612	1	0.964029	0.979412	0.997041	0.986532	1	0.901257	1	0.987654	0.805708	0.940075	1	1	0.969932	1	0.994624	0.773221	0.986559	0.971182	0.88006	0.923077	0.992806	1	0.972125	1	0.988166	1	0.893689	0.888278
252	1	0.813443	0.872777	0.718813	0.924612	1	0.964029	0.982353	0.997041	0.986532	1	0.901257	1	0.987654	0.805708	0.940075	1	1	0.968962	1	0.994624	0.773221	0.986559	0.971182	0.881559	0.923077	0.992806	1	0.972125	1	0.988166	1	0.893763	0.888355
253	1	0.813443	0.872777	0.718813	0.924612	1	0.964029	0.982353	0.997041	0.986532	1	0.901257	1	0.987654	0.805708	0.940075	1	1	0.968962	1	0.994624	0.773221	0.986559	0.971182	0.881559	0.923077	0.992806	1	0.972125	1	0.988166	1	0.893763	0.888355
254	1	0.814815	0.875513	0.720836	0.924612	1	0.964029	0.982353	0.997041	0.986532	1	0.901257	1	0.987654	0.806806	0.94382	1	1	0.968962	1	0.994624	0.773221	0.986559	0.971182	0.883058	0.924004	0.992806	1	0.972125	1	0.988166	1	0.894577	0.889199
255	1	0.814815	0.875513	0.720836	0.924612	1	0.964029	0.982353	0.997041	0.986532	1	0.901257	1	0.987654	0.806806	0.94382	1	1	0.968962	1	0.994624	0.773221	0.986559	0.971182	0.883058	0.924004	0.992806	1	0.972125	1	0.988166	1	0.894577	0.889199
256	1	0.814815	0.875513	0.720836	0.924612	1	0.964029	0.979412	0.997041	0.986532	1	0.898564	1	0.987654	0.806806	0.94382	1	1	0.968962	1	0.994624	0.773221	0.986559	0.971182	0.883058	0.924004	0.992806	1	0.972125	1	0.988166	1	0.894281	0.888889
257	1	0.814815	0.875513	0.720836	0.924612	1	0.964029	0.979412	0.997041	0.986532	1	0.898564	1	0.987654	0.806806	0.94382	1	1	0.968962	1	0.994624	0.773221	0.986559	0.971182	0.883058	0.924004	0.992806	1	0.972125	1	0.988166	1	0.894281	0.888889
258	1	0.814815	0.875513	0.720836	0.924612	1	0.964029	0.979412	0.997041	0.986532	1	0.898564	1	0.987654	0.806806	0.94382	1	1	0.968962	1	0.994624	0.773221	0.986559	0.971182	0.883058	0.924004	0.992806	1	0.972125	1	0.988166	1	0.894281	0.888891
259	1	0.814815	0.875513	0.720836	0.924612	1	0.964029	0.979412	0.997041	0.986532	1	0.898564	1	0.987654	0.806806	0.94382	1	1	0.968962	1	0.994624	0.773221	0.986559	0.971182	0.883058	0.924004	0.992806	1	0.972125	1	0.988166	1	0.894281	0.888891
260	1	0.814815	0.875513	0.720836	0.924612	1	0.964029	0.979412	0.997041	0.986532	1	0.898564	1	0.987654	0.806806	0.94382	1	1	0.968962	1	0.994624	0.773221	0.986559	0.971182	0.883058	0.924004	0.992806	1	0.972125	1	0.988166	1	0.894281	0.888891
261	1	0.814815	0.875513	0.722185	0.924612	1	0.964029	0.979412	0.997041	0.986532	1	0.898564	1	0.987654	0.806806	0.94382	1	1	0.968962	1	0.994624	0.773221	0.986559	0.971182	0.883058	0.924004	0.992806	1	0.972125	1	0.988166	1	0.894429	0.889043
262	1	0.817558	0.875513	0.720836	0.924612	1	0.961631	0.979412	0.997041	0.986532	1	0.897666	1	0.987654	0.805708	0.94382	1	1	0.969932	1	0.994624	0.775633	0.986559	0.971182	0.883058	0.924004	0.992806	1	0.972125	1	0.988166	1	0.894429	0.88904
263	1	0.817558	0.875513	0.720836	0.924612	1	0.961631	0.979412	0.997041	0.986532	1	0.897666	1	0.987654	0.805708	0.94382	1	1	0.969932	1	0.994624	0.775633	0.986559	0.971182	0.883058	0.924004	0.992806	1	0.972125	1	0.988166	1	0.894429	0.88904
264	1	0.817558	0.875513	0.720836	0.924612	1	0.961631	0.979412	0.997041	0.986532	1	0.897666	1	0.987654	0.805708	0.94382	1	1	0.969932	1	0.994624	0.775633	0.986559	0.971182	0.883058	0.924004	0.992806	1	0.972125	1	0.988166	1	0.894429	0.88904
265	1	0.81893	0.871409	0.722859	0.924612	1	0.961631	0.979412	0.997041	0.986532	1	0.897666	1	0.987654	0.807903	0.941948	1	1	0.969932	1	0.994624	0.77684	0.986559	0.971182	0.881559	0.924004	0.992806	1	0.97561	1	0.988166	1	0.894651	0.889259
266	1	0.81893	0.871409	0.722859	0.924612	1	0.961631	0.979412	0.997041	0.986532	1	0.897666	1	0.987654	0.807903	0.941948	1	1	0.969932	1	0.994624	0.77684	0.981183	0.971182	0.881559	0.924004	0.992806	1	0.97561	1	0.988166	1	0.894503	0.889102
267	1	0.81893	0.871409	0.722859	0.924612	1	0.961631	0.979412	0.997041	0.986532	1	0.897666	1	0.987654	0.807903	0.941948	1	1	0.969932	1	0.994624	0.77684	0.981183	0.971182	0.881559	0.924004	0.992806	1	0.97561	1	0.988166	1	0.894503	0.889102
268	1	0.81893	0.871409	0.722859	0.924612	1	0.961631	0.979412	0.997041	0.986532	1	0.897666	1	0.987654	0.807903	0.941948	1	1	0.969932	1	0.994624	0.77684	0.981183	0.971182	0.881559	0.92493	0.992806	1	0.97561	1	0.988166	1	0.894577	0.889179
269	1	0.81893	0.871409	0.722859	0.924612	1	0.961631	0.979412	0.997041	0.986532	1	0.897666	1	0.987654	0.807903	0.941948	1	1	0.969932	1	0.994624	0.77684	0.981183	0.971182	0.881559	0.92493	0.992806	1	0.97561	1	0.988166	1	0.894577	0.88918
270	1	0.81893	0.871409	0.722859	0.924612	1	0.961631	0.979412	0.997041	0.986532	1	0.897666	1	0.987654	0.807903	0.941948	1	1	0.968962	1	0.994624	0.77684	0.981183	0.971182	0.881559	0.92493	0.992806	1	0.97561	1	0.988166	1	0.894503	0.889104
271	1	0.81893	0.872777	0.723533	0.922395	1	0.961631	0.979412	0.997041	0.986532	1	0.897666	1	0.987654	0.807903	0.941948	1	1	0.968962	1	0.994624	0.775633	0.981183	0.971182	0.883058	0.92493	0.992806	1	0.97561	1	0.988166	1	0.894577	0.889178
272	1	0.817558	0.872777	0.723533	0.922395	1	0.961631	0.979412	0.997041	0.986532	1	0.897666	1	0.987654	0.807903	0.941948	1	1	0.968962	1	0.994624	0.774427	0.981183	0.971182	0.883058	0.92493	0.992806	1	0.97561	1	0.988166	1	0.894429	0.889022
273	1	0.817558	0.872777	0.723533	0.922395	1	0.961631	0.979412	0.997041	0.986532	1	0.897666	1	0.987654	0.807903	0.941948	1	1	0.968962	1	0.994624	0.774427	0.981183	0.971182	0.883058	0.92493	0.992806	1	0.97561	1	0.988166	1	0.894429	0.889022
274	1	0.817558	0.872777	0.723533	0.922395	1	0.961631	0.979412	0.997041	0.986532	1	0.897666	1	0.987654	0.807903	0.941948	1	1	0.968962	1	0.994624	0.774427	0.981183	0.971182	0.883058	0.92493	0.992806	1	0.97561	1	0.988166	1	0.894429	0.889023
275	1	0.81893	0.872777	0.723533	0.922395	1	0.961631	0.979412	0.997041	0.986532	1	0.897666	1	0.987654	0.807903	0.941948	1	1	0.968962	1	0.994624	0.774427	0.981183	0.971182	0.883058	0.92493	0.992806	1	0.97561	1	0.988166	1	0.894503	0.8891
276	1	0.820302	0.872777	0.723533	0.922395	1	0.964029	0.979412	0.997041	0.986532	1	0.897666	1	0.987654	0.809001	0.941948	1	1	0.968962	1	0.994624	0.774427	0.981183	0.971182	0.883058	0.924004	0.992806	1	0.97561	1	0.988166	1	0.894651	0.889255
277	1	0.820302	0.872777	0.723533	0.922395	1	0.964029	0.979412	0.997041	0.986532	1	0.897666	1	0.987654	0.809001	0.941948	1	1	0.968962	1	0.994624	0.774427	0.981183	0.971182	0.883058	0.925857	0.992806	1	0.97561	1	0.988166	1	0.894799	0.88941
278	1	0.820302	0.872777	0.724208	0.922395	1	0.964029	0.979412	0.997041	0.986532	1	0.896768	1	0.987654	0.809001	0.941948	1	1	0.969932	1	0.994624	0.774427	0.981183	0.971182	0.883058	0.924004	0.992806	1	0.97561	1	0.988166	1	0.894725	0.889332
279	1	0.820302	0.872777	0.724882	0.922395	1	0.964029	0.979412	0.997041	0.986532	1	0.896768	1	0.987654	0.809001	0.941948	1	1	0.969932	1	0.994624	0.774427	0.981183	0.971182	0.881559	0.924004	0.992806	1	0.97561	1	0.988166	1	0.894725	0.88933
280	1	0.820302	0.871409	0.723533	0.922395	1	0.964029	0.979412	0.997041	0.986532	1	0.896768	1	0.993827	0.80461	0.941948	1	1	0.968962	1	0.994624	0.774427	0.981183	0.971182	0.88006	0.92493	0.992806	1	0.97561	1	0.988166	1	0.894207	0.888799
281	1	0.820302	0.871409	0.723533	0.922395	1	0.964029	0.979412	0.997041	0.986532	1	0.896768	1	0.993827	0.80461	0.941948	1	1	0.968962	1	0.994624	0.774427	0.981183	0.971182	0.88006	0.92493	0.992806	1	0.97561	1	0.988166	1	0.894207	0.888799
282	1	0.820302	0.871409	0.724208	0.922395	1	0.964029	0.979412	0.997041	0.986532	1	0.896768	1	0.993827	0.80461	0.941948	1	1	0.968962	1	0.994624	0.774427	0.981183	0.971182	0.88006	0.925857	0.992806	1	0.97561	1	0.988166	1	0.894355	0.888951
283	1	0.820302	0.870041	0.724208	0.922395	1	0.964029	0.979412	0.997041	0.986532	1	0.896768	1	0.993827	0.803513	0.941948	1	1	0.968962	1	0.994624	0.774427	0.981183	0.971182	0.88006	0.926784	0.992806	1	0.97561	1	0.988166	1	0.894281	0.888873
284	1	0.820302	0.870041	0.724208	0.922395	1	0.964029	0.979412	0.997041	0.986532	1	0.896768	1	0.993827	0.803513	0.941948	1	1	0.968962	1	0.994624	0.774427	0.981183	0.971182	0.88006	0.926784	0.992806	1	0.97561	1	0.988166	1	0.894281	0.888873
285	1	0.820302	0.870041	0.724208	0.922395	1	0.964029	0.979412	0.997041	0.986532	1	0.896768	1	0.993827	0.803513	0.941948	1	1	0.968962	1	0.994624	0.774427	0.981183	0.971182	0.88006	0.926784	0.992806	1	0.97561	1	0.988166	1	0.894281	0.888873
286	1	0.820302	0.870041	0.724208	0.922395	1	0.964029	0.979412	0.997041	0.986532	1	0.896768	1	0.993827	0.803513	0.941948	1	1	0.968962	1	0.994624	0.774427	0.981183	0.971182	0.88006	0.926784	0.992806	1	0.97561	1	0.988166	1	0.894281	0.888873
287	1	0.820302	0.870041	0.724208	0.922395	1	0.964029	0.979412	0.997041	0.986532	1	0.896768	1	0.993827	0.802415	0.941948	1	1	0.968962	1	0.994624	0.774427	0.981183	0.971182	0.88006	0.926784	0.992806	1	0.97561	1	0.988166	1	0.894207	0.888796
288	1	0.820302	0.870041	0.724208	0.922395	1	0.964029	0.979412	0.997041	0.986532	1	0.896768	1	0.993827	0.802415	0.941948	1	1	0.968962	1	0.994624	0.774427	0.981183	0.971182	0.88006	0.925857	0.992806	1	0.97561	1	0.988166	1	0.894133	0.888719
289	1	0.820302	0.870041	0.724208	0.922395	1	0.964029	0.979412	0.997041	0.986532	1	0.896768	1	0.993827	0.802415	0.941948	1	1	0.968962	1	0.994624	0.774427	0.981183	0.971182	0.88006	0.927711	0.992806	1	0.97561	1	0.988166	1	0.894281	0.888873
290	1	0.820302	0.870041	0.724882	0.922395	1	0.964029	0.979412	0.997041	0.986532	1	0.896768	1	0.993827	0.802415	0.941948	1	1	0.968962	1	0.994624	0.774427	0.981183	0.971182	0.88006	0.927711	0.992806	1	0.97561	1	0.988166	1	0.894355	0.888948
291	1	0.820302	0.870041	0.724882	0.922395	1	0.964029	0.979412	0.994083	0.986532	1	0.896768	1	0.993827	0.802415	0.941948	1	1	0.967022	1	0.994624	0.774427	0.981183	0.971182	0.88006	0.927711	0.992806	1	0.97561	1	0.988166	1	0.894133	0.888715
292	1	0.820302	0.870041	0.724882	0.922395	1	0.964029	0.979412	0.994083	0.986532	1	0.896768	1	0.993827	0.802415	0.941948	1	1	0.967022	1	0.994624	0.774427	0.981183	0.971182	0.88006	0.926784	0.992806	1	0.97561	1	0.988166	1	0.894059	0.888638
293	1	0.820302	0.870041	0.724882	0.922395	1	0.964029	0.979412	0.994083	0.986532	1	0.896768	1	0.993827	0.802415	0.941948	1	1	0.967022	1	0.994624	0.775633	0.981183	0.971182	0.88006	0.926784	0.992806	1	0.97561	1	0.988166	1	0.894133	0.888714
294	1	0.820302	0.870041	0.724882	0.922395	1	0.964029	0.979412	0.994083	0.986532	1	0.896768	1	0.993827	0.802415	0.941948	1	1	0.967022	1	0.994624	0.775633	0.983871	0.971182	0.88006	0.926784	0.992806	1	0.97561	1	0.988166	1	0.894207	0.888792
295	1	0.820302	0.870041	0.724882	0.922395	1	0.964029	0.979412	0.994083	0.986532	1	0.897666	1	0.993827	0.802415	0.941948	1	1	0.967022	1	0.994624	0.775633	0.983871	0.971182	0.88006	0.926784	0.992806	1	0.97561	1	0.988166	1	0.894281	0.88887
296	1	0.820302	0.870041	0.724882	0.922395	1	0.964029	0.979412	0.994083	0.986532	1	0.897666	1	0.993827	0.802415	0.941948	1	1	0.967022	1	0.994624	0.775633	0.983871	0.971182	0.88006	0.926784	0.992806	1	0.97561	1	0.988166	1	0.894281	0.88887
297	1	0.820302	0.870041	0.725556	0.922395	1	0.964029	0.979412	0.994083	0.986532	1	0.897666	1	0.993827	0.802415	0.941948	1	1	0.967022	1	0.994624	0.775633	0.983871	0.971182	0.88006	0.926784	0.992806	1	0.97561	1	0.988166	1	0.894355	0.888945
298	1	0.820302	0.870041	0.725556	0.922395	1	0.964029	0.979412	0.994083	0.986532	1	0.897666	1	0.993827	0.802415	0.941948	1	1	0.967022	1	0.994624	0.775633	0.983871	0.971182	0.88006	0.926784	0.992806	1	0.97561	1	0.988166	1	0.894355	0.888945
299	1	0.820302	0.871409	0.725556	0.922395	1	0.964029	0.979412	0.994083	0.986532	1	0.899461	1	0.993827	0.803513	0.941948	1	1	0.966052	1	0.994624	0.77684	0.983871	0.971182	0.88006	0.926784	0.992806	1	0.97561	1	0.988166	1	0.894651	0.889254
300	1	0.820302	0.871409	0.725556	0.922395	1	0.964029	0.979412	0.994083	0.986532	1	0.899461	1	0.993827	0.803513	0.941948	1	1	0.966052	1	0.994624	0.77684	0.983871	0.971182	0.88006	0.926784	0.992806	1	0.97561	1	0.988166	1	0.894651	0.889254
301	1	0.820302	0.871409	0.726231	0.922395	1	0.964029	0.979412	0.994083	0.986532	1	0.898564	1	0.993827	0.803513	0.941948	1	1	0.966052	1	0.994624	0.77684	0.983871	0.971182	0.88006	0.926784	0.992806	1	0.97561	1	0.988166	1	0.894651	0.889246
302	1	0.820302	0.871409	0.725556	0.922395	1	0.964029	0.979412	0.994083	0.986532	1	0.898564	1	0.993827	0.803513	0.941948	1	1	0.966052	1	0.994624	0.77684	0.981183	0.971182	0.878561	0.925857	0.992806	1	0.97561	1	0.988166	1	0.894355	0.888936
303	1	0.820302	0.871409	0.725556	0.922395	1	0.964029	0.979412	0.994083	0.986532	1	0.898564	1	0.993827	0.803513	0.941948	1	1	0.966052	1	0.994624	0.77684	0.981183	0.971182	0.88006	0.925857	0.992806	1	0.97561	1	0.988166	1	0.894429	0.889014
304	1	0.820302	0.871409	0.725556	0.922395	1	0.964029	0.979412	0.994083	0.986532	1	0.898564	1	0.993827	0.803513	0.941948	1	1	0.966052	1	0.994624	0.77684	0.981183	0.971182	0.88006	0.925857	0.992806	1	0.97561	1	0.988166	1	0.894429	0.889014
305	1	0.820302	0.871409	0.725556	0.922395	1	0.964029	0.979412	0.994083	0.986532	1	0.897666	1	0.993827	0.803513	0.941948	1	1	0.966052	1	0.994624	0.778046	0.981183	0.971182	0.88006	0.926784	0.992806	1	0.97561	1	0.988166	1	0.894503	0.889093
306	1	0.820302	0.871409	0.725556	0.922395	1	0.964029	0.979412	0.994083	0.986532	1	0.897666	1	0.993827	0.803513	0.941948	1	1	0.967022	1	0.994624	0.778046	0.981183	0.971182	0.88006	0.926784	0.992806	1	0.97561	1	0.988166	1	0.894577	0.88917
307	1	0.820302	0.871409	0.725556	0.922395	1	0.964029	0.979412	0.994083	0.986532	1	0.897666	1	0.993827	0.803513	0.941948	1	1	0.967022	1	0.994624	0.778046	0.981183	0.971182	0.88006	0.926784	0.992806	1	0.97561	1	0.988166	1	0.894577	0.88917
308	1	0.820302	0.871409	0.725556	0.922395	1	0.964029	0.979412	0.994083	0.986532	1	0.897666	1	0.993827	0.803513	0.941948	1	1	0.967022	1	0.994624	0.778046	0.981183	0.971182	0.88006	0.926784	0.992806	1	0.97561	1	0.988166	1	0.894577	0.889171
309	1	0.820302	0.871409	0.725556	0.922395	1	0.964029	0.979412	0.994083	0.986532	1	0.897666	1	0.993827	0.803513	0.941948	1	1	0.967022	1	0.994624	0.778046	0.981183	0.971182	0.88006	0.926784	0.992806	1	0.97561	1	0.988166	1	0.894577	0.889171
310	1	0.820302	0.871409	0.725556	0.922395	1	0.964029	0.979412	0.994083	0.986532	1	0.897666	1	0.993827	0.803513	0.941948	1	1	0.967022	1	0.994624	0.778046	0.981183	0.971182	0.88006	0.926784	0.992806	1	0.97561	1	0.988166	1	0.894577	0.889171
311	1	0.820302	0.871409	0.725556	0.922395	1	0.964029	0.979412	0.994083	0.986532	1	0.897666	1	0.993827	0.803513	0.941948	1	1	0.967022	1	0.994624	0.778046	0.981183	0.971182	0.88006	0.925857	0.992806	1	0.97561	1	0.988166	1	0.894503	0.889094
312	1	0.820302	0.871409	0.725556	0.922395	1	0.964029	0.979412	0.994083	0.986532	1	0.897666	1	0.993827	0.803513	0.941948	1	1	0.967022	1	0.994624	0.778046	0.981183	0.971182	0.88006	0.925857	0.992806	1	0.97561	1	0.988166	1	0.894503	0.889093
313	1	0.820302	0.870041	0.724882	0.922395	1	0.961631	0.979412	0.994083	0.986532	1	0.897666	1	0.993827	0.803513	0.941948	1	1	0.967992	1	0.994624	0.779252	0.981183	0.971182	0.88006	0.925857	0.992806	1	0.97561	1	0.988166	1	0.894429	0.889017
314	1	0.820302	0.870041	0.724882	0.922395	1	0.961631	0.979412	0.994083	0.986532	1	0.897666	1	0.993827	0.803513	0.941948	1	1	0.967992	1	0.994624	0.779252	0.981183	0.971182	0.88006	0.924004	0.992806	1	0.97561	1	0.988166	1	0.894281	0.888863
315	1	0.820302	0.870041	0.724882	0.922395	1	0.961631	0.979412	0.994083	0.986532	1	0.897666	1	0.993827	0.803513	0.941948	1	1	0.967992	1	0.994624	0.779252	0.981183	0.971182	0.88006	0.923077	0.992806	1	0.97561	1	0.988166	1	0.894207	0.888786
316	1	0.820302	0.870041	0.724882	0.922395	1	0.961631	0.979412	0.994083	0.986532	1	0.897666	1	0.993827	0.803513	0.941948	1	1	0.967992	1	0.994624	0.779252	0.981183	0.971182	0.88006	0.923077	0.992806	1	0.97561	1	0.988166	1	0.894207	0.888786
317	1	0.820302	0.870041	0.724208	0.922395	1	0.961631	0.979412	0.994083	0.986532	1	0.897666	1	0.993827	0.803513	0.941948	1	1	0.967992	1	0.994624	0.778046	0.981183	0.971182	0.88006	0.92215	0.992806	1	0.97561	1	0.988166	1	0.893985	0.888558
318	1	0.820302	0.871409	0.724882	0.924612	1	0.961631	0.979412	0.994083	0.986532	1	0.896768	1	0.993827	0.803513	0.940075	1	1	0.967992	1	0.994624	0.778046	0.981183	0.971182	0.88006	0.923077	0.992806	1	0.97561	1	0.988166	1	0.894133	0.888709
319	1	0.820302	0.871409	0.724882	0.924612	1	0.961631	0.979412	0.994083	0.986532	1	0.896768	1	0.993827	0.803513	0.940075	1	1	0.967992	1	0.994624	0.778046	0.981183	0.971182	0.881559	0.923077	0.992806	1	0.97561	1	0.988166	1	0.894207	0.888789
320	1	0.820302	0.871409	0.724882	0.924612	1	0.961631	0.979412	0.994083	0.986532	1	0.896768	1	0.993827	0.803513	0.940075	1	1	0.967992	1	0.994624	0.778046	0.981183	0.971182	0.881559	0.923077	0.992806	1	0.97561	1	0.988166	1	0.894207	0.888787
321	1	0.820302	0.871409	0.724882	0.926829	1	0.961631	0.979412	0.994083	0.986532	1	0.896768	1	0.993827	0.803513	0.940075	1	1	0.967992	1	0.994624	0.778046	0.981183	0.971182	0.881559	0.923077	0.992806	1	0.97561	1	0.988166	1	0.894281	0.888865
322	1	0.821674	0.871409	0.725556	0.929047	1	0.964029	0.979412	0.994083	0.986532	1	0.896768	1	0.993827	0.80461	0.940075	1	1	0.968962	1	0.994624	0.778046	0.981183	0.971182	0.881559	0.923077	0.992806	1	0.97561	1	0.988166	1	0.894725	0.889329
323	1	0.820302	0.871409	0.725556	0.929047	1	0.964029	0.979412	0.994083	0.986532	1	0.896768	1	0.993827	0.80461	0.940075	1	1	0.968962	1	0.994624	0.778046	0.981183	0.971182	0.881559	0.923077	0.992806	1	0.97561	1	0.988166	1	0.894651	0.889252
324	1	0.820302	0.871409	0.725556	0.929047	1	0.964029	0.979412	0.994083	0.986532	1	0.896768	1	0.993827	0.80461	0.940075	1	1	0.968962	1	0.994624	0.778046	0.981183	0.971182	0.881559	0.923077	0.992806	1	0.97561	1	0.988166	1	0.894651	0.889252
325	1	0.81893	0.871409	0.726231	0.929047	1	0.964029	0.979412	0.994083	0.986532	1	0.896768	1	0.993827	0.80461	0.940075	1	1	0.968962	1	0.994624	0.778046	0.981183	0.971182	0.881559	0.924004	0.992806	1	0.97561	1	0.988166	1	0.894725	0.889327
326	1	0.81893	0.871409	0.726231	0.929047	1	0.964029	0.979412	0.994083	0.986532	1	0.896768	1	0.993827	0.80461	0.940075	1	1	0.968962	1	0.994624	0.778046	0.981183	0.971182	0.881559	0.924004	0.992806	1	0.97561	1	0.988166	1	0.894725	0.889329
327	1	0.81893	0.871409	0.726231	0.929047	1	0.964029	0.979412	0.994083	0.986532	1	0.896768	1	0.993827	0.80461	0.940075	1	1	0.968962	1	0.994624	0.778046	0.981183	0.971182	0.881559	0.924004	0.992806	1	0.97561	1	0.988166	1	0.894725	0.889329
328	1	0.81893	0.871409	0.726231	0.931264	1	0.964029	0.979412	0.994083	0.986532	1	0.896768	1	0.993827	0.803513	0.941948	1	1	0.968962	1	0.994624	0.778046	0.981183	0.971182	0.881559	0.923077	0.992806	1	0.97561	1	0.988166	1	0.894725	0.889334
329	1	0.81893	0.871409	0.726231	0.931264	1	0.964029	0.979412	0.994083	0.986532	1	0.896768	1	0.993827	0.803513	0.941948	1	1	0.968962	1	0.994624	0.778046	0.981183	0.971182	0.881559	0.923077	0.992806	1	0.97561	1	0.988166	1	0.894725	0.889334
330	1	0.81893	0.871409	0.726231	0.931264	1	0.964029	0.979412	0.994083	0.986532	1	0.896768	1	0.993827	0.802415	0.941948	1	1	0.968962	1	0.994624	0.778046	0.981183	0.971182	0.881559	0.923077	0.992806	1	0.97561	1	0.988166	1	0.894651	0.889257
331	1	0.81893	0.871409	0.726231	0.931264	1	0.964029	0.979412	0.994083	0.986532	1	0.896768	1	0.993827	0.802415	0.941948	1	1	0.967992	1	0.994624	0.778046	0.981183	0.971182	0.881559	0.923077	0.992806	1	0.97561	1	0.988166	1	0.894577	0.88918
332	1	0.81893	0.871409	0.726231	0.931264	1	0.964029	0.979412	0.994083	0.986532	1	0.896768	1	0.993827	0.802415	0.941948	1	1	0.967992	1	0.994624	0.778046	0.981183	0.971182	0.881559	0.923077	0.992806	1	0.97561	1	0.988166	1	0.894577	0.889181
333	1	0.81893	0.871409	0.726231	0.931264	1	0.964029	0.979412	0.994083	0.986532	1	0.896768	1	0.993827	0.802415	0.941948	1	1	0.967992	1	0.994624	0.778046	0.981183	0.971182	0.881559	0.923077	0.992806	1	0.97561	1	0.988166	1	0.894577	0.889181
334	1	0.81893	0.871409	0.726231	0.931264	1	0.964029	0.979412	0.994083	0.986532	1	0.896768	1	0.993827	0.802415	0.941948	1	1	0.967992	1	0.994624	0.778046	0.981183	0.971182	0.881559	0.923077	0.992806	1	0.97561	1	0.988166	1	0.894577	0.889181
335	1	0.81893	0.871409	0.726231	0.931264	1	0.964029	0.979412	0.994083	0.986532	1	0.896768	1	0.993827	0.802415	0.941948	1	1	0.967992	1	0.994624	0.778046	0.981183	0.971182	0.881559	0.923077	0.992806	1	0.97561	1	0.988166	1	0.894577	0.88918
336	1	0.81893	0.871409	0.726231	0.931264	1	0.964029	0.979412	0.994083	0.986532	1	0.896768	1	0.993827	0.802415	0.941948	1	1	0.967992	1	0.994624	0.778046	0.981183	0.971182	0.881559	0.923077	0.992806	1	0.97561	1	0.988166	1	0.894577	0.88918
337	1	0.817558	0.870041	0.724882	0.931264	1	0.964029	0.979412	0.994083	0.986532	1	0.896768	1	0.993827	0.802415	0.941948	1	1	0.967992	1	0.994624	0.778046	0.981183	0.971182	0.881559	0.923077	0.992806	1	0.97561	1	0.988166	1	0.894281	0.888873
338	1	0.81893	0.870041	0.724882	0.931264	1	0.964029	0.979412	0.994083	0.986532	1	0.896768	1	0.993827	0.802415	0.941948	1	1	0.967992	1	0.994624	0.778046	0.981183	0.971182	0.881559	0.923077	0.992806	1	0.97561	1	0.988166	1	0.894355	0.888951
339	1	0.817558	0.870041	0.725556	0.931264	1	0.964029	0.979412	0.994083	0.986532	1	0.896768	1	0.993827	0.802415	0.941948	1	1	0.967992	1	0.994624	0.778046	0.981183	0.971182	0.881559	0.924004	0.992806	1	0.97561	1	0.988166	1	0.894429	0.889026
340	1	0.817558	0.870041	0.725556	0.931264	1	0.964029	0.979412	0.994083	0.986532	1	0.895871	1	0.993827	0.802415	0.940075	1	1	0.967992	1	0.994624	0.778046	0.981183	0.971182	0.88006	0.925857	0.992806	1	0.97561	1	0.988166	1	0.894355	0.888942
341	1	0.817558	0.870041	0.725556	0.931264	1	0.964029	0.979412	0.994083	0.986532	1	0.895871	1	0.993827	0.802415	0.940075	1	1	0.967992	1	0.994624	0.778046	0.981183	0.971182	0.88006	0.925857	0.992806	1	0.97561	1	0.988166	1	0.894355	0.888942
342	1	0.817558	0.870041	0.725556	0.931264	1	0.964029	0.979412	0.994083	0.986532	1	0.895871	1	0.993827	0.802415	0.940075	1	1	0.967992	1	0.994624	0.778046	0.981183	0.971182	0.88006	0.925857	0.992806	1	0.97561	1	0.988166	1	0.894355	0.888942
343	1	0.817558	0.870041	0.725556	0.931264	1	0.964029	0.979412	0.994083	0.986532	1	0.895871	1	0.993827	0.802415	0.940075	1	1	0.967992	1	0.994624	0.778046	0.981183	0.971182	0.88006	0.925857	0.992806	1	0.97561	1	0.988166	1	0.894355	0.888942
344	1	0.817558	0.870041	0.725556	0.931264	1	0.964029	0.979412	0.994083	0.986532	1	0.895871	1	0.993827	0.802415	0.940075	1	1	0.967992	1	0.994624	0.778046	0.981183	0.971182	0.88006	0.925857	0.992806	1	0.97561	1	0.988166	1	0.894355	0.888942
345	1	0.817558	0.870041	0.725556	0.931264	1	0.964029	0.979412	0.994083	0.986532	1	0.895871	1	0.993827	0.802415	0.940075	1	1	0.967992	1	0.994624	0.778046	0.981183	0.971182	0.88006	0.926784	0.992806	1	0.97561	1	0.988166	1	0.894429	0.889019
346	1	0.817558	0.870041	0.725556	0.931264	1	0.964029	0.979412	0.994083	0.986532	1	0.895871	1	0.993827	0.802415	0.940075	1	1	0.967992	1	0.994624	0.778046	0.981183	0.971182	0.88006	0.926784	0.992806	1	0.97561	1	0.988166	1	0.894429	0.889019
347	1	0.817558	0.870041	0.725556	0.931264	1	0.964029	0.979412	0.994083	0.986532	1	0.895871	1	0.993827	0.802415	0.940075	1	1	0.967992	1	0.994624	0.778046	0.981183	0.971182	0.88006	0.926784	0.992806	1	0.97561	1	0.988166	1	0.894429	0.889019
348	1	0.817558	0.870041	0.725556	0.931264	1	0.964029	0.979412	0.994083	0.986532	1	0.895871	1	0.993827	0.802415	0.940075	1	1	0.967992	1	0.994624	0.778046	0.981183	0.971182	0.88006	0.926784	0.992806	1	0.97561	1	0.988166	1	0.894429	0.889019
349	1	0.817558	0.870041	0.724208	0.931264	1	0.961631	0.979412	0.994083	0.986532	1	0.895871	1	0.993827	0.802415	0.940075	1	1	0.968962	1	0.994624	0.779252	0.981183	0.971182	0.88006	0.926784	0.992806	1	0.97561	1	0.988166	1	0.894355	0.888938
350	1	0.817558	0.870041	0.724208	0.931264	1	0.961631	0.979412	0.994083	0.986532	1	0.895871	1	0.993827	0.802415	0.940075	1	1	0.968962	1	0.994624	0.779252	0.981183	0.971182	0.88006	0.926784	0.992806	1	0.97561	1	0.988166	1	0.894355	0.888938
351	1	0.817558	0.870041	0.724208	0.931264	1	0.961631	0.979412	0.994083	0.986532	1	0.895871	1	0.993827	0.802415	0.940075	1	1	0.968962	1	0.994624	0.779252	0.981183	0.971182	0.88006	0.926784	0.992806	1	0.97561	1	0.988166	1	0.894355	0.888936
352	1	0.820302	0.870041	0.724882	0.931264	1	0.961631	0.979412	0.994083	0.986532	1	0.895871	1	0.993827	0.803513	0.940075	1	1	0.968962	1	0.994624	0.778046	0.981183	0.971182	0.88006	0.926784	0.992806	1	0.97561	1	0.988166	1	0.894577	0.889165
353	1	0.820302	0.870041	0.724882	0.931264	1	0.961631	0.979412	0.994083	0.986532	1	0.895871	1	0.993827	0.803513	0.940075	1	1	0.968962	1	0.994624	0.778046	0.981183	0.971182	0.88006	0.926784	0.992806	1	0.97561	1	0.988166	1	0.894577	0.889165
354	1	0.820302	0.870041	0.724882	0.931264	1	0.961631	0.979412	0.994083	0.986532	1	0.895871	1	0.993827	0.803513	0.940075	1	1	0.968962	1	0.994624	0.778046	0.981183	0.971182	0.881559	0.926784	0.992806	1	0.97561	1	0.988166	1	0.894651	0.889243
355	1	0.820302	0.870041	0.726231	0.931264	1	0.961631	0.979412	0.994083	0.986532	1	0.895871	1	0.993827	0.803513	0.940075	1	1	0.968962	1	0.994624	0.77684	0.981183	0.971182	0.881559	0.926784	0.992806	1	0.97561	1	0.988166	1	0.894725	0.88932
356	1	0.820302	0.870041	0.725556	0.931264	1	0.961631	0.979412	0.994083	0.986532	1	0.895871	1	0.993827	0.803513	0.940075	1	1	0.968962	1	0.994624	0.77684	0.981183	0.971182	0.881559	0.926784	0.992806	1	0.97561	1	0.988166	1	0.894651	0.889243
357	1	0.820302	0.870041	0.725556	0.931264	1	0.961631	0.979412	0.994083	0.986532	1	0.895871	1	0.993827	0.803513	0.940075	1	1	0.968962	1	0.994624	0.77684	0.981183	0.971182	0.881559	0.926784	0.992806	1	0.97561	1	0.988166	1	0.894651	0.889243
358	1	0.81893	0.871409	0.724882	0.931264	1	0.961631	0.979412	0.994083	0.986532	1	0.895871	1	0.993827	0.803513	0.940075	1	1	0.968962	1	0.994624	0.77684	0.981183	0.971182	0.881559	0.926784	0.992806	1	0.97561	1	0.988166	1	0.894577	0.889167
359	1	0.81893	0.871409	0.724882	0.931264	1	0.961631	0.979412	0.994083	0.986532	1	0.895871	1	0.993827	0.803513	0.940075	1	1	0.968962	1	0.994624	0.77684	0.981183	0.971182	0.881559	0.926784	0.992806	1	0.97561	1	0.988166	1	0.894577	0.889168
360	1	0.81893	0.871409	0.724882	0.931264	1	0.961631	0.979412	0.994083	0.986532	1	0.895871	1	0.993827	0.803513	0.940075	1	1	0.968962	1	0.994624	0.77684	0.981183	0.971182	0.881559	0.926784	0.992806	1	0.97561	1	0.988166	1	0.894577	0.889168
361	1	0.820302	0.871409	0.724882	0.931264	1	0.961631	0.979412	0.994083	0.986532	1	0.895871	1	0.993827	0.803513	0.940075	1	1	0.968962	1	0.994624	0.77684	0.981183	0.971182	0.881559	0.926784	0.992806	1	0.97561	1	0.988166	1	0.894651	0.889247
362	1	0.820302	0.871409	0.724882	0.931264	1	0.961631	0.979412	0.994083	0.986532	1	0.895871	1	0.993827	0.803513	0.940075	1	1	0.968962	1	0.994624	0.77684	0.981183	0.971182	0.881559	0.926784	0.992806	1	0.97561	1	0.988166	1	0.894651	0.889247
363	1	0.820302	0.871409	0.724882	0.931264	1	0.961631	0.979412	0.994083	0.986532	1	0.895871	1	0.993827	0.803513	0.940075	1	1	0.968962	1	0.994624	0.77684	0.981183	0.971182	0.881559	0.926784	0.992806	1	0.97561	1	0.988166	1	0.894651	0.889247
364	1	0.820302	0.871409	0.724882	0.931264	1	0.961631	0.979412	0.994083	0.986532	1	0.895871	1	0.993827	0.803513	0.940075	1	1	0.968962	1	0.994624	0.77684	0.981183	0.971182	0.881559	0.926784	0.992806	1	0.97561	1	0.988166	1	0.894651	0.889247
365	1	0.820302	0.871409	0.724882	0.931264	1	0.961631	0.979412	0.994083	0.986532	1	0.895871	1	0.993827	0.803513	0.940075	1	1	0.968962	1	0.994624	0.77684	0.981183	0.971182	0.881559	0.926784	0.992806	1	0.97561	1	0.988166	1	0.894651	0.889247
366	1	0.820302	0.871409	0.724882	0.931264	1	0.961631	0.979412	0.994083	0.986532	1	0.895871	1	0.993827	0.803513	0.940075	1	1	0.968962	1	0.994624	0.77684	0.981183	0.971182	0.881559	0.925857	0.992806	1	0.97561	1	0.988166	1	0.894577	0.88917
367	1	0.820302	0.871409	0.724882	0.931264	1	0.961631	0.979412	0.994083	0.986532	1	0.895871	1	0.993827	0.803513	0.940075	1	1	0.968962	1	0.994624	0.77684	0.981183	0.971182	0.881559	0.925857	0.992806	1	0.97561	1	0.988166	1	0.894577	0.88917
368	1	0.820302	0.871409	0.724882	0.931264	1	0.961631	0.979412	0.994083	0.986532	1	0.895871	1	0.993827	0.803513	0.940075	1	1	0.968962	1	0.994624	0.77684	0.981183	0.971182	0.881559	0.925857	0.992806	1	0.97561	1	0.988166	1	0.894577	0.88917
369	1	0.820302	0.871409	0.724882	0.931264	1	0.961631	0.979412	0.994083	0.986532	1	0.896768	1	0.993827	0.803513	0.940075	1	1	0.968962	1	0.994624	0.778046	0.981183	0.971182	0.881559	0.925857	0.992806	1	0.97561	1	0.988166	1	0.894725	0.889324
370	1	0.820302	0.871409	0.724882	0.931264	1	0.961631	0.979412	0.994083	0.986532	1	0.896768	1	0.993827	0.803513	0.940075	1	1	0.968962	1	0.994624	0.778046	0.981183	0.971182	0.881559	0.925857	0.992806	1	0.97561	1	0.988166	1	0.894725	0.889324
371	1	0.820302	0.871409	0.724882	0.931264	1	0.961631	0.979412	0.994083	0.986532	1	0.896768	1	0.993827	0.803513	0.940075	1	1	0.968962	1	0.994624	0.778046	0.981183	0.971182	0.881559	0.925857	0.992806	1	0.97561	1	0.988166	1	0.894725	0.889325
372	1	0.820302	0.871409	0.724882	0.931264	1	0.961631	0.979412	0.994083	0.986532	1	0.895871	1	0.993827	0.803513	0.940075	1	1	0.968962	1	0.994624	0.778046	0.981183	0.971182	0.881559	0.925857	0.992806	1	0.97561	1	0.988166	1	0.894651	0.889248
373	1	0.820302	0.870041	0.724882	0.931264	1	0.961631	0.979412	0.994083	0.986532	1	0.895871	1	0.993827	0.803513	0.940075	1	1	0.968962	1	0.994624	0.778046	0.981183	0.971182	0.881559	0.925857	0.992806	1	0.97561	1	0.988166	1	0.894577	0.889171
374	1	0.820302	0.870041	0.724882	0.931264	1	0.961631	0.979412	0.994083	0.986532	1	0.895871	1	0.993827	0.803513	0.940075	1	1	0.968962	1	0.994624	0.778046	0.981183	0.971182	0.881559	0.925857	0.992806	1	0.97561	1	0.988166	1	0.894577	0.88917
375	1	0.820302	0.870041	0.724882	0.931264	1	0.961631	0.979412	0.994083	0.986532	1	0.895871	1	0.993827	0.803513	0.940075	1	1	0.968962	1	0.994624	0.778046	0.981183	0.971182	0.881559	0.925857	0.992806	1	0.97561	1	0.988166	1	0.894577	0.88917
376	1	0.820302	0.870041	0.724882	0.931264	1	0.961631	0.979412	0.994083	0.986532	1	0.895871	1	0.993827	0.803513	0.940075	1	1	0.968962	1	0.994624	0.778046	0.981183	0.971182	0.881559	0.925857	0.992806	1	0.97561	1	0.988166	1	0.894577	0.88917
377	1	0.820302	0.870041	0.725556	0.931264	1	0.961631	0.979412	0.994083	0.986532	1	0.895871	1	0.993827	0.803513	0.940075	1	1	0.968962	1	0.994624	0.778046	0.981183	0.971182	0.88006	0.925857	0.992806	1	0.97561	1	0.988166	1	0.894577	0.889167
378	1	0.820302	0.870041	0.726231	0.931264	1	0.961631	0.979412	0.994083	0.986532	1	0.895871	1	0.993827	0.803513	0.940075	1	1	0.968962	1	0.994624	0.778046	0.981183	0.971182	0.88006	0.925857	0.992806	1	0.97561	1	0.988166	1	0.894651	0.889243
379	1	0.820302	0.870041	0.726231	0.931264	1	0.961631	0.979412	0.994083	0.986532	1	0.896768	1	0.993827	0.803513	0.940075	1	1	0.967992	1	0.994624	0.778046	0.981183	0.971182	0.88006	0.925857	0.992806	1	0.97561	1	0.988166	1	0.894651	0.889241
380	1	0.820302	0.870041	0.724882	0.931264	1	0.961631	0.979412	0.994083	0.986532	1	0.896768	1	0.993827	0.80461	0.940075	1	1	0.967992	1	0.994624	0.77684	0.981183	0.971182	0.88006	0.925857	0.992806	1	0.97561	1	0.988166	1	0.894503	0.889088
381	1	0.820302	0.870041	0.724882	0.931264	1	0.961631	0.979412	0.994083	0.986532	1	0.896768	1	0.993827	0.80461	0.940075	1	1	0.967992	1	0.994624	0.77684	0.981183	0.971182	0.88006	0.925857	0.992806	1	0.97561	1	0.988166	1	0.894503	0.889088
382	1	0.81893	0.868673	0.72151	0.933481	1	0.961631	0.979412	0.994083	0.986532	1	0.896768	1	0.993827	0.810099	0.938202	1	1	0.967992	1	0.994624	0.774427	0.981183	0.971182	0.878561	0.925857	0.992806	1	0.97561	1	0.988166	1	0.894133	0.888703
383	1	0.81893	0.868673	0.72151	0.933481	1	0.961631	0.979412	0.994083	0.986532	1	0.896768	1	0.993827	0.810099	0.938202	1	1	0.968962	1	0.994624	0.774427	0.981183	0.971182	0.878561	0.925857	0.992806	1	0.97561	1	0.988166	1	0.894207	0.88878
384	1	0.81893	0.868673	0.72151	0.933481	1	0.961631	0.979412	0.994083	0.986532	1	0.896768	1	0.993827	0.810099	0.938202	1	1	0.968962	1	0.994624	0.774427	0.981183	0.971182	0.877061	0.925857	0.992806	1	0.97561	1	0.988166	1	0.894133	0.888703
385	1	0.81893	0.868673	0.72151	0.933481	1	0.961631	0.979412	0.994083	0.986532	1	0.896768	1	0.993827	0.810099	0.938202	1	1	0.968962	1	0.994624	0.774427	0.981183	0.971182	0.877061	0.925857	0.992806	1	0.97561	1	0.988166	1	0.894133	0.888703
386	1	0.81893	0.868673	0.72151	0.933481	1	0.961631	0.979412	0.994083	0.986532	1	0.896768	1	0.993827	0.810099	0.938202	1	1	0.968962	1	0.994624	0.774427	0.981183	0.971182	0.877061	0.925857	0.992806	1	0.97561	1	0.988166	1	0.894133	0.888703
387	1	0.81893	0.868673	0.72151	0.933481	1	0.961631	0.979412	0.994083	0.986532	1	0.896768	1	0.993827	0.810099	0.938202	1	1	0.969932	1	0.994624	0.774427	0.981183	0.971182	0.877061	0.925857	0.992806	1	0.97561	1	0.988166	1	0.894207	0.888781
388	1	0.81893	0.868673	0.72151	0.933481	1	0.961631	0.979412	0.994083	0.986532	1	0.896768	1	0.993827	0.810099	0.938202	1	1	0.969932	1	0.994624	0.774427	0.981183	0.971182	0.877061	0.925857	0.992806	1	0.97561	1	0.988166	1	0.894207	0.888781
389	1	0.81893	0.868673	0.72151	0.933481	1	0.961631	0.979412	0.994083	0.986532	1	0.896768	1	0.993827	0.811196	0.938202	1	1	0.970902	1	0.994624	0.774427	0.981183	0.971182	0.875562	0.925857	0.992806	1	0.97561	1	0.988166	1	0.894281	0.888859
390	1	0.81893	0.868673	0.720836	0.933481	1	0.961631	0.979412	0.994083	0.986532	1	0.896768	1	0.993827	0.811196	0.938202	1	1	0.970902	1	0.994624	0.774427	0.981183	0.971182	0.875562	0.92493	0.992806	1	0.97561	1	0.988166	1	0.894133	0.888704
391	1	0.81893	0.868673	0.720836	0.933481	1	0.961631	0.979412	0.994083	0.986532	1	0.896768	1	0.993827	0.811196	0.938202	1	1	0.969932	1	0.994624	0.774427	0.981183	0.971182	0.875562	0.92493	0.992806	1	0.97561	1	0.988166	1	0.894059	0.888627
392	1	0.81893	0.868673	0.720836	0.933481	1	0.961631	0.979412	0.994083	0.986532	1	0.895871	1	0.993827	0.811196	0.938202	1	1	0.969932	1	0.994624	0.773221	0.981183	0.971182	0.875562	0.92493	0.992806	1	0.97561	1	0.988166	1	0.893911	0.888473
393	1	0.81893	0.868673	0.720836	0.933481	1	0.961631	0.979412	0.994083	0.986532	1	0.895871	1	0.993827	0.811196	0.938202	1	1	0.969932	1	0.994624	0.773221	0.981183	0.971182	0.875562	0.92493	0.992806	1	0.97561	1	0.988166	1	0.893911	0.888473
394	1	0.81893	0.868673	0.720836	0.933481	1	0.961631	0.979412	0.994083	0.986532	1	0.895871	1	0.993827	0.811196	0.938202	1	1	0.969932	1	0.994624	0.773221	0.981183	0.9683	0.875562	0.92493	0.992806	1	0.97561	1	0.988166	1	0.893837	0.888395
395	1	0.817558	0.868673	0.720836	0.933481	1	0.961631	0.979412	0.994083	0.986532	1	0.895871	1	0.993827	0.811196	0.938202	1	1	0.969932	1	0.994624	0.772014	0.981183	0.9683	0.874063	0.92493	0.992806	1	0.97561	1	0.988166	1	0.893615	0.888164
396	1	0.817558	0.868673	0.720836	0.933481	1	0.961631	0.979412	0.994083	0.986532	1	0.895871	1	0.993827	0.811196	0.938202	1	1	0.969932	1	0.994624	0.772014	0.981183	0.9683	0.874063	0.92493	0.992806	1	0.97561	1	0.988166	1	0.893615	0.888164
397	1	0.817558	0.868673	0.720836	0.933481	1	0.961631	0.979412	0.994083	0.986532	1	0.895871	1	0.993827	0.811196	0.938202	1	1	0.969932	1	0.994624	0.772014	0.981183	0.9683	0.874063	0.92493	0.992806	1	0.97561	1	0.988166	1	0.893615	0.888164
398	1	0.817558	0.868673	0.720836	0.933481	1	0.961631	0.979412	0.994083	0.986532	1	0.895871	1	0.993827	0.811196	0.938202	1	1	0.969932	1	0.994624	0.772014	0.981183	0.9683	0.874063	0.92493	0.992806	1	0.97561	1	0.988166	1	0.893615	0.888161
399	1	0.81893	0.870041	0.722185	0.933481	1	0.961631	0.979412	0.994083	0.986532	1	0.896768	1	0.993827	0.810099	0.938202	1	1	0.970902	1	0.994624	0.772014	0.981183	0.9683	0.874063	0.92493	0.992806	1	0.97561	1	0.988166	1	0.893985	0.88855
400	1	0.81893	0.870041	0.722185	0.933481	1	0.961631	0.979412	0.994083	0.986532	1	0.896768	1	0.993827	0.810099	0.938202	1	1	0.970902	1	0.994624	0.772014	0.981183	0.9683	0.874063	0.92493	0.992806	1	0.97561	1	0.988166	1	0.893985	0.88855
401	1	0.820302	0.870041	0.722185	0.933481	1	0.961631	0.979412	0.994083	0.986532	1	0.896768	1	0.993827	0.810099	0.938202	1	1	0.970902	1	0.994624	0.772014	0.981183	0.9683	0.874063	0.92493	0.992806	1	0.97561	1	0.988166	1	0.894059	0.888628
402	1	0.820302	0.870041	0.722185	0.933481	1	0.961631	0.979412	0.994083	0.986532	1	0.896768	1	0.993827	0.810099	0.938202	1	1	0.970902	1	0.994624	0.772014	0.981183	0.9683	0.874063	0.92493	0.992806	1	0.97561	1	0.988166	1	0.894059	0.888628
403	1	0.820302	0.870041	0.722185	0.933481	1	0.961631	0.979412	0.994083	0.986532	1	0.896768	1	0.993827	0.810099	0.938202	1	1	0.970902	1	0.994624	0.772014	0.981183	0.9683	0.874063	0.92493	0.992806	1	0.97561	1	0.988166	1	0.894059	0.888628
404	1	0.820302	0.870041	0.722185	0.933481	1	0.961631	0.979412	0.994083	0.986532	1	0.896768	1	0.993827	0.810099	0.938202	1	1	0.970902	1	0.994624	0.772014	0.981183	0.9683	0.874063	0.92493	0.992806	1	0.97561	1	0.988166	1	0.894059	0.888628
405	1	0.820302	0.870041	0.720836	0.933481	1	0.961631	0.979412	0.994083	0.986532	1	0.896768	1	0.993827	0.810099	0.938202	1	1	0.970902	1	0.994624	0.772014	0.981183	0.9683	0.874063	0.92493	0.992806	1	0.97561	1	0.988166	1	0.893911	0.888478
406	1	0.820302	0.870041	0.72151	0.933481	1	0.961631	0.979412	0.994083	0.986532	1	0.896768	1	0.993827	0.810099	0.938202	1	1	0.970902	1	0.994624	0.770808	0.981183	0.9683	0.874063	0.92493	0.992806	1	0.97561	1	0.988166	1	0.893911	0.888476
407	1	0.820302	0.870041	0.72151	0.933481	1	0.961631	0.979412	0.994083	0.986532	1	0.896768	1	0.993827	0.810099	0.938202	1	1	0.969932	1	0.994624	0.770808	0.981183	0.9683	0.874063	0.92493	0.992806	1	0.97561	1	0.988166	1	0.893837	0.888396
408	1	0.820302	0.870041	0.72151	0.933481	1	0.961631	0.979412	0.994083	0.986532	1	0.896768	1	0.993827	0.810099	0.938202	1	1	0.969932	1	0.994624	0.770808	0.981183	0.9683	0.874063	0.92493	0.992806	1	0.97561	1	0.988166	1	0.893837	0.888396
409	1	0.820302	0.870041	0.72151	0.933481	1	0.961631	0.979412	0.994083	0.986532	1	0.896768	1	0.993827	0.810099	0.938202	1	1	0.969932	1	0.994624	0.770808	0.981183	0.9683	0.874063	0.926784	0.992806	1	0.97561	1	0.988166	1	0.893985	0.88855
410	1	0.820302	0.870041	0.72151	0.933481	1	0.961631	0.979412	0.994083	0.986532	1	0.896768	1	0.993827	0.810099	0.938202	1	1	0.969932	1	0.994624	0.770808	0.981183	0.9683	0.874063	0.926784	0.992806	1	0.97561	1	0.988166	1	0.893985	0.88855
411	1	0.820302	0.870041	0.72151	0.933481	1	0.961631	0.979412	0.994083	0.986532	1	0.896768	1	0.993827	0.810099	0.938202	1	1	0.969932	1	0.994624	0.770808	0.981183	0.9683	0.874063	0.926784	0.992806	1	0.97561	1	0.988166	1	0.893985	0.88855
412	1	0.820302	0.870041	0.72151	0.933481	1	0.961631	0.979412	0.994083	0.986532	1	0.896768	1	0.993827	0.810099	0.938202	1	1	0.969932	1	0.994624	0.770808	0.981183	0.9683	0.874063	0.926784	0.992806	1	0.97561	1	0.988166	1	0.893985	0.88855
413	1	0.820302	0.871409	0.72151	0.933481	1	0.961631	0.979412	0.994083	0.986532	1	0.896768	1	0.993827	0.810099	0.938202	1	1	0.970902	1	0.994624	0.770808	0.981183	0.9683	0.874063	0.926784	0.992806	1	0.97561	1	0.988166	1	0.894133	0.888706
414	1	0.820302	0.871409	0.72151	0.933481	1	0.961631	0.979412	0.994083	0.986532	1	0.896768	1	0.993827	0.810099	0.938202	1	1	0.970902	1	0.994624	0.770808	0.981183	0.9683	0.874063	0.926784	0.992806	1	0.97561	1	0.988166	1	0.894133	0.888703
415	1	0.820302	0.871409	0.72151	0.933481	1	0.961631	0.979412	0.994083	0.986532	1	0.896768	1	0.993827	0.810099	0.938202	1	1	0.970902	1	0.994624	0.770808	0.981183	0.9683	0.874063	0.926784	0.992806	1	0.97561	1	0.988166	1	0.894133	0.888703
416	1	0.820302	0.871409	0.72151	0.933481	1	0.961631	0.979412	0.994083	0.986532	1	0.896768	1	0.993827	0.810099	0.938202	1	1	0.970902	1	0.994624	0.770808	0.981183	0.9683	0.874063	0.926784	0.992806	1	0.97561	1	0.988166	1	0.894133	0.888703
417	1	0.820302	0.871409	0.72151	0.933481	1	0.961631	0.979412	0.994083	0.986532	1	0.896768	1	0.993827	0.810099	0.938202	1	1	0.970902	1	0.994624	0.770808	0.981183	0.9683	0.874063	0.926784	0.992806	1	0.97561	1	0.988166	1	0.894133	0.888703
418	1	0.820302	0.871409	0.72151	0.933481	1	0.961631	0.979412	0.994083	0.986532	1	0.896768	1	0.993827	0.810099	0.938202	1	1	0.970902	1	0.994624	0.770808	0.981183	0.9683	0.874063	0.926784	0.992806	1	0.97561	1	0.988166	1	0.894133	0.888703
419	1	0.820302	0.871409	0.72151	0.933481	1	0.961631	0.979412	0.994083	0.986532	1	0.896768	1	0.993827	0.810099	0.938202	1	1	0.970902	1	0.994624	0.770808	0.981183	0.9683	0.874063	0.927711	0.992806	1	0.97561	1	0.988166	1	0.894207	0.888781
420	1	0.81893	0.871409	0.72151	0.933481	1	0.961631	0.979412	0.994083	0.986532	1	0.896768	1	0.993827	0.810099	0.938202	1	1	0.970902	1	0.994624	0.770808	0.981183	0.9683	0.874063	0.927711	0.992806	1	0.97561	1	0.988166	1	0.894133	0.888704
421	1	0.81893	0.871409	0.72151	0.933481	1	0.961631	0.979412	0.994083	0.986532	1	0.896768	1	0.993827	0.810099	0.938202	1	1	0.970902	1	0.994624	0.770808	0.981183	0.9683	0.874063	0.927711	0.992806	1	0.97561	1	0.988166	1	0.894133	0.888703
422	1	0.81893	0.871409	0.72151	0.933481	1	0.961631	0.979412	0.994083	0.986532	1	0.896768	1	0.993827	0.810099	0.938202	1	1	0.970902	1	0.994624	0.770808	0.981183	0.9683	0.874063	0.927711	0.992806	1	0.97561	1	0.988166	1	0.894133	0.888703
423	1	0.81893	0.871409	0.72151	0.933481	1	0.961631	0.979412	0.994083	0.986532	1	0.896768	1	0.993827	0.810099	0.938202	1	1	0.970902	1	0.994624	0.770808	0.981183	0.9683	0.874063	0.927711	0.992806	1	0.97561	1	0.988166	1	0.894133	0.888703
424	1	0.81893	0.871409	0.72151	0.933481	1	0.961631	0.979412	0.994083	0.986532	1	0.896768	1	0.993827	0.810099	0.938202	1	1	0.970902	1	0.994624	0.770808	0.981183	0.9683	0.874063	0.927711	0.992806	1	0.97561	1	0.988166	1	0.894133	0.888703
425	1	0.820302	0.871409	0.72151	0.933481	1	0.961631	0.979412	0.994083	0.986532	1	0.896768	1	0.993827	0.810099	0.938202	1	1	0.971872	1	0.994624	0.770808	0.981183	0.9683	0.874063	0.927711	0.992806	1	0.97561	1	0.988166	1	0.894281	0.888858
426	1	0.820302	0.871409	0.720836	0.933481	1	0.961631	0.979412	0.994083	0.986532	1	0.896768	1	0.993827	0.810099	0.938202	1	1	0.971872	1	0.994624	0.770808	0.981183	0.9683	0.874063	0.927711	0.992806	1	0.97561	1	0.988166	1	0.894207	0.888782
427	1	0.820302	0.871409	0.720836	0.933481	1	0.961631	0.979412	0.994083	0.986532	1	0.896768	1	0.993827	0.810099	0.938202	1	1	0.971872	1	0.994624	0.770808	0.981183	0.9683	0.874063	0.927711	0.992806	1	0.97561	1	0.988166	1	0.894207	0.888782
428	1	0.820302	0.871409	0.720162	0.933481	1	0.961631	0.979412	0.994083	0.986532	1	0.897666	1	0.993827	0.810099	0.938202	1	1	0.971872	1	0.994624	0.770808	0.981183	0.9683	0.875562	0.927711	0.992806	1	0.97561	1	0.988166	1	0.894281	0.888862
429	1	0.820302	0.870041	0.720162	0.933481	1	0.961631	0.979412	0.994083	0.986532	1	0.897666	1	0.993827	0.810099	0.938202	1	1	0.971872	1	0.994624	0.770808	0.981183	0.9683	0.875562	0.927711	0.992806	1	0.97561	1	0.988166	1	0.894207	0.888785
430	1	0.820302	0.870041	0.720162	0.933481	1	0.961631	0.979412	0.994083	0.986532	1	0.897666	1	0.993827	0.810099	0.938202	1	1	0.971872	1	0.994624	0.770808	0.981183	0.9683	0.875562	0.926784	0.992806	1	0.97561	1	0.988166	1	0.894133	0.888707
431	1	0.820302	0.870041	0.720162	0.933481	1	0.961631	0.979412	0.994083	0.986532	1	0.897666	1	0.993827	0.810099	0.938202	1	1	0.971872	1	0.994624	0.770808	0.981183	0.9683	0.875562	0.927711	0.992806	1	0.97561	1	0.988166	1	0.894207	0.888785
432	1	0.821674	0.870041	0.720162	0.933481	1	0.961631	0.979412	0.994083	0.986532	1	0.897666	1	0.993827	0.806806	0.938202	1	1	0.971872	1	0.994624	0.770808	0.981183	0.9683	0.875562	0.927711	0.992806	1	0.97561	1	0.988166	1	0.894059	0.888625
433	1	0.821674	0.870041	0.720162	0.933481	1	0.961631	0.979412	0.994083	0.986532	1	0.897666	1	0.993827	0.806806	0.938202	1	1	0.971872	1	0.994624	0.770808	0.981183	0.9683	0.875562	0.927711	0.992806	1	0.97561	1	0.988166	1	0.894059	0.888625
434	1	0.821674	0.870041	0.720162	0.933481	1	0.961631	0.979412	0.994083	0.986532	1	0.897666	1	0.993827	0.806806	0.938202	1	1	0.971872	1	0.994624	0.770808	0.981183	0.9683	0.875562	0.927711	0.992806	1	0.97561	1	0.988166	1	0.894059	0.888625
435	1	0.821674	0.870041	0.720162	0.933481	1	0.961631	0.979412	0.994083	0.986532	1	0.897666	1	0.993827	0.806806	0.938202	1	1	0.971872	1	0.994624	0.770808	0.981183	0.9683	0.875562	0.927711	0.992806	1	0.97561	1	0.988166	1	0.894059	0.888625
436	1	0.821674	0.870041	0.720162	0.933481	1	0.961631	0.979412	0.994083	0.986532	1	0.897666	1	0.993827	0.806806	0.938202	1	1	0.971872	1	0.994624	0.770808	0.981183	0.9683	0.875562	0.927711	0.992806	1	0.97561	1	0.988166	1	0.894059	0.888625
437	1	0.821674	0.870041	0.720162	0.933481	1	0.961631	0.979412	0.994083	0.986532	1	0.897666	1	0.993827	0.806806	0.938202	1	1	0.971872	1	0.994624	0.770808	0.981183	0.9683	0.875562	0.927711	0.992806	1	0.97561	1	0.988166	1	0.894059	0.888625
438	1	0.821674	0.870041	0.720162	0.933481	1	0.961631	0.979412	0.994083	0.986532	1	0.897666	1	0.993827	0.806806	0.938202	1	1	0.971872	1	0.994624	0.770808	0.981183	0.9683	0.875562	0.927711	0.992806	1	0.97561	1	0.988166	1	0.894059	0.888625
439	1	0.821674	0.870041	0.720162	0.933481	1	0.961631	0.979412	0.994083	0.986532	1	0.897666	1	0.993827	0.806806	0.938202	1	1	0.971872	1	0.994624	0.770808	0.981183	0.9683	0.875562	0.927711	0.992806	1	0.97561	1	0.988166	1	0.894059	0.888625
440	1	0.821674	0.870041	0.720162	0.933481	1	0.961631	0.979412	0.994083	0.986532	1	0.897666	1	0.993827	0.806806	0.938202	1	1	0.971872	1	0.994624	0.770808	0.981183	0.9683	0.875562	0.927711	0.992806	1	0.97561	1	0.988166	1	0.894059	0.888625
441	1	0.821674	0.870041	0.720162	0.933481	1	0.961631	0.979412	0.994083	0.986532	1	0.897666	1	0.993827	0.806806	0.938202	1	1	0.971872	1	0.994624	0.770808	0.981183	0.9683	0.875562	0.927711	0.992806	1	0.97561	1	0.988166	1	0.894059	0.888625
442	1	0.821674	0.870041	0.720162	0.933481	1	0.961631	0.979412	0.994083	0.986532	1	0.897666	1	0.993827	0.806806	0.938202	1	1	0.971872	1	0.994624	0.770808	0.981183	0.9683	0.875562	0.927711	0.992806	1	0.97561	1	0.988166	1	0.894059	0.888625
443	1	0.821674	0.870041	0.720162	0.933481	1	0.961631	0.979412	0.994083	0.986532	1	0.897666	1	0.993827	0.806806	0.938202	1	1	0.971872	1	0.994624	0.770808	0.981183	0.9683	0.875562	0.927711	0.992806	1	0.97561	1	0.988166	1	0.894059	0.888625
444	1	0.821674	0.870041	0.720162	0.933481	1	0.961631	0.979412	0.994083	0.986532	1	0.897666	1	0.993827	0.806806	0.938202	1	1	0.970902	1	0.994624	0.770808	0.981183	0.9683	0.875562	0.927711	0.992806	1	0.97561	1	0.988166	1	0.893985	0.888548
445	1	0.821674	0.870041	0.720162	0.933481	1	0.959233	0.979412	0.994083	0.986532	1	0.897666	1	0.993827	0.806806	0.938202	1	1	0.970902	1	0.994624	0.770808	0.981183	0.9683	0.875562	0.927711	0.992806	1	0.97561	1	0.988166	1	0.893911	0.88847
446	1	0.821674	0.870041	0.720162	0.933481	1	0.959233	0.979412	0.994083	0.986532	1	0.897666	1	0.993827	0.806806	0.938202	1	1	0.970902	1	0.994624	0.770808	0.981183	0.9683	0.875562	0.927711	0.992806	1	0.97561	1	0.988166	1	0.893911	0.88847
447	1	0.821674	0.870041	0.720162	0.933481	1	0.959233	0.979412	0.994083	0.986532	1	0.897666	1	0.993827	0.806806	0.938202	1	1	0.970902	1	0.994624	0.770808	0.981183	0.9683	0.875562	0.927711	0.992806	1	0.97561	1	0.988166	1	0.893911	0.88847
448	1	0.821674	0.870041	0.720162	0.933481	1	0.959233	0.979412	0.994083	0.986532	1	0.897666	1	0.993827	0.806806	0.938202	1	1	0.970902	1	0.994624	0.769602	0.981183	0.9683	0.875562	0.927711	0.992806	1	0.97561	1	0.988166	1	0.893837	0.888395
449	1	0.821674	0.870041	0.720162	0.933481	1	0.959233	0.979412	0.994083	0.986532	1	0.897666	1	0.993827	0.806806	0.938202	1	1	0.970902	1	0.994624	0.769602	0.981183	0.9683	0.875562	0.927711	0.992806	1	0.97561	1	0.988166	1	0.893837	0.888395
450	1	0.821674	0.870041	0.720162	0.933481	1	0.959233	0.979412	0.994083	0.986532	1	0.897666	1	0.993827	0.806806	0.938202	1	1	0.970902	1	0.994624	0.769602	0.981183	0.9683	0.878561	0.927711	0.992806	1	0.97561	1	0.988166	1	0.893985	0.888555
451	1	0.821674	0.870041	0.720162	0.933481	1	0.959233	0.979412	0.994083	0.986532	1	0.897666	1	0.993827	0.806806	0.938202	1	1	0.970902	1	0.994624	0.769602	0.981183	0.9683	0.878561	0.927711	0.992806	1	0.97561	1	0.988166	1	0.893985	0.888554
452	1	0.821674	0.870041	0.720162	0.933481	1	0.961631	0.979412	0.994083	0.986532	1	0.897666	1	0.993827	0.806806	0.938202	1	1	0.970902	1	0.994624	0.769602	0.981183	0.9683	0.878561	0.927711	0.992806	1	0.97561	1	0.988166	1	0.894059	0.888635
453	1	0.821674	0.870041	0.720162	0.933481	1	0.961631	0.979412	0.994083	0.986532	1	0.897666	1	0.993827	0.806806	0.938202	1	1	0.970902	1	0.994624	0.769602	0.981183	0.9683	0.878561	0.927711	0.992806	1	0.97561	1	0.988166	1	0.894059	0.888635
454	1	0.821674	0.870041	0.720162	0.933481	1	0.961631	0.979412	0.994083	0.986532	1	0.897666	1	0.993827	0.806806	0.938202	1	1	0.970902	1	0.994624	0.769602	0.981183	0.9683	0.878561	0.927711	0.992806	1	0.97561	1	0.988166	1	0.894059	0.888635
455	1	0.821674	0.870041	0.720162	0.933481	1	0.961631	0.979412	0.994083	0.986532	1	0.897666	1	0.993827	0.807903	0.938202	1	1	0.970902	1	0.994624	0.769602	0.981183	0.9683	0.878561	0.927711	0.992806	1	0.97561	1	0.988166	1	0.894133	0.888713
456	1	0.821674	0.870041	0.720162	0.933481	1	0.961631	0.979412	0.994083	0.986532	1	0.897666	1	0.993827	0.807903	0.938202	1	1	0.970902	1	0.994624	0.769602	0.981183	0.9683	0.878561	0.926784	0.992806	1	0.97561	1	0.988166	1	0.894059	0.888636
457	1	0.821674	0.870041	0.719488	0.933481	1	0.961631	0.979412	0.994083	0.986532	1	0.897666	1	0.993827	0.807903	0.938202	1	1	0.970902	1	0.994624	0.769602	0.981183	0.9683	0.878561	0.927711	0.992806	1	0.97561	1	0.988166	1	0.894059	0.888637
458	1	0.821674	0.870041	0.719488	0.933481	1	0.961631	0.979412	0.994083	0.986532	1	0.897666	1	0.993827	0.807903	0.938202	1	1	0.970902	1	0.994624	0.769602	0.981183	0.9683	0.878561	0.927711	0.992806	1	0.97561	1	0.988166	1	0.894059	0.888637
459	1	0.821674	0.872777	0.71679	0.933481	1	0.959233	0.979412	0.994083	0.986532	1	0.895871	1	0.993827	0.809001	0.940075	1	1	0.971872	1	0.994624	0.769602	0.981183	0.9683	0.878561	0.926784	0.992806	1	0.97561	1	0.988166	1	0.893837	0.888407
460	1	0.821674	0.872777	0.716116	0.933481	1	0.959233	0.979412	0.994083	0.986532	1	0.895871	1	0.993827	0.809001	0.940075	1	1	0.971872	1	0.994624	0.769602	0.981183	0.9683	0.878561	0.926784	0.992806	1	0.97561	1	0.988166	1	0.893763	0.888331
461	1	0.823045	0.871409	0.716116	0.933481	1	0.959233	0.979412	0.994083	0.986532	1	0.895871	1	0.993827	0.809001	0.940075	1	1	0.971872	1	0.994624	0.770808	0.981183	0.9683	0.878561	0.926784	0.992806	1	0.97561	1	0.988166	1	0.893837	0.888409
462	1	0.823045	0.871409	0.716116	0.933481	1	0.959233	0.979412	0.994083	0.986532	1	0.895871	1	0.993827	0.809001	0.940075	1	1	0.971872	1	0.994624	0.770808	0.981183	0.9683	0.878561	0.926784	0.992806	1	0.97561	1	0.988166	1	0.893837	0.888409
463	1	0.823045	0.871409	0.714767	0.933481	1	0.959233	0.979412	0.994083	0.986532	1	0.895871	1	0.993827	0.810099	0.940075	1	1	0.971872	1	0.994624	0.770808	0.981183	0.9683	0.878561	0.926784	0.992806	1	0.97561	1	0.988166	1	0.893763	0.888339
464	1	0.823045	0.871409	0.714093	0.933481	1	0.959233	0.979412	0.994083	0.986532	1	0.895871	1	0.993827	0.810099	0.940075	1	1	0.971872	1	0.994624	0.770808	0.981183	0.9683	0.878561	0.926784	0.992806	1	0.97561	1	0.988166	1	0.893689	0.888262
465	1	0.823045	0.871409	0.714093	0.933481	1	0.959233	0.979412	0.994083	0.986532	1	0.895871	1	0.993827	0.810099	0.940075	1	1	0.971872	1	0.994624	0.770808	0.981183	0.9683	0.878561	0.926784	0.992806	1	0.97561	1	0.988166	1	0.893689	0.888262
466	1	0.823045	0.871409	0.714093	0.933481	1	0.959233	0.979412	0.994083	0.986532	1	0.895871	1	0.993827	0.810099	0.940075	1	1	0.971872	1	0.994624	0.770808	0.981183	0.9683	0.878561	0.926784	0.992806	1	0.97561	1	0.988166	1	0.893689	0.888261
467	1	0.823045	0.871409	0.714093	0.933481	1	0.959233	0.979412	0.994083	0.986532	1	0.895871	1	0.993827	0.810099	0.940075	1	1	0.971872	1	0.994624	0.770808	0.981183	0.9683	0.878561	0.926784	0.992806	1	0.97561	1	0.988166	1	0.893689	0.888261
468	1	0.823045	0.871409	0.714093	0.933481	1	0.959233	0.979412	0.994083	0.986532	1	0.895871	1	0.993827	0.810099	0.940075	1	1	0.971872	1	0.994624	0.770808	0.981183	0.9683	0.878561	0.92493	0.992806	1	0.97561	1	0.988166	1	0.893541	0.888107
469	1	0.823045	0.871409	0.714093	0.933481	1	0.959233	0.979412	0.994083	0.986532	1	0.895871	1	0.993827	0.810099	0.940075	1	1	0.971872	1	0.994624	0.770808	0.981183	0.9683	0.878561	0.92493	0.992806	1	0.97561	1	0.988166	1	0.893541	0.888107
470	1	0.821674	0.871409	0.714093	0.933481	1	0.959233	0.979412	0.994083	0.986532	1	0.895871	1	0.993827	0.810099	0.940075	1	1	0.971872	1	0.994624	0.770808	0.981183	0.9683	0.878561	0.92493	0.992806	1	0.97561	1	0.988166	1	0.893467	0.888029
471	1	0.821674	0.871409	0.714093	0.933481	1	0.959233	0.979412	0.994083	0.986532	1	0.895871	1	0.993827	0.810099	0.940075	1	1	0.971872	1	0.994624	0.770808	0.981183	0.9683	0.878561	0.92493	0.992806	1	0.97561	1	0.988166	1	0.893467	0.88803
472	1	0.821674	0.871409	0.714093	0.933481	1	0.959233	0.979412	0.994083	0.986532	1	0.895871	1	0.993827	0.810099	0.940075	1	1	0.971872	1	0.994624	0.770808	0.981183	0.9683	0.878561	0.92493	0.992806	1	0.97561	1	0.988166	1	0.893467	0.88803
473	1	0.821674	0.871409	0.714093	0.933481	1	0.959233	0.979412	0.994083	0.986532	1	0.895871	1	0.993827	0.809001	0.940075	1	1	0.971872	1	0.994624	0.770808	0.981183	0.9683	0.878561	0.92493	0.992806	1	0.97561	1	0.988166	1	0.893394	0.887953
474	1	0.821674	0.871409	0.714093	0.933481	1	0.959233	0.979412	0.994083	0.986532	1	0.895871	1	0.993827	0.809001	0.940075	1	1	0.971872	1	0.994624	0.770808	0.981183	0.9683	0.878561	0.92493	0.992806	1	0.97561	1	0.988166	1	0.893394	0.887953
475	1	0.821674	0.871409	0.714093	0.933481	1	0.959233	0.979412	0.994083	0.986532	1	0.895871	1	0.993827	0.809001	0.940075	1	1	0.971872	1	0.994624	0.770808	0.981183	0.9683	0.878561	0.92493	0.992806	1	0.97561	1	0.988166	1	0.893394	0.887953
476	1	0.821674	0.871409	0.714093	0.933481	1	0.959233	0.979412	0.994083	0.986532	1	0.895871	1	0.993827	0.809001	0.940075	1	1	0.971872	1	0.994624	0.770808	0.981183	0.9683	0.878561	0.92493	0.992806	1	0.97561	1	0.988166	1	0.893394	0.887953
477	1	0.821674	0.871409	0.714093	0.933481	1	0.959233	0.979412	0.994083	0.986532	1	0.895871	1	0.993827	0.809001	0.940075	1	1	0.971872	1	0.994624	0.770808	0.981183	0.9683	0.878561	0.92493	0.992806	1	0.97561	1	0.988166	1	0.893394	0.887953
478	1	0.821674	0.871409	0.714093	0.933481	1	0.959233	0.979412	0.994083	0.986532	1	0.895871	1	0.993827	0.809001	0.940075	1	1	0.971872	1	0.994624	0.769602	0.981183	0.9683	0.878561	0.92493	0.992806	1	0.97561	1	0.988166	1	0.89332	0.887875
479	1	0.821674	0.871409	0.714093	0.933481	1	0.959233	0.979412	0.994083	0.986532	1	0.895871	1	0.993827	0.809001	0.940075	1	1	0.971872	1	0.994624	0.769602	0.981183	0.9683	0.878561	0.92493	0.992806	1	0.97561	1	0.988166	1	0.89332	0.887875
480	1	0.823045	0.871409	0.714093	0.933481	1	0.959233	0.979412	0.994083	0.986532	1	0.895871	1	0.993827	0.809001	0.940075	1	1	0.971872	1	0.994624	0.769602	0.981183	0.9683	0.878561	0.92493	0.992806	1	0.97561	1	0.988166	1	0.893394	0.887952
481	1	0.823045	0.871409	0.714093	0.933481	1	0.959233	0.979412	0.994083	0.986532	1	0.895871	1	0.993827	0.809001	0.940075	1	1	0.971872	1	0.994624	0.769602	0.981183	0.9683	0.878561	0.92493	0.992806	1	0.97561	1	0.988166	1	0.893394	0.887952
482	1	0.823045	0.871409	0.714093	0.933481	1	0.959233	0.979412	0.994083	0.986532	1	0.895871	1	0.993827	0.809001	0.940075	1	1	0.971872	1	0.994624	0.769602	0.981183	0.9683	0.878561	0.92493	0.992806	1	0.97561	1	0.988166	1	0.893394	0.887952
483	1	0.823045	0.871409	0.714093	0.933481	1	0.959233	0.979412	0.994083	0.986532	1	0.895871	1	0.993827	0.809001	0.940075	1	1	0.971872	1	0.994624	0.769602	0.981183	0.9683	0.878561	0.92493	0.992806	1	0.97561	1	0.988166	1	0.893394	0.887952
484	1	0.823045	0.871409	0.714093	0.933481	1	0.959233	0.979412	0.994083	0.986532	1	0.895871	1	0.993827	0.809001	0.940075	1	1	0.971872	1	0.994624	0.769602	0.981183	0.9683	0.878561	0.92493	0.992806	1	0.97561	1	0.988166	1	0.893394	0.887952
485	1	0.823045	0.871409	0.714093	0.933481	1	0.959233	0.979412	0.994083	0.986532	1	0.895871	1	0.993827	0.809001	0.940075	1	1	0.971872	1	0.994624	0.769602	0.981183	0.9683	0.878561	0.92493	0.992806	1	0.97561	1	0.988166	1	0.893394	0.887952
486	1	0.823045	0.871409	0.714093	0.933481	1	0.959233	0.979412	0.994083	0.986532	1	0.895871	1	0.993827	0.810099	0.940075	1	1	0.971872	1	0.994624	0.769602	0.981183	0.9683	0.878561	0.92493	0.992806	1	0.97561	1	0.988166	1	0.893467	0.888029
487	1	0.823045	0.871409	0.714093	0.933481	1	0.959233	0.979412	0.994083	0.986532	1	0.895871	1	0.993827	0.810099	0.940075	1	1	0.971872	1	0.994624	0.769602	0.981183	0.9683	0.878561	0.92493	0.992806	1	0.97561	1	0.988166	1	0.893467	0.888029
488	1	0.823045	0.871409	0.714093	0.933481	1	0.959233	0.979412	0.994083	0.986532	1	0.895871	1	0.993827	0.810099	0.940075	1	1	0.971872	1	0.994624	0.769602	0.981183	0.9683	0.878561	0.92493	0.992806	1	0.97561	1	0.988166	1	0.893467	0.888029
489	1	0.823045	0.871409	0.714093	0.933481	1	0.959233	0.979412	0.994083	0.986532	1	0.895871	1	0.993827	0.810099	0.940075	1	1	0.971872	1	0.994624	0.769602	0.981183	0.9683	0.878561	0.92493	0.992806	1	0.97561	1	0.988166	1	0.893467	0.888029
490	1	0.823045	0.871409	0.714093	0.933481	1	0.959233	0.979412	0.994083	0.986532	1	0.895871	1	0.993827	0.810099	0.940075	1	1	0.971872	1	0.994624	0.769602	0.981183	0.9683	0.878561	0.92493	0.992806	1	0.97561	1	0.988166	1	0.893467	0.888029
491	1	0.823045	0.871409	0.714093	0.933481	1	0.959233	0.979412	0.994083	0.986532	1	0.895871	1	0.993827	0.810099	0.940075	1	1	0.971872	1	0.994624	0.769602	0.981183	0.9683	0.878561	0.92493	0.992806	1	0.97561	1	0.988166	1	0.893467	0.888029
492	1	0.823045	0.871409	0.714093	0.933481	1	0.959233	0.979412	0.994083	0.986532	1	0.896768	1	0.993827	0.810099	0.940075	1	1	0.971872	1	0.994624	0.769602	0.981183	0.9683	0.878561	0.925857	0.992806	1	0.97561	1	0.988166	1	0.893615	0.888186
493	1	0.823045	0.871409	0.714093	0.933481	1	0.959233	0.979412	0.994083	0.986532	1	0.896768	1	0.993827	0.810099	0.940075	1	1	0.971872	1	0.994624	0.769602	0.981183	0.9683	0.878561	0.925857	0.992806	1	0.97561	1	0.988166	1	0.893615	0.888186
494	1	0.823045	0.871409	0.714093	0.933481	1	0.959233	0.979412	0.994083	0.986532	1	0.896768	1	0.993827	0.810099	0.940075	1	1	0.971872	1	0.994624	0.769602	0.981183	0.9683	0.878561	0.925857	0.992806	1	0.97561	1	0.988166	1	0.893615	0.888186
495	1	0.823045	0.871409	0.714093	0.933481	1	0.959233	0.979412	0.994083	0.986532	1	0.896768	1	0.993827	0.810099	0.940075	1	1	0.971872	1	0.994624	0.769602	0.981183	0.9683	0.878561	0.925857	0.992806	1	0.97561	1	0.988166	1	0.893615	0.888186
496	1	0.823045	0.871409	0.714093	0.933481	1	0.959233	0.979412	0.994083	0.986532	1	0.895871	1	0.993827	0.810099	0.940075	1	1	0.971872	1	0.994624	0.769602	0.981183	0.9683	0.878561	0.925857	0.992806	1	0.97561	1	0.988166	1	0.893541	0.888106
497	1	0.823045	0.871409	0.714093	0.933481	1	0.959233	0.979412	0.994083	0.986532	1	0.895871	1	0.993827	0.810099	0.940075	1	1	0.971872	1	0.994624	0.769602	0.981183	0.9683	0.878561	0.925857	0.992806	1	0.97561	1	0.988166	1	0.893541	0.888108
498	1	0.823045	0.871409	0.714093	0.933481	1	0.959233	0.979412	0.994083	0.986532	1	0.895871	1	0.993827	0.810099	0.940075	1	1	0.971872	1	0.994624	0.769602	0.981183	0.9683	0.878561	0.925857	0.992806	1	0.97561	1	0.988166	1	0.893541	0.888108
499	1	0.823045	0.871409	0.714093	0.933481	1	0.959233	0.979412	0.994083	0.986532	1	0.895871	1	0.993827	0.810099	0.940075	1	1	0.971872	1	0.994624	0.769602	0.981183	0.9683	0.878561	0.925857	0.992806	1	0.97561	1	0.988166	1	0.893541	0.888108
500	1	0.823045	0.871409	0.714767	0.933481	1	0.959233	0.979412	0.994083	0.986532	1	0.894973	1	0.993827	0.809001	0.940075	1	1	0.971872	1	0.994624	0.769602	0.981183	0.9683	0.878561	0.925857	0.992806	1	0.97561	1	0.988166	1	0.893467	0.88803
501	1	0.823045	0.871409	0.714767	0.933481	1	0.959233	0.979412	0.994083	0.986532	1	0.894973	1	0.993827	0.809001	0.940075	1	1	0.971872	1	0.994624	0.769602	0.981183	0.9683	0.878561	0.925857	0.992806	1	0.97561	1	0.988166	1	0.893467	0.88803
502	1	0.823045	0.871409	0.714767	0.933481	1	0.959233	0.979412	0.994083	0.986532	1	0.894973	1	0.993827	0.809001	0.940075	1	1	0.971872	1	0.994624	0.769602	0.981183	0.9683	0.878561	0.925857	0.992806	1	0.97561	1	0.988166	1	0.893467	0.88803
503	1	0.823045	0.871409	0.714767	0.933481	1	0.959233	0.979412	0.994083	0.986532	1	0.894973	1	0.993827	0.809001	0.940075	1	1	0.971872	1	0.994624	0.769602	0.981183	0.9683	0.878561	0.925857	0.992806	1	0.97561	1	0.988166	1	0.893467	0.88803
504	1	0.823045	0.871409	0.714767	0.933481	1	0.959233	0.979412	0.994083	0.986532	1	0.894973	1	0.993827	0.809001	0.940075	1	1	0.971872	1	0.994624	0.769602	0.981183	0.9683	0.878561	0.925857	0.992806	1	0.97561	1	0.988166	1	0.893467	0.88803
505	1	0.823045	0.871409	0.714767	0.933481	1	0.959233	0.979412	0.994083	0.986532	1	0.894973	1	0.993827	0.809001	0.940075	1	1	0.971872	1	0.994624	0.769602	0.981183	0.9683	0.878561	0.925857	0.992806	1	0.97561	1	0.988166	1	0.893467	0.88803
506	1	0.821674	0.871409	0.714767	0.933481	1	0.959233	0.979412	0.994083	0.986532	1	0.894973	1	0.993827	0.809001	0.940075	1	1	0.971872	1	0.994624	0.769602	0.981183	0.9683	0.878561	0.925857	0.992806	1	0.97561	1	0.988166	1	0.893394	0.887952
507	1	0.821674	0.871409	0.714767	0.933481	1	0.959233	0.979412	0.994083	0.986532	1	0.894973	1	0.993827	0.809001	0.940075	1	1	0.971872	1	0.994624	0.769602	0.981183	0.9683	0.878561	0.925857	0.992806	1	0.97561	1	0.988166	1	0.893394	0.887952
508	1	0.821674	0.871409	0.714767	0.933481	1	0.959233	0.979412	0.994083	0.986532	1	0.894973	1	0.993827	0.809001	0.940075	1	1	0.971872	1	0.994624	0.769602	0.981183	0.9683	0.878561	0.925857	0.992806	1	0.97561	1	0.988166	1	0.893394	0.887952
509	1	0.821674	0.871409	0.714767	0.933481	1	0.959233	0.979412	0.994083	0.986532	1	0.894973	1	0.993827	0.809001	0.940075	1	1	0.971872	1	0.994624	0.769602	0.981183	0.9683	0.878561	0.925857	0.992806	1	0.97561	1	0.988166	1	0.893394	0.887952
510	1	0.821674	0.871409	0.714767	0.933481	1	0.959233	0.979412	0.994083	0.986532	1	0.894973	1	0.993827	0.809001	0.940075	1	1	0.971872	1	0.994624	0.769602	0.981183	0.9683	0.878561	0.925857	0.992806	1	0.97561	1	0.988166	1	0.893394	0.887952
511	1	0.821674	0.871409	0.714767	0.933481	1	0.959233	0.979412	0.994083	0.986532	1	0.894973	1	0.993827	0.809001	0.940075	1	1	0.971872	1	0.994624	0.769602	0.981183	0.9683	0.878561	0.925857	0.992806	1	0.97561	1	0.988166	1	0.893394	0.887952
512	1	0.821674	0.872777	0.714767	0.933481	1	0.959233	0.979412	0.994083	0.986532	1	0.894973	1	0.993827	0.809001	0.940075	1	1	0.972842	1	0.994624	0.769602	0.981183	0.9683	0.878561	0.925857	0.992806	1	0.97561	1	0.988166	1	0.893541	0.888107
513	1	0.821674	0.872777	0.714767	0.933481	1	0.959233	0.979412	0.994083	0.986532	1	0.894973	1	0.993827	0.809001	0.940075	1	1	0.972842	1	0.994624	0.769602	0.981183	0.9683	0.878561	0.925857	0.992806	1	0.97561	1	0.988166	1	0.893541	0.888107
514	1	0.820302	0.872777	0.714767	0.933481	1	0.959233	0.979412	0.994083	0.986532	1	0.894973	1	0.993827	0.809001	0.940075	1	1	0.972842	1	0.994624	0.769602	0.981183	0.9683	0.878561	0.925857	0.992806	1	0.97561	1	0.988166	1	0.893467	0.888029
515	1	0.820302	0.872777	0.714767	0.933481	1	0.959233	0.979412	0.994083	0.986532	1	0.894973	1	0.993827	0.809001	0.940075	1	1	0.972842	1	0.994624	0.769602	0.981183	0.9683	0.878561	0.925857	0.992806	1	0.97561	1	0.988166	1	0.893467	0.888029
516	1	0.820302	0.872777	0.714767	0.933481	1	0.959233	0.979412	0.994083	0.986532	1	0.894973	1	0.993827	0.809001	0.940075	1	1	0.972842	1	0.994624	0.769602	0.981183	0.9683	0.878561	0.925857	0.992806	1	0.97561	1	0.988166	1	0.893467	0.888029
517	1	0.820302	0.872777	0.714767	0.933481	1	0.959233	0.979412	0.994083	0.986532	1	0.894973	1	0.993827	0.809001	0.940075	1	1	0.972842	1	0.994624	0.769602	0.981183	0.9683	0.878561	0.925857	0.992806	1	0.97561	1	0.988166	1	0.893467	0.888029
518	1	0.820302	0.872777	0.714767	0.933481	1	0.959233	0.979412	0.994083	0.986532	1	0.894973	1	0.993827	0.809001	0.940075	1	1	0.972842	1	0.994624	0.769602	0.981183	0.9683	0.878561	0.925857	0.992806	1	0.97561	1	0.988166	1	0.893467	0.888029
519	1	0.820302	0.872777	0.714767	0.933481	1	0.959233	0.979412	0.994083	0.986532	1	0.894973	1	0.993827	0.809001	0.940075	1	1	0.972842	1	0.994624	0.769602	0.981183	0.9683	0.878561	0.925857	0.992806	1	0.97561	1	0.988166	1	0.893467	0.888029
520	1	0.820302	0.872777	0.714767	0.933481	1	0.959233	0.979412	0.994083	0.986532	1	0.894973	1	0.993827	0.809001	0.940075	1	1	0.972842	1	0.994624	0.769602	0.981183	0.9683	0.878561	0.925857	0.992806	1	0.97561	1	0.988166	1	0.893467	0.888029
521	1	0.820302	0.872777	0.714767	0.933481	1	0.959233	0.979412	0.994083	0.986532	1	0.894973	1	0.993827	0.809001	0.940075	1	1	0.972842	1	0.994624	0.769602	0.981183	0.9683	0.878561	0.925857	0.992806	1	0.97561	1	0.988166	1	0.893467	0.888029
522	1	0.820302	0.872777	0.714767	0.933481	1	0.959233	0.979412	0.994083	0.986532	1	0.894973	1	0.993827	0.809001	0.940075	1	1	0.972842	1	0.994624	0.769602	0.981183	0.9683	0.878561	0.925857	0.992806	1	0.97561	1	0.988166	1	0.893467	0.888026
523	1	0.820302	0.872777	0.714767	0.933481	1	0.959233	0.979412	0.994083	0.986532	1	0.894973	1	0.993827	0.809001	0.940075	1	1	0.972842	1	0.994624	0.769602	0.981183	0.9683	0.878561	0.925857	0.992806	1	0.97561	1	0.988166	1	0.893467	0.888026
524	1	0.820302	0.872777	0.714767	0.933481	1	0.959233	0.979412	0.994083	0.986532	1	0.894973	1	0.993827	0.809001	0.940075	1	1	0.972842	1	0.994624	0.769602	0.981183	0.9683	0.878561	0.925857	0.992806	1	0.97561	1	0.988166	1	0.893467	0.888026
525	1	0.820302	0.872777	0.714767	0.933481	1	0.959233	0.979412	0.994083	0.986532	1	0.894973	1	0.993827	0.809001	0.940075	1	1	0.972842	1	0.994624	0.769602	0.981183	0.9683	0.878561	0.925857	0.992806	1	0.97561	1	0.988166	1	0.893467	0.888026
526	1	0.820302	0.872777	0.714767	0.933481	1	0.959233	0.979412	0.994083	0.986532	1	0.894973	1	0.993827	0.809001	0.940075	1	1	0.972842	1	0.994624	0.769602	0.981183	0.9683	0.878561	0.925857	0.992806	1	0.97561	1	0.988166	1	0.893467	0.888026
527	1	0.820302	0.872777	0.714767	0.933481	1	0.959233	0.979412	0.994083	0.986532	1	0.894973	1	0.993827	0.809001	0.940075	1	1	0.972842	1	0.994624	0.769602	0.981183	0.9683	0.878561	0.925857	0.992806	1	0.97561	1	0.988166	1	0.893467	0.888023
528	1	0.820302	0.872777	0.714767	0.933481	1	0.959233	0.979412	0.994083	0.986532	1	0.894973	1	0.993827	0.809001	0.940075	1	1	0.972842	1	0.994624	0.769602	0.981183	0.9683	0.878561	0.925857	0.992806	1	0.97561	1	0.988166	1	0.893467	0.888023
529	1	0.820302	0.872777	0.714767	0.933481	1	0.959233	0.979412	0.994083	0.986532	1	0.894973	1	0.993827	0.809001	0.940075	1	1	0.972842	1	0.994624	0.769602	0.981183	0.9683	0.878561	0.925857	0.992806	1	0.97561	1	0.988166	1	0.893467	0.888023
530	1	0.820302	0.872777	0.714767	0.933481	1	0.959233	0.979412	0.994083	0.986532	1	0.894973	1	0.993827	0.809001	0.940075	1	1	0.972842	1	0.994624	0.769602	0.978495	0.9683	0.878561	0.925857	0.992806	1	0.97561	1	0.988166	1	0.893394	0.887944
531	1	0.820302	0.872777	0.714767	0.933481	1	0.959233	0.979412	0.994083	0.986532	1	0.894973	1	0.993827	0.809001	0.940075	1	1	0.972842	1	0.994624	0.769602	0.978495	0.9683	0.878561	0.925857	0.992806	1	0.97561	1	0.988166	1	0.893394	0.887944
532	1	0.820302	0.872777	0.714767	0.933481	1	0.959233	0.979412	0.994083	0.986532	1	0.894973	1	0.993827	0.809001	0.940075	1	1	0.972842	1	0.994624	0.769602	0.978495	0.9683	0.878561	0.925857	0.992806	1	0.97561	1	0.988166	1	0.893394	0.887944
533	1	0.820302	0.872777	0.714767	0.933481	1	0.959233	0.979412	0.994083	0.986532	1	0.894973	1	0.993827	0.809001	0.940075	1	1	0.972842	1	0.994624	0.769602	0.978495	0.9683	0.878561	0.925857	0.992806	1	0.97561	1	0.988166	1	0.893394	0.887944
534	1	0.820302	0.872777	0.714767	0.933481	1	0.959233	0.979412	0.994083	0.986532	1	0.894973	1	0.993827	0.809001	0.940075	1	1	0.972842	1	0.994624	0.769602	0.978495	0.9683	0.878561	0.925857	0.992806	1	0.97561	1	0.988166	1	0.893394	0.887944
535	1	0.820302	0.872777	0.714767	0.933481	1	0.959233	0.979412	0.994083	0.986532	1	0.894973	1	0.993827	0.809001	0.940075	1	1	0.972842	1	0.994624	0.769602	0.978495	0.9683	0.878561	0.925857	0.992806	1	0.97561	1	0.988166	1	0.893394	0.887944
536	1	0.820302	0.872777	0.714767	0.933481	1	0.959233	0.979412	0.994083	0.986532	1	0.894973	1	0.993827	0.809001	0.940075	1	1	0.972842	1	0.994624	0.769602	0.978495	0.9683	0.878561	0.925857	0.992806	1	0.97561	1	0.988166	1	0.893394	0.887944
537	1	0.820302	0.872777	0.714767	0.933481	1	0.959233	0.979412	0.994083	0.986532	1	0.894973	1	0.993827	0.809001	0.940075	1	1	0.972842	1	0.994624	0.769602	0.978495	0.9683	0.878561	0.925857	0.992806	1	0.97561	1	0.988166	1	0.893394	0.887944
538	1	0.820302	0.872777	0.714767	0.933481	1	0.959233	0.979412	0.994083	0.986532	1	0.894973	1	0.993827	0.809001	0.940075	1	1	0.972842	1	0.994624	0.769602	0.978495	0.9683	0.878561	0.925857	0.992806	1	0.97561	1	0.988166	1	0.893394	0.887944
539	1	0.820302	0.872777	0.714767	0.933481	1	0.959233	0.979412	0.994083	0.986532	1	0.894973	1	0.993827	0.809001	0.940075	1	1	0.972842	1	0.994624	0.769602	0.978495	0.9683	0.878561	0.925857	0.992806	1	0.97561	1	0.988166	1	0.893394	0.887944
540	1	0.820302	0.872777	0.714767	0.933481	1	0.959233	0.979412	0.994083	0.986532	1	0.894973	1	0.993827	0.809001	0.940075	1	1	0.972842	1	0.994624	0.769602	0.978495	0.9683	0.878561	0.925857	0.992806	1	0.97561	1	0.988166	1	0.893394	0.887944
541	1	0.820302	0.872777	0.715442	0.933481	1	0.959233	0.979412	0.994083	0.986532	1	0.894973	1	0.993827	0.809001	0.940075	1	1	0.972842	1	0.994624	0.769602	0.978495	0.9683	0.878561	0.925857	0.992806	1	0.97561	1	0.988166	1	0.893467	0.88802
542	1	0.820302	0.871409	0.715442	0.933481	1	0.959233	0.979412	0.994083	0.986532	1	0.894973	1	0.993827	0.809001	0.940075	1	1	0.972842	1	0.994624	0.769602	0.978495	0.9683	0.878561	0.925857	0.992806	1	0.97561	1	0.988166	1	0.893394	0.887942
543	1	0.820302	0.871409	0.715442	0.933481	1	0.959233	0.979412	0.994083	0.986532	1	0.894973	1	0.993827	0.809001	0.940075	1	1	0.972842	1	0.994624	0.769602	0.978495	0.9683	0.878561	0.925857	0.992806	1	0.97561	1	0.988166	1	0.893394	0.887942
544	1	0.821674	0.871409	0.714767	0.933481	1	0.959233	0.979412	0.994083	0.986532	1	0.894973	1	0.993827	0.810099	0.940075	1	1	0.972842	1	0.994624	0.769602	0.978495	0.9683	0.88006	0.925857	0.992806	1	0.97561	1	0.988166	1	0.893541	0.888099
545	1	0.821674	0.871409	0.714767	0.933481	1	0.959233	0.979412	0.994083	0.986532	1	0.894973	1	0.993827	0.810099	0.940075	1	1	0.972842	1	0.994624	0.769602	0.978495	0.9683	0.88006	0.925857	0.992806	1	0.97561	1	0.988166	1	0.893541	0.888099
546	1	0.821674	0.871409	0.714767	0.933481	1	0.959233	0.979412	0.994083	0.986532	1	0.894973	1	0.993827	0.810099	0.940075	1	1	0.972842	1	0.994624	0.769602	0.978495	0.9683	0.88006	0.925857	0.992806	1	0.97561	1	0.988166	1	0.893541	0.888099
547	1	0.821674	0.871409	0.714767	0.933481	1	0.959233	0.979412	0.994083	0.986532	1	0.894973	1	0.993827	0.810099	0.940075	1	1	0.972842	1	0.994624	0.769602	0.978495	0.9683	0.88006	0.925857	0.992806	1	0.97561	1	0.988166	1	0.893541	0.888099
548	1	0.821674	0.871409	0.714767	0.933481	1	0.959233	0.979412	0.994083	0.986532	1	0.894973	1	0.993827	0.810099	0.940075	1	1	0.972842	1	0.994624	0.769602	0.978495	0.9683	0.88006	0.925857	0.992806	1	0.97561	1	0.988166	1	0.893541	0.888099
549	1	0.821674	0.871409	0.714767	0.933481	1	0.959233	0.979412	0.994083	0.986532	1	0.894973	1	0.993827	0.810099	0.938202	1	1	0.972842	1	0.994624	0.769602	0.978495	0.9683	0.88006	0.92493	0.992806	1	0.97561	1	0.988166	1	0.893394	0.887943
550	1	0.821674	0.871409	0.714767	0.933481	1	0.959233	0.979412	0.994083	0.986532	1	0.894973	1	0.993827	0.810099	0.938202	1	1	0.972842	1	0.994624	0.769602	0.978495	0.9683	0.88006	0.92493	0.992806	1	0.97561	1	0.988166	1	0.893394	0.88794
551	1	0.821674	0.871409	0.714767	0.933481	1	0.961631	0.979412	0.994083	0.986532	1	0.894973	1	0.993827	0.810099	0.938202	1	1	0.972842	1	0.994624	0.769602	0.978495	0.9683	0.88006	0.92493	0.992806	1	0.97561	1	0.988166	1	0.893467	0.888018
552	1	0.821674	0.871409	0.714767	0.933481	1	0.961631	0.979412	0.994083	0.986532	1	0.894973	1	0.993827	0.809001	0.938202	1	1	0.972842	1	0.994624	0.769602	0.978495	0.9683	0.88006	0.92493	0.992806	1	0.97561	1	0.988166	1	0.893394	0.88794
553	1	0.821674	0.871409	0.714767	0.933481	1	0.959233	0.979412	0.994083	0.986532	1	0.894973	1	0.993827	0.809001	0.938202	1	1	0.972842	1	0.994624	0.769602	0.981183	0.9683	0.88006	0.92493	0.992806	1	0.97561	1	0.988166	1	0.893394	0.88794
554	1	0.821674	0.871409	0.714767	0.933481	1	0.959233	0.979412	0.994083	0.986532	1	0.894973	1	0.993827	0.809001	0.938202	1	1	0.972842	1	0.994624	0.769602	0.981183	0.9683	0.88006	0.925857	0.992806	1	0.97561	1	0.988166	1	0.893467	0.888018
555	1	0.821674	0.871409	0.714093	0.933481	1	0.959233	0.979412	0.994083	0.986532	1	0.894973	1	0.993827	0.809001	0.938202	1	1	0.972842	1	0.994624	0.769602	0.981183	0.9683	0.88006	0.925857	0.992806	1	0.97561	1	0.988166	1	0.893394	0.887942
556	1	0.821674	0.871409	0.714767	0.933481	1	0.959233	0.979412	0.994083	0.986532	1	0.894973	1	0.993827	0.809001	0.938202	1	1	0.972842	1	0.994624	0.769602	0.981183	0.9683	0.88006	0.925857	0.992806	1	0.97561	1	0.988166	1	0.893467	0.888017
557	1	0.821674	0.871409	0.714767	0.933481	1	0.959233	0.979412	0.994083	0.986532	1	0.894973	1	0.993827	0.809001	0.938202	1	1	0.972842	1	0.994624	0.769602	0.981183	0.9683	0.88006	0.925857	0.992806	1	0.97561	1	0.988166	1	0.893467	0.888017
558	1	0.821674	0.871409	0.714767	0.933481	1	0.959233	0.979412	0.994083	0.986532	1	0.894973	1	0.993827	0.809001	0.938202	1	1	0.972842	1	0.994624	0.769602	0.981183	0.9683	0.88006	0.925857	0.992806	1	0.97561	1	0.988166	1	0.893467	0.888017
559	1	0.821674	0.871409	0.714767	0.933481	1	0.959233	0.979412	0.994083	0.986532	1	0.894973	1	0.993827	0.809001	0.938202	1	1	0.972842	1	0.994624	0.769602	0.981183	0.9683	0.88006	0.925857	0.992806	1	0.97561	1	0.988166	1	0.893467	0.888017
560	1	0.821674	0.871409	0.714767	0.933481	1	0.959233	0.979412	0.994083	0.986532	1	0.894973	1	0.993827	0.809001	0.938202	1	1	0.972842	1	0.994624	0.769602	0.981183	0.9683	0.88006	0.925857	0.992806	1	0.97561	1	0.988166	1	0.893467	0.888017
561	1	0.821674	0.871409	0.714767	0.933481	1	0.959233	0.979412	0.994083	0.986532	1	0.894973	1	0.993827	0.809001	0.938202	1	1	0.972842	1	0.994624	0.769602	0.978495	0.9683	0.88006	0.925857	0.992806	1	0.97561	1	0.988166	1	0.893394	0.887939
562	1	0.821674	0.871409	0.714767	0.933481	1	0.959233	0.979412	0.994083	0.986532	1	0.894973	1	0.993827	0.809001	0.938202	1	1	0.972842	1	0.994624	0.769602	0.978495	0.9683	0.88006	0.925857	0.992806	1	0.97561	1	0.988166	1	0.893394	0.887939
563	1	0.821674	0.871409	0.714093	0.933481	1	0.959233	0.979412	0.994083	0.986532	1	0.894075	1	0.993827	0.809001	0.938202	1	1	0.972842	1	0.994624	0.769602	0.978495	0.9683	0.88006	0.925857	0.992806	1	0.97561	1	0.988166	1	0.893246	0.887783
564	1	0.821674	0.871409	0.714093	0.933481	1	0.959233	0.979412	0.994083	0.986532	1	0.894075	1	0.993827	0.809001	0.938202	1	1	0.972842	1	0.994624	0.769602	0.978495	0.9683	0.88006	0.925857	0.992806	1	0.97561	1	0.988166	1	0.893246	0.887783
565	1	0.821674	0.871409	0.714093	0.933481	1	0.959233	0.979412	0.994083	0.986532	1	0.894075	1	0.993827	0.809001	0.938202	1	1	0.972842	1	0.994624	0.769602	0.978495	0.9683	0.88006	0.925857	0.992806	1	0.97561	1	0.988166	1	0.893246	0.887783
566	1	0.821674	0.871409	0.714093	0.933481	1	0.959233	0.979412	0.994083	0.986532	1	0.894075	1	0.993827	0.809001	0.938202	1	1	0.972842	1	0.994624	0.769602	0.978495	0.9683	0.88006	0.925857	0.992806	1	0.97561	1	0.988166	1	0.893246	0.887783
567	1	0.821674	0.871409	0.714093	0.933481	1	0.959233	0.979412	0.994083	0.986532	1	0.894075	1	0.993827	0.809001	0.938202	1	1	0.972842	1	0.994624	0.769602	0.978495	0.9683	0.88006	0.925857	0.992806	1	0.97561	1	0.988166	1	0.893246	0.887783
568	1	0.821674	0.871409	0.714093	0.933481	1	0.959233	0.979412	0.994083	0.986532	1	0.894075	1	0.993827	0.809001	0.938202	1	1	0.972842	1	0.994624	0.769602	0.978495	0.9683	0.88006	0.925857	0.992806	1	0.97561	1	0.988166	1	0.893246	0.887783
569	1	0.821674	0.871409	0.714093	0.933481	1	0.959233	0.979412	0.994083	0.986532	1	0.894075	1	0.993827	0.809001	0.938202	1	1	0.972842	1	0.994624	0.769602	0.978495	0.9683	0.88006	0.925857	0.992806	1	0.97561	1	0.988166	1	0.893246	0.887783
570	1	0.821674	0.871409	0.714093	0.933481	1	0.959233	0.979412	0.994083	0.986532	1	0.894075	1	0.993827	0.809001	0.938202	1	1	0.972842	1	0.994624	0.769602	0.978495	0.9683	0.88006	0.925857	0.992806	1	0.97561	1	0.988166	1	0.893246	0.887783
571	1	0.821674	0.871409	0.714093	0.933481	1	0.959233	0.979412	0.994083	0.986532	1	0.894075	1	0.993827	0.809001	0.938202	1	1	0.972842	1	0.994624	0.769602	0.978495	0.9683	0.88006	0.925857	0.992806	1	0.97561	1	0.988166	1	0.893246	0.887783
572	1	0.821674	0.871409	0.714093	0.933481	1	0.959233	0.979412	0.994083	0.986532	1	0.894075	1	0.993827	0.809001	0.938202	1	1	0.972842	1	0.994624	0.769602	0.978495	0.9683	0.88006	0.925857	0.992806	1	0.97561	1	0.988166	1	0.893246	0.887783
573	1	0.821674	0.871409	0.714093	0.933481	1	0.959233	0.979412	0.994083	0.986532	1	0.894075	1	0.993827	0.809001	0.938202	1	1	0.972842	1	0.994624	0.769602	0.978495	0.9683	0.88006	0.925857	0.992806	1	0.97561	1	0.988166	1	0.893246	0.887783
574	1	0.821674	0.871409	0.714093	0.933481	1	0.959233	0.979412	0.994083	0.986532	1	0.894075	1	0.993827	0.809001	0.938202	1	1	0.971872	1	0.994624	0.769602	0.978495	0.9683	0.88006	0.925857	0.992806	1	0.97561	1	0.988166	1	0.893172	0.887707
575	1	0.821674	0.871409	0.714093	0.933481	1	0.959233	0.979412	0.994083	0.986532	1	0.894075	1	0.993827	0.809001	0.938202	1	1	0.971872	1	0.994624	0.769602	0.978495	0.9683	0.88006	0.925857	0.992806	1	0.97561	1	0.988166	1	0.893172	0.887707
576	1	0.821674	0.871409	0.714767	0.933481	1	0.959233	0.979412	0.994083	0.986532	1	0.894075	1	0.993827	0.809001	0.938202	1	1	0.971872	1	0.994624	0.769602	0.978495	0.9683	0.88006	0.925857	0.992806	1	0.97561	1	0.988166	1	0.893246	0.887782
577	1	0.821674	0.871409	0.714767	0.933481	1	0.959233	0.979412	0.994083	0.986532	1	0.894075	1	0.993827	0.809001	0.938202	1	1	0.972842	1	0.994624	0.769602	0.978495	0.9683	0.88006	0.925857	0.992806	1	0.97561	1	0.988166	1	0.89332	0.887859
578	1	0.821674	0.871409	0.714767	0.933481	1	0.959233	0.979412	0.994083	0.986532	1	0.894075	1	0.993827	0.809001	0.938202	1	1	0.971872	1	0.994624	0.769602	0.978495	0.9683	0.88006	0.925857	0.992806	1	0.97561	1	0.988166	1	0.893246	0.887782
579	1	0.821674	0.871409	0.714767	0.933481	1	0.959233	0.979412	0.994083	0.986532	1	0.894075	1	0.993827	0.809001	0.938202	1	1	0.972842	1	0.994624	0.769602	0.978495	0.9683	0.88006	0.925857	0.992806	1	0.97561	1	0.988166	1	0.89332	0.88786
580	1	0.821674	0.871409	0.714767	0.933481	1	0.959233	0.979412	0.994083	0.986532	1	0.894075	1	0.993827	0.809001	0.938202	1	1	0.972842	1	0.994624	0.769602	0.978495	0.9683	0.88006	0.926784	0.992806	1	0.97561	1	0.988166	1	0.893394	0.887938
581	1	0.821674	0.871409	0.714767	0.933481	1	0.959233	0.979412	0.994083	0.986532	1	0.894075	1	0.993827	0.809001	0.938202	1	1	0.972842	1	0.994624	0.769602	0.978495	0.9683	0.88006	0.926784	0.992806	1	0.97561	1	0.988166	1	0.893394	0.887938
582	1	0.821674	0.871409	0.714767	0.933481	1	0.959233	0.979412	0.994083	0.986532	1	0.894075	1	0.993827	0.809001	0.938202	1	1	0.971872	1	0.994624	0.769602	0.978495	0.9683	0.88006	0.926784	0.992806	1	0.97561	1	0.988166	1	0.89332	0.88786
583	1	0.821674	0.871409	0.714767	0.933481	1	0.959233	0.979412	0.994083	0.986532	1	0.894075	1	0.993827	0.809001	0.938202	1	1	0.971872	1	0.994624	0.769602	0.978495	0.9683	0.88006	0.926784	0.992806	1	0.97561	1	0.988166	1	0.89332	0.887861
584	1	0.821674	0.871409	0.714767	0.933481	1	0.959233	0.979412	0.994083	0.986532	1	0.894075	1	0.993827	0.809001	0.938202	1	1	0.971872	1	0.994624	0.769602	0.978495	0.9683	0.88006	0.926784	0.992806	1	0.97561	1	0.988166	1	0.89332	0.887861
585	1	0.821674	0.871409	0.714767	0.933481	1	0.959233	0.979412	0.994083	0.986532	1	0.894075	1	0.993827	0.809001	0.938202	1	1	0.971872	1	0.994624	0.769602	0.978495	0.9683	0.88006	0.926784	0.992806	1	0.97561	1	0.988166	1	0.89332	0.887861
586	1	0.821674	0.871409	0.714767	0.933481	1	0.959233	0.979412	0.994083	0.986532	1	0.894075	1	0.993827	0.809001	0.938202	1	1	0.971872	1	0.994624	0.769602	0.978495	0.9683	0.88006	0.926784	0.992806	1	0.97561	1	0.988166	1	0.89332	0.887861
587	1	0.821674	0.871409	0.714093	0.933481	1	0.959233	0.979412	0.994083	0.986532	1	0.894075	1	0.993827	0.809001	0.938202	1	1	0.971872	1	0.994624	0.769602	0.978495	0.9683	0.88006	0.926784	0.992806	1	0.97561	1	0.988166	1	0.893246	0.887785
588	1	0.821674	0.871409	0.714767	0.933481	1	0.959233	0.979412	0.994083	0.986532	1	0.894075	1	0.993827	0.809001	0.938202	1	1	0.971872	1	0.994624	0.769602	0.978495	0.9683	0.88006	0.926784	0.992806	1	0.97561	1	0.988166	1	0.89332	0.88786
589	1	0.821674	0.871409	0.714767	0.933481	1	0.959233	0.979412	0.994083	0.986532	1	0.894075	1	0.993827	0.809001	0.938202	1	1	0.970902	1	0.994624	0.769602	0.978495	0.9683	0.88006	0.926784	0.992806	1	0.97561	1	0.988166	1	0.893246	0.887782
590	1	0.821674	0.871409	0.714767	0.933481	1	0.959233	0.979412	0.994083	0.986532	1	0.894075	1	0.993827	0.809001	0.938202	1	1	0.970902	1	0.994624	0.769602	0.978495	0.9683	0.88006	0.925857	0.992806	1	0.97561	1	0.988166	1	0.893172	0.887705
591	1	0.821674	0.871409	0.714767	0.933481	1	0.959233	0.979412	0.994083	0.986532	1	0.894075	1	0.993827	0.809001	0.938202	1	1	0.970902	1	0.994624	0.769602	0.978495	0.9683	0.88006	0.925857	0.992806	1	0.97561	1	0.988166	1	0.893172	0.887705
592	1	0.821674	0.871409	0.714767	0.933481	1	0.956835	0.979412	0.994083	0.986532	1	0.894075	1	0.993827	0.809001	0.938202	1	1	0.970902	1	0.994624	0.769602	0.978495	0.9683	0.88006	0.925857	0.992806	1	0.97561	1	0.988166	1	0.893098	0.887627
593	1	0.821674	0.871409	0.714767	0.933481	1	0.956835	0.979412	0.994083	0.986532	1	0.894075	1	0.993827	0.809001	0.938202	1	1	0.970902	1	0.994624	0.769602	0.978495	0.9683	0.88006	0.925857	0.992806	1	0.97561	1	0.988166	1	0.893098	0.887627
594	1	0.821674	0.871409	0.714767	0.933481	1	0.956835	0.979412	0.994083	0.986532	1	0.894075	1	0.993827	0.809001	0.938202	1	1	0.970902	1	0.994624	0.769602	0.978495	0.9683	0.88006	0.925857	0.992806	1	0.97561	1	0.988166	1	0.893098	0.887627
595	1	0.821674	0.871409	0.714767	0.933481	1	0.956835	0.979412	0.994083	0.986532	1	0.894075	1	0.993827	0.809001	0.938202	1	1	0.970902	1	0.994624	0.769602	0.978495	0.9683	0.88006	0.925857	0.992806	1	0.97561	1	0.988166	1	0.893098	0.887627
596	1	0.821674	0.871409	0.714093	0.933481	1	0.956835	0.979412	0.994083	0.986532	1	0.894075	1	0.993827	0.809001	0.938202	1	1	0.970902	1	0.994624	0.769602	0.978495	0.9683	0.88006	0.925857	0.992806	1	0.97561	1	0.988166	1	0.893024	0.887551
597	1	0.821674	0.871409	0.714093	0.933481	1	0.956835	0.979412	0.994083	0.986532	1	0.894075	1	0.993827	0.809001	0.938202	1	1	0.970902	1	0.994624	0.769602	0.978495	0.9683	0.88006	0.925857	0.992806	1	0.97561	1	0.988166	1	0.893024	0.887551
598	1	0.821674	0.871409	0.714093	0.933481	1	0.956835	0.979412	0.994083	0.986532	1	0.894075	1	0.993827	0.809001	0.938202	1	1	0.969932	1	0.994624	0.769602	0.978495	0.9683	0.88006	0.925857	0.992806	1	0.97561	1	0.988166	1	0.89295	0.887474
599	1	0.821674	0.871409	0.714093	0.931264	1	0.956835	0.979412	0.994083	0.986532	1	0.894075	1	0.993827	0.809001	0.938202	1	1	0.969932	1	0.994624	0.769602	0.978495	0.9683	0.88006	0.925857	0.992806	1	0.97561	1	0.988166	1	0.892876	0.887396
600	1	0.821674	0.871409	0.714093	0.931264	1	0.956835	0.979412	0.994083	0.986532	1	0.894075	1	0.993827	0.809001	0.938202	1	1	0.970902	1	0.994624	0.769602	0.978495	0.9683	0.88006	0.925857	0.992806	1	0.97561	1	0.988166	1	0.89295	0.887473
601	1	0.821674	0.871409	0.714093	0.931264	1	0.956835	0.979412	0.994083	0.986532	1	0.894075	1	0.993827	0.809001	0.938202	1	1	0.970902	1	0.994624	0.769602	0.978495	0.9683	0.88006	0.925857	0.992806	1	0.97561	1	0.988166	1	0.89295	0.887473
602	1	0.821674	0.871409	0.714093	0.931264	1	0.956835	0.979412	0.994083	0.986532	1	0.894075	1	0.993827	0.809001	0.938202	1	1	0.970902	1	0.994624	0.769602	0.978495	0.9683	0.88006	0.925857	0.992806	1	0.97561	1	0.988166	1	0.89295	0.887473
603	1	0.821674	0.871409	0.714093	0.931264	1	0.956835	0.979412	0.994083	0.986532	1	0.894075	1	0.993827	0.809001	0.938202	1	1	0.970902	1	0.994624	0.769602	0.978495	0.9683	0.88006	0.925857	0.992806	1	0.97561	1	0.988166	1	0.89295	0.887473
604	1	0.821674	0.871409	0.714093	0.931264	1	0.956835	0.979412	0.994083	0.986532	1	0.894075	1	0.993827	0.809001	0.938202	1	1	0.970902	1	0.994624	0.769602	0.978495	0.9683	0.88006	0.925857	0.992806	1	0.97561	1	0.988166	1	0.89295	0.887474
605	1	0.821674	0.871409	0.714093	0.931264	1	0.956835	0.979412	0.994083	0.986532	1	0.894075	1	0.993827	0.809001	0.938202	1	1	0.970902	1	0.994624	0.769602	0.978495	0.9683	0.88006	0.925857	0.992806	1	0.97561	1	0.988166	1	0.89295	0.887474
606	1	0.821674	0.871409	0.714093	0.933481	1	0.956835	0.979412	0.994083	0.986532	1	0.894075	1	0.993827	0.809001	0.938202	1	1	0.970902	1	0.994624	0.769602	0.978495	0.9683	0.88006	0.925857	0.992806	1	0.97561	1	0.988166	1	0.893024	0.887551
607	1	0.821674	0.871409	0.714093	0.933481	1	0.956835	0.979412	0.994083	0.986532	1	0.894075	1	0.993827	0.809001	0.938202	1	1	0.970902	1	0.994624	0.769602	0.978495	0.9683	0.88006	0.925857	0.992806	1	0.97561	1	0.988166	1	0.893024	0.887551
608	1	0.821674	0.871409	0.714093	0.933481	1	0.956835	0.979412	0.994083	0.986532	1	0.894075	1	0.993827	0.809001	0.938202	1	1	0.970902	1	0.994624	0.769602	0.978495	0.9683	0.88006	0.925857	0.992806	1	0.97561	1	0.988166	1	0.893024	0.887551
609	1	0.821674	0.871409	0.714093	0.933481	1	0.956835	0.979412	0.994083	0.986532	1	0.894075	1	0.993827	0.809001	0.938202	1	1	0.970902	1	0.994624	0.769602	0.978495	0.9683	0.88006	0.92493	0.992806	1	0.97561	1	0.988166	1	0.89295	0.887474
610	1	0.821674	0.871409	0.714093	0.933481	1	0.956835	0.979412	0.994083	0.986532	1	0.894075	1	0.993827	0.809001	0.938202	1	1	0.970902	1	0.994624	0.769602	0.978495	0.9683	0.88006	0.92493	0.992806	1	0.97561	1	0.988166	1	0.89295	0.887474
611	1	0.821674	0.871409	0.714093	0.933481	1	0.956835	0.979412	0.994083	0.986532	1	0.894075	1	0.993827	0.809001	0.938202	1	1	0.970902	1	0.994624	0.769602	0.978495	0.9683	0.88006	0.92493	0.992806	1	0.97561	1	0.988166	1	0.89295	0.887474
612	1	0.821674	0.871409	0.714093	0.931264	1	0.956835	0.979412	0.994083	0.986532	1	0.894075	1	0.993827	0.809001	0.938202	1	1	0.970902	1	0.994624	0.769602	0.978495	0.9683	0.88006	0.92493	0.992806	1	0.97561	1	0.988166	1	0.892876	0.887397
613	1	0.821674	0.871409	0.714093	0.931264	1	0.956835	0.979412	0.994083	0.986532	1	0.894075	1	0.993827	0.809001	0.938202	1	1	0.970902	1	0.994624	0.769602	0.978495	0.9683	0.88006	0.92493	0.992806	1	0.97561	1	0.988166	1	0.892876	0.887397
614	1	0.821674	0.871409	0.714093	0.931264	1	0.956835	0.979412	0.994083	0.986532	1	0.894075	1	0.993827	0.809001	0.938202	1	1	0.970902	1	0.994624	0.769602	0.978495	0.9683	0.88006	0.92493	0.992806	1	0.97561	1	0.988166	1	0.892876	0.887397
615	1	0.821674	0.871409	0.714093	0.931264	1	0.956835	0.979412	0.994083	0.986532	1	0.894075	1	0.993827	0.809001	0.938202	1	1	0.970902	1	0.994624	0.769602	0.978495	0.9683	0.88006	0.92493	0.992806	1	0.97561	1	0.988166	1	0.892876	0.887397
616	1	0.821674	0.871409	0.714093	0.931264	1	0.956835	0.979412	0.994083	0.986532	1	0.894075	1	0.993827	0.809001	0.938202	1	1	0.970902	1	0.994624	0.769602	0.978495	0.9683	0.88006	0.92493	0.992806	1	0.97561	1	0.988166	1	0.892876	0.887397
617	1	0.821674	0.871409	0.714093	0.931264	1	0.956835	0.979412	0.994083	0.986532	1	0.894075	1	0.993827	0.809001	0.938202	1	1	0.970902	1	0.994624	0.769602	0.978495	0.9683	0.88006	0.92493	0.992806	1	0.97561	1	0.988166	1	0.892876	0.887397
618	1	0.821674	0.871409	0.713419	0.931264	1	0.956835	0.979412	0.994083	0.986532	1	0.894075	1	0.993827	0.807903	0.938202	1	1	0.970902	1	0.994624	0.769602	0.978495	0.971182	0.88006	0.92493	0.992806	1	0.97561	1	0.988166	1	0.892802	0.88732
619	1	0.821674	0.871409	0.713419	0.931264	1	0.956835	0.979412	0.994083	0.986532	1	0.894075	1	0.993827	0.807903	0.938202	1	1	0.970902	1	0.994624	0.769602	0.978495	0.971182	0.88006	0.92493	0.992806	1	0.97561	1	0.988166	1	0.892802	0.88732
620	1	0.821674	0.871409	0.713419	0.931264	1	0.956835	0.979412	0.994083	0.986532	1	0.894075	1	0.993827	0.807903	0.938202	1	1	0.970902	1	0.994624	0.769602	0.978495	0.971182	0.88006	0.92493	0.992806	1	0.97561	1	0.988166	1	0.892802	0.88732
621	1	0.821674	0.871409	0.713419	0.931264	1	0.956835	0.979412	0.994083	0.986532	1	0.894075	1	0.993827	0.807903	0.938202	1	1	0.970902	1	0.994624	0.769602	0.978495	0.971182	0.88006	0.92493	0.992806	1	0.97561	1	0.988166	1	0.892802	0.88732
622	1	0.821674	0.871409	0.714767	0.931264	1	0.956835	0.979412	0.994083	0.986532	1	0.894075	1	0.993827	0.807903	0.938202	1	1	0.970902	1	0.994624	0.769602	0.978495	0.971182	0.88006	0.92493	0.992806	1	0.97561	1	0.988166	1	0.89295	0.887472
623	1	0.821674	0.871409	0.714767	0.931264	1	0.956835	0.979412	0.994083	0.986532	1	0.894075	1	0.993827	0.807903	0.938202	1	1	0.970902	1	0.994624	0.769602	0.978495	0.971182	0.88006	0.92493	0.992806	1	0.97561	1	0.988166	1	0.89295	0.887472
624	1	0.821674	0.871409	0.714767	0.931264	1	0.956835	0.979412	0.994083	0.986532	1	0.894075	1	0.993827	0.807903	0.938202	1	1	0.970902	1	0.994624	0.769602	0.978495	0.971182	0.88006	0.92493	0.992806	1	0.97561	1	0.988166	1	0.89295	0.887472
625	1	0.821674	0.871409	0.714767	0.931264	1	0.956835	0.979412	0.994083	0.986532	1	0.894075	1	0.993827	0.807903	0.938202	1	1	0.970902	1	0.994624	0.769602	0.978495	0.971182	0.88006	0.92493	0.992806	1	0.979094	1	0.988166	1	0.893024	0.88755
626	1	0.821674	0.871409	0.714767	0.931264	1	0.956835	0.979412	0.994083	0.986532	1	0.894075	1	0.993827	0.807903	0.938202	1	1	0.970902	1	0.994624	0.769602	0.978495	0.971182	0.88006	0.92493	0.992806	1	0.979094	1	0.988166	1	0.893024	0.88755
627	1	0.821674	0.871409	0.714767	0.931264	1	0.956835	0.979412	0.994083	0.986532	1	0.894075	1	0.993827	0.807903	0.938202	1	1	0.970902	1	0.994624	0.769602	0.978495	0.971182	0.88006	0.92493	0.992806	1	0.979094	1	0.988166	1	0.893024	0.88755
628	1	0.821674	0.871409	0.714767	0.931264	1	0.956835	0.979412	0.994083	0.986532	1	0.894075	1	0.993827	0.807903	0.938202	1	1	0.970902	1	0.994624	0.769602	0.978495	0.971182	0.88006	0.92493	0.992806	1	0.979094	1	0.988166	1	0.893024	0.88755
629	1	0.821674	0.871409	0.714767	0.931264	1	0.956835	0.979412	0.994083	0.986532	1	0.894075	1	0.993827	0.807903	0.938202	1	1	0.970902	1	0.994624	0.769602	0.978495	0.971182	0.88006	0.92493	0.992806	1	0.979094	1	0.988166	1	0.893024	0.88755
630	1	0.821674	0.871409	0.714767	0.931264	1	0.956835	0.979412	0.994083	0.986532	1	0.894075	1	0.993827	0.807903	0.938202	1	1	0.970902	1	0.994624	0.769602	0.978495	0.971182	0.88006	0.92493	0.992806	1	0.979094	1	0.988166	1	0.893024	0.88755
631	1	0.821674	0.871409	0.714767	0.931264	1	0.956835	0.979412	0.994083	0.986532	1	0.894075	1	0.993827	0.807903	0.938202	1	1	0.970902	1	0.994624	0.769602	0.978495	0.971182	0.88006	0.92493	0.992806	1	0.979094	1	0.988166	1	0.893024	0.88755
632	1	0.821674	0.871409	0.714767	0.931264	1	0.956835	0.979412	0.994083	0.986532	1	0.894075	1	0.993827	0.807903	0.938202	1	1	0.970902	1	0.994624	0.769602	0.978495	0.971182	0.88006	0.92493	0.992806	1	0.979094	1	0.988166	1	0.893024	0.88755
633	1	0.821674	0.871409	0.714093	0.931264	1	0.956835	0.979412	0.994083	0.986532	1	0.894075	1	0.993827	0.807903	0.938202	1	1	0.970902	1	0.994624	0.769602	0.978495	0.971182	0.88006	0.924004	0.992806	1	0.979094	1	0.988166	1	0.892876	0.887398
634	1	0.821674	0.871409	0.714093	0.931264	1	0.956835	0.979412	0.994083	0.986532	1	0.894075	1	0.993827	0.807903	0.938202	1	1	0.970902	1	0.994624	0.769602	0.978495	0.971182	0.88006	0.924004	0.992806	1	0.979094	1	0.988166	1	0.892876	0.887398
635	1	0.821674	0.871409	0.714093	0.931264	1	0.956835	0.979412	0.994083	0.986532	1	0.894075	1	0.993827	0.807903	0.938202	1	1	0.970902	1	0.994624	0.769602	0.978495	0.971182	0.88006	0.924004	0.992806	1	0.979094	1	0.988166	1	0.892876	0.887398
636	1	0.821674	0.871409	0.714093	0.931264	1	0.956835	0.979412	0.994083	0.986532	1	0.894075	1	0.993827	0.807903	0.938202	1	1	0.971872	1	0.994624	0.769602	0.978495	0.971182	0.88006	0.924004	0.992806	1	0.979094	1	0.988166	1	0.89295	0.887475
637	1	0.821674	0.871409	0.714093	0.931264	1	0.956835	0.979412	0.994083	0.986532	1	0.894075	1	0.993827	0.807903	0.938202	1	1	0.971872	1	0.994624	0.769602	0.978495	0.971182	0.88006	0.924004	0.992806	1	0.979094	1	0.988166	1	0.89295	0.887475
638	1	0.821674	0.871409	0.714093	0.931264	1	0.956835	0.979412	0.994083	0.986532	1	0.894075	1	0.993827	0.807903	0.938202	1	1	0.971872	1	0.994624	0.769602	0.978495	0.971182	0.88006	0.924004	0.992806	1	0.979094	1	0.988166	1	0.89295	0.887475
639	1	0.821674	0.871409	0.714093	0.931264	1	0.956835	0.979412	0.994083	0.986532	1	0.894075	1	0.993827	0.807903	0.938202	1	1	0.971872	1	0.994624	0.769602	0.978495	0.971182	0.88006	0.924004	0.992806	1	0.979094	1	0.988166	1	0.89295	0.887475
640	1	0.821674	0.871409	0.714093	0.931264	1	0.956835	0.979412	0.994083	0.986532	1	0.894075	1	0.993827	0.807903	0.938202	1	1	0.971872	1	0.994624	0.769602	0.978495	0.971182	0.88006	0.924004	0.992806	1	0.979094	1	0.988166	1	0.89295	0.887475
641	1	0.821674	0.871409	0.714093	0.931264	1	0.956835	0.979412	0.994083	0.986532	1	0.894075	1	0.993827	0.807903	0.938202	1	1	0.971872	1	0.994624	0.769602	0.978495	0.971182	0.88006	0.924004	0.992806	1	0.979094	1	0.988166	1	0.89295	0.887475
642	1	0.821674	0.871409	0.714093	0.931264	1	0.956835	0.979412	0.994083	0.986532	1	0.894075	1	0.993827	0.807903	0.938202	1	1	0.971872	1	0.994624	0.769602	0.978495	0.971182	0.88006	0.924004	0.992806	1	0.979094	1	0.988166	1	0.89295	0.887475
643	1	0.821674	0.871409	0.714093	0.931264	1	0.956835	0.979412	0.994083	0.986532	1	0.894075	1	0.993827	0.807903	0.938202	1	1	0.971872	1	0.994624	0.769602	0.978495	0.971182	0.88006	0.924004	0.992806	1	0.979094	1	0.988166	1	0.89295	0.887475
644	1	0.821674	0.871409	0.714093	0.931264	1	0.956835	0.979412	0.994083	0.986532	1	0.894075	1	0.993827	0.807903	0.938202	1	1	0.971872	1	0.994624	0.769602	0.978495	0.971182	0.88006	0.924004	0.992806	1	0.979094	1	0.988166	1	0.89295	0.887475
645	1	0.821674	0.871409	0.714093	0.931264	1	0.956835	0.979412	0.994083	0.986532	1	0.894075	1	0.993827	0.807903	0.938202	1	1	0.971872	1	0.994624	0.769602	0.978495	0.971182	0.88006	0.924004	0.992806	1	0.979094	1	0.988166	1	0.89295	0.887475
646	1	0.821674	0.871409	0.714093	0.931264	1	0.956835	0.979412	0.994083	0.986532	1	0.894075	1	0.993827	0.807903	0.938202	1	1	0.971872	1	0.994624	0.769602	0.978495	0.971182	0.88006	0.924004	0.992806	1	0.979094	1	0.988166	1	0.89295	0.887475
647	1	0.821674	0.871409	0.714093	0.931264	1	0.956835	0.979412	0.994083	0.986532	1	0.894075	1	0.993827	0.807903	0.938202	1	1	0.971872	1	0.994624	0.769602	0.978495	0.971182	0.88006	0.924004	0.992806	1	0.979094	1	0.988166	1	0.89295	0.887475
648	1	0.821674	0.871409	0.714093	0.931264	1	0.956835	0.979412	0.994083	0.986532	1	0.894075	1	0.993827	0.807903	0.938202	1	1	0.971872	1	0.994624	0.769602	0.978495	0.971182	0.88006	0.924004	0.992806	1	0.979094	1	0.988166	1	0.89295	0.887475
649	1	0.821674	0.871409	0.714093	0.931264	1	0.956835	0.979412	0.994083	0.986532	1	0.894075	1	0.993827	0.807903	0.938202	1	1	0.971872	1	0.994624	0.769602	0.978495	0.971182	0.88006	0.924004	0.992806	1	0.979094	1	0.988166	1	0.89295	0.887475
650	1	0.821674	0.871409	0.714093	0.931264	1	0.956835	0.979412	0.994083	0.986532	1	0.894075	1	0.993827	0.807903	0.938202	1	1	0.971872	1	0.994624	0.769602	0.978495	0.971182	0.88006	0.924004	0.992806	1	0.979094	1	0.988166	1	0.89295	0.887475
651	1	0.821674	0.871409	0.714093	0.931264	1	0.956835	0.979412	0.994083	0.986532	1	0.894075	1	0.993827	0.807903	0.938202	1	1	0.971872	1	0.994624	0.769602	0.978495	0.971182	0.878561	0.924004	0.992806	1	0.979094	1	0.988166	1	0.892876	0.887395
652	1	0.821674	0.871409	0.714093	0.931264	1	0.956835	0.979412	0.994083	0.986532	1	0.894075	1	0.993827	0.807903	0.938202	1	1	0.971872	1	0.994624	0.769602	0.978495	0.971182	0.878561	0.924004	0.992806	1	0.979094	1	0.988166	1	0.892876	0.887395
653	1	0.821674	0.871409	0.714093	0.931264	1	0.956835	0.979412	0.994083	0.986532	1	0.894075	1	0.993827	0.807903	0.938202	1	1	0.971872	1	0.994624	0.769602	0.978495	0.971182	0.878561	0.924004	0.992806	1	0.979094	1	0.988166	1	0.892876	0.887395
654	1	0.821674	0.871409	0.714767	0.931264	1	0.956835	0.979412	0.994083	0.986532	1	0.894075	1	0.993827	0.807903	0.938202	1	1	0.971872	1	0.994624	0.769602	0.978495	0.971182	0.878561	0.924004	0.992806	1	0.979094	1	0.988166	1	0.89295	0.887471
655	1	0.821674	0.871409	0.714767	0.931264	1	0.956835	0.979412	0.994083	0.986532	1	0.894075	1	0.993827	0.807903	0.938202	1	1	0.971872	1	0.994624	0.769602	0.978495	0.971182	0.878561	0.924004	0.992806	1	0.979094	1	0.988166	1	0.89295	0.887471
656	1	0.821674	0.871409	0.714767	0.931264	1	0.956835	0.979412	0.994083	0.986532	1	0.894075	1	0.993827	0.807903	0.938202	1	1	0.971872	1	0.994624	0.769602	0.978495	0.971182	0.878561	0.924004	0.992806	1	0.979094	1	0.988166	1	0.89295	0.887471
657	1	0.821674	0.871409	0.714767	0.931264	1	0.956835	0.979412	0.994083	0.986532	1	0.894075	1	0.993827	0.807903	0.938202	1	1	0.971872	1	0.994624	0.769602	0.978495	0.971182	0.878561	0.924004	0.992806	1	0.979094	1	0.988166	1	0.89295	0.887471
658	1	0.821674	0.871409	0.714767	0.931264	1	0.956835	0.979412	0.994083	0.986532	1	0.894075	1	0.993827	0.807903	0.938202	1	1	0.971872	1	0.994624	0.769602	0.978495	0.971182	0.878561	0.924004	0.992806	1	0.979094	1	0.988166	1	0.89295	0.887471
659	1	0.821674	0.871409	0.714767	0.931264	1	0.956835	0.979412	0.994083	0.986532	1	0.894075	1	0.993827	0.807903	0.938202	1	1	0.971872	1	0.994624	0.769602	0.978495	0.971182	0.878561	0.924004	0.992806	1	0.979094	1	0.988166	1	0.89295	0.887471
660	1	0.821674	0.871409	0.714767	0.931264	1	0.956835	0.979412	0.994083	0.986532	1	0.894075	1	0.993827	0.807903	0.938202	1	1	0.971872	1	0.994624	0.769602	0.978495	0.971182	0.878561	0.924004	0.992806	1	0.979094	1	0.988166	1	0.89295	0.887471
661	1	0.821674	0.871409	0.714767	0.931264	1	0.956835	0.979412	0.994083	0.986532	1	0.894075	1	0.993827	0.807903	0.938202	1	1	0.971872	1	0.994624	0.769602	0.978495	0.971182	0.878561	0.924004	0.992806	1	0.979094	1	0.988166	1	0.89295	0.887471
662	1	0.821674	0.871409	0.714767	0.931264	1	0.956835	0.979412	0.994083	0.986532	1	0.894075	1	0.993827	0.807903	0.938202	1	1	0.971872	1	0.994624	0.769602	0.978495	0.971182	0.878561	0.924004	0.992806	1	0.979094	1	0.988166	1	0.89295	0.887471
663	1	0.821674	0.871409	0.714767	0.931264	1	0.956835	0.979412	0.994083	0.986532	1	0.894075	1	0.993827	0.807903	0.938202	1	1	0.971872	1	0.994624	0.769602	0.978495	0.971182	0.878561	0.924004	0.992806	1	0.979094	1	0.988166	1	0.89295	0.887471
664	1	0.821674	0.871409	0.714767	0.931264	1	0.956835	0.979412	0.994083	0.986532	1	0.894075	1	0.993827	0.807903	0.938202	1	1	0.971872	1	0.994624	0.769602	0.978495	0.971182	0.878561	0.924004	0.992806	1	0.979094	1	0.988166	1	0.89295	0.887471
665	1	0.821674	0.871409	0.714767	0.931264	1	0.956835	0.979412	0.994083	0.986532	1	0.894973	1	0.993827	0.807903	0.938202	1	1	0.971872	1	0.994624	0.769602	0.978495	0.971182	0.878561	0.924004	0.992806	1	0.979094	1	0.988166	1	0.893024	0.88755
666	1	0.820302	0.871409	0.714767	0.931264	1	0.956835	0.979412	0.994083	0.986532	1	0.894973	1	0.993827	0.807903	0.938202	1	1	0.971872	1	0.994624	0.769602	0.978495	0.971182	0.878561	0.924004	0.992806	1	0.979094	1	0.988166	1	0.89295	0.887472
667	1	0.820302	0.871409	0.714767	0.931264	1	0.956835	0.979412	0.994083	0.986532	1	0.894973	1	0.993827	0.807903	0.938202	1	1	0.971872	1	0.994624	0.769602	0.978495	0.971182	0.878561	0.924004	0.992806	1	0.979094	1	0.988166	1	0.89295	0.887472
668	1	0.820302	0.871409	0.714093	0.931264	1	0.956835	0.979412	0.994083	0.986532	1	0.894973	1	0.993827	0.807903	0.938202	1	1	0.971872	1	0.994624	0.769602	0.978495	0.971182	0.878561	0.924004	0.992806	1	0.979094	1	0.988166	1	0.892876	0.887396
669	1	0.820302	0.871409	0.714093	0.931264	1	0.956835	0.979412	0.994083	0.986532	1	0.894973	1	0.993827	0.807903	0.938202	1	1	0.971872	1	0.994624	0.769602	0.978495	0.971182	0.878561	0.924004	0.992806	1	0.979094	1	0.988166	1	0.892876	0.887396
670	1	0.820302	0.871409	0.714093	0.931264	1	0.956835	0.979412	0.994083	0.986532	1	0.894973	1	0.993827	0.807903	0.938202	1	1	0.971872	1	0.994624	0.769602	0.978495	0.971182	0.878561	0.924004	0.992806	1	0.979094	1	0.988166	1	0.892876	0.887396
671	1	0.820302	0.871409	0.714093	0.931264	1	0.956835	0.979412	0.994083	0.986532	1	0.894973	1	0.993827	0.807903	0.938202	1	1	0.971872	1	0.994624	0.769602	0.978495	0.971182	0.878561	0.924004	0.992806	1	0.979094	1	0.988166	1	0.892876	0.887396
672	1	0.820302	0.871409	0.714093	0.931264	1	0.956835	0.979412	0.994083	0.986532	1	0.894973	1	0.993827	0.807903	0.938202	1	1	0.971872	1	0.994624	0.769602	0.978495	0.971182	0.878561	0.924004	0.992806	1	0.979094	1	0.988166	1	0.892876	0.887396
673	1	0.820302	0.871409	0.714093	0.931264	1	0.956835	0.979412	0.994083	0.986532	1	0.894973	1	0.993827	0.807903	0.938202	1	1	0.971872	1	0.994624	0.769602	0.978495	0.971182	0.878561	0.924004	0.992806	1	0.979094	1	0.988166	1	0.892876	0.887396
674	1	0.820302	0.871409	0.714093	0.931264	1	0.956835	0.979412	0.994083	0.986532	1	0.894973	1	0.993827	0.807903	0.938202	1	1	0.971872	1	0.994624	0.769602	0.978495	0.971182	0.878561	0.924004	0.992806	1	0.979094	1	0.988166	1	0.892876	0.887396
675	1	0.820302	0.871409	0.714093	0.931264	1	0.956835	0.979412	0.994083	0.986532	1	0.894973	1	0.993827	0.807903	0.938202	1	1	0.971872	1	0.994624	0.769602	0.978495	0.971182	0.878561	0.924004	0.992806	1	0.979094	1	0.988166	1	0.892876	0.887396
676	1	0.820302	0.871409	0.714093	0.931264	1	0.956835	0.979412	0.994083	0.986532	1	0.894973	1	0.993827	0.807903	0.938202	1	1	0.971872	1	0.994624	0.769602	0.978495	0.971182	0.878561	0.924004	0.992806	1	0.979094	1	0.988166	1	0.892876	0.887396
677	1	0.820302	0.871409	0.714093	0.931264	1	0.956835	0.979412	0.994083	0.986532	1	0.894973	1	0.993827	0.807903	0.938202	1	1	0.971872	1	0.994624	0.769602	0.978495	0.971182	0.878561	0.924004	0.992806	1	0.979094	1	0.988166	1	0.892876	0.887399
678	1	0.820302	0.871409	0.714093	0.931264	1	0.956835	0.979412	0.994083	0.986532	1	0.894973	1	0.993827	0.807903	0.938202	1	1	0.971872	1	0.994624	0.769602	0.978495	0.971182	0.878561	0.924004	0.992806	1	0.979094	1	0.988166	1	0.892876	0.887399
679	1	0.820302	0.871409	0.714093	0.931264	1	0.956835	0.979412	0.994083	0.986532	1	0.894973	1	0.993827	0.807903	0.938202	1	1	0.971872	1	0.994624	0.769602	0.978495	0.971182	0.878561	0.924004	0.992806	1	0.979094	1	0.988166	1	0.892876	0.887399
680	1	0.820302	0.871409	0.714093	0.931264	1	0.956835	0.979412	0.994083	0.986532	1	0.894973	1	0.993827	0.807903	0.938202	1	1	0.971872	1	0.994624	0.769602	0.978495	0.971182	0.878561	0.924004	0.992806	1	0.979094	1	0.988166	1	0.892876	0.887399
681	1	0.820302	0.871409	0.714093	0.931264	1	0.956835	0.979412	0.994083	0.986532	1	0.894973	1	0.993827	0.807903	0.938202	1	1	0.971872	1	0.994624	0.769602	0.978495	0.971182	0.878561	0.924004	0.992806	1	0.979094	1	0.988166	1	0.892876	0.887399
682	1	0.820302	0.871409	0.714093	0.931264	1	0.956835	0.979412	0.994083	0.986532	1	0.894973	1	0.993827	0.807903	0.938202	1	1	0.971872	1	0.994624	0.769602	0.978495	0.971182	0.878561	0.924004	0.992806	1	0.979094	1	0.988166	1	0.892876	0.887399
683	1	0.820302	0.871409	0.714093	0.931264	1	0.956835	0.979412	0.994083	0.986532	1	0.894973	1	0.993827	0.807903	0.938202	1	1	0.971872	1	0.994624	0.769602	0.978495	0.971182	0.878561	0.924004	0.992806	1	0.979094	1	0.988166	1	0.892876	0.887399
684	1	0.820302	0.871409	0.714093	0.931264	1	0.956835	0.979412	0.994083	0.986532	1	0.894973	1	0.993827	0.807903	0.938202	1	1	0.971872	1	0.994624	0.769602	0.978495	0.971182	0.878561	0.924004	0.992806	1	0.979094	1	0.988166	1	0.892876	0.887399
685	1	0.820302	0.868673	0.714093	0.931264	1	0.956835	0.979412	0.994083	0.986532	1	0.894973	1	0.993827	0.807903	0.938202	1	1	0.971872	1	0.994624	0.769602	0.978495	0.971182	0.878561	0.924004	0.992806	1	0.979094	1	0.988166	1	0.892728	0.887244
686	1	0.820302	0.868673	0.714093	0.931264	1	0.956835	0.979412	0.994083	0.986532	1	0.894973	1	0.993827	0.807903	0.938202	1	1	0.971872	1	0.994624	0.769602	0.978495	0.971182	0.878561	0.924004	0.992806	1	0.979094	1	0.988166	1	0.892728	0.887244
687	1	0.820302	0.868673	0.714093	0.931264	1	0.956835	0.979412	0.994083	0.986532	1	0.894973	1	0.993827	0.807903	0.938202	1	1	0.971872	1	0.994624	0.769602	0.978495	0.971182	0.878561	0.924004	0.992806	1	0.979094	1	0.988166	1	0.892728	0.887244
688	1	0.820302	0.868673	0.714093	0.931264	1	0.956835	0.979412	0.994083	0.986532	1	0.894973	1	0.993827	0.807903	0.938202	1	1	0.971872	1	0.994624	0.769602	0.978495	0.971182	0.878561	0.924004	0.992806	1	0.979094	1	0.988166	1	0.892728	0.887244
689	1	0.820302	0.868673	0.714093	0.931264	1	0.956835	0.979412	0.994083	0.986532	1	0.894973	1	0.993827	0.807903	0.938202	1	1	0.971872	1	0.994624	0.769602	0.978495	0.971182	0.878561	0.924004	0.992806	1	0.979094	1	0.988166	1	0.892728	0.887244
690	1	0.820302	0.868673	0.714093	0.931264	1	0.956835	0.979412	0.994083	0.986532	1	0.894973	1	0.993827	0.807903	0.938202	1	1	0.971872	1	0.994624	0.769602	0.978495	0.971182	0.878561	0.924004	0.992806	1	0.979094	1	0.988166	1	0.892728	0.887244
691	1	0.820302	0.868673	0.714093	0.931264	1	0.956835	0.979412	0.994083	0.986532	1	0.894973	1	0.993827	0.807903	0.938202	1	1	0.971872	1	0.994624	0.769602	0.978495	0.971182	0.878561	0.924004	0.992806	1	0.979094	1	0.988166	1	0.892728	0.887244
692	1	0.820302	0.868673	0.714093	0.931264	1	0.956835	0.979412	0.994083	0.986532	1	0.894973	1	0.993827	0.807903	0.938202	1	1	0.971872	1	0.994624	0.769602	0.978495	0.971182	0.878561	0.924004	0.992806	1	0.979094	1	0.988166	1	0.892728	0.887244
693	1	0.820302	0.868673	0.714093	0.931264	1	0.956835	0.979412	0.994083	0.986532	1	0.894973	1	0.993827	0.807903	0.938202	1	1	0.971872	1	0.994624	0.769602	0.978495	0.971182	0.878561	0.924004	0.992806	1	0.979094	1	0.988166	1	0.892728	0.887244
694	1	0.820302	0.868673	0.714093	0.931264	1	0.956835	0.979412	0.994083	0.986532	1	0.894973	1	0.993827	0.807903	0.938202	1	1	0.971872	1	0.994624	0.769602	0.978495	0.971182	0.878561	0.924004	0.992806	1	0.979094	1	0.988166	1	0.892728	0.887244
695	1	0.820302	0.868673	0.714093	0.931264	1	0.956835	0.979412	0.994083	0.986532	1	0.894973	1	0.993827	0.807903	0.938202	1	1	0.971872	1	0.994624	0.769602	0.978495	0.971182	0.878561	0.924004	0.992806	1	0.979094	1	0.988166	1	0.892728	0.887244
696	1	0.820302	0.868673	0.714093	0.931264	1	0.956835	0.976471	0.994083	0.986532	1	0.894973	1	0.993827	0.807903	0.938202	1	1	0.971872	1	0.994624	0.769602	0.978495	0.971182	0.878561	0.924004	0.992806	1	0.979094	1	0.988166	1	0.892654	0.887165
697	1	0.820302	0.868673	0.714093	0.931264	1	0.956835	0.976471	0.994083	0.986532	1	0.894973	1	0.993827	0.807903	0.938202	1	1	0.971872	1	0.994624	0.770808	0.978495	0.971182	0.878561	0.92493	0.992806	1	0.979094	1	0.988166	1	0.892802	0.887322
698	1	0.820302	0.868673	0.714093	0.931264	1	0.956835	0.976471	0.994083	0.986532	1	0.894973	1	0.993827	0.807903	0.938202	1	1	0.971872	1	0.994624	0.770808	0.978495	0.971182	0.878561	0.92493	0.992806	1	0.979094	1	0.988166	1	0.892802	0.887322
699	1	0.820302	0.868673	0.714093	0.931264	1	0.956835	0.976471	0.994083	0.986532	1	0.894973	1	0.993827	0.807903	0.938202	1	1	0.971872	1	0.994624	0.770808	0.978495	0.971182	0.878561	0.92493	0.992806	1	0.979094	1	0.988166	1	0.892802	0.887322
700	1	0.820302	0.868673	0.714093	0.931264	1	0.956835	0.976471	0.994083	0.986532	1	0.894973	1	0.993827	0.807903	0.938202	1	1	0.971872	1	0.994624	0.770808	0.978495	0.971182	0.877061	0.92493	0.992806	1	0.979094	1	0.988166	1	0.892728	0.887243
701	1	0.820302	0.868673	0.714093	0.931264	1	0.956835	0.976471	0.994083	0.986532	1	0.894973	1	0.993827	0.807903	0.938202	1	1	0.971872	1	0.994624	0.770808	0.978495	0.971182	0.877061	0.92493	0.992806	1	0.979094	1	0.988166	1	0.892728	0.887243
702	1	0.820302	0.868673	0.714093	0.931264	1	0.956835	0.976471	0.994083	0.986532	1	0.894973	1	0.993827	0.807903	0.938202	1	1	0.971872	1	0.994624	0.770808	0.978495	0.971182	0.877061	0.92493	0.992806	1	0.979094	1	0.988166	1	0.892728	0.887243
703	1	0.820302	0.868673	0.714093	0.931264	1	0.956835	0.976471	0.994083	0.986532	1	0.894973	1	0.993827	0.807903	0.938202	1	1	0.971872	1	0.994624	0.770808	0.978495	0.971182	0.877061	0.92493	0.992806	1	0.979094	1	0.988166	1	0.892728	0.887245
704	1	0.820302	0.868673	0.714093	0.931264	1	0.956835	0.976471	0.994083	0.986532	1	0.894973	1	0.993827	0.807903	0.938202	1	1	0.971872	1	0.994624	0.770808	0.978495	0.971182	0.877061	0.92493	0.992806	1	0.979094	1	0.988166	1	0.892728	0.887245
705	1	0.820302	0.868673	0.714093	0.931264	1	0.956835	0.976471	0.994083	0.986532	1	0.894973	1	0.993827	0.807903	0.938202	1	1	0.971872	1	0.994624	0.770808	0.978495	0.971182	0.877061	0.92493	0.992806	1	0.979094	1	0.988166	1	0.892728	0.887245
706	1	0.820302	0.868673	0.714093	0.931264	1	0.956835	0.976471	0.994083	0.986532	1	0.894973	1	0.993827	0.807903	0.938202	1	1	0.971872	1	0.994624	0.770808	0.978495	0.971182	0.877061	0.92493	0.992806	1	0.979094	1	0.988166	1	0.892728	0.887245
707	1	0.820302	0.868673	0.714093	0.931264	1	0.956835	0.976471	0.994083	0.986532	1	0.894973	1	0.993827	0.807903	0.938202	1	1	0.971872	1	0.994624	0.770808	0.978495	0.971182	0.877061	0.92493	0.992806	1	0.979094	1	0.988166	1	0.892728	0.887245
708	1	0.820302	0.868673	0.714093	0.931264	1	0.956835	0.976471	0.994083	0.986532	1	0.894973	1	0.993827	0.807903	0.938202	1	1	0.971872	1	0.994624	0.770808	0.978495	0.971182	0.877061	0.92493	0.992806	1	0.979094	1	0.988166	1	0.892728	0.887245
709	1	0.820302	0.868673	0.714093	0.931264	1	0.956835	0.976471	0.994083	0.986532	1	0.894973	1	0.993827	0.807903	0.938202	1	1	0.971872	1	0.994624	0.770808	0.978495	0.971182	0.877061	0.92493	0.992806	1	0.979094	1	0.988166	1	0.892728	0.887245
710	1	0.820302	0.868673	0.714093	0.931264	1	0.956835	0.976471	0.994083	0.986532	1	0.894973	1	0.993827	0.807903	0.938202	1	1	0.971872	1	0.994624	0.770808	0.978495	0.971182	0.877061	0.92493	0.992806	1	0.979094	1	0.988166	1	0.892728	0.887245
711	1	0.820302	0.868673	0.714093	0.931264	1	0.956835	0.976471	0.994083	0.986532	1	0.894973	1	0.993827	0.807903	0.938202	1	1	0.971872	1	0.994624	0.770808	0.978495	0.971182	0.877061	0.92493	0.992806	1	0.979094	1	0.988166	1	0.892728	0.887245
712	1	0.820302	0.868673	0.714093	0.931264	1	0.956835	0.976471	0.994083	0.986532	1	0.894973	1	0.993827	0.807903	0.938202	1	1	0.971872	1	0.994624	0.770808	0.978495	0.971182	0.877061	0.92493	0.992806	1	0.979094	1	0.988166	1	0.892728	0.887245
713	1	0.820302	0.868673	0.714093	0.931264	1	0.956835	0.976471	0.994083	0.986532	1	0.894973	1	0.993827	0.807903	0.938202	1	1	0.971872	1	0.994624	0.770808	0.978495	0.971182	0.877061	0.92493	0.992806	1	0.979094	1	0.988166	1	0.892728	0.887245
714	1	0.820302	0.868673	0.714093	0.931264	1	0.956835	0.976471	0.994083	0.986532	1	0.894973	1	0.993827	0.807903	0.938202	1	1	0.971872	1	0.994624	0.770808	0.978495	0.971182	0.877061	0.92493	0.992806	1	0.979094	1	0.988166	1	0.892728	0.887243
715	1	0.820302	0.868673	0.714093	0.931264	1	0.956835	0.976471	0.994083	0.986532	1	0.894973	1	0.993827	0.807903	0.938202	1	1	0.971872	1	0.994624	0.770808	0.978495	0.971182	0.877061	0.92493	0.992806	1	0.979094	1	0.988166	1	0.892728	0.887243
716	1	0.820302	0.868673	0.714093	0.931264	1	0.956835	0.976471	0.994083	0.986532	1	0.894973	1	0.993827	0.807903	0.938202	1	1	0.971872	1	0.994624	0.770808	0.978495	0.971182	0.877061	0.92493	0.992806	1	0.979094	1	0.988166	1	0.892728	0.887243
717	1	0.820302	0.868673	0.714093	0.931264	1	0.956835	0.976471	0.994083	0.986532	1	0.894973	1	0.993827	0.807903	0.938202	1	1	0.972842	1	0.994624	0.770808	0.978495	0.971182	0.877061	0.92493	0.992806	1	0.979094	1	0.988166	1	0.892802	0.887322
718	1	0.820302	0.868673	0.714093	0.931264	1	0.956835	0.976471	0.994083	0.986532	1	0.894973	1	0.993827	0.807903	0.938202	1	1	0.972842	1	0.994624	0.770808	0.978495	0.971182	0.877061	0.92493	0.992806	1	0.979094	1	0.988166	1	0.892802	0.887322
719	1	0.820302	0.868673	0.714093	0.931264	1	0.956835	0.976471	0.994083	0.986532	1	0.894973	1	0.993827	0.807903	0.938202	1	1	0.972842	1	0.994624	0.770808	0.978495	0.971182	0.877061	0.92493	0.992806	1	0.979094	1	0.988166	1	0.892802	0.887322
720	1	0.81893	0.868673	0.714093	0.931264	1	0.956835	0.976471	0.994083	0.986532	1	0.894973	1	0.993827	0.807903	0.938202	1	1	0.972842	1	0.994624	0.770808	0.978495	0.971182	0.877061	0.925857	0.992806	1	0.979094	1	0.988166	1	0.892802	0.887321
721	1	0.81893	0.868673	0.714093	0.931264	1	0.956835	0.976471	0.994083	0.986532	1	0.894973	1	0.993827	0.807903	0.938202	1	1	0.972842	1	0.994624	0.770808	0.978495	0.971182	0.877061	0.925857	0.992806	1	0.979094	1	0.988166	1	0.892802	0.887321
722	1	0.81893	0.868673	0.714093	0.931264	1	0.956835	0.976471	0.994083	0.986532	1	0.894973	1	0.993827	0.807903	0.938202	1	1	0.972842	1	0.994624	0.770808	0.978495	0.971182	0.877061	0.925857	0.992806	1	0.979094	1	0.988166	1	0.892802	0.887321
723	1	0.81893	0.868673	0.714767	0.931264	1	0.956835	0.976471	0.994083	0.986532	1	0.894973	1	0.993827	0.807903	0.938202	1	1	0.972842	1	0.994624	0.770808	0.978495	0.971182	0.877061	0.925857	0.992806	1	0.979094	1	0.988166	1	0.892876	0.887397
724	1	0.817558	0.868673	0.715442	0.931264	1	0.956835	0.976471	0.994083	0.986532	1	0.894973	1	0.993827	0.807903	0.938202	1	1	0.972842	1	0.994624	0.770808	0.978495	0.971182	0.877061	0.925857	0.992806	1	0.979094	1	0.988166	1	0.892876	0.887394
725	1	0.817558	0.868673	0.715442	0.931264	1	0.956835	0.976471	0.994083	0.986532	1	0.894973	1	0.993827	0.807903	0.938202	1	1	0.972842	1	0.994624	0.770808	0.978495	0.971182	0.877061	0.925857	0.992806	1	0.979094	1	0.988166	1	0.892876	0.887394
726	1	0.817558	0.868673	0.715442	0.931264	1	0.956835	0.976471	0.994083	0.986532	1	0.894973	1	0.993827	0.807903	0.938202	1	1	0.972842	1	0.994624	0.770808	0.978495	0.971182	0.877061	0.925857	0.992806	1	0.979094	1	0.988166	1	0.892876	0.887394
727	1	0.817558	0.868673	0.715442	0.931264	1	0.956835	0.976471	0.994083	0.986532	1	0.894973	1	0.993827	0.807903	0.938202	1	1	0.972842	1	0.994624	0.770808	0.978495	0.971182	0.877061	0.925857	0.992806	1	0.979094	1	0.988166	1	0.892876	0.887394
728	1	0.817558	0.868673	0.715442	0.931264	1	0.956835	0.976471	0.994083	0.986532	1	0.894973	1	0.993827	0.807903	0.938202	1	1	0.972842	1	0.994624	0.770808	0.978495	0.971182	0.877061	0.925857	0.992806	1	0.979094	1	0.988166	1	0.892876	0.887393
729	1	0.817558	0.868673	0.715442	0.931264	1	0.956835	0.976471	0.994083	0.986532	1	0.894973	1	0.993827	0.807903	0.938202	1	1	0.973812	1	0.994624	0.770808	0.978495	0.971182	0.877061	0.925857	0.992806	1	0.979094	1	0.988166	1	0.89295	0.887472
730	1	0.817558	0.868673	0.715442	0.931264	1	0.956835	0.976471	0.994083	0.986532	1	0.894973	1	0.993827	0.807903	0.938202	1	1	0.973812	1	0.994624	0.770808	0.978495	0.971182	0.877061	0.925857	0.992806	1	0.979094	1	0.988166	1	0.89295	0.887472
731	1	0.817558	0.868673	0.715442	0.931264	1	0.956835	0.976471	0.994083	0.986532	1	0.895871	1	0.993827	0.807903	0.938202	1	1	0.973812	1	0.994624	0.770808	0.978495	0.971182	0.877061	0.925857	0.992806	1	0.979094	1	0.988166	1	0.893024	0.887549
732	1	0.817558	0.868673	0.715442	0.931264	1	0.956835	0.976471	0.994083	0.986532	1	0.895871	1	0.993827	0.807903	0.938202	1	1	0.973812	1	0.994624	0.770808	0.978495	0.971182	0.877061	0.925857	0.992806	1	0.979094	1	0.988166	1	0.893024	0.887549
733	1	0.817558	0.868673	0.715442	0.931264	1	0.956835	0.976471	0.994083	0.986532	1	0.895871	1	0.993827	0.807903	0.938202	1	1	0.973812	1	0.994624	0.770808	0.978495	0.971182	0.877061	0.925857	0.992806	1	0.979094	1	0.988166	1	0.893024	0.887549
734	1	0.817558	0.868673	0.715442	0.931264	1	0.956835	0.976471	0.994083	0.986532	1	0.895871	1	0.993827	0.807903	0.938202	1	1	0.973812	1	0.994624	0.770808	0.978495	0.971182	0.877061	0.925857	0.992806	1	0.979094	1	0.988166	1	0.893024	0.88755
735	1	0.817558	0.868673	0.715442	0.931264	1	0.956835	0.976471	0.994083	0.986532	1	0.895871	1	0.993827	0.807903	0.938202	1	1	0.973812	1	0.994624	0.770808	0.978495	0.971182	0.877061	0.925857	0.992806	1	0.979094	1	0.988166	1	0.893024	0.88755
736	1	0.817558	0.868673	0.715442	0.931264	1	0.956835	0.976471	0.994083	0.986532	1	0.895871	1	0.993827	0.807903	0.938202	1	1	0.973812	1	0.994624	0.770808	0.978495	0.971182	0.877061	0.925857	0.992806	1	0.979094	1	0.988166	1	0.893024	0.88755
737	1	0.817558	0.868673	0.715442	0.931264	1	0.956835	0.976471	0.994083	0.986532	1	0.895871	1	0.993827	0.807903	0.938202	1	1	0.973812	1	0.994624	0.770808	0.978495	0.971182	0.877061	0.925857	0.992806	1	0.979094	1	0.988166	1	0.893024	0.88755
738	1	0.817558	0.868673	0.715442	0.931264	1	0.956835	0.976471	0.994083	0.986532	1	0.895871	1	0.993827	0.807903	0.938202	1	1	0.973812	1	0.994624	0.770808	0.978495	0.971182	0.877061	0.925857	0.992806	1	0.979094	1	0.988166	1	0.893024	0.88755
739	1	0.817558	0.868673	0.715442	0.931264	1	0.956835	0.976471	0.994083	0.986532	1	0.895871	1	0.993827	0.807903	0.938202	1	1	0.973812	1	0.994624	0.770808	0.978495	0.971182	0.877061	0.925857	0.992806	1	0.979094	1	0.988166	1	0.893024	0.88755
740	1	0.817558	0.868673	0.715442	0.931264	1	0.956835	0.976471	0.994083	0.986532	1	0.895871	1	0.993827	0.807903	0.938202	1	1	0.973812	1	0.994624	0.770808	0.978495	0.971182	0.877061	0.925857	0.992806	1	0.979094	1	0.988166	1	0.893024	0.88755
741	1	0.817558	0.868673	0.715442	0.931264	1	0.956835	0.976471	0.994083	0.986532	1	0.895871	1	0.993827	0.807903	0.938202	1	1	0.973812	1	0.994624	0.770808	0.978495	0.971182	0.877061	0.925857	0.992806	1	0.979094	1	0.988166	1	0.893024	0.88755
742	1	0.817558	0.868673	0.715442	0.931264	1	0.956835	0.976471	0.994083	0.986532	1	0.895871	1	0.993827	0.807903	0.938202	1	1	0.973812	1	0.994624	0.770808	0.978495	0.971182	0.877061	0.925857	0.992806	1	0.979094	1	0.988166	1	0.893024	0.88755
743	1	0.817558	0.868673	0.715442	0.931264	1	0.956835	0.976471	0.994083	0.986532	1	0.895871	1	0.993827	0.807903	0.938202	1	1	0.973812	1	0.994624	0.770808	0.978495	0.971182	0.877061	0.925857	0.992806	1	0.979094	1	0.988166	1	0.893024	0.88755
744	1	0.817558	0.868673	0.715442	0.931264	1	0.956835	0.976471	0.994083	0.986532	1	0.895871	1	0.993827	0.807903	0.938202	1	1	0.973812	1	0.994624	0.770808	0.978495	0.971182	0.877061	0.925857	0.992806	1	0.979094	1	0.988166	1	0.893024	0.887549
745	1	0.817558	0.868673	0.715442	0.931264	1	0.956835	0.976471	0.994083	0.986532	1	0.895871	1	0.993827	0.807903	0.938202	1	1	0.974782	1	0.994624	0.770808	0.978495	0.971182	0.877061	0.925857	0.992806	1	0.979094	1	0.988166	1	0.893098	0.887626
746	1	0.817558	0.868673	0.715442	0.931264	1	0.956835	0.976471	0.994083	0.986532	1	0.895871	1	0.993827	0.807903	0.938202	1	1	0.974782	1	0.994624	0.770808	0.978495	0.971182	0.877061	0.925857	0.992806	1	0.979094	1	0.988166	1	0.893098	0.887626
747	1	0.817558	0.868673	0.715442	0.931264	1	0.956835	0.976471	0.994083	0.986532	1	0.895871	1	0.993827	0.807903	0.938202	1	1	0.974782	1	0.994624	0.770808	0.978495	0.971182	0.877061	0.925857	0.992806	1	0.979094	1	0.988166	1	0.893098	0.887626
748	1	0.817558	0.868673	0.715442	0.931264	1	0.956835	0.976471	0.994083	0.986532	1	0.895871	1	0.993827	0.807903	0.938202	1	1	0.974782	1	0.994624	0.770808	0.978495	0.971182	0.877061	0.925857	0.992806	1	0.979094	1	0.988166	1	0.893098	0.887626
749	1	0.817558	0.868673	0.715442	0.931264	1	0.956835	0.976471	0.994083	0.986532	1	0.895871	1	0.993827	0.807903	0.938202	1	1	0.974782	1	0.994624	0.770808	0.978495	0.971182	0.877061	0.925857	0.992806	1	0.979094	1	0.988166	1	0.893098	0.887626
750	1	0.817558	0.868673	0.715442	0.931264	1	0.959233	0.976471	0.994083	0.986532	1	0.895871	1	0.993827	0.807903	0.938202	1	1	0.974782	1	0.994624	0.770808	0.978495	0.971182	0.877061	0.925857	0.992806	1	0.979094	1	0.988166	1	0.893172	0.887705
751	1	0.817558	0.868673	0.715442	0.931264	1	0.959233	0.976471	0.994083	0.986532	1	0.895871	1	0.993827	0.807903	0.938202	1	1	0.974782	1	0.994624	0.770808	0.978495	0.971182	0.877061	0.925857	0.992806	1	0.979094	1	0.988166	1	0.893172	0.887705
752	1	0.817558	0.868673	0.715442	0.931264	1	0.959233	0.976471	0.994083	0.986532	1	0.895871	1	0.993827	0.807903	0.938202	1	1	0.974782	1	0.994624	0.770808	0.978495	0.971182	0.877061	0.925857	0.992806	1	0.979094	1	0.988166	1	0.893172	0.887705
753	1	0.817558	0.868673	0.715442	0.931264	1	0.959233	0.976471	0.994083	0.986532	1	0.895871	1	0.993827	0.807903	0.938202	1	1	0.974782	1	0.994624	0.770808	0.978495	0.971182	0.877061	0.925857	0.992806	1	0.979094	1	0.988166	1	0.893172	0.887705
754	1	0.817558	0.868673	0.715442	0.931264	1	0.959233	0.976471	0.994083	0.986532	1	0.895871	1	0.993827	0.807903	0.938202	1	1	0.974782	1	0.994624	0.770808	0.978495	0.971182	0.877061	0.925857	0.992806	1	0.979094	1	0.988166	1	0.893172	0.887705
755	1	0.817558	0.868673	0.715442	0.931264	1	0.959233	0.976471	0.994083	0.986532	1	0.895871	1	0.993827	0.807903	0.938202	1	1	0.974782	1	0.994624	0.770808	0.978495	0.971182	0.877061	0.925857	0.992806	1	0.979094	1	0.988166	1	0.893172	0.887705
756	1	0.817558	0.868673	0.715442	0.931264	1	0.959233	0.976471	0.994083	0.986532	1	0.895871	1	0.993827	0.807903	0.938202	1	1	0.974782	1	0.994624	0.770808	0.978495	0.971182	0.877061	0.925857	0.992806	1	0.979094	1	0.988166	1	0.893172	0.887705
757	1	0.817558	0.868673	0.715442	0.931264	1	0.959233	0.976471	0.994083	0.986532	1	0.895871	1	0.993827	0.807903	0.938202	1	1	0.974782	1	0.994624	0.770808	0.978495	0.971182	0.877061	0.925857	0.992806	1	0.979094	1	0.988166	1	0.893172	0.887705
758	1	0.817558	0.868673	0.715442	0.931264	1	0.959233	0.976471	0.994083	0.986532	1	0.895871	1	0.993827	0.807903	0.938202	1	1	0.974782	1	0.994624	0.770808	0.978495	0.971182	0.877061	0.925857	0.992806	1	0.979094	1	0.988166	1	0.893172	0.887705
759	1	0.817558	0.868673	0.715442	0.931264	1	0.959233	0.976471	0.994083	0.986532	1	0.895871	1	0.993827	0.807903	0.938202	1	1	0.974782	1	0.994624	0.770808	0.978495	0.971182	0.877061	0.925857	0.992806	1	0.979094	1	0.988166	1	0.893172	0.887705
760	1	0.817558	0.868673	0.715442	0.931264	1	0.959233	0.976471	0.994083	0.986532	1	0.895871	1	0.993827	0.807903	0.938202	1	1	0.974782	1	0.994624	0.770808	0.978495	0.971182	0.877061	0.925857	0.992806	1	0.979094	1	0.988166	1	0.893172	0.887706
761	1	0.817558	0.868673	0.715442	0.931264	1	0.959233	0.976471	0.994083	0.986532	1	0.895871	1	0.993827	0.807903	0.938202	1	1	0.974782	1	0.994624	0.770808	0.978495	0.971182	0.877061	0.925857	0.992806	1	0.979094	1	0.988166	1	0.893172	0.887706
762	1	0.817558	0.868673	0.715442	0.931264	1	0.959233	0.976471	0.994083	0.986532	1	0.895871	1	0.993827	0.807903	0.938202	1	1	0.974782	1	0.994624	0.770808	0.978495	0.971182	0.877061	0.925857	0.992806	1	0.979094	1	0.988166	1	0.893172	0.887706
763	1	0.817558	0.868673	0.715442	0.931264	1	0.959233	0.976471	0.994083	0.986532	1	0.895871	1	0.993827	0.807903	0.938202	1	1	0.974782	1	0.994624	0.770808	0.978495	0.971182	0.877061	0.925857	0.992806	1	0.979094	1	0.988166	1	0.893172	0.887706
764	1	0.817558	0.868673	0.715442	0.931264	1	0.959233	0.976471	0.994083	0.986532	1	0.895871	1	0.993827	0.807903	0.938202	1	1	0.974782	1	0.994624	0.770808	0.978495	0.971182	0.877061	0.925857	0.992806	1	0.979094	1	0.988166	1	0.893172	0.887706
765	1	0.817558	0.868673	0.715442	0.931264	1	0.959233	0.976471	0.994083	0.986532	1	0.895871	1	0.993827	0.807903	0.938202	1	1	0.974782	1	0.994624	0.770808	0.978495	0.971182	0.877061	0.925857	0.992806	1	0.979094	1	0.988166	1	0.893172	0.887706
766	1	0.817558	0.868673	0.715442	0.931264	1	0.959233	0.976471	0.994083	0.986532	1	0.895871	1	0.993827	0.807903	0.938202	1	1	0.974782	1	0.994624	0.770808	0.978495	0.971182	0.877061	0.925857	0.992806	1	0.979094	1	0.988166	1	0.893172	0.887706
767	1	0.817558	0.868673	0.715442	0.931264	1	0.959233	0.976471	0.994083	0.986532	1	0.895871	1	0.993827	0.807903	0.938202	1	1	0.974782	1	0.994624	0.770808	0.978495	0.971182	0.877061	0.925857	0.992806	1	0.979094	1	0.988166	1	0.893172	0.887706
768	1	0.817558	0.868673	0.715442	0.931264	1	0.959233	0.976471	0.994083	0.986532	1	0.895871	1	0.993827	0.807903	0.938202	1	1	0.974782	1	0.994624	0.770808	0.978495	0.971182	0.877061	0.925857	0.992806	1	0.979094	1	0.988166	1	0.893172	0.887706
769	1	0.817558	0.868673	0.715442	0.931264	1	0.959233	0.976471	0.994083	0.986532	1	0.895871	1	0.993827	0.807903	0.938202	1	1	0.974782	1	0.994624	0.770808	0.978495	0.971182	0.877061	0.925857	0.992806	1	0.979094	1	0.988166	1	0.893172	0.887706
770	1	0.817558	0.867305	0.715442	0.931264	1	0.959233	0.976471	0.994083	0.986532	1	0.895871	1	0.993827	0.807903	0.938202	1	1	0.974782	1	0.994624	0.770808	0.978495	0.971182	0.877061	0.925857	0.992806	1	0.979094	1	0.988166	1	0.893098	0.887625
771	1	0.817558	0.867305	0.715442	0.931264	1	0.959233	0.976471	0.994083	0.986532	1	0.895871	1	0.993827	0.807903	0.938202	1	1	0.973812	1	0.994624	0.770808	0.978495	0.971182	0.877061	0.925857	0.992806	1	0.979094	1	0.988166	1	0.893024	0.887548
772	1	0.817558	0.867305	0.715442	0.931264	1	0.959233	0.976471	0.994083	0.986532	1	0.895871	1	0.993827	0.807903	0.938202	1	1	0.973812	1	0.994624	0.770808	0.978495	0.971182	0.877061	0.925857	0.992806	1	0.979094	1	0.988166	1	0.893024	0.887549
773	1	0.817558	0.867305	0.715442	0.931264	1	0.959233	0.976471	0.994083	0.986532	1	0.895871	1	0.993827	0.807903	0.938202	1	1	0.973812	1	0.994624	0.770808	0.978495	0.971182	0.877061	0.925857	0.992806	1	0.979094	1	0.988166	1	0.893024	0.887549
774	1	0.817558	0.867305	0.715442	0.931264	1	0.959233	0.976471	0.994083	0.986532	1	0.895871	1	0.993827	0.807903	0.938202	1	1	0.973812	1	0.994624	0.770808	0.978495	0.971182	0.877061	0.925857	0.992806	1	0.979094	1	0.988166	1	0.893024	0.887549
775	1	0.817558	0.867305	0.715442	0.931264	1	0.959233	0.976471	0.994083	0.986532	1	0.895871	1	0.993827	0.807903	0.938202	1	1	0.973812	1	0.994624	0.770808	0.978495	0.971182	0.877061	0.925857	0.992806	1	0.979094	1	0.988166	1	0.893024	0.887549
776	1	0.816187	0.867305	0.715442	0.931264	1	0.959233	0.976471	0.994083	0.986532	1	0.895871	1	0.993827	0.807903	0.938202	1	1	0.973812	1	0.994624	0.770808	0.978495	0.971182	0.877061	0.925857	0.992806	1	0.979094	1	0.988166	1	0.89295	0.887472
777	1	0.816187	0.867305	0.715442	0.931264	1	0.959233	0.976471	0.994083	0.986532	1	0.895871	1	0.993827	0.807903	0.938202	1	1	0.973812	1	0.994624	0.770808	0.978495	0.971182	0.877061	0.925857	0.992806	1	0.979094	1	0.988166	1	0.89295	0.887472
778	1	0.816187	0.867305	0.715442	0.931264	1	0.959233	0.976471	0.994083	0.986532	1	0.895871	1	0.993827	0.807903	0.938202	1	1	0.973812	1	0.994624	0.770808	0.978495	0.971182	0.877061	0.925857	0.992806	1	0.979094	1	0.988166	1	0.89295	0.887472
779	1	0.816187	0.867305	0.715442	0.931264	1	0.959233	0.976471	0.994083	0.986532	1	0.895871	1	0.993827	0.807903	0.938202	1	1	0.973812	1	0.994624	0.770808	0.978495	0.971182	0.877061	0.925857	0.992806	1	0.979094	1	0.988166	1	0.89295	0.887472
780	1	0.816187	0.867305	0.715442	0.931264	1	0.959233	0.976471	0.994083	0.986532	1	0.895871	1	0.993827	0.807903	0.938202	1	1	0.973812	1	0.994624	0.770808	0.978495	0.971182	0.877061	0.925857	0.992806	1	0.979094	1	0.988166	1	0.89295	0.887472
781	1	0.816187	0.867305	0.715442	0.931264	1	0.959233	0.976471	0.994083	0.986532	1	0.895871	1	0.993827	0.807903	0.938202	1	1	0.973812	1	0.994624	0.770808	0.978495	0.971182	0.877061	0.925857	0.992806	1	0.979094	1	0.988166	1	0.89295	0.887472
782	1	0.816187	0.867305	0.715442	0.931264	1	0.959233	0.976471	0.994083	0.986532	1	0.895871	1	0.993827	0.807903	0.938202	1	1	0.973812	1	0.994624	0.770808	0.978495	0.971182	0.877061	0.925857	0.992806	1	0.979094	1	0.988166	1	0.89295	0.887472
783	1	0.816187	0.867305	0.715442	0.931264	1	0.959233	0.976471	0.994083	0.986532	1	0.895871	1	0.993827	0.807903	0.938202	1	1	0.973812	1	0.994624	0.770808	0.978495	0.971182	0.877061	0.925857	0.992806	1	0.979094	1	0.988166	1	0.89295	0.887472
784	1	0.816187	0.867305	0.715442	0.931264	1	0.959233	0.976471	0.994083	0.986532	1	0.895871	1	0.993827	0.807903	0.938202	1	1	0.973812	1	0.994624	0.770808	0.978495	0.971182	0.877061	0.925857	0.992806	1	0.979094	1	0.988166	1	0.89295	0.887471
785	1	0.816187	0.867305	0.715442	0.931264	1	0.959233	0.976471	0.994083	0.986532	1	0.895871	1	0.993827	0.807903	0.938202	1	1	0.973812	1	0.994624	0.770808	0.978495	0.971182	0.877061	0.925857	0.992806	1	0.979094	1	0.988166	1	0.89295	0.887471
786	1	0.816187	0.867305	0.715442	0.931264	1	0.959233	0.976471	0.994083	0.986532	1	0.895871	1	0.993827	0.807903	0.938202	1	1	0.973812	1	0.994624	0.770808	0.978495	0.971182	0.877061	0.925857	0.992806	1	0.979094	1	0.988166	1	0.89295	0.887471
787	1	0.816187	0.867305	0.715442	0.931264	1	0.959233	0.976471	0.994083	0.986532	1	0.895871	1	0.993827	0.807903	0.938202	1	1	0.973812	1	0.994624	0.770808	0.978495	0.971182	0.877061	0.925857	0.992806	1	0.979094	1	0.988166	1	0.89295	0.887471
788	1	0.816187	0.867305	0.715442	0.931264	1	0.959233	0.976471	0.994083	0.986532	1	0.895871	1	0.993827	0.807903	0.938202	1	1	0.973812	1	0.994624	0.770808	0.978495	0.971182	0.877061	0.925857	0.992806	1	0.979094	1	0.988166	1	0.89295	0.887471
789	1	0.816187	0.867305	0.715442	0.931264	1	0.959233	0.976471	0.994083	0.986532	1	0.895871	1	0.993827	0.807903	0.938202	1	1	0.973812	1	0.994624	0.770808	0.978495	0.971182	0.877061	0.925857	0.992806	1	0.979094	1	0.988166	1	0.89295	0.887471
790	1	0.816187	0.867305	0.715442	0.931264	1	0.959233	0.976471	0.994083	0.986532	1	0.895871	1	0.993827	0.807903	0.938202	1	1	0.973812	1	0.994624	0.770808	0.978495	0.971182	0.877061	0.925857	0.992806	1	0.979094	1	0.988166	1	0.89295	0.887471
791	1	0.816187	0.867305	0.715442	0.931264	1	0.959233	0.976471	0.994083	0.986532	1	0.895871	1	0.993827	0.807903	0.938202	1	1	0.973812	1	0.994624	0.770808	0.978495	0.971182	0.877061	0.925857	0.992806	1	0.979094	1	0.988166	1	0.89295	0.887471
792	1	0.816187	0.867305	0.715442	0.931264	1	0.959233	0.976471	0.994083	0.986532	1	0.895871	1	0.993827	0.807903	0.938202	1	1	0.973812	1	0.994624	0.770808	0.978495	0.971182	0.877061	0.925857	0.992806	1	0.979094	1	0.988166	1	0.89295	0.887471
793	1	0.816187	0.867305	0.715442	0.931264	1	0.959233	0.976471	0.994083	0.986532	1	0.895871	1	0.993827	0.807903	0.938202	1	1	0.973812	1	0.994624	0.770808	0.978495	0.971182	0.877061	0.925857	0.992806	1	0.979094	1	0.988166	1	0.89295	0.887471
794	1	0.816187	0.867305	0.715442	0.931264	1	0.959233	0.976471	0.994083	0.986532	1	0.895871	1	0.993827	0.807903	0.938202	1	1	0.973812	1	0.994624	0.770808	0.978495	0.971182	0.877061	0.925857	0.992806	1	0.979094	1	0.988166	1	0.89295	0.887471
795	1	0.816187	0.867305	0.715442	0.931264	1	0.959233	0.976471	0.994083	0.986532	1	0.895871	1	0.993827	0.807903	0.938202	1	1	0.973812	1	0.994624	0.772014	0.978495	0.971182	0.877061	0.925857	0.992806	1	0.979094	1	0.988166	1	0.893024	0.887548
796	1	0.816187	0.867305	0.715442	0.931264	1	0.959233	0.976471	0.994083	0.986532	1	0.895871	1	0.993827	0.807903	0.938202	1	1	0.973812	1	0.994624	0.772014	0.978495	0.971182	0.877061	0.925857	0.992806	1	0.979094	1	0.988166	1	0.893024	0.887548
797	1	0.816187	0.867305	0.715442	0.931264	1	0.959233	0.976471	0.994083	0.986532	1	0.895871	1	0.993827	0.807903	0.938202	1	1	0.973812	1	0.994624	0.772014	0.978495	0.971182	0.877061	0.925857	0.992806	1	0.979094	1	0.988166	1	0.893024	0.887548
798	1	0.816187	0.867305	0.715442	0.931264	1	0.959233	0.976471	0.994083	0.986532	1	0.895871	1	0.993827	0.807903	0.938202	1	1	0.973812	1	0.994624	0.772014	0.978495	0.971182	0.877061	0.925857	0.992806	1	0.979094	1	0.988166	1	0.893024	0.887548
799	1	0.816187	0.867305	0.715442	0.931264	1	0.959233	0.976471	0.994083	0.986532	1	0.895871	1	0.993827	0.807903	0.938202	1	1	0.973812	1	0.994624	0.772014	0.978495	0.971182	0.877061	0.925857	0.992806	1	0.979094	1	0.988166	1	0.893024	0.887548
800	1	0.816187	0.867305	0.715442	0.931264	1	0.959233	0.976471	0.994083	0.986532	1	0.895871	1	0.993827	0.807903	0.938202	1	1	0.973812	1	0.994624	0.772014	0.978495	0.971182	0.877061	0.925857	0.992806	1	0.979094	1	0.988166	1	0.893024	0.887548
801	1	0.816187	0.867305	0.715442	0.931264	1	0.959233	0.976471	0.994083	0.986532	1	0.895871	1	0.993827	0.807903	0.938202	1	1	0.973812	1	0.994624	0.772014	0.978495	0.971182	0.877061	0.925857	0.992806	1	0.979094	1	0.988166	1	0.893024	0.887548
802	1	0.816187	0.867305	0.715442	0.931264	1	0.959233	0.976471	0.994083	0.986532	1	0.895871	1	0.993827	0.807903	0.938202	1	1	0.973812	1	0.994624	0.772014	0.978495	0.971182	0.877061	0.925857	0.992806	1	0.979094	1	0.988166	1	0.893024	0.887548
803	1	0.816187	0.867305	0.715442	0.931264	1	0.959233	0.976471	0.994083	0.986532	1	0.895871	1	0.993827	0.807903	0.938202	1	1	0.973812	1	0.994624	0.772014	0.978495	0.971182	0.877061	0.925857	0.992806	1	0.979094	1	0.988166	1	0.893024	0.887548
804	1	0.816187	0.867305	0.715442	0.931264	1	0.959233	0.976471	0.994083	0.986532	1	0.895871	1	0.993827	0.807903	0.938202	1	1	0.973812	1	0.994624	0.772014	0.978495	0.971182	0.877061	0.925857	0.992806	1	0.979094	1	0.988166	1	0.893024	0.887548
805	1	0.816187	0.867305	0.715442	0.931264	1	0.959233	0.976471	0.994083	0.986532	1	0.895871	1	0.993827	0.807903	0.938202	1	1	0.973812	1	0.994624	0.772014	0.978495	0.971182	0.877061	0.925857	0.992806	1	0.979094	1	0.988166	1	0.893024	0.887548
806	1	0.816187	0.867305	0.715442	0.931264	1	0.959233	0.976471	0.994083	0.986532	1	0.895871	1	0.993827	0.807903	0.938202	1	1	0.973812	1	0.994624	0.772014	0.978495	0.971182	0.877061	0.925857	0.992806	1	0.979094	1	0.988166	1	0.893024	0.887548
807	1	0.816187	0.867305	0.715442	0.931264	1	0.959233	0.976471	0.994083	0.986532	1	0.895871	1	0.993827	0.807903	0.938202	1	1	0.973812	1	0.994624	0.772014	0.978495	0.971182	0.877061	0.925857	0.992806	1	0.979094	1	0.988166	1	0.893024	0.887548
808	1	0.816187	0.867305	0.715442	0.931264	1	0.959233	0.976471	0.994083	0.986532	1	0.895871	1	0.993827	0.807903	0.938202	1	1	0.973812	1	0.994624	0.772014	0.978495	0.971182	0.877061	0.925857	0.992806	1	0.979094	1	0.988166	1	0.893024	0.887548
809	1	0.816187	0.867305	0.715442	0.931264	1	0.959233	0.976471	0.994083	0.986532	1	0.895871	1	0.993827	0.807903	0.938202	1	1	0.973812	1	0.994624	0.772014	0.978495	0.971182	0.877061	0.925857	0.992806	1	0.979094	1	0.988166	1	0.893024	0.887548
810	1	0.816187	0.867305	0.715442	0.931264	1	0.959233	0.976471	0.994083	0.986532	1	0.895871	1	0.993827	0.807903	0.938202	1	1	0.973812	1	0.994624	0.772014	0.978495	0.971182	0.877061	0.925857	0.992806	1	0.979094	1	0.988166	1	0.893024	0.887548
811	1	0.816187	0.867305	0.715442	0.931264	1	0.959233	0.976471	0.994083	0.986532	1	0.895871	1	0.993827	0.807903	0.938202	1	1	0.973812	1	0.994624	0.772014	0.978495	0.971182	0.877061	0.925857	0.992806	1	0.979094	1	0.988166	1	0.893024	0.887548
812	1	0.816187	0.867305	0.715442	0.931264	1	0.959233	0.976471	0.994083	0.986532	1	0.895871	1	0.993827	0.807903	0.938202	1	1	0.973812	1	0.994624	0.772014	0.978495	0.971182	0.877061	0.925857	0.992806	1	0.979094	1	0.988166	1	0.893024	0.887547
813	1	0.816187	0.867305	0.715442	0.931264	1	0.959233	0.976471	0.994083	0.986532	1	0.895871	1	0.993827	0.807903	0.938202	1	1	0.973812	1	0.994624	0.772014	0.978495	0.971182	0.877061	0.925857	0.992806	1	0.979094	1	0.988166	1	0.893024	0.887547
814	1	0.816187	0.867305	0.715442	0.931264	1	0.959233	0.976471	0.994083	0.986532	1	0.895871	1	0.993827	0.807903	0.938202	1	1	0.973812	1	0.994624	0.772014	0.978495	0.971182	0.877061	0.925857	0.992806	1	0.979094	1	0.988166	1	0.893024	0.887547
815	1	0.816187	0.867305	0.715442	0.931264	1	0.959233	0.976471	0.994083	0.986532	1	0.895871	1	0.993827	0.807903	0.938202	1	1	0.973812	1	0.994624	0.772014	0.978495	0.971182	0.877061	0.925857	0.992806	1	0.979094	1	0.988166	1	0.893024	0.887547
816	1	0.816187	0.867305	0.715442	0.931264	1	0.959233	0.976471	0.994083	0.986532	1	0.895871	1	0.993827	0.807903	0.938202	1	1	0.973812	1	0.994624	0.772014	0.978495	0.971182	0.877061	0.925857	0.992806	1	0.979094	1	0.988166	1	0.893024	0.887547
817	1	0.816187	0.867305	0.715442	0.931264	1	0.959233	0.976471	0.994083	0.986532	1	0.895871	1	0.993827	0.807903	0.938202	1	1	0.973812	1	0.994624	0.772014	0.978495	0.971182	0.877061	0.925857	0.992806	1	0.979094	1	0.988166	1	0.893024	0.887547
818	1	0.816187	0.867305	0.715442	0.931264	1	0.959233	0.976471	0.994083	0.986532	1	0.895871	1	0.993827	0.807903	0.938202	1	1	0.973812	1	0.994624	0.772014	0.978495	0.971182	0.877061	0.925857	0.992806	1	0.979094	1	0.988166	1	0.893024	0.887546
819	1	0.816187	0.867305	0.715442	0.931264	1	0.959233	0.976471	0.994083	0.986532	1	0.895871	1	0.993827	0.807903	0.938202	1	1	0.973812	1	0.994624	0.772014	0.978495	0.971182	0.877061	0.925857	0.992806	1	0.979094	1	0.988166	1	0.893024	0.887546
820	1	0.816187	0.867305	0.715442	0.931264	1	0.959233	0.976471	0.994083	0.986532	1	0.895871	1	0.993827	0.807903	0.938202	1	1	0.973812	1	0.994624	0.772014	0.978495	0.971182	0.877061	0.925857	0.992806	1	0.979094	1	0.988166	1	0.893024	0.887546
821	1	0.816187	0.867305	0.715442	0.931264	1	0.959233	0.976471	0.994083	0.986532	1	0.895871	1	0.993827	0.807903	0.938202	1	1	0.973812	1	0.994624	0.772014	0.978495	0.971182	0.877061	0.925857	0.992806	1	0.979094	1	0.988166	1	0.893024	0.887546
822	1	0.816187	0.867305	0.715442	0.931264	1	0.959233	0.976471	0.994083	0.986532	1	0.895871	1	0.993827	0.807903	0.938202	1	1	0.973812	1	0.994624	0.772014	0.978495	0.971182	0.877061	0.925857	0.992806	1	0.979094	1	0.988166	1	0.893024	0.887547
823	1	0.816187	0.867305	0.715442	0.931264	1	0.959233	0.976471	0.994083	0.986532	1	0.895871	1	0.993827	0.807903	0.938202	1	1	0.973812	1	0.994624	0.772014	0.978495	0.971182	0.877061	0.925857	0.992806	1	0.979094	1	0.988166	1	0.893024	0.887547
824	1	0.816187	0.867305	0.715442	0.931264	1	0.959233	0.976471	0.994083	0.986532	1	0.895871	1	0.993827	0.807903	0.938202	1	1	0.973812	1	0.994624	0.772014	0.978495	0.971182	0.877061	0.925857	0.992806	1	0.979094	1	0.988166	1	0.893024	0.887547
825	1	0.816187	0.867305	0.715442	0.931264	1	0.959233	0.976471	0.994083	0.986532	1	0.895871	1	0.993827	0.807903	0.938202	1	1	0.973812	1	0.994624	0.772014	0.978495	0.971182	0.877061	0.925857	0.992806	1	0.979094	1	0.988166	1	0.893024	0.887547
826	1	0.816187	0.867305	0.715442	0.931264	1	0.959233	0.976471	0.994083	0.986532	1	0.895871	1	0.993827	0.806806	0.938202	1	1	0.973812	1	0.994624	0.772014	0.978495	0.971182	0.877061	0.925857	0.992806	1	0.979094	1	0.988166	1	0.89295	0.88747
827	1	0.816187	0.867305	0.715442	0.931264	1	0.959233	0.976471	0.994083	0.986532	1	0.895871	1	0.993827	0.806806	0.938202	1	1	0.973812	1	0.994624	0.772014	0.978495	0.971182	0.877061	0.925857	0.992806	1	0.979094	1	0.988166	1	0.89295	0.88747
828	1	0.816187	0.867305	0.715442	0.931264	1	0.959233	0.976471	0.994083	0.986532	1	0.895871	1	0.993827	0.806806	0.938202	1	1	0.973812	1	0.994624	0.772014	0.978495	0.971182	0.877061	0.925857	0.992806	1	0.979094	1	0.988166	1	0.89295	0.88747
829	1	0.816187	0.867305	0.715442	0.931264	1	0.959233	0.976471	0.994083	0.986532	1	0.895871	1	0.993827	0.806806	0.938202	1	1	0.973812	1	0.994624	0.772014	0.978495	0.971182	0.877061	0.925857	0.992806	1	0.979094	1	0.988166	1	0.89295	0.887469
830	1	0.816187	0.867305	0.715442	0.931264	1	0.959233	0.976471	0.994083	0.986532	1	0.895871	1	0.993827	0.806806	0.938202	1	1	0.973812	1	0.994624	0.772014	0.978495	0.971182	0.877061	0.925857	0.992806	1	0.979094	1	0.988166	1	0.89295	0.887469
831	1	0.816187	0.867305	0.715442	0.931264	1	0.959233	0.976471	0.994083	0.986532	1	0.895871	1	0.993827	0.806806	0.938202	1	1	0.973812	1	0.994624	0.772014	0.978495	0.971182	0.877061	0.925857	0.992806	1	0.979094	1	0.988166	1	0.89295	0.887469
832	1	0.816187	0.867305	0.715442	0.931264	1	0.959233	0.976471	0.994083	0.986532	1	0.895871	1	0.993827	0.806806	0.938202	1	1	0.973812	1	0.994624	0.772014	0.978495	0.971182	0.877061	0.925857	0.992806	1	0.979094	1	0.988166	1	0.89295	0.887469
833	1	0.816187	0.867305	0.715442	0.931264	1	0.959233	0.976471	0.994083	0.986532	1	0.895871	1	0.993827	0.806806	0.938202	1	1	0.973812	1	0.994624	0.772014	0.978495	0.971182	0.877061	0.925857	0.992806	1	0.979094	1	0.988166	1	0.89295	0.887469
834	1	0.816187	0.867305	0.715442	0.931264	1	0.959233	0.976471	0.994083	0.986532	1	0.895871	1	0.993827	0.806806	0.938202	1	1	0.973812	1	0.994624	0.772014	0.978495	0.971182	0.877061	0.925857	0.992806	1	0.979094	1	0.988166	1	0.89295	0.887469
835	1	0.816187	0.867305	0.715442	0.931264	1	0.959233	0.976471	0.994083	0.986532	1	0.895871	1	0.993827	0.806806	0.938202	1	1	0.973812	1	0.994624	0.772014	0.978495	0.971182	0.877061	0.925857	0.992806	1	0.979094	1	0.988166	1	0.89295	0.887469
836	1	0.816187	0.867305	0.715442	0.931264	1	0.959233	0.976471	0.994083	0.986532	1	0.895871	1	0.993827	0.806806	0.938202	1	1	0.973812	1	0.994624	0.772014	0.978495	0.971182	0.877061	0.925857	0.992806	1	0.979094	1	0.988166	1	0.89295	0.887469
837	1	0.816187	0.867305	0.715442	0.931264	1	0.959233	0.976471	0.994083	0.986532	1	0.895871	1	0.993827	0.806806	0.938202	1	1	0.973812	1	0.994624	0.772014	0.978495	0.971182	0.877061	0.925857	0.992806	1	0.979094	1	0.988166	1	0.89295	0.887469
838	1	0.816187	0.867305	0.715442	0.931264	1	0.959233	0.976471	0.994083	0.986532	1	0.895871	1	0.993827	0.806806	0.938202	1	1	0.973812	1	0.994624	0.772014	0.978495	0.971182	0.877061	0.925857	0.992806	1	0.979094	1	0.988166	1	0.89295	0.887469
839	1	0.816187	0.867305	0.715442	0.931264	1	0.959233	0.976471	0.994083	0.986532	1	0.895871	1	0.993827	0.806806	0.938202	1	1	0.973812	1	0.994624	0.772014	0.978495	0.971182	0.877061	0.925857	0.992806	1	0.979094	1	0.988166	1	0.89295	0.887469
840	1	0.816187	0.867305	0.715442	0.931264	1	0.959233	0.976471	0.994083	0.986532	1	0.895871	1	0.993827	0.806806	0.938202	1	1	0.973812	1	0.994624	0.772014	0.978495	0.971182	0.877061	0.925857	0.992806	1	0.979094	1	0.988166	1	0.89295	0.887469
841	1	0.816187	0.867305	0.716116	0.931264	1	0.959233	0.976471	0.994083	0.986532	1	0.895871	1	0.993827	0.806806	0.938202	1	1	0.973812	1	0.994624	0.772014	0.978495	0.971182	0.877061	0.925857	0.992806	1	0.979094	1	0.988166	1	0.893024	0.887545
842	1	0.816187	0.867305	0.716116	0.931264	1	0.959233	0.976471	0.994083	0.986532	1	0.895871	1	0.993827	0.806806	0.938202	1	1	0.973812	1	0.994624	0.772014	0.978495	0.971182	0.877061	0.925857	0.992806	1	0.979094	1	0.988166	1	0.893024	0.887545
843	1	0.816187	0.867305	0.716116	0.931264	1	0.959233	0.976471	0.994083	0.986532	1	0.895871	1	0.993827	0.806806	0.938202	1	1	0.973812	1	0.994624	0.772014	0.978495	0.971182	0.877061	0.925857	0.992806	1	0.979094	1	0.988166	1	0.893024	0.887545
844	1	0.816187	0.867305	0.716116	0.931264	1	0.959233	0.976471	0.994083	0.986532	1	0.895871	1	0.993827	0.806806	0.938202	1	1	0.972842	1	0.994624	0.772014	0.978495	0.971182	0.877061	0.925857	0.992806	1	0.979094	1	0.988166	1	0.89295	0.887466
845	1	0.816187	0.867305	0.716116	0.931264	1	0.959233	0.976471	0.994083	0.986532	1	0.895871	1	0.993827	0.806806	0.938202	1	1	0.972842	1	0.994624	0.772014	0.978495	0.971182	0.877061	0.925857	0.992806	1	0.979094	1	0.988166	1	0.89295	0.887466
846	1	0.816187	0.867305	0.716116	0.931264	1	0.959233	0.976471	0.994083	0.986532	1	0.895871	1	0.993827	0.806806	0.938202	1	1	0.972842	1	0.994624	0.772014	0.978495	0.971182	0.877061	0.925857	0.992806	1	0.979094	1	0.988166	1	0.89295	0.887466
847	1	0.816187	0.867305	0.716116	0.931264	1	0.959233	0.976471	0.994083	0.986532	1	0.895871	1	0.993827	0.806806	0.938202	1	1	0.972842	1	0.994624	0.772014	0.978495	0.971182	0.877061	0.925857	0.992806	1	0.979094	1	0.988166	1	0.89295	0.887466
848	1	0.816187	0.867305	0.716116	0.931264	1	0.959233	0.976471	0.994083	0.986532	1	0.895871	1	0.993827	0.806806	0.938202	1	1	0.972842	1	0.994624	0.772014	0.978495	0.971182	0.877061	0.925857	0.992806	1	0.979094	1	0.988166	1	0.89295	0.887466
849	1	0.816187	0.867305	0.716116	0.931264	1	0.959233	0.976471	0.994083	0.986532	1	0.895871	1	0.993827	0.806806	0.938202	1	1	0.972842	1	0.994624	0.772014	0.978495	0.971182	0.877061	0.925857	0.992806	1	0.979094	1	0.988166	1	0.89295	0.887466
850	1	0.816187	0.867305	0.716116	0.931264	1	0.959233	0.976471	0.994083	0.986532	1	0.895871	1	0.993827	0.806806	0.938202	1	1	0.972842	1	0.994624	0.772014	0.978495	0.971182	0.877061	0.925857	0.992806	1	0.979094	1	0.988166	1	0.89295	0.887466
851	1	0.816187	0.867305	0.716116	0.931264	1	0.959233	0.976471	0.994083	0.986532	1	0.895871	1	0.993827	0.806806	0.938202	1	1	0.972842	1	0.994624	0.772014	0.978495	0.9683	0.877061	0.925857	0.992806	1	0.979094	1	0.988166	1	0.892876	0.887387
852	1	0.816187	0.867305	0.716116	0.931264	1	0.959233	0.976471	0.994083	0.986532	1	0.895871	1	0.993827	0.806806	0.938202	1	1	0.972842	1	0.994624	0.772014	0.978495	0.9683	0.877061	0.925857	0.992806	1	0.979094	1	0.988166	1	0.892876	0.887387
853	1	0.816187	0.867305	0.716116	0.931264	1	0.959233	0.976471	0.994083	0.986532	1	0.895871	1	0.993827	0.806806	0.938202	1	1	0.972842	1	0.994624	0.772014	0.978495	0.9683	0.877061	0.925857	0.992806	1	0.979094	1	0.988166	1	0.892876	0.887387
854	1	0.816187	0.867305	0.716116	0.931264	1	0.959233	0.976471	0.994083	0.986532	1	0.895871	1	0.993827	0.806806	0.938202	1	1	0.972842	1	0.994624	0.772014	0.978495	0.9683	0.877061	0.925857	0.992806	1	0.979094	1	0.988166	1	0.892876	0.887387
855	1	0.816187	0.867305	0.716116	0.931264	1	0.959233	0.976471	0.994083	0.986532	1	0.895871	1	0.993827	0.806806	0.938202	1	1	0.972842	1	0.994624	0.772014	0.978495	0.9683	0.877061	0.925857	0.992806	1	0.979094	1	0.988166	1	0.892876	0.887387
856	1	0.816187	0.867305	0.716116	0.931264	1	0.959233	0.976471	0.994083	0.986532	1	0.895871	1	0.993827	0.806806	0.938202	1	1	0.972842	1	0.994624	0.772014	0.978495	0.9683	0.877061	0.925857	0.992806	1	0.979094	1	0.988166	1	0.892876	0.887387
857	1	0.816187	0.867305	0.716116	0.931264	1	0.959233	0.976471	0.994083	0.986532	1	0.895871	1	0.993827	0.806806	0.938202	1	1	0.972842	1	0.994624	0.772014	0.978495	0.9683	0.877061	0.925857	0.992806	1	0.979094	1	0.988166	1	0.892876	0.887387
858	1	0.816187	0.867305	0.716116	0.931264	1	0.959233	0.976471	0.994083	0.986532	1	0.895871	1	0.993827	0.806806	0.938202	1	1	0.972842	1	0.994624	0.772014	0.978495	0.9683	0.877061	0.925857	0.992806	1	0.979094	1	0.988166	1	0.892876	0.887387
859	1	0.816187	0.867305	0.716116	0.931264	1	0.959233	0.976471	0.994083	0.986532	1	0.895871	1	0.993827	0.806806	0.938202	1	1	0.972842	1	0.994624	0.772014	0.978495	0.9683	0.877061	0.925857	0.992806	1	0.979094	1	0.988166	1	0.892876	0.887387
860	1	0.816187	0.867305	0.716116	0.931264	1	0.959233	0.976471	0.994083	0.986532	1	0.895871	1	0.993827	0.806806	0.938202	1	1	0.972842	1	0.994624	0.772014	0.978495	0.9683	0.877061	0.925857	0.992806	1	0.979094	1	0.988166	1	0.892876	0.887387
861	1	0.816187	0.867305	0.716116	0.931264	1	0.959233	0.976471	0.994083	0.986532	1	0.895871	1	0.993827	0.806806	0.938202	1	1	0.972842	1	0.994624	0.772014	0.978495	0.9683	0.877061	0.925857	0.992806	1	0.979094	1	0.988166	1	0.892876	0.887387
862	1	0.816187	0.867305	0.716116	0.931264	1	0.959233	0.976471	0.994083	0.986532	1	0.895871	1	0.993827	0.806806	0.938202	1	1	0.972842	1	0.994624	0.772014	0.978495	0.9683	0.877061	0.925857	0.992806	1	0.979094	1	0.988166	1	0.892876	0.887387
863	1	0.816187	0.867305	0.716116	0.931264	1	0.959233	0.976471	0.994083	0.986532	1	0.895871	1	0.993827	0.806806	0.938202	1	1	0.972842	1	0.994624	0.772014	0.978495	0.9683	0.877061	0.925857	0.992806	1	0.979094	1	0.988166	1	0.892876	0.887387
864	1	0.816187	0.867305	0.716116	0.931264	1	0.959233	0.976471	0.994083	0.986532	1	0.895871	1	0.993827	0.806806	0.938202	1	1	0.972842	1	0.994624	0.772014	0.978495	0.9683	0.877061	0.925857	0.992806	1	0.979094	1	0.988166	1	0.892876	0.887387
865	1	0.816187	0.867305	0.716116	0.931264	1	0.959233	0.976471	0.994083	0.986532	1	0.895871	1	0.993827	0.806806	0.938202	1	1	0.972842	1	0.994624	0.772014	0.978495	0.9683	0.877061	0.925857	0.992806	1	0.979094	1	0.988166	1	0.892876	0.887387
866	1	0.816187	0.867305	0.716116	0.931264	1	0.959233	0.976471	0.994083	0.986532	1	0.895871	1	0.993827	0.806806	0.938202	1	1	0.972842	1	0.994624	0.772014	0.978495	0.9683	0.877061	0.925857	0.992806	1	0.979094	1	0.988166	1	0.892876	0.887387
867	1	0.816187	0.867305	0.716116	0.931264	1	0.959233	0.976471	0.994083	0.986532	1	0.895871	1	0.993827	0.806806	0.938202	1	1	0.972842	1	0.994624	0.772014	0.978495	0.9683	0.877061	0.925857	0.992806	1	0.979094	1	0.988166	1	0.892876	0.887387
868	1	0.816187	0.867305	0.716116	0.931264	1	0.959233	0.976471	0.994083	0.986532	1	0.895871	1	0.993827	0.806806	0.938202	1	1	0.972842	1	0.994624	0.772014	0.978495	0.9683	0.877061	0.925857	0.992806	1	0.979094	1	0.988166	1	0.892876	0.887387
869	1	0.816187	0.867305	0.716116	0.931264	1	0.959233	0.976471	0.994083	0.986532	1	0.895871	1	0.993827	0.806806	0.938202	1	1	0.972842	1	0.994624	0.772014	0.978495	0.9683	0.877061	0.925857	0.992806	1	0.979094	1	0.988166	1	0.892876	0.887387
870	1	0.816187	0.867305	0.716116	0.931264	1	0.959233	0.976471	0.994083	0.986532	1	0.895871	1	0.993827	0.806806	0.938202	1	1	0.972842	1	0.994624	0.772014	0.978495	0.9683	0.877061	0.925857	0.992806	1	0.979094	1	0.988166	1	0.892876	0.887388
871	1	0.816187	0.867305	0.716116	0.931264	1	0.959233	0.976471	0.994083	0.986532	1	0.895871	1	0.993827	0.806806	0.938202	1	1	0.972842	1	0.994624	0.772014	0.978495	0.9683	0.877061	0.925857	0.992806	1	0.979094	1	0.988166	1	0.892876	0.887388
872	1	0.816187	0.867305	0.716116	0.931264	1	0.959233	0.976471	0.994083	0.986532	1	0.895871	1	0.993827	0.806806	0.938202	1	1	0.972842	1	0.994624	0.772014	0.978495	0.9683	0.877061	0.925857	0.992806	1	0.979094	1	0.988166	1	0.892876	0.887388
873	1	0.816187	0.867305	0.716116	0.931264	1	0.959233	0.976471	0.994083	0.986532	1	0.895871	1	0.993827	0.806806	0.938202	1	1	0.972842	1	0.994624	0.772014	0.978495	0.9683	0.877061	0.925857	0.992806	1	0.979094	1	0.988166	1	0.892876	0.887388
874	1	0.816187	0.867305	0.716116	0.931264	1	0.959233	0.976471	0.994083	0.986532	1	0.895871	1	0.993827	0.806806	0.938202	1	1	0.972842	1	0.994624	0.772014	0.978495	0.9683	0.877061	0.925857	0.992806	1	0.979094	1	0.988166	1	0.892876	0.887388
875	1	0.816187	0.867305	0.716116	0.931264	1	0.959233	0.976471	0.994083	0.986532	1	0.895871	1	0.993827	0.806806	0.938202	1	1	0.972842	1	0.994624	0.772014	0.978495	0.9683	0.877061	0.925857	0.992806	1	0.979094	1	0.988166	1	0.892876	0.887388
876	1	0.816187	0.867305	0.716116	0.931264	1	0.959233	0.976471	0.994083	0.986532	1	0.895871	1	0.993827	0.806806	0.938202	1	1	0.972842	1	0.994624	0.772014	0.978495	0.9683	0.877061	0.925857	0.992806	1	0.979094	1	0.988166	1	0.892876	0.887388
877	1	0.816187	0.867305	0.716116	0.931264	1	0.959233	0.976471	0.994083	0.986532	1	0.895871	1	0.993827	0.806806	0.938202	1	1	0.972842	1	0.994624	0.772014	0.978495	0.9683	0.877061	0.925857	0.992806	1	0.979094	1	0.988166	1	0.892876	0.887388
878	1	0.814815	0.867305	0.716116	0.931264	1	0.959233	0.976471	0.994083	0.986532	1	0.895871	1	0.993827	0.806806	0.938202	1	1	0.972842	1	0.994624	0.772014	0.978495	0.9683	0.877061	0.925857	0.992806	1	0.979094	1	0.988166	1	0.892802	0.88731
879	1	0.814815	0.867305	0.716116	0.931264	1	0.959233	0.976471	0.994083	0.986532	1	0.895871	1	0.993827	0.806806	0.938202	1	1	0.972842	1	0.994624	0.772014	0.978495	0.9683	0.877061	0.925857	0.992806	1	0.979094	1	0.988166	1	0.892802	0.88731
880	1	0.814815	0.867305	0.716116	0.931264	1	0.959233	0.976471	0.994083	0.986532	1	0.895871	1	0.993827	0.806806	0.938202	1	1	0.972842	1	0.994624	0.772014	0.978495	0.9683	0.877061	0.925857	0.992806	1	0.979094	1	0.988166	1	0.892802	0.88731
881	1	0.814815	0.867305	0.716116	0.931264	1	0.959233	0.976471	0.994083	0.986532	1	0.895871	1	0.993827	0.806806	0.938202	1	1	0.972842	1	0.994624	0.772014	0.978495	0.9683	0.877061	0.925857	0.992806	1	0.979094	1	0.988166	1	0.892802	0.88731
882	1	0.814815	0.867305	0.716116	0.931264	1	0.959233	0.976471	0.994083	0.986532	1	0.895871	1	0.993827	0.806806	0.938202	1	1	0.972842	1	0.994624	0.770808	0.978495	0.9683	0.877061	0.925857	0.992806	1	0.979094	1	0.988166	1	0.892728	0.887233
883	1	0.814815	0.867305	0.716116	0.931264	1	0.959233	0.976471	0.994083	0.986532	1	0.895871	1	0.993827	0.806806	0.938202	1	1	0.972842	1	0.994624	0.770808	0.978495	0.9683	0.877061	0.925857	0.992806	1	0.979094	1	0.988166	1	0.892728	0.887233
884	1	0.814815	0.867305	0.716116	0.931264	1	0.959233	0.976471	0.994083	0.986532	1	0.895871	1	0.993827	0.806806	0.938202	1	1	0.972842	1	0.994624	0.770808	0.978495	0.9683	0.877061	0.925857	0.992806	1	0.979094	1	0.988166	1	0.892728	0.887233
885	1	0.814815	0.867305	0.716116	0.931264	1	0.959233	0.976471	0.994083	0.986532	1	0.895871	1	0.993827	0.806806	0.938202	1	1	0.972842	1	0.994624	0.770808	0.978495	0.9683	0.877061	0.925857	0.992806	1	0.979094	1	0.988166	1	0.892728	0.887233
886	1	0.814815	0.867305	0.716116	0.931264	1	0.959233	0.976471	0.994083	0.986532	1	0.895871	1	0.993827	0.806806	0.938202	1	1	0.971872	1	0.994624	0.770808	0.978495	0.9683	0.877061	0.925857	0.992806	1	0.979094	1	0.988166	1	0.892654	0.887154
887	1	0.814815	0.867305	0.716116	0.931264	1	0.959233	0.976471	0.994083	0.986532	1	0.895871	1	0.993827	0.806806	0.938202	1	1	0.971872	1	0.994624	0.770808	0.978495	0.9683	0.877061	0.925857	0.992806	1	0.979094	1	0.988166	1	0.892654	0.887154
888	1	0.814815	0.867305	0.716116	0.931264	1	0.959233	0.976471	0.994083	0.986532	1	0.895871	1	0.993827	0.806806	0.938202	1	1	0.971872	1	0.994624	0.770808	0.978495	0.9683	0.877061	0.925857	0.992806	1	0.979094	1	0.988166	1	0.892654	0.887154
889	1	0.814815	0.867305	0.716116	0.931264	1	0.959233	0.976471	0.994083	0.986532	1	0.895871	1	0.993827	0.806806	0.938202	1	1	0.971872	1	0.994624	0.770808	0.978495	0.9683	0.877061	0.925857	0.992806	1	0.979094	1	0.988166	1	0.892654	0.887154
890	1	0.814815	0.867305	0.716116	0.931264	1	0.959233	0.976471	0.994083	0.986532	1	0.895871	1	0.993827	0.806806	0.938202	1	1	0.971872	1	0.994624	0.770808	0.978495	0.9683	0.877061	0.925857	0.992806	1	0.979094	1	0.988166	1	0.892654	0.887154
891	1	0.813443	0.867305	0.716116	0.931264	1	0.959233	0.976471	0.994083	0.986532	1	0.895871	1	0.993827	0.807903	0.938202	1	1	0.971872	1	0.994624	0.772014	0.978495	0.9683	0.877061	0.925857	0.992806	1	0.979094	1	0.988166	1	0.892728	0.887232
892	1	0.813443	0.867305	0.716116	0.931264	1	0.959233	0.976471	0.994083	0.986532	1	0.895871	1	0.993827	0.807903	0.938202	1	1	0.971872	1	0.994624	0.772014	0.978495	0.9683	0.877061	0.925857	0.992806	1	0.979094	1	0.988166	1	0.892728	0.887232
893	1	0.813443	0.867305	0.716116	0.931264	1	0.959233	0.976471	0.994083	0.986532	1	0.895871	1	0.993827	0.807903	0.938202	1	1	0.971872	1	0.994624	0.772014	0.978495	0.9683	0.877061	0.925857	0.992806	1	0.979094	1	0.988166	1	0.892728	0.887232
894	1	0.813443	0.867305	0.716116	0.931264	1	0.959233	0.976471	0.994083	0.986532	1	0.895871	1	0.993827	0.807903	0.938202	1	1	0.971872	1	0.994624	0.772014	0.978495	0.9683	0.877061	0.925857	0.992806	1	0.979094	1	0.988166	1	0.892728	0.887232
895	1	0.813443	0.867305	0.716116	0.931264	1	0.959233	0.976471	0.994083	0.986532	1	0.895871	1	0.993827	0.807903	0.938202	1	1	0.971872	1	0.994624	0.772014	0.978495	0.9683	0.877061	0.925857	0.992806	1	0.979094	1	0.988166	1	0.892728	0.887232
896	1	0.813443	0.867305	0.716116	0.931264	1	0.959233	0.976471	0.994083	0.986532	1	0.895871	1	0.993827	0.807903	0.938202	1	1	0.971872	1	0.994624	0.772014	0.978495	0.9683	0.877061	0.925857	0.992806	1	0.979094	1	0.988166	1	0.892728	0.887232
897	1	0.813443	0.867305	0.716116	0.931264	1	0.959233	0.976471	0.994083	0.986532	1	0.895871	1	0.993827	0.807903	0.938202	1	1	0.971872	1	0.994624	0.772014	0.978495	0.9683	0.877061	0.925857	0.992806	1	0.979094	1	0.988166	1	0.892728	0.887232
898	1	0.813443	0.867305	0.716116	0.931264	1	0.959233	0.976471	0.994083	0.986532	1	0.895871	1	0.993827	0.807903	0.938202	1	1	0.971872	1	0.994624	0.772014	0.978495	0.9683	0.877061	0.925857	0.992806	1	0.979094	1	0.988166	1	0.892728	0.887232
899	1	0.813443	0.867305	0.716116	0.931264	1	0.959233	0.976471	0.994083	0.986532	1	0.895871	1	0.993827	0.807903	0.938202	1	1	0.971872	1	0.994624	0.772014	0.978495	0.9683	0.877061	0.925857	0.992806	1	0.979094	1	0.988166	1	0.892728	0.887232
900	1	0.813443	0.867305	0.716116	0.931264	1	0.959233	0.976471	0.994083	0.986532	1	0.895871	1	0.993827	0.807903	0.938202	1	1	0.971872	1	0.994624	0.772014	0.978495	0.9683	0.877061	0.925857	0.992806	1	0.979094	1	0.988166	1	0.892728	0.887232
901	1	0.813443	0.867305	0.716116	0.931264	1	0.959233	0.976471	0.994083	0.986532	1	0.895871	1	0.993827	0.807903	0.938202	1	1	0.971872	1	0.994624	0.772014	0.978495	0.9683	0.877061	0.925857	0.992806	1	0.979094	1	0.988166	1	0.892728	0.887232
902	1	0.813443	0.867305	0.716116	0.931264	1	0.959233	0.976471	0.994083	0.986532	1	0.895871	1	0.993827	0.807903	0.938202	1	1	0.971872	1	0.994624	0.772014	0.978495	0.9683	0.877061	0.925857	0.992806	1	0.979094	1	0.988166	1	0.892728	0.887232
903	1	0.813443	0.867305	0.716116	0.931264	1	0.959233	0.976471	0.994083	0.986532	1	0.895871	1	0.993827	0.807903	0.938202	1	1	0.971872	1	0.994624	0.772014	0.978495	0.9683	0.877061	0.925857	0.992806	1	0.979094	1	0.988166	1	0.892728	0.887232
904	1	0.813443	0.867305	0.716116	0.931264	1	0.959233	0.976471	0.994083	0.986532	1	0.895871	1	0.993827	0.807903	0.938202	1	1	0.971872	1	0.994624	0.772014	0.978495	0.9683	0.877061	0.925857	0.992806	1	0.979094	1	0.988166	1	0.892728	0.887232
905	1	0.813443	0.867305	0.716116	0.931264	1	0.959233	0.976471	0.994083	0.986532	1	0.895871	1	0.993827	0.807903	0.938202	1	1	0.971872	1	0.994624	0.772014	0.978495	0.971182	0.877061	0.925857	0.992806	1	0.979094	1	0.988166	1	0.892802	0.887311
906	1	0.813443	0.867305	0.716116	0.931264	1	0.959233	0.976471	0.994083	0.986532	1	0.895871	1	0.993827	0.807903	0.938202	1	1	0.971872	1	0.994624	0.772014	0.978495	0.971182	0.877061	0.925857	0.992806	1	0.979094	1	0.988166	1	0.892802	0.887311
907	1	0.813443	0.867305	0.716116	0.931264	1	0.959233	0.976471	0.994083	0.986532	1	0.895871	1	0.993827	0.807903	0.938202	1	1	0.971872	1	0.994624	0.772014	0.978495	0.971182	0.877061	0.925857	0.992806	1	0.979094	1	0.988166	1	0.892802	0.887311
908	1	0.813443	0.867305	0.716116	0.931264	1	0.959233	0.976471	0.994083	0.986532	1	0.895871	1	0.993827	0.807903	0.938202	1	1	0.971872	1	0.994624	0.772014	0.978495	0.971182	0.875562	0.925857	0.992806	1	0.979094	1	0.988166	1	0.892728	0.887233
909	1	0.813443	0.867305	0.716116	0.931264	1	0.959233	0.976471	0.994083	0.986532	1	0.896768	1	0.993827	0.807903	0.938202	1	1	0.971872	1	0.994624	0.772014	0.978495	0.971182	0.875562	0.925857	0.992806	1	0.979094	1	0.988166	1	0.892802	0.887311
910	1	0.813443	0.867305	0.716116	0.931264	1	0.959233	0.976471	0.994083	0.986532	1	0.896768	1	0.993827	0.807903	0.938202	1	1	0.971872	1	0.994624	0.772014	0.978495	0.971182	0.875562	0.925857	0.992806	1	0.979094	1	0.988166	1	0.892802	0.887311
911	1	0.813443	0.867305	0.716116	0.931264	1	0.959233	0.976471	0.994083	0.986532	1	0.896768	1	0.993827	0.807903	0.938202	1	1	0.971872	1	0.994624	0.772014	0.978495	0.971182	0.875562	0.925857	0.992806	1	0.979094	1	0.988166	1	0.892802	0.887308
912	1	0.813443	0.867305	0.716116	0.931264	1	0.959233	0.976471	0.994083	0.986532	1	0.896768	1	0.993827	0.807903	0.938202	1	1	0.971872	1	0.994624	0.772014	0.978495	0.971182	0.875562	0.925857	0.992806	1	0.979094	1	0.988166	1	0.892802	0.887308
913	1	0.813443	0.867305	0.716116	0.931264	1	0.959233	0.976471	0.994083	0.986532	1	0.896768	1	0.993827	0.807903	0.938202	1	1	0.971872	1	0.994624	0.772014	0.978495	0.971182	0.875562	0.925857	0.992806	1	0.979094	1	0.988166	1	0.892802	0.887308
914	1	0.813443	0.867305	0.716116	0.931264	1	0.959233	0.976471	0.994083	0.986532	1	0.896768	1	0.993827	0.807903	0.938202	1	1	0.971872	1	0.994624	0.772014	0.978495	0.971182	0.875562	0.925857	0.992806	1	0.979094	1	0.988166	1	0.892802	0.887308
915	1	0.813443	0.867305	0.716116	0.931264	1	0.959233	0.976471	0.994083	0.986532	1	0.896768	1	0.993827	0.807903	0.938202	1	1	0.971872	1	0.994624	0.772014	0.978495	0.971182	0.875562	0.925857	0.992806	1	0.979094	1	0.988166	1	0.892802	0.887309
916	1	0.813443	0.867305	0.716116	0.931264	1	0.959233	0.976471	0.994083	0.986532	1	0.896768	1	0.993827	0.807903	0.938202	1	1	0.971872	1	0.994624	0.772014	0.978495	0.971182	0.875562	0.925857	0.992806	1	0.979094	1	0.988166	1	0.892802	0.887309
917	1	0.813443	0.867305	0.716116	0.931264	1	0.959233	0.976471	0.994083	0.986532	1	0.896768	1	0.993827	0.807903	0.938202	1	1	0.971872	1	0.994624	0.772014	0.978495	0.971182	0.875562	0.925857	0.992806	1	0.979094	1	0.988166	1	0.892802	0.887309
918	1	0.813443	0.867305	0.716116	0.931264	1	0.959233	0.976471	0.994083	0.986532	1	0.896768	1	0.993827	0.807903	0.938202	1	1	0.971872	1	0.994624	0.772014	0.978495	0.971182	0.875562	0.925857	0.992806	1	0.979094	1	0.988166	1	0.892802	0.887309
919	1	0.813443	0.867305	0.716116	0.931264	1	0.959233	0.976471	0.994083	0.986532	1	0.896768	1	0.993827	0.807903	0.938202	1	1	0.971872	1	0.994624	0.772014	0.978495	0.971182	0.875562	0.925857	0.992806	1	0.979094	1	0.988166	1	0.892802	0.887309
920	1	0.813443	0.867305	0.716116	0.931264	1	0.959233	0.976471	0.994083	0.986532	1	0.896768	1	0.993827	0.807903	0.938202	1	1	0.971872	1	0.994624	0.772014	0.978495	0.971182	0.875562	0.925857	0.992806	1	0.979094	1	0.988166	1	0.892802	0.887309
921	1	0.813443	0.867305	0.716116	0.931264	1	0.959233	0.976471	0.994083	0.986532	1	0.896768	1	0.993827	0.807903	0.938202	1	1	0.971872	1	0.994624	0.772014	0.978495	0.971182	0.875562	0.925857	0.992806	1	0.979094	1	0.988166	1	0.892802	0.887309
922	1	0.813443	0.867305	0.716116	0.931264	1	0.959233	0.976471	0.994083	0.986532	1	0.896768	1	0.993827	0.807903	0.938202	1	1	0.971872	1	0.994624	0.772014	0.978495	0.971182	0.875562	0.925857	0.992806	1	0.979094	1	0.988166	1	0.892802	0.887309
923	1	0.813443	0.867305	0.716116	0.931264	1	0.959233	0.976471	0.994083	0.986532	1	0.896768	1	0.993827	0.807903	0.938202	1	1	0.971872	1	0.994624	0.772014	0.978495	0.971182	0.875562	0.925857	0.992806	1	0.979094	1	0.988166	1	0.892802	0.887309
924	1	0.813443	0.867305	0.716116	0.931264	1	0.959233	0.976471	0.994083	0.986532	1	0.896768	1	0.993827	0.807903	0.938202	1	1	0.971872	1	0.994624	0.772014	0.978495	0.971182	0.875562	0.925857	0.992806	1	0.979094	1	0.988166	1	0.892802	0.887309
925	1	0.813443	0.867305	0.716116	0.931264	1	0.959233	0.976471	0.994083	0.986532	1	0.896768	1	0.993827	0.807903	0.938202	1	1	0.971872	1	0.994624	0.772014	0.978495	0.971182	0.875562	0.925857	0.992806	1	0.979094	1	0.988166	1	0.892802	0.887309
926	1	0.813443	0.867305	0.716116	0.931264	1	0.959233	0.976471	0.994083	0.986532	1	0.896768	1	0.993827	0.807903	0.938202	1	1	0.971872	1	0.994624	0.772014	0.978495	0.971182	0.875562	0.925857	0.992806	1	0.979094	1	0.988166	1	0.892802	0.887309
927	1	0.813443	0.867305	0.716116	0.931264	1	0.959233	0.976471	0.994083	0.986532	1	0.896768	1	0.993827	0.807903	0.938202	1	1	0.971872	1	0.994624	0.772014	0.978495	0.971182	0.875562	0.925857	0.992806	1	0.979094	1	0.988166	1	0.892802	0.887309
928	1	0.813443	0.867305	0.716116	0.931264	1	0.959233	0.976471	0.994083	0.986532	1	0.896768	1	0.993827	0.807903	0.938202	1	1	0.971872	1	0.994624	0.772014	0.978495	0.971182	0.875562	0.925857	0.992806	1	0.979094	1	0.988166	1	0.892802	0.887309
929	1	0.813443	0.867305	0.716116	0.931264	1	0.959233	0.976471	0.994083	0.986532	1	0.896768	1	0.993827	0.807903	0.938202	1	1	0.971872	1	0.994624	0.772014	0.978495	0.971182	0.875562	0.925857	0.992806	1	0.979094	1	0.988166	1	0.892802	0.887309
930	1	0.813443	0.867305	0.716116	0.931264	1	0.959233	0.976471	0.994083	0.986532	1	0.896768	1	0.993827	0.807903	0.938202	1	1	0.971872	1	0.994624	0.772014	0.978495	0.971182	0.875562	0.925857	0.992806	1	0.979094	1	0.988166	1	0.892802	0.887309
931	1	0.813443	0.867305	0.716116	0.931264	1	0.959233	0.976471	0.994083	0.986532	1	0.896768	1	0.993827	0.807903	0.938202	1	1	0.971872	1	0.994624	0.772014	0.978495	0.971182	0.875562	0.925857	0.992806	1	0.979094	1	0.988166	1	0.892802	0.887309
932	1	0.813443	0.867305	0.716116	0.931264	1	0.959233	0.976471	0.994083	0.986532	1	0.896768	1	0.993827	0.807903	0.938202	1	1	0.971872	1	0.994624	0.772014	0.978495	0.971182	0.875562	0.925857	0.992806	1	0.979094	1	0.988166	1	0.892802	0.887309
933	1	0.813443	0.867305	0.716116	0.931264	1	0.959233	0.976471	0.994083	0.986532	1	0.896768	1	0.993827	0.807903	0.938202	1	1	0.971872	1	0.994624	0.772014	0.978495	0.971182	0.875562	0.925857	0.992806	1	0.979094	1	0.988166	1	0.892802	0.887309
934	1	0.813443	0.867305	0.716116	0.931264	1	0.959233	0.976471	0.994083	0.986532	1	0.896768	1	0.993827	0.807903	0.938202	1	1	0.971872	1	0.994624	0.772014	0.978495	0.971182	0.875562	0.925857	0.992806	1	0.979094	1	0.988166	1	0.892802	0.887309
935	1	0.813443	0.867305	0.716116	0.931264	1	0.959233	0.976471	0.994083	0.986532	1	0.896768	1	0.993827	0.807903	0.938202	1	1	0.971872	1	0.994624	0.772014	0.978495	0.971182	0.875562	0.925857	0.992806	1	0.979094	1	0.988166	1	0.892802	0.887309
936	1	0.813443	0.867305	0.716116	0.931264	1	0.959233	0.976471	0.994083	0.986532	1	0.896768	1	0.993827	0.807903	0.938202	1	1	0.971872	1	0.994624	0.772014	0.978495	0.971182	0.875562	0.925857	0.992806	1	0.979094	1	0.988166	1	0.892802	0.887309
937	1	0.813443	0.867305	0.716116	0.931264	1	0.959233	0.976471	0.994083	0.986532	1	0.896768	1	0.993827	0.807903	0.938202	1	1	0.971872	1	0.994624	0.772014	0.978495	0.971182	0.875562	0.925857	0.992806	1	0.979094	1	0.988166	1	0.892802	0.887309
938	1	0.813443	0.867305	0.716116	0.931264	1	0.959233	0.976471	0.994083	0.986532	1	0.896768	1	0.993827	0.807903	0.938202	1	1	0.971872	1	0.994624	0.772014	0.978495	0.971182	0.875562	0.925857	0.992806	1	0.979094	1	0.988166	1	0.892802	0.887309
939	1	0.813443	0.867305	0.716116	0.931264	1	0.959233	0.976471	0.994083	0.986532	1	0.896768	1	0.993827	0.807903	0.938202	1	1	0.971872	1	0.994624	0.772014	0.978495	0.971182	0.875562	0.925857	0.992806	1	0.979094	1	0.988166	1	0.892802	0.887309
940	1	0.813443	0.867305	0.716116	0.931264	1	0.959233	0.976471	0.994083	0.986532	1	0.896768	1	0.993827	0.807903	0.938202	1	1	0.970902	1	0.994624	0.772014	0.978495	0.971182	0.875562	0.925857	0.992806	1	0.979094	1	0.988166	1	0.892728	0.887232
941	1	0.813443	0.867305	0.716116	0.931264	1	0.959233	0.976471	0.994083	0.986532	1	0.896768	1	0.993827	0.807903	0.938202	1	1	0.970902	1	0.994624	0.772014	0.978495	0.971182	0.875562	0.925857	0.992806	1	0.979094	1	0.988166	1	0.892728	0.887232
942	1	0.813443	0.867305	0.716116	0.931264	1	0.959233	0.976471	0.994083	0.986532	1	0.896768	1	0.993827	0.807903	0.938202	1	1	0.970902	1	0.994624	0.772014	0.978495	0.971182	0.875562	0.925857	0.992806	1	0.979094	1	0.988166	1	0.892728	0.887232
943	1	0.813443	0.867305	0.716116	0.931264	1	0.959233	0.976471	0.994083	0.986532	1	0.896768	1	0.993827	0.807903	0.938202	1	1	0.970902	1	0.994624	0.772014	0.978495	0.971182	0.875562	0.925857	0.992806	1	0.979094	1	0.988166	1	0.892728	0.887232
944	1	0.813443	0.867305	0.716116	0.931264	1	0.959233	0.976471	0.994083	0.986532	1	0.896768	1	0.993827	0.807903	0.938202	1	1	0.969932	1	0.994624	0.772014	0.978495	0.971182	0.875562	0.925857	0.992806	1	0.979094	1	0.988166	1	0.892654	0.887154
945	1	0.813443	0.867305	0.716116	0.931264	1	0.959233	0.976471	0.994083	0.986532	1	0.896768	1	0.993827	0.807903	0.938202	1	1	0.969932	1	0.994624	0.772014	0.978495	0.971182	0.875562	0.925857	0.992806	1	0.979094	1	0.988166	1	0.892654	0.887154
946	1	0.813443	0.867305	0.716116	0.931264	1	0.959233	0.976471	0.994083	0.986532	1	0.896768	1	0.993827	0.807903	0.938202	1	1	0.969932	1	0.994624	0.772014	0.978495	0.971182	0.875562	0.925857	0.992806	1	0.979094	1	0.988166	1	0.892654	0.887154
947	1	0.813443	0.867305	0.716116	0.931264	1	0.959233	0.976471	0.994083	0.986532	1	0.896768	1	0.993827	0.807903	0.938202	1	1	0.969932	1	0.994624	0.772014	0.978495	0.971182	0.875562	0.925857	0.992806	1	0.979094	1	0.988166	1	0.892654	0.887154
948	1	0.813443	0.867305	0.716116	0.931264	1	0.959233	0.976471	0.994083	0.986532	1	0.896768	1	0.993827	0.807903	0.938202	1	1	0.969932	1	0.994624	0.772014	0.978495	0.971182	0.875562	0.925857	0.992806	1	0.979094	1	0.988166	1	0.892654	0.887154
949	1	0.813443	0.867305	0.716116	0.931264	1	0.959233	0.976471	0.994083	0.986532	1	0.896768	1	0.993827	0.807903	0.938202	1	1	0.969932	1	0.994624	0.772014	0.978495	0.971182	0.875562	0.925857	0.992806	1	0.979094	1	0.988166	1	0.892654	0.887154
950	1	0.813443	0.867305	0.716116	0.931264	1	0.959233	0.976471	0.994083	0.986532	1	0.896768	1	0.993827	0.807903	0.938202	1	1	0.969932	1	0.994624	0.772014	0.978495	0.971182	0.875562	0.925857	0.992806	1	0.979094	1	0.988166	1	0.892654	0.887154
951	1	0.813443	0.867305	0.716116	0.931264	1	0.959233	0.976471	0.994083	0.986532	1	0.896768	1	0.993827	0.807903	0.938202	1	1	0.969932	1	0.994624	0.772014	0.978495	0.971182	0.875562	0.925857	0.992806	1	0.979094	1	0.988166	1	0.892654	0.887154
952	1	0.813443	0.867305	0.716116	0.931264	1	0.959233	0.976471	0.994083	0.986532	1	0.896768	1	0.993827	0.807903	0.938202	1	1	0.969932	1	0.994624	0.772014	0.978495	0.971182	0.875562	0.925857	0.992806	1	0.979094	1	0.988166	1	0.892654	0.887154
953	1	0.813443	0.867305	0.716116	0.931264	1	0.959233	0.976471	0.994083	0.986532	1	0.896768	1	0.993827	0.807903	0.938202	1	1	0.969932	1	0.994624	0.772014	0.978495	0.971182	0.875562	0.925857	0.992806	1	0.979094	1	0.988166	1	0.892654	0.887154
954	1	0.813443	0.867305	0.716116	0.931264	1	0.959233	0.976471	0.994083	0.986532	1	0.896768	1	0.993827	0.807903	0.938202	1	1	0.969932	1	0.994624	0.772014	0.978495	0.971182	0.875562	0.925857	0.992806	1	0.979094	1	0.988166	1	0.892654	0.887154
955	1	0.813443	0.867305	0.716116	0.931264	1	0.959233	0.976471	0.994083	0.986532	1	0.896768	1	0.993827	0.807903	0.938202	1	1	0.969932	1	0.994624	0.772014	0.978495	0.971182	0.875562	0.925857	0.992806	1	0.979094	1	0.988166	1	0.892654	0.887154
956	1	0.813443	0.867305	0.716116	0.931264	1	0.959233	0.976471	0.994083	0.986532	1	0.896768	1	0.993827	0.807903	0.938202	1	1	0.969932	1	0.994624	0.772014	0.978495	0.971182	0.875562	0.925857	0.992806	1	0.979094	1	0.988166	1	0.892654	0.887154
957	1	0.813443	0.867305	0.716116	0.931264	1	0.959233	0.976471	0.994083	0.986532	1	0.896768	1	0.993827	0.807903	0.938202	1	1	0.969932	1	0.994624	0.772014	0.978495	0.971182	0.875562	0.925857	0.992806	1	0.979094	1	0.988166	1	0.892654	0.887154
958	1	0.813443	0.867305	0.716116	0.931264	1	0.959233	0.976471	0.994083	0.986532	1	0.896768	1	0.993827	0.807903	0.938202	1	1	0.969932	1	0.994624	0.772014	0.978495	0.971182	0.875562	0.925857	0.992806	1	0.979094	1	0.988166	1	0.892654	0.887154
959	1	0.813443	0.867305	0.716116	0.931264	1	0.959233	0.976471	0.994083	0.986532	1	0.896768	1	0.993827	0.807903	0.938202	1	1	0.969932	1	0.994624	0.772014	0.978495	0.971182	0.875562	0.925857	0.992806	1	0.979094	1	0.988166	1	0.892654	0.887154
960	1	0.813443	0.867305	0.716116	0.931264	1	0.959233	0.976471	0.994083	0.986532	1	0.896768	1	0.993827	0.807903	0.938202	1	1	0.969932	1	0.994624	0.772014	0.978495	0.971182	0.875562	0.925857	0.992806	1	0.979094	1	0.988166	1	0.892654	0.887154
961	1	0.813443	0.867305	0.716116	0.931264	1	0.959233	0.976471	0.994083	0.986532	1	0.896768	1	0.993827	0.807903	0.938202	1	1	0.969932	1	0.994624	0.772014	0.978495	0.971182	0.875562	0.925857	0.992806	1	0.979094	1	0.988166	1	0.892654	0.887154
962	1	0.813443	0.867305	0.716116	0.931264	1	0.959233	0.976471	0.994083	0.986532	1	0.896768	1	0.993827	0.807903	0.938202	1	1	0.969932	1	0.994624	0.772014	0.978495	0.971182	0.875562	0.925857	0.992806	1	0.979094	1	0.988166	1	0.892654	0.887154
963	1	0.813443	0.867305	0.716116	0.931264	1	0.959233	0.976471	0.994083	0.986532	1	0.896768	1	0.993827	0.807903	0.938202	1	1	0.969932	1	0.994624	0.772014	0.978495	0.971182	0.875562	0.925857	0.992806	1	0.979094	1	0.988166	1	0.892654	0.887154
964	1	0.813443	0.867305	0.716116	0.931264	1	0.959233	0.976471	0.994083	0.986532	1	0.896768	1	0.993827	0.807903	0.938202	1	1	0.969932	1	0.994624	0.772014	0.978495	0.971182	0.875562	0.925857	0.992806	1	0.979094	1	0.988166	1	0.892654	0.887154
965	1	0.813443	0.867305	0.716116	0.931264	1	0.959233	0.976471	0.994083	0.986532	1	0.896768	1	0.993827	0.807903	0.938202	1	1	0.969932	1	0.994624	0.772014	0.978495	0.971182	0.875562	0.925857	0.992806	1	0.979094	1	0.988166	1	0.892654	0.887154
966	1	0.813443	0.867305	0.716116	0.931264	1	0.959233	0.976471	0.994083	0.986532	1	0.896768	1	0.993827	0.807903	0.938202	1	1	0.969932	1	0.994624	0.772014	0.978495	0.971182	0.875562	0.925857	0.992806	1	0.979094	1	0.988166	1	0.892654	0.887154
967	1	0.813443	0.867305	0.716116	0.931264	1	0.959233	0.976471	0.994083	0.986532	1	0.896768	1	0.993827	0.807903	0.938202	1	1	0.969932	1	0.994624	0.772014	0.978495	0.971182	0.875562	0.925857	0.992806	1	0.979094	1	0.988166	1	0.892654	0.887154
968	1	0.813443	0.867305	0.716116	0.931264	1	0.959233	0.976471	0.994083	0.986532	1	0.896768	1	0.993827	0.807903	0.938202	1	1	0.969932	1	0.994624	0.772014	0.978495	0.971182	0.875562	0.925857	0.992806	1	0.979094	1	0.988166	1	0.892654	0.887154
969	1	0.813443	0.867305	0.716116	0.931264	1	0.959233	0.976471	0.994083	0.986532	1	0.896768	1	0.993827	0.807903	0.938202	1	1	0.969932	1	0.994624	0.772014	0.978495	0.971182	0.875562	0.925857	0.992806	1	0.979094	1	0.988166	1	0.892654	0.887154
970	1	0.813443	0.867305	0.716116	0.931264	1	0.959233	0.976471	0.994083	0.986532	1	0.896768	1	0.993827	0.807903	0.938202	1	1	0.969932	1	0.994624	0.772014	0.978495	0.971182	0.875562	0.925857	0.992806	1	0.979094	1	0.988166	1	0.892654	0.887154
971	1	0.813443	0.867305	0.716116	0.931264	1	0.959233	0.976471	0.994083	0.986532	1	0.896768	1	0.993827	0.807903	0.938202	1	1	0.969932	1	0.994624	0.772014	0.978495	0.971182	0.875562	0.925857	0.992806	1	0.979094	1	0.988166	1	0.892654	0.887154
972	1	0.813443	0.867305	0.716116	0.931264	1	0.959233	0.976471	0.994083	0.986532	1	0.896768	1	0.993827	0.807903	0.938202	1	1	0.969932	1	0.994624	0.772014	0.978495	0.971182	0.875562	0.925857	0.992806	1	0.979094	1	0.988166	1	0.892654	0.887154
973	1	0.813443	0.867305	0.716116	0.931264	1	0.959233	0.976471	0.994083	0.986532	1	0.896768	1	0.993827	0.807903	0.938202	1	1	0.969932	1	0.994624	0.772014	0.978495	0.971182	0.875562	0.925857	0.992806	1	0.979094	1	0.988166	1	0.892654	0.887154
974	1	0.813443	0.867305	0.716116	0.931264	1	0.959233	0.976471	0.994083	0.986532	1	0.896768	1	0.993827	0.807903	0.938202	1	1	0.969932	1	0.994624	0.772014	0.978495	0.971182	0.875562	0.925857	0.992806	1	0.979094	1	0.988166	1	0.892654	0.887154
975	1	0.813443	0.867305	0.716116	0.931264	1	0.959233	0.976471	0.994083	0.986532	1	0.896768	1	0.993827	0.807903	0.938202	1	1	0.969932	1	0.994624	0.772014	0.978495	0.971182	0.875562	0.925857	0.992806	1	0.979094	1	0.988166	1	0.892654	0.887154
976	1	0.813443	0.867305	0.716116	0.931264	1	0.959233	0.976471	0.994083	0.986532	1	0.896768	1	0.993827	0.807903	0.938202	1	1	0.969932	1	0.994624	0.772014	0.978495	0.971182	0.875562	0.925857	0.992806	1	0.979094	1	0.988166	1	0.892654	0.887154
977	1	0.813443	0.867305	0.716116	0.931264	1	0.959233	0.976471	0.994083	0.986532	1	0.896768	1	0.993827	0.807903	0.938202	1	1	0.969932	1	0.994624	0.772014	0.978495	0.971182	0.875562	0.925857	0.992806	1	0.979094	1	0.988166	1	0.892654	0.887154
978	1	0.812071	0.867305	0.716116	0.931264	1	0.959233	0.976471	0.994083	0.986532	1	0.896768	1	0.993827	0.807903	0.938202	1	1	0.969932	1	0.994624	0.772014	0.978495	0.971182	0.875562	0.925857	0.992806	1	0.979094	1	0.988166	1	0.89258	0.887076
979	1	0.812071	0.867305	0.716116	0.931264	1	0.959233	0.976471	0.994083	0.986532	1	0.896768	1	0.993827	0.807903	0.938202	1	1	0.969932	1	0.994624	0.772014	0.978495	0.971182	0.875562	0.925857	0.992806	1	0.979094	1	0.988166	1	0.89258	0.887076
980	1	0.812071	0.867305	0.716116	0.931264	1	0.959233	0.976471	0.994083	0.986532	1	0.896768	1	0.993827	0.807903	0.938202	1	1	0.969932	1	0.994624	0.772014	0.978495	0.971182	0.875562	0.925857	0.992806	1	0.979094	1	0.988166	1	0.89258	0.887076
981	1	0.812071	0.867305	0.716116	0.931264	1	0.959233	0.976471	0.994083	0.986532	1	0.896768	1	0.993827	0.807903	0.938202	1	1	0.969932	1	0.994624	0.772014	0.978495	0.971182	0.875562	0.925857	0.992806	1	0.979094	1	0.988166	1	0.89258	0.887076
982	1	0.812071	0.867305	0.716116	0.931264	1	0.959233	0.976471	0.994083	0.986532	1	0.896768	1	0.993827	0.807903	0.938202	1	1	0.969932	1	0.994624	0.772014	0.978495	0.971182	0.875562	0.925857	0.992806	1	0.979094	1	0.988166	1	0.89258	0.887076
983	1	0.812071	0.867305	0.716116	0.931264	1	0.959233	0.976471	0.994083	0.986532	1	0.896768	1	0.993827	0.807903	0.938202	1	1	0.969932	1	0.994624	0.772014	0.978495	0.971182	0.875562	0.925857	0.992806	1	0.979094	1	0.988166	1	0.89258	0.887076
984	1	0.812071	0.867305	0.716116	0.931264	1	0.959233	0.976471	0.994083	0.986532	1	0.896768	1	0.993827	0.807903	0.938202	1	1	0.969932	1	0.994624	0.772014	0.978495	0.971182	0.875562	0.925857	0.992806	1	0.979094	1	0.988166	1	0.89258	0.887076
985	1	0.812071	0.867305	0.716116	0.931264	1	0.959233	0.976471	0.994083	0.986532	1	0.895871	1	0.993827	0.807903	0.938202	1	1	0.969932	1	0.994624	0.772014	0.978495	0.971182	0.875562	0.925857	0.992806	1	0.979094	1	0.988166	1	0.892506	0.886999
986	1	0.812071	0.867305	0.716116	0.931264	1	0.959233	0.976471	0.994083	0.986532	1	0.895871	1	0.993827	0.807903	0.938202	1	1	0.969932	1	0.994624	0.772014	0.978495	0.971182	0.875562	0.925857	0.992806	1	0.979094	1	0.988166	1	0.892506	0.886999
987	1	0.812071	0.867305	0.716116	0.931264	1	0.959233	0.976471	0.994083	0.986532	1	0.895871	1	0.993827	0.807903	0.938202	1	1	0.969932	1	0.994624	0.772014	0.978495	0.971182	0.875562	0.925857	0.992806	1	0.979094	1	0.988166	1	0.892506	0.886999
988	1	0.812071	0.867305	0.716116	0.931264	1	0.959233	0.976471	0.994083	0.986532	1	0.895871	1	0.993827	0.807903	0.938202	1	1	0.968962	1	0.994624	0.772014	0.978495	0.971182	0.875562	0.925857	0.992806	1	0.979094	1	0.988166	1	0.892432	0.886922
989	1	0.812071	0.867305	0.716116	0.931264	1	0.959233	0.976471	0.994083	0.986532	1	0.895871	1	0.993827	0.807903	0.938202	1	1	0.968962	1	0.994624	0.772014	0.978495	0.971182	0.875562	0.925857	0.992806	1	0.979094	1	0.988166	1	0.892432	0.886922
990	1	0.812071	0.867305	0.716116	0.931264	1	0.959233	0.976471	0.994083	0.986532	1	0.895871	1	0.993827	0.807903	0.938202	1	1	0.968962	1	0.994624	0.772014	0.978495	0.971182	0.875562	0.925857	0.992806	1	0.979094	1	0.988166	1	0.892432	0.886922
991	1	0.812071	0.867305	0.716116	0.931264	1	0.959233	0.976471	0.994083	0.986532	1	0.895871	1	0.993827	0.807903	0.938202	1	1	0.968962	1	0.994624	0.772014	0.978495	0.971182	0.875562	0.925857	0.992806	1	0.979094	1	0.988166	1	0.892432	0.886922
992	1	0.812071	0.867305	0.716116	0.931264	1	0.959233	0.976471	0.994083	0.986532	1	0.895871	1	0.993827	0.807903	0.938202	1	1	0.968962	1	0.994624	0.772014	0.978495	0.971182	0.875562	0.925857	0.992806	1	0.979094	1	0.988166	1	0.892432	0.886922
993	1	0.812071	0.867305	0.716116	0.931264	1	0.959233	0.976471	0.994083	0.986532	1	0.895871	1	0.993827	0.807903	0.938202	1	1	0.968962	1	0.994624	0.772014	0.978495	0.971182	0.875562	0.925857	0.992806	1	0.979094	1	0.988166	1	0.892432	0.886922
994	1	0.812071	0.867305	0.716116	0.931264	1	0.959233	0.976471	0.994083	0.986532	1	0.895871	1	0.993827	0.807903	0.938202	1	1	0.968962	1	0.994624	0.772014	0.978495	0.971182	0.875562	0.925857	0.992806	1	0.979094	1	0.988166	1	0.892432	0.886922
995	1	0.812071	0.867305	0.716116	0.931264	1	0.959233	0.976471	0.994083	0.986532	1	0.895871	1	0.993827	0.807903	0.938202	1	1	0.968962	1	0.994624	0.772014	0.978495	0.971182	0.875562	0.925857	0.992806	1	0.979094	1	0.988166	1	0.892432	0.886922
996	1	0.812071	0.867305	0.716116	0.931264	1	0.959233	0.976471	0.994083	0.986532	1	0.895871	1	0.993827	0.807903	0.938202	1	1	0.968962	1	0.994624	0.772014	0.978495	0.971182	0.875562	0.925857	0.992806	1	0.979094	1	0.988166	1	0.892432	0.886922
997	1	0.812071	0.867305	0.716116	0.931264	1	0.959233	0.976471	0.994083	0.986532	1	0.895871	1	0.993827	0.807903	0.938202	1	1	0.968962	1	0.994624	0.772014	0.978495	0.971182	0.875562	0.925857	0.992806	1	0.979094	1	0.988166	1	0.892432	0.886922
998	1	0.812071	0.867305	0.716116	0.931264	1	0.959233	0.976471	0.994083	0.986532	1	0.895871	1	0.993827	0.807903	0.938202	1	1	0.968962	1	0.994624	0.772014	0.978495	0.971182	0.875562	0.925857	0.992806	1	0.979094	1	0.988166	1	0.892432	0.886922
999	1	0.812071	0.867305	0.716116	0.931264	1	0.959233	0.976471	0.994083	0.986532	1	0.895871	1	0.993827	0.807903	0.938202	1	1	0.968962	1	0.994624	0.772014	0.978495	0.971182	0.875562	0.925857	0.992806	1	0.979094	1	0.988166	1	0.892432	0.886922
1000	1	0.812071	0.867305	0.716116	0.931264	1	0.959233	0.976471	0.994083	0.986532	1	0.895871	1	0.993827	0.807903	0.938202	1	1	0.968962	1	0.994624	0.772014	0.978495	0.971182	0.875562	0.925857	0.992806	1	0.979094	1	0.988166	1	0.892432	0.886922
1001	1	0.812071	0.867305	0.716116	0.931264	1	0.959233	0.976471	0.994083	0.986532	1	0.895871	1	0.993827	0.807903	0.938202	1	1	0.968962	1	0.994624	0.772014	0.978495	0.971182	0.875562	0.925857	0.992806	1	0.979094	1	0.988166	1	0.892432	0.886922
1002	1	0.812071	0.867305	0.716116	0.931264	1	0.959233	0.976471	0.994083	0.986532	1	0.895871	1	0.993827	0.807903	0.938202	1	1	0.968962	1	0.994624	0.772014	0.978495	0.971182	0.875562	0.925857	0.992806	1	0.979094	1	0.988166	1	0.892432	0.886922
1003	1	0.812071	0.867305	0.716116	0.931264	1	0.959233	0.976471	0.994083	0.986532	1	0.895871	1	0.993827	0.807903	0.938202	1	1	0.968962	1	0.994624	0.772014	0.978495	0.971182	0.875562	0.925857	0.992806	1	0.979094	1	0.988166	1	0.892432	0.886922
1004	1	0.812071	0.867305	0.716116	0.931264	1	0.959233	0.976471	0.994083	0.986532	1	0.895871	1	0.993827	0.807903	0.938202	1	1	0.968962	1	0.994624	0.772014	0.978495	0.971182	0.875562	0.926784	0.992806	1	0.979094	1	0.988166	1	0.892506	0.886999
1005	1	0.812071	0.867305	0.716116	0.931264	1	0.959233	0.976471	0.994083	0.986532	1	0.895871	1	0.993827	0.807903	0.938202	1	1	0.968962	1	0.994624	0.772014	0.978495	0.971182	0.875562	0.926784	0.992806	1	0.979094	1	0.988166	1	0.892506	0.886999
1006	1	0.812071	0.867305	0.716116	0.931264	1	0.959233	0.976471	0.994083	0.986532	1	0.895871	1	0.993827	0.807903	0.938202	1	1	0.968962	1	0.994624	0.772014	0.978495	0.971182	0.875562	0.926784	0.992806	1	0.979094	1	0.988166	1	0.892506	0.886999
1007	1	0.812071	0.867305	0.71679	0.931264	1	0.959233	0.976471	0.994083	0.986532	1	0.895871	1	0.993827	0.807903	0.938202	1	1	0.968962	1	0.994624	0.772014	0.978495	0.971182	0.875562	0.926784	0.992806	1	0.979094	1	0.988166	1	0.89258	0.887075
1008	1	0.812071	0.867305	0.71679	0.931264	1	0.959233	0.976471	0.994083	0.986532	1	0.895871	1	0.993827	0.807903	0.938202	1	1	0.968962	1	0.994624	0.772014	0.978495	0.971182	0.875562	0.926784	0.992806	1	0.979094	1	0.988166	1	0.89258	0.887075
1009	1	0.812071	0.867305	0.71679	0.931264	1	0.959233	0.976471	0.994083	0.986532	1	0.895871	1	0.993827	0.807903	0.938202	1	1	0.968962	1	0.994624	0.772014	0.978495	0.971182	0.875562	0.926784	0.992806	1	0.979094	1	0.988166	1	0.89258	0.887075
1010	1	0.812071	0.867305	0.71679	0.931264	1	0.959233	0.976471	0.994083	0.986532	1	0.895871	1	0.993827	0.807903	0.938202	1	1	0.968962	1	0.994624	0.772014	0.978495	0.971182	0.875562	0.926784	0.992806	1	0.979094	1	0.988166	1	0.89258	0.887075
1011	1	0.812071	0.867305	0.71679	0.931264	1	0.959233	0.976471	0.994083	0.986532	1	0.895871	1	0.993827	0.807903	0.938202	1	1	0.968962	1	0.994624	0.772014	0.978495	0.971182	0.875562	0.926784	0.992806	1	0.979094	1	0.988166	1	0.89258	0.887075
1012	1	0.812071	0.867305	0.71679	0.931264	1	0.959233	0.976471	0.994083	0.986532	1	0.895871	1	0.993827	0.807903	0.938202	1	1	0.968962	1	0.994624	0.772014	0.978495	0.971182	0.875562	0.926784	0.992806	1	0.979094	1	0.988166	1	0.89258	0.887075
1013	1	0.812071	0.867305	0.71679	0.931264	1	0.959233	0.976471	0.994083	0.986532	1	0.895871	1	0.993827	0.807903	0.938202	1	1	0.968962	1	0.994624	0.772014	0.978495	0.971182	0.875562	0.926784	0.992806	1	0.979094	1	0.988166	1	0.89258	0.887075
1014	1	0.812071	0.867305	0.71679	0.931264	1	0.959233	0.976471	0.994083	0.986532	1	0.895871	1	0.993827	0.807903	0.938202	1	1	0.968962	1	0.994624	0.772014	0.978495	0.971182	0.875562	0.926784	0.992806	1	0.979094	1	0.988166	1	0.89258	0.887075
1015	1	0.812071	0.867305	0.71679	0.931264	1	0.959233	0.976471	0.994083	0.986532	1	0.895871	1	0.993827	0.807903	0.938202	1	1	0.968962	1	0.994624	0.772014	0.978495	0.971182	0.875562	0.926784	0.992806	1	0.979094	1	0.988166	1	0.89258	0.887075
1016	1	0.812071	0.867305	0.71679	0.931264	1	0.959233	0.976471	0.994083	0.986532	1	0.895871	1	0.993827	0.807903	0.938202	1	1	0.968962	1	0.994624	0.772014	0.978495	0.971182	0.875562	0.926784	0.992806	1	0.979094	1	0.988166	1	0.89258	0.887075
1017	1	0.812071	0.867305	0.71679	0.931264	1	0.959233	0.976471	0.994083	0.986532	1	0.895871	1	0.993827	0.807903	0.938202	1	1	0.968962	1	0.994624	0.772014	0.978495	0.971182	0.875562	0.926784	0.992806	1	0.979094	1	0.988166	1	0.89258	0.887075
1018	1	0.812071	0.867305	0.71679	0.931264	1	0.959233	0.976471	0.994083	0.986532	1	0.895871	1	0.993827	0.807903	0.938202	1	1	0.968962	1	0.994624	0.772014	0.978495	0.971182	0.875562	0.926784	0.992806	1	0.979094	1	0.988166	1	0.89258	0.887075
1019	1	0.812071	0.867305	0.71679	0.931264	1	0.959233	0.976471	0.994083	0.986532	1	0.895871	1	0.993827	0.807903	0.938202	1	1	0.968962	1	0.994624	0.772014	0.978495	0.971182	0.875562	0.926784	0.992806	1	0.979094	1	0.988166	1	0.89258	0.887075
1020	1	0.812071	0.867305	0.71679	0.931264	1	0.959233	0.976471	0.994083	0.986532	1	0.895871	1	0.993827	0.807903	0.938202	1	1	0.968962	1	0.994624	0.772014	0.978495	0.971182	0.875562	0.926784	0.992806	1	0.979094	1	0.988166	1	0.89258	0.887075
1021	1	0.812071	0.867305	0.71679	0.931264	1	0.959233	0.976471	0.994083	0.986532	1	0.895871	1	0.993827	0.807903	0.938202	1	1	0.968962	1	0.994624	0.772014	0.978495	0.971182	0.875562	0.926784	0.992806	1	0.979094	1	0.988166	1	0.89258	0.887075
1022	1	0.812071	0.867305	0.71679	0.931264	1	0.959233	0.976471	0.994083	0.986532	1	0.895871	1	0.993827	0.807903	0.938202	1	1	0.968962	1	0.994624	0.772014	0.978495	0.971182	0.875562	0.926784	0.992806	1	0.979094	1	0.988166	1	0.89258	0.887075
1023	1	0.812071	0.867305	0.71679	0.931264	1	0.959233	0.976471	0.994083	0.986532	1	0.895871	1	0.993827	0.807903	0.938202	1	1	0.968962	1	0.994624	0.772014	0.978495	0.971182	0.875562	0.926784	0.992806	1	0.979094	1	0.988166	1	0.89258	0.887075
1024	1	0.812071	0.867305	0.71679	0.931264	1	0.959233	0.976471	0.994083	0.986532	1	0.895871	1	0.993827	0.807903	0.938202	1	1	0.968962	1	0.994624	0.772014	0.978495	0.971182	0.875562	0.926784	0.992806	1	0.979094	1	0.988166	1	0.89258	0.887075
1025	1	0.812071	0.867305	0.71679	0.931264	1	0.959233	0.976471	0.994083	0.986532	1	0.895871	1	0.993827	0.807903	0.938202	1	1	0.968962	1	0.994624	0.772014	0.978495	0.971182	0.875562	0.926784	0.992806	1	0.979094	1	0.988166	1	0.89258	0.887075
1026	1	0.812071	0.867305	0.71679	0.931264	1	0.959233	0.976471	0.994083	0.986532	1	0.895871	1	0.993827	0.807903	0.938202	1	1	0.968962	1	0.994624	0.772014	0.978495	0.971182	0.875562	0.926784	0.992806	1	0.979094	1	0.988166	1	0.89258	0.887075
1027	1	0.812071	0.867305	0.71679	0.931264	1	0.959233	0.976471	0.994083	0.986532	1	0.895871	1	0.993827	0.807903	0.938202	1	1	0.968962	1	0.994624	0.772014	0.978495	0.971182	0.875562	0.926784	0.992806	1	0.979094	1	0.988166	1	0.89258	0.887075
1028	1	0.812071	0.867305	0.71679	0.931264	1	0.959233	0.976471	0.994083	0.986532	1	0.895871	1	0.993827	0.807903	0.938202	1	1	0.968962	1	0.994624	0.772014	0.978495	0.971182	0.875562	0.926784	0.992806	1	0.979094	1	0.988166	1	0.89258	0.887075
1029	1	0.812071	0.867305	0.71679	0.931264	1	0.959233	0.976471	0.994083	0.986532	1	0.895871	1	0.993827	0.807903	0.938202	1	1	0.968962	1	0.994624	0.772014	0.978495	0.971182	0.875562	0.926784	0.992806	1	0.979094	1	0.988166	1	0.89258	0.887075
1030	1	0.812071	0.867305	0.71679	0.931264	1	0.959233	0.976471	0.994083	0.986532	1	0.895871	1	0.993827	0.807903	0.938202	1	1	0.968962	1	0.994624	0.772014	0.978495	0.971182	0.875562	0.926784	0.992806	1	0.979094	1	0.988166	1	0.89258	0.887074
1031	1	0.812071	0.867305	0.71679	0.931264	1	0.959233	0.976471	0.994083	0.986532	1	0.895871	1	0.993827	0.807903	0.938202	1	1	0.968962	1	0.994624	0.772014	0.978495	0.971182	0.875562	0.926784	0.992806	1	0.979094	1	0.988166	1	0.89258	0.887074
1032	1	0.812071	0.867305	0.71679	0.931264	1	0.959233	0.976471	0.994083	0.986532	1	0.895871	1	0.993827	0.807903	0.938202	1	1	0.968962	1	0.994624	0.772014	0.978495	0.971182	0.875562	0.926784	0.992806	1	0.979094	1	0.988166	1	0.89258	0.887074
1033	1	0.812071	0.867305	0.71679	0.931264	1	0.959233	0.976471	0.994083	0.986532	1	0.895871	1	0.993827	0.807903	0.938202	1	1	0.968962	1	0.994624	0.772014	0.978495	0.971182	0.875562	0.926784	0.992806	1	0.979094	1	0.988166	1	0.89258	0.887074
1034	1	0.812071	0.867305	0.71679	0.931264	1	0.959233	0.976471	0.994083	0.986532	1	0.895871	1	0.993827	0.807903	0.938202	1	1	0.968962	1	0.994624	0.772014	0.978495	0.971182	0.875562	0.926784	0.992806	1	0.979094	1	0.988166	1	0.89258	0.887074
1035	1	0.812071	0.867305	0.71679	0.931264	1	0.959233	0.976471	0.994083	0.986532	1	0.895871	1	0.993827	0.807903	0.938202	1	1	0.968962	1	0.994624	0.772014	0.978495	0.971182	0.875562	0.926784	0.992806	1	0.979094	1	0.988166	1	0.89258	0.887074
1036	1	0.812071	0.867305	0.71679	0.931264	1	0.959233	0.976471	0.994083	0.986532	1	0.895871	1	0.993827	0.807903	0.938202	1	1	0.968962	1	0.994624	0.772014	0.978495	0.971182	0.875562	0.926784	0.992806	1	0.979094	1	0.988166	1	0.89258	0.887074
1037	1	0.812071	0.867305	0.71679	0.931264	1	0.959233	0.976471	0.994083	0.986532	1	0.895871	1	0.993827	0.807903	0.938202	1	1	0.968962	1	0.994624	0.772014	0.978495	0.971182	0.875562	0.926784	0.992806	1	0.979094	1	0.988166	1	0.89258	0.887074
1038	1	0.812071	0.867305	0.71679	0.931264	1	0.959233	0.976471	0.994083	0.986532	1	0.895871	1	0.993827	0.807903	0.938202	1	1	0.968962	1	0.994624	0.772014	0.978495	0.971182	0.875562	0.926784	0.992806	1	0.979094	1	0.988166	1	0.89258	0.887074
1039	1	0.812071	0.867305	0.71679	0.931264	1	0.959233	0.976471	0.994083	0.986532	1	0.895871	1	0.993827	0.807903	0.938202	1	1	0.968962	1	0.994624	0.772014	0.978495	0.971182	0.875562	0.926784	0.992806	1	0.979094	1	0.988166	1	0.89258	0.887074
1040	1	0.812071	0.867305	0.71679	0.931264	1	0.959233	0.976471	0.994083	0.986532	1	0.895871	1	0.993827	0.807903	0.938202	1	1	0.968962	1	0.994624	0.772014	0.978495	0.971182	0.875562	0.926784	0.992806	1	0.979094	1	0.988166	1	0.89258	0.887074
1041	1	0.812071	0.867305	0.71679	0.931264	1	0.959233	0.976471	0.994083	0.986532	1	0.895871	1	0.993827	0.807903	0.938202	1	1	0.968962	1	0.994624	0.772014	0.978495	0.971182	0.875562	0.926784	0.992806	1	0.979094	1	0.988166	1	0.89258	0.887074
1042	1	0.812071	0.867305	0.71679	0.931264	1	0.959233	0.976471	0.994083	0.986532	1	0.895871	1	0.993827	0.807903	0.938202	1	1	0.968962	1	0.994624	0.772014	0.978495	0.971182	0.875562	0.926784	0.992806	1	0.979094	1	0.988166	1	0.89258	0.887074
1043	1	0.812071	0.867305	0.71679	0.931264	1	0.959233	0.976471	0.994083	0.986532	1	0.895871	1	0.993827	0.807903	0.938202	1	1	0.968962	1	0.994624	0.772014	0.978495	0.971182	0.875562	0.926784	0.992806	1	0.979094	1	0.988166	1	0.89258	0.887074
1044	1	0.812071	0.867305	0.71679	0.931264	1	0.959233	0.976471	0.994083	0.986532	1	0.895871	1	0.993827	0.807903	0.938202	1	1	0.968962	1	0.994624	0.770808	0.978495	0.971182	0.875562	0.926784	0.992806	1	0.979094	1	0.988166	1	0.892506	0.886996
1045	1	0.812071	0.867305	0.71679	0.931264	1	0.959233	0.976471	0.994083	0.986532	1	0.895871	1	0.993827	0.807903	0.938202	1	1	0.968962	1	0.994624	0.770808	0.978495	0.971182	0.875562	0.926784	0.992806	1	0.979094	1	0.988166	1	0.892506	0.886996
1046	1	0.812071	0.867305	0.71679	0.931264	1	0.959233	0.976471	0.994083	0.986532	1	0.895871	1	0.993827	0.807903	0.938202	1	1	0.968962	1	0.994624	0.770808	0.978495	0.971182	0.875562	0.926784	0.992806	1	0.979094	1	0.988166	1	0.892506	0.886996
1047	1	0.812071	0.867305	0.71679	0.931264	1	0.959233	0.976471	0.994083	0.986532	1	0.895871	1	0.993827	0.807903	0.938202	1	1	0.968962	1	0.994624	0.770808	0.978495	0.971182	0.875562	0.926784	0.992806	1	0.979094	1	0.988166	1	0.892506	0.886996
1048	1	0.812071	0.867305	0.71679	0.931264	1	0.959233	0.976471	0.994083	0.986532	1	0.895871	1	0.993827	0.807903	0.938202	1	1	0.968962	1	0.994624	0.770808	0.978495	0.971182	0.875562	0.926784	0.992806	1	0.979094	1	0.988166	1	0.892506	0.886996
1049	1	0.812071	0.867305	0.71679	0.931264	1	0.959233	0.976471	0.994083	0.986532	1	0.895871	1	0.993827	0.807903	0.938202	1	1	0.968962	1	0.994624	0.770808	0.978495	0.971182	0.875562	0.926784	0.992806	1	0.979094	1	0.988166	1	0.892506	0.886996
1050	1	0.812071	0.867305	0.71679	0.931264	1	0.959233	0.976471	0.994083	0.986532	1	0.895871	1	0.993827	0.807903	0.938202	1	1	0.968962	1	0.994624	0.770808	0.978495	0.971182	0.875562	0.926784	0.992806	1	0.979094	1	0.988166	1	0.892506	0.886996
1051	1	0.812071	0.867305	0.71679	0.931264	1	0.959233	0.976471	0.994083	0.986532	1	0.895871	1	0.993827	0.807903	0.938202	1	1	0.968962	1	0.994624	0.770808	0.978495	0.971182	0.875562	0.926784	0.992806	1	0.979094	1	0.988166	1	0.892506	0.886996
1052	1	0.812071	0.867305	0.71679	0.931264	1	0.959233	0.976471	0.994083	0.986532	1	0.895871	1	0.993827	0.807903	0.938202	1	1	0.968962	1	0.994624	0.770808	0.978495	0.971182	0.875562	0.926784	0.992806	1	0.979094	1	0.988166	1	0.892506	0.886996
1053	1	0.812071	0.867305	0.71679	0.931264	1	0.959233	0.976471	0.994083	0.986532	1	0.895871	1	0.993827	0.807903	0.938202	1	1	0.968962	1	0.994624	0.770808	0.978495	0.971182	0.875562	0.926784	0.992806	1	0.979094	1	0.988166	1	0.892506	0.886996
1054	1	0.812071	0.867305	0.71679	0.931264	1	0.959233	0.976471	0.994083	0.986532	1	0.895871	1	0.993827	0.807903	0.938202	1	1	0.968962	1	0.994624	0.770808	0.978495	0.971182	0.875562	0.926784	0.992806	1	0.979094	1	0.988166	1	0.892506	0.886996
1055	1	0.812071	0.867305	0.71679	0.931264	1	0.959233	0.976471	0.994083	0.986532	1	0.895871	1	0.993827	0.807903	0.938202	1	1	0.968962	1	0.994624	0.770808	0.978495	0.971182	0.875562	0.926784	0.992806	1	0.979094	1	0.988166	1	0.892506	0.886996
1056	1	0.812071	0.867305	0.71679	0.931264	1	0.959233	0.976471	0.994083	0.986532	1	0.895871	1	0.993827	0.807903	0.938202	1	1	0.968962	1	0.994624	0.770808	0.978495	0.971182	0.875562	0.926784	0.992806	1	0.979094	1	0.988166	1	0.892506	0.886996
1057	1	0.812071	0.867305	0.71679	0.931264	1	0.959233	0.976471	0.994083	0.986532	1	0.895871	1	0.993827	0.807903	0.938202	1	1	0.968962	1	0.994624	0.770808	0.978495	0.971182	0.875562	0.926784	0.992806	1	0.979094	1	0.988166	1	0.892506	0.886996
1058	1	0.812071	0.867305	0.71679	0.931264	1	0.959233	0.976471	0.994083	0.986532	1	0.895871	1	0.993827	0.807903	0.938202	1	1	0.968962	1	0.994624	0.770808	0.978495	0.971182	0.875562	0.926784	0.992806	1	0.979094	1	0.988166	1	0.892506	0.886996
1059	1	0.812071	0.867305	0.71679	0.931264	1	0.959233	0.976471	0.994083	0.986532	1	0.895871	1	0.993827	0.807903	0.938202	1	1	0.968962	1	0.994624	0.770808	0.978495	0.971182	0.875562	0.926784	0.992806	1	0.979094	1	0.988166	1	0.892506	0.886996
1060	1	0.812071	0.867305	0.71679	0.931264	1	0.959233	0.976471	0.994083	0.986532	1	0.895871	1	0.993827	0.807903	0.938202	1	1	0.968962	1	0.994624	0.770808	0.978495	0.971182	0.875562	0.926784	0.992806	1	0.979094	1	0.988166	1	0.892506	0.886996
1061	1	0.812071	0.867305	0.71679	0.931264	1	0.959233	0.976471	0.994083	0.986532	1	0.895871	1	0.993827	0.807903	0.938202	1	1	0.968962	1	0.994624	0.770808	0.978495	0.971182	0.875562	0.926784	0.992806	1	0.979094	1	0.988166	1	0.892506	0.886996
1062	1	0.812071	0.867305	0.71679	0.931264	1	0.959233	0.976471	0.994083	0.986532	1	0.895871	1	0.993827	0.807903	0.938202	1	1	0.968962	1	0.994624	0.770808	0.978495	0.971182	0.875562	0.926784	0.992806	1	0.979094	1	0.988166	1	0.892506	0.886996
1063	1	0.812071	0.867305	0.71679	0.931264	1	0.959233	0.976471	0.994083	0.986532	1	0.895871	1	0.993827	0.807903	0.938202	1	1	0.967992	1	0.994624	0.770808	0.978495	0.971182	0.875562	0.926784	0.992806	1	0.979094	1	0.988166	1	0.892432	0.886917
1064	1	0.812071	0.867305	0.71679	0.931264	1	0.959233	0.976471	0.994083	0.986532	1	0.895871	1	0.993827	0.807903	0.938202	1	1	0.967992	1	0.994624	0.770808	0.978495	0.971182	0.875562	0.926784	0.992806	1	0.979094	1	0.988166	1	0.892432	0.886917
1065	1	0.812071	0.867305	0.71679	0.931264	1	0.959233	0.976471	0.994083	0.986532	1	0.895871	1	0.993827	0.807903	0.938202	1	1	0.967992	1	0.994624	0.770808	0.978495	0.971182	0.875562	0.926784	0.992806	1	0.979094	1	0.988166	1	0.892432	0.886917
1066	1	0.812071	0.867305	0.71679	0.931264	1	0.959233	0.976471	0.994083	0.986532	1	0.895871	1	0.993827	0.807903	0.938202	1	1	0.967992	1	0.994624	0.770808	0.978495	0.971182	0.875562	0.926784	0.992806	1	0.979094	1	0.988166	1	0.892432	0.886917
1067	1	0.812071	0.867305	0.71679	0.931264	1	0.959233	0.976471	0.994083	0.986532	1	0.895871	1	0.993827	0.807903	0.938202	1	1	0.967992	1	0.994624	0.770808	0.978495	0.971182	0.875562	0.926784	0.992806	1	0.979094	1	0.988166	1	0.892432	0.886917
1068	1	0.812071	0.867305	0.71679	0.931264	1	0.959233	0.976471	0.994083	0.986532	1	0.895871	1	0.993827	0.807903	0.938202	1	1	0.967992	1	0.994624	0.770808	0.978495	0.971182	0.875562	0.926784	0.992806	1	0.979094	1	0.988166	1	0.892432	0.886917
1069	1	0.812071	0.867305	0.71679	0.931264	1	0.959233	0.976471	0.994083	0.986532	1	0.895871	1	0.993827	0.807903	0.938202	1	1	0.967992	1	0.994624	0.770808	0.978495	0.971182	0.875562	0.926784	0.992806	1	0.979094	1	0.988166	1	0.892432	0.886917
1070	1	0.812071	0.867305	0.71679	0.931264	1	0.959233	0.976471	0.994083	0.986532	1	0.895871	1	0.993827	0.807903	0.938202	1	1	0.967992	1	0.994624	0.770808	0.978495	0.971182	0.875562	0.926784	0.992806	1	0.979094	1	0.988166	1	0.892432	0.886917
1071	1	0.812071	0.867305	0.71679	0.931264	1	0.959233	0.976471	0.994083	0.986532	1	0.895871	1	0.993827	0.807903	0.938202	1	1	0.967992	1	0.994624	0.770808	0.978495	0.971182	0.875562	0.926784	0.992806	1	0.979094	1	0.988166	1	0.892432	0.886917
1072	1	0.812071	0.867305	0.71679	0.931264	1	0.959233	0.976471	0.994083	0.986532	1	0.895871	1	0.993827	0.807903	0.938202	1	1	0.967992	1	0.994624	0.770808	0.978495	0.971182	0.875562	0.926784	0.992806	1	0.979094	1	0.988166	1	0.892432	0.886917
1073	1	0.812071	0.867305	0.71679	0.931264	1	0.959233	0.976471	0.994083	0.986532	1	0.895871	1	0.993827	0.807903	0.938202	1	1	0.967992	1	0.994624	0.770808	0.978495	0.971182	0.875562	0.926784	0.992806	1	0.979094	1	0.988166	1	0.892432	0.886917
1074	1	0.812071	0.867305	0.71679	0.931264	1	0.959233	0.976471	0.994083	0.986532	1	0.895871	1	0.993827	0.807903	0.938202	1	1	0.967992	1	0.994624	0.770808	0.978495	0.971182	0.875562	0.926784	0.992806	1	0.979094	1	0.988166	1	0.892432	0.886917
1075	1	0.812071	0.867305	0.71679	0.931264	1	0.959233	0.976471	0.994083	0.986532	1	0.895871	1	0.993827	0.807903	0.938202	1	1	0.967992	1	0.994624	0.770808	0.978495	0.971182	0.875562	0.926784	0.992806	1	0.979094	1	0.988166	1	0.892432	0.886917
1076	1	0.812071	0.867305	0.71679	0.931264	1	0.959233	0.976471	0.994083	0.986532	1	0.895871	1	0.993827	0.807903	0.938202	1	1	0.967992	1	0.994624	0.770808	0.978495	0.971182	0.875562	0.926784	0.992806	1	0.979094	1	0.988166	1	0.892432	0.886917
1077	1	0.812071	0.867305	0.71679	0.931264	1	0.959233	0.976471	0.994083	0.986532	1	0.895871	1	0.993827	0.807903	0.938202	1	1	0.966052	1	0.994624	0.770808	0.978495	0.971182	0.875562	0.926784	0.992806	1	0.979094	1	0.988166	1	0.892284	0.886762
1078	1	0.812071	0.867305	0.71679	0.931264	1	0.959233	0.976471	0.994083	0.986532	1	0.895871	1	0.993827	0.807903	0.938202	1	1	0.966052	1	0.994624	0.770808	0.978495	0.971182	0.875562	0.926784	0.992806	1	0.979094	1	0.988166	1	0.892284	0.886762
1079	1	0.812071	0.867305	0.71679	0.931264	1	0.959233	0.976471	0.994083	0.986532	1	0.895871	1	0.993827	0.807903	0.938202	1	1	0.966052	1	0.994624	0.770808	0.978495	0.971182	0.875562	0.926784	0.992806	1	0.979094	1	0.988166	1	0.892284	0.886762
1080	1	0.812071	0.867305	0.71679	0.931264	1	0.959233	0.976471	0.994083	0.986532	1	0.895871	1	0.993827	0.807903	0.938202	1	1	0.966052	1	0.994624	0.770808	0.978495	0.971182	0.875562	0.926784	0.992806	1	0.979094	1	0.988166	1	0.892284	0.886762
1081	1	0.812071	0.867305	0.71679	0.931264	1	0.959233	0.976471	0.994083	0.986532	1	0.895871	1	0.993827	0.807903	0.938202	1	1	0.966052	1	0.994624	0.770808	0.978495	0.971182	0.875562	0.926784	0.992806	1	0.979094	1	0.988166	1	0.892284	0.886762
1082	1	0.812071	0.867305	0.71679	0.931264	1	0.959233	0.976471	0.994083	0.986532	1	0.895871	1	0.993827	0.807903	0.938202	1	1	0.966052	1	0.994624	0.770808	0.978495	0.971182	0.875562	0.926784	0.992806	1	0.979094	1	0.988166	1	0.892284	0.886762
1083	1	0.812071	0.867305	0.71679	0.931264	1	0.959233	0.976471	0.994083	0.986532	1	0.895871	1	0.993827	0.807903	0.938202	1	1	0.966052	1	0.994624	0.770808	0.978495	0.971182	0.875562	0.926784	0.992806	1	0.979094	1	0.988166	1	0.892284	0.886762
1084	1	0.812071	0.867305	0.71679	0.931264	1	0.959233	0.976471	0.994083	0.986532	1	0.895871	1	0.993827	0.807903	0.938202	1	1	0.966052	1	0.994624	0.770808	0.978495	0.971182	0.875562	0.926784	0.992806	1	0.979094	1	0.988166	1	0.892284	0.886762
1085	1	0.812071	0.867305	0.71679	0.931264	1	0.959233	0.976471	0.994083	0.986532	1	0.895871	1	0.993827	0.807903	0.938202	1	1	0.966052	1	0.994624	0.770808	0.978495	0.971182	0.875562	0.926784	0.992806	1	0.979094	1	0.988166	1	0.892284	0.886762
1086	1	0.812071	0.867305	0.71679	0.931264	1	0.959233	0.976471	0.994083	0.986532	1	0.895871	1	0.993827	0.807903	0.938202	1	1	0.966052	1	0.994624	0.770808	0.978495	0.971182	0.875562	0.926784	0.992806	1	0.979094	1	0.988166	1	0.892284	0.886762
1087	1	0.812071	0.867305	0.71679	0.931264	1	0.959233	0.976471	0.994083	0.986532	1	0.895871	1	0.993827	0.807903	0.938202	1	1	0.966052	1	0.994624	0.770808	0.978495	0.971182	0.875562	0.926784	0.992806	1	0.979094	1	0.988166	1	0.892284	0.886762
1088	1	0.812071	0.867305	0.71679	0.931264	1	0.959233	0.976471	0.994083	0.986532	1	0.895871	1	0.993827	0.807903	0.938202	1	1	0.966052	1	0.994624	0.770808	0.978495	0.971182	0.875562	0.926784	0.992806	1	0.979094	1	0.988166	1	0.892284	0.886762
1089	1	0.812071	0.867305	0.71679	0.931264	1	0.959233	0.976471	0.994083	0.986532	1	0.895871	1	0.993827	0.807903	0.938202	1	1	0.966052	1	0.994624	0.770808	0.978495	0.971182	0.875562	0.926784	0.992806	1	0.979094	1	0.988166	1	0.892284	0.886762
1090	1	0.812071	0.867305	0.717465	0.931264	1	0.959233	0.976471	0.994083	0.986532	1	0.895871	1	0.993827	0.807903	0.938202	1	1	0.966052	1	0.994624	0.770808	0.978495	0.971182	0.875562	0.926784	0.992806	1	0.979094	1	0.988166	1	0.892358	0.886837
1091	1	0.812071	0.867305	0.717465	0.931264	1	0.959233	0.976471	0.994083	0.986532	1	0.895871	1	0.993827	0.807903	0.938202	1	1	0.966052	1	0.994624	0.770808	0.978495	0.971182	0.875562	0.926784	0.992806	1	0.979094	1	0.988166	1	0.892358	0.886837
1092	1	0.812071	0.867305	0.717465	0.931264	1	0.959233	0.976471	0.994083	0.986532	1	0.895871	1	0.993827	0.807903	0.938202	1	1	0.966052	1	0.994624	0.770808	0.978495	0.971182	0.875562	0.926784	0.992806	1	0.979094	1	0.988166	1	0.892358	0.886837
1093	1	0.812071	0.867305	0.717465	0.931264	1	0.959233	0.976471	0.994083	0.986532	1	0.895871	1	0.993827	0.807903	0.938202	1	1	0.966052	1	0.994624	0.770808	0.978495	0.971182	0.875562	0.926784	0.992806	1	0.979094	1	0.988166	1	0.892358	0.886837
1094	1	0.812071	0.867305	0.717465	0.931264	1	0.959233	0.976471	0.994083	0.986532	1	0.895871	1	0.993827	0.807903	0.938202	1	1	0.966052	1	0.994624	0.770808	0.978495	0.971182	0.875562	0.926784	0.992806	1	0.979094	1	0.988166	1	0.892358	0.886837
1095	1	0.812071	0.867305	0.717465	0.931264	1	0.959233	0.976471	0.994083	0.986532	1	0.895871	1	0.993827	0.807903	0.938202	1	1	0.966052	1	0.994624	0.770808	0.978495	0.971182	0.875562	0.926784	0.992806	1	0.979094	1	0.988166	1	0.892358	0.886837
1096	1	0.812071	0.867305	0.717465	0.931264	1	0.959233	0.976471	0.994083	0.986532	1	0.895871	1	0.993827	0.807903	0.938202	1	1	0.966052	1	0.994624	0.770808	0.978495	0.971182	0.875562	0.926784	0.992806	1	0.979094	1	0.988166	1	0.892358	0.886837
1097	1	0.812071	0.867305	0.717465	0.931264	1	0.959233	0.976471	0.994083	0.986532	1	0.895871	1	0.993827	0.807903	0.938202	1	1	0.966052	1	0.994624	0.770808	0.978495	0.971182	0.875562	0.926784	0.992806	1	0.979094	1	0.988166	1	0.892358	0.886837
1098	1	0.812071	0.867305	0.717465	0.931264	1	0.959233	0.976471	0.994083	0.986532	1	0.895871	1	0.993827	0.807903	0.938202	1	1	0.966052	1	0.994624	0.770808	0.978495	0.971182	0.875562	0.926784	0.992806	1	0.979094	1	0.988166	1	0.892358	0.886837
1099	1	0.812071	0.867305	0.717465	0.931264	1	0.959233	0.976471	0.994083	0.986532	1	0.895871	1	0.993827	0.807903	0.938202	1	1	0.966052	1	0.994624	0.770808	0.978495	0.971182	0.875562	0.926784	0.992806	1	0.979094	1	0.988166	1	0.892358	0.886837
1100	1	0.812071	0.867305	0.717465	0.931264	1	0.959233	0.976471	0.994083	0.986532	1	0.895871	1	0.993827	0.807903	0.938202	1	1	0.966052	1	0.994624	0.770808	0.978495	0.971182	0.875562	0.926784	0.992806	1	0.979094	1	0.988166	1	0.892358	0.886837
1101	1	0.812071	0.867305	0.718139	0.931264	1	0.959233	0.976471	0.994083	0.986532	1	0.895871	1	0.993827	0.807903	0.938202	1	1	0.966052	1	0.994624	0.770808	0.978495	0.971182	0.875562	0.926784	0.992806	1	0.979094	1	0.988166	1	0.892432	0.886914
1102	1	0.812071	0.867305	0.718139	0.931264	1	0.959233	0.976471	0.994083	0.986532	1	0.895871	1	0.993827	0.807903	0.938202	1	1	0.966052	1	0.994624	0.770808	0.978495	0.971182	0.875562	0.926784	0.992806	1	0.979094	1	0.988166	1	0.892432	0.886914
1103	1	0.812071	0.867305	0.718139	0.931264	1	0.959233	0.976471	0.994083	0.986532	1	0.895871	1	0.993827	0.807903	0.938202	1	1	0.966052	1	0.994624	0.770808	0.978495	0.971182	0.875562	0.926784	0.992806	1	0.979094	1	0.988166	1	0.892432	0.886914
1104	1	0.812071	0.867305	0.718139	0.931264	1	0.959233	0.976471	0.994083	0.986532	1	0.895871	1	0.993827	0.807903	0.938202	1	1	0.966052	1	0.994624	0.770808	0.978495	0.971182	0.875562	0.926784	0.992806	1	0.979094	1	0.988166	1	0.892432	0.886914
1105	1	0.812071	0.867305	0.718139	0.931264	1	0.959233	0.976471	0.994083	0.986532	1	0.895871	1	0.993827	0.807903	0.938202	1	1	0.966052	1	0.994624	0.770808	0.978495	0.971182	0.875562	0.927711	0.992806	1	0.979094	1	0.988166	1	0.892506	0.886991
1106	1	0.812071	0.867305	0.718139	0.931264	1	0.959233	0.976471	0.994083	0.986532	1	0.895871	1	0.993827	0.807903	0.938202	1	1	0.966052	1	0.994624	0.770808	0.978495	0.971182	0.875562	0.927711	0.992806	1	0.979094	1	0.988166	1	0.892506	0.886991
1107	1	0.812071	0.867305	0.718139	0.931264	1	0.959233	0.976471	0.994083	0.986532	1	0.895871	1	0.993827	0.807903	0.938202	1	1	0.966052	1	0.994624	0.770808	0.978495	0.971182	0.875562	0.927711	0.992806	1	0.979094	1	0.988166	1	0.892506	0.886991
1108	1	0.812071	0.867305	0.718139	0.931264	1	0.959233	0.976471	0.994083	0.986532	1	0.895871	1	0.993827	0.807903	0.938202	1	1	0.966052	1	0.994624	0.770808	0.978495	0.971182	0.875562	0.927711	0.992806	1	0.979094	1	0.988166	1	0.892506	0.886991
1109	1	0.812071	0.867305	0.718139	0.931264	1	0.959233	0.976471	0.994083	0.986532	1	0.895871	1	0.993827	0.807903	0.938202	1	1	0.966052	1	0.994624	0.770808	0.978495	0.971182	0.875562	0.927711	0.992806	1	0.979094	1	0.988166	1	0.892506	0.886991
1110	1	0.812071	0.867305	0.718139	0.931264	1	0.959233	0.976471	0.994083	0.986532	1	0.895871	1	0.993827	0.807903	0.938202	1	1	0.966052	1	0.994624	0.770808	0.978495	0.971182	0.875562	0.927711	0.992806	1	0.979094	1	0.988166	1	0.892506	0.886991
1111	1	0.812071	0.867305	0.718139	0.931264	1	0.959233	0.976471	0.994083	0.986532	1	0.895871	1	0.993827	0.807903	0.938202	1	1	0.966052	1	0.994624	0.770808	0.978495	0.971182	0.875562	0.927711	0.992806	1	0.979094	1	0.988166	1	0.892506	0.886991
1112	1	0.812071	0.867305	0.718139	0.931264	1	0.959233	0.976471	0.994083	0.986532	1	0.895871	1	0.993827	0.807903	0.938202	1	1	0.966052	1	0.994624	0.770808	0.978495	0.971182	0.875562	0.927711	0.992806	1	0.979094	1	0.988166	1	0.892506	0.886991
1113	1	0.812071	0.867305	0.718139	0.931264	1	0.959233	0.976471	0.994083	0.986532	1	0.895871	1	0.993827	0.807903	0.938202	1	1	0.966052	1	0.994624	0.770808	0.978495	0.971182	0.875562	0.927711	0.992806	1	0.979094	1	0.988166	1	0.892506	0.886991
1114	1	0.812071	0.867305	0.718139	0.931264	1	0.959233	0.976471	0.994083	0.986532	1	0.895871	1	0.993827	0.807903	0.938202	1	1	0.966052	1	0.994624	0.770808	0.978495	0.971182	0.875562	0.927711	0.992806	1	0.979094	1	0.988166	1	0.892506	0.886991
1115	1	0.812071	0.867305	0.718139	0.931264	1	0.959233	0.976471	0.994083	0.986532	1	0.895871	1	0.993827	0.807903	0.938202	1	1	0.966052	1	0.994624	0.770808	0.978495	0.971182	0.875562	0.927711	0.992806	1	0.979094	1	0.988166	1	0.892506	0.886991
1116	1	0.812071	0.867305	0.718139	0.931264	1	0.959233	0.976471	0.994083	0.986532	1	0.895871	1	0.993827	0.807903	0.938202	1	1	0.966052	1	0.994624	0.770808	0.978495	0.971182	0.875562	0.927711	0.992806	1	0.979094	1	0.988166	1	0.892506	0.886991
1117	1	0.812071	0.867305	0.718139	0.931264	1	0.959233	0.976471	0.994083	0.986532	1	0.895871	1	0.993827	0.807903	0.938202	1	1	0.966052	1	0.994624	0.770808	0.978495	0.971182	0.875562	0.927711	0.992806	1	0.979094	1	0.988166	1	0.892506	0.886991
1118	1	0.812071	0.867305	0.718139	0.931264	1	0.959233	0.976471	0.994083	0.986532	1	0.895871	1	0.993827	0.807903	0.938202	1	1	0.966052	1	0.994624	0.770808	0.978495	0.971182	0.875562	0.927711	0.992806	1	0.979094	1	0.988166	1	0.892506	0.886991
1119	1	0.812071	0.867305	0.718139	0.931264	1	0.959233	0.976471	0.994083	0.986532	1	0.895871	1	0.993827	0.807903	0.938202	1	1	0.966052	1	0.994624	0.770808	0.978495	0.971182	0.875562	0.927711	0.992806	1	0.979094	1	0.988166	1	0.892506	0.886991
1120	1	0.812071	0.867305	0.718139	0.931264	1	0.959233	0.976471	0.994083	0.986532	1	0.895871	1	0.993827	0.807903	0.938202	1	1	0.966052	1	0.994624	0.770808	0.978495	0.971182	0.875562	0.927711	0.992806	1	0.979094	1	0.988166	1	0.892506	0.886991
1121	1	0.812071	0.867305	0.718139	0.931264	1	0.959233	0.976471	0.994083	0.986532	1	0.895871	1	0.993827	0.807903	0.938202	1	1	0.966052	1	0.994624	0.770808	0.978495	0.971182	0.875562	0.927711	0.992806	1	0.979094	1	0.988166	1	0.892506	0.886991
1122	1	0.812071	0.867305	0.718139	0.931264	1	0.959233	0.976471	0.994083	0.986532	1	0.895871	1	0.993827	0.807903	0.938202	1	1	0.966052	1	0.994624	0.770808	0.978495	0.971182	0.875562	0.927711	0.992806	1	0.979094	1	0.988166	1	0.892506	0.886991
1123	1	0.812071	0.867305	0.718139	0.931264	1	0.959233	0.976471	0.994083	0.986532	1	0.895871	1	0.993827	0.807903	0.938202	1	1	0.966052	1	0.994624	0.770808	0.978495	0.971182	0.875562	0.927711	0.992806	1	0.979094	1	0.988166	1	0.892506	0.886992
1124	1	0.812071	0.867305	0.718139	0.931264	1	0.959233	0.976471	0.994083	0.986532	1	0.895871	1	0.993827	0.807903	0.938202	1	1	0.966052	1	0.994624	0.770808	0.978495	0.971182	0.875562	0.927711	0.992806	1	0.979094	1	0.988166	1	0.892506	0.886992
1125	1	0.812071	0.867305	0.718139	0.931264	1	0.959233	0.976471	0.994083	0.986532	1	0.895871	1	0.993827	0.807903	0.938202	1	1	0.966052	1	0.994624	0.770808	0.978495	0.971182	0.875562	0.927711	0.992806	1	0.979094	1	0.988166	1	0.892506	0.886992
1126	1	0.812071	0.867305	0.718139	0.931264	1	0.959233	0.976471	0.994083	0.986532	1	0.895871	1	0.993827	0.807903	0.938202	1	1	0.966052	1	0.994624	0.770808	0.978495	0.971182	0.875562	0.927711	0.992806	1	0.979094	1	0.988166	1	0.892506	0.886992
1127	1	0.812071	0.867305	0.718139	0.931264	1	0.959233	0.976471	0.994083	0.986532	1	0.895871	1	0.993827	0.807903	0.938202	1	1	0.966052	1	0.994624	0.770808	0.978495	0.971182	0.875562	0.927711	0.992806	1	0.979094	1	0.988166	1	0.892506	0.886992
1128	1	0.812071	0.867305	0.718139	0.931264	1	0.959233	0.976471	0.994083	0.986532	1	0.895871	1	0.993827	0.807903	0.938202	1	1	0.966052	1	0.994624	0.770808	0.978495	0.971182	0.875562	0.927711	0.992806	1	0.979094	1	0.988166	1	0.892506	0.886992
1129	1	0.812071	0.867305	0.718139	0.931264	1	0.959233	0.976471	0.994083	0.986532	1	0.895871	1	0.993827	0.807903	0.938202	1	1	0.966052	1	0.994624	0.770808	0.978495	0.971182	0.875562	0.927711	0.992806	1	0.979094	1	0.988166	1	0.892506	0.886992
1130	1	0.812071	0.867305	0.718139	0.931264	1	0.959233	0.976471	0.994083	0.986532	1	0.895871	1	0.993827	0.807903	0.938202	1	1	0.966052	1	0.994624	0.770808	0.978495	0.971182	0.875562	0.927711	0.992806	1	0.979094	1	0.988166	1	0.892506	0.886992
1131	1	0.812071	0.867305	0.718139	0.931264	1	0.959233	0.976471	0.994083	0.986532	1	0.895871	1	0.993827	0.807903	0.938202	1	1	0.966052	1	0.994624	0.770808	0.978495	0.971182	0.875562	0.927711	0.992806	1	0.979094	1	0.988166	1	0.892506	0.886992
1132	1	0.812071	0.867305	0.718139	0.931264	1	0.959233	0.976471	0.994083	0.986532	1	0.895871	1	0.993827	0.807903	0.938202	1	1	0.966052	1	0.994624	0.770808	0.978495	0.971182	0.875562	0.927711	0.992806	1	0.979094	1	0.988166	1	0.892506	0.886992
1133	1	0.812071	0.867305	0.718139	0.931264	1	0.959233	0.976471	0.994083	0.986532	1	0.895871	1	0.993827	0.807903	0.938202	1	1	0.966052	1	0.994624	0.770808	0.978495	0.971182	0.875562	0.927711	0.992806	1	0.979094	1	0.988166	1	0.892506	0.886992
1134	1	0.812071	0.867305	0.718813	0.931264	1	0.959233	0.976471	0.994083	0.986532	1	0.895871	1	0.993827	0.807903	0.938202	1	1	0.966052	1	0.994624	0.769602	0.978495	0.971182	0.875562	0.927711	0.992806	1	0.979094	1	0.988166	1	0.892506	0.886989
1135	1	0.812071	0.867305	0.718813	0.931264	1	0.959233	0.976471	0.994083	0.986532	1	0.895871	1	0.993827	0.807903	0.938202	1	1	0.966052	1	0.994624	0.769602	0.978495	0.971182	0.875562	0.927711	0.992806	1	0.979094	1	0.988166	1	0.892506	0.886989
1136	1	0.812071	0.867305	0.718813	0.931264	1	0.959233	0.976471	0.994083	0.986532	1	0.895871	1	0.993827	0.807903	0.938202	1	1	0.966052	1	0.994624	0.769602	0.978495	0.971182	0.875562	0.927711	0.992806	1	0.979094	1	0.988166	1	0.892506	0.886989
1137	1	0.812071	0.867305	0.718813	0.931264	1	0.959233	0.976471	0.994083	0.986532	1	0.895871	1	0.993827	0.807903	0.938202	1	1	0.966052	1	0.994624	0.769602	0.978495	0.971182	0.875562	0.927711	0.992806	1	0.979094	1	0.988166	1	0.892506	0.886989
1138	1	0.812071	0.867305	0.718813	0.931264	1	0.959233	0.976471	0.994083	0.986532	1	0.895871	1	0.993827	0.807903	0.938202	1	1	0.966052	1	0.994624	0.769602	0.978495	0.971182	0.875562	0.927711	0.992806	1	0.979094	1	0.988166	1	0.892506	0.886989
1139	1	0.812071	0.867305	0.718813	0.931264	1	0.959233	0.976471	0.994083	0.986532	1	0.895871	1	0.993827	0.807903	0.938202	1	1	0.966052	1	0.994624	0.769602	0.978495	0.971182	0.875562	0.927711	0.992806	1	0.979094	1	0.988166	1	0.892506	0.886989
1140	1	0.812071	0.867305	0.718813	0.931264	1	0.959233	0.976471	0.994083	0.986532	1	0.895871	1	0.993827	0.807903	0.938202	1	1	0.966052	1	0.994624	0.769602	0.978495	0.971182	0.875562	0.927711	0.992806	1	0.979094	1	0.988166	1	0.892506	0.886989
1141	1	0.812071	0.867305	0.718813	0.931264	1	0.959233	0.976471	0.994083	0.986532	1	0.895871	1	0.993827	0.807903	0.938202	1	1	0.966052	1	0.994624	0.769602	0.978495	0.971182	0.875562	0.927711	0.992806	1	0.979094	1	0.988166	1	0.892506	0.886989
1142	1	0.812071	0.867305	0.718813	0.931264	1	0.959233	0.976471	0.994083	0.986532	1	0.895871	1	0.993827	0.807903	0.938202	1	1	0.966052	1	0.994624	0.769602	0.978495	0.971182	0.875562	0.927711	0.992806	1	0.979094	1	0.988166	1	0.892506	0.886989
1143	1	0.812071	0.867305	0.718813	0.931264	1	0.959233	0.976471	0.994083	0.986532	1	0.895871	1	0.993827	0.807903	0.938202	1	1	0.966052	1	0.994624	0.769602	0.978495	0.971182	0.875562	0.927711	0.992806	1	0.979094	1	0.988166	1	0.892506	0.886989
1144	1	0.812071	0.867305	0.718813	0.931264	1	0.959233	0.976471	0.994083	0.986532	1	0.895871	1	0.993827	0.807903	0.938202	1	1	0.966052	1	0.994624	0.769602	0.978495	0.971182	0.875562	0.927711	0.992806	1	0.979094	1	0.988166	1	0.892506	0.886989
1145	1	0.812071	0.867305	0.718813	0.931264	1	0.959233	0.976471	0.994083	0.986532	1	0.895871	1	0.993827	0.807903	0.938202	1	1	0.966052	1	0.994624	0.769602	0.978495	0.971182	0.875562	0.927711	0.992806	1	0.979094	1	0.988166	1	0.892506	0.886989
1146	1	0.812071	0.867305	0.718813	0.931264	1	0.959233	0.976471	0.994083	0.986532	1	0.895871	1	0.993827	0.807903	0.938202	1	1	0.966052	1	0.994624	0.769602	0.978495	0.971182	0.875562	0.927711	0.992806	1	0.979094	1	0.988166	1	0.892506	0.886989
1147	1	0.812071	0.867305	0.718813	0.931264	1	0.959233	0.976471	0.994083	0.986532	1	0.895871	1	0.993827	0.807903	0.938202	1	1	0.966052	1	0.994624	0.769602	0.978495	0.971182	0.875562	0.927711	0.992806	1	0.979094	1	0.988166	1	0.892506	0.886989
1148	1	0.812071	0.867305	0.718813	0.931264	1	0.959233	0.976471	0.994083	0.986532	1	0.895871	1	0.993827	0.807903	0.938202	1	1	0.966052	1	0.994624	0.769602	0.978495	0.971182	0.875562	0.927711	0.992806	1	0.979094	1	0.988166	1	0.892506	0.886989
1149	1	0.812071	0.867305	0.718813	0.931264	1	0.959233	0.976471	0.994083	0.986532	1	0.895871	1	0.993827	0.807903	0.938202	1	1	0.966052	1	0.994624	0.769602	0.978495	0.971182	0.875562	0.927711	0.992806	1	0.979094	1	0.988166	1	0.892506	0.886989
1150	1	0.812071	0.867305	0.718813	0.931264	1	0.959233	0.976471	0.994083	0.986532	1	0.895871	1	0.993827	0.807903	0.938202	1	1	0.966052	1	0.994624	0.769602	0.978495	0.971182	0.875562	0.927711	0.992806	1	0.979094	1	0.988166	1	0.892506	0.886989
1151	1	0.812071	0.867305	0.718813	0.931264	1	0.959233	0.976471	0.994083	0.986532	1	0.895871	1	0.993827	0.807903	0.938202	1	1	0.966052	1	0.994624	0.769602	0.978495	0.971182	0.875562	0.927711	0.992806	1	0.979094	1	0.988166	1	0.892506	0.886989
1152	1	0.812071	0.867305	0.718813	0.931264	1	0.959233	0.976471	0.994083	0.986532	1	0.895871	1	0.993827	0.807903	0.938202	1	1	0.966052	1	0.994624	0.769602	0.978495	0.971182	0.875562	0.927711	0.992806	1	0.979094	1	0.988166	1	0.892506	0.886989
1153	1	0.812071	0.867305	0.718813	0.931264	1	0.959233	0.976471	0.994083	0.986532	1	0.895871	1	0.993827	0.807903	0.938202	1	1	0.966052	1	0.994624	0.769602	0.978495	0.971182	0.875562	0.927711	0.992806	1	0.979094	1	0.988166	1	0.892506	0.886989
1154	1	0.812071	0.867305	0.718813	0.931264	1	0.959233	0.976471	0.994083	0.986532	1	0.895871	1	0.993827	0.807903	0.938202	1	1	0.966052	1	0.994624	0.769602	0.978495	0.971182	0.875562	0.927711	0.992806	1	0.979094	1	0.988166	1	0.892506	0.886989
1155	1	0.812071	0.867305	0.718813	0.931264	1	0.959233	0.976471	0.994083	0.986532	1	0.895871	1	0.993827	0.807903	0.938202	1	1	0.966052	1	0.994624	0.769602	0.978495	0.971182	0.875562	0.927711	0.992806	1	0.979094	1	0.988166	1	0.892506	0.886989
1156	1	0.812071	0.867305	0.718813	0.931264	1	0.959233	0.976471	0.994083	0.986532	1	0.895871	1	0.993827	0.807903	0.938202	1	1	0.966052	1	0.994624	0.769602	0.978495	0.971182	0.875562	0.927711	0.992806	1	0.979094	1	0.988166	1	0.892506	0.886989
1157	1	0.812071	0.867305	0.718813	0.931264	1	0.959233	0.976471	0.994083	0.986532	1	0.895871	1	0.993827	0.807903	0.938202	1	1	0.966052	1	0.994624	0.769602	0.978495	0.971182	0.875562	0.927711	0.992806	1	0.979094	1	0.988166	1	0.892506	0.886989
1158	1	0.812071	0.867305	0.718813	0.931264	1	0.959233	0.976471	0.994083	0.986532	1	0.896768	1	0.993827	0.807903	0.938202	1	1	0.966052	1	0.994624	0.769602	0.978495	0.971182	0.875562	0.927711	0.992806	1	0.979094	1	0.988166	1	0.89258	0.887069
1159	1	0.812071	0.867305	0.718813	0.931264	1	0.959233	0.976471	0.994083	0.986532	1	0.896768	1	0.993827	0.807903	0.938202	1	1	0.966052	1	0.994624	0.769602	0.978495	0.971182	0.875562	0.927711	0.992806	1	0.979094	1	0.988166	1	0.89258	0.887069
1160	1	0.812071	0.867305	0.718813	0.931264	1	0.959233	0.976471	0.994083	0.986532	1	0.896768	1	0.993827	0.807903	0.938202	1	1	0.966052	1	0.994624	0.769602	0.978495	0.971182	0.875562	0.927711	0.992806	1	0.979094	1	0.988166	1	0.89258	0.887069
1161	1	0.812071	0.867305	0.718813	0.931264	1	0.959233	0.976471	0.994083	0.986532	1	0.896768	1	0.993827	0.807903	0.938202	1	1	0.966052	1	0.994624	0.769602	0.978495	0.971182	0.875562	0.927711	0.992806	1	0.979094	1	0.988166	1	0.89258	0.887069
1162	1	0.812071	0.867305	0.718813	0.931264	1	0.959233	0.976471	0.994083	0.986532	1	0.896768	1	0.993827	0.807903	0.938202	1	1	0.966052	1	0.994624	0.769602	0.978495	0.971182	0.875562	0.927711	0.992806	1	0.979094	1	0.988166	1	0.89258	0.887069
1163	1	0.812071	0.867305	0.718813	0.931264	1	0.959233	0.976471	0.994083	0.986532	1	0.896768	1	0.993827	0.807903	0.938202	1	1	0.966052	1	0.994624	0.769602	0.978495	0.971182	0.875562	0.927711	0.992806	1	0.979094	1	0.988166	1	0.89258	0.887069
1164	1	0.812071	0.867305	0.718813	0.931264	1	0.959233	0.976471	0.994083	0.986532	1	0.896768	1	0.993827	0.807903	0.938202	1	1	0.966052	1	0.994624	0.769602	0.978495	0.971182	0.875562	0.927711	0.992806	1	0.979094	1	0.988166	1	0.89258	0.887069
1165	1	0.812071	0.867305	0.718813	0.931264	1	0.959233	0.976471	0.994083	0.986532	1	0.896768	1	0.993827	0.807903	0.938202	1	1	0.966052	1	0.994624	0.769602	0.978495	0.971182	0.875562	0.927711	0.992806	1	0.979094	1	0.988166	1	0.89258	0.887069
1166	1	0.812071	0.867305	0.718813	0.931264	1	0.959233	0.976471	0.994083	0.986532	1	0.896768	1	0.993827	0.807903	0.938202	1	1	0.966052	1	0.994624	0.769602	0.978495	0.971182	0.875562	0.927711	0.992806	1	0.979094	1	0.988166	1	0.89258	0.887069
1167	1	0.812071	0.867305	0.718813	0.931264	1	0.959233	0.976471	0.994083	0.986532	1	0.896768	1	0.993827	0.807903	0.938202	1	1	0.966052	1	0.994624	0.769602	0.978495	0.971182	0.875562	0.927711	0.992806	1	0.979094	1	0.988166	1	0.89258	0.887069
1168	1	0.812071	0.867305	0.718813	0.931264	1	0.959233	0.976471	0.994083	0.986532	1	0.896768	1	0.993827	0.807903	0.938202	1	1	0.966052	1	0.994624	0.769602	0.978495	0.971182	0.875562	0.927711	0.992806	1	0.979094	1	0.988166	1	0.89258	0.887069
1169	1	0.812071	0.867305	0.718813	0.931264	1	0.959233	0.976471	0.994083	0.986532	1	0.896768	1	0.993827	0.807903	0.938202	1	1	0.966052	1	0.994624	0.769602	0.978495	0.971182	0.875562	0.927711	0.992806	1	0.979094	1	0.988166	1	0.89258	0.887069
1170	1	0.812071	0.867305	0.718813	0.931264	1	0.959233	0.976471	0.994083	0.986532	1	0.896768	1	0.993827	0.807903	0.938202	1	1	0.966052	1	0.994624	0.769602	0.978495	0.971182	0.875562	0.927711	0.992806	1	0.979094	1	0.988166	1	0.89258	0.887069
1171	1	0.812071	0.867305	0.718813	0.931264	1	0.959233	0.976471	0.994083	0.986532	1	0.896768	1	0.993827	0.807903	0.938202	1	1	0.966052	1	0.994624	0.769602	0.978495	0.971182	0.875562	0.927711	0.992806	1	0.979094	1	0.988166	1	0.89258	0.887069
1172	1	0.812071	0.867305	0.718813	0.931264	1	0.959233	0.976471	0.994083	0.986532	1	0.896768	1	0.993827	0.807903	0.938202	1	1	0.966052	1	0.994624	0.769602	0.978495	0.971182	0.875562	0.927711	0.992806	1	0.979094	1	0.988166	1	0.89258	0.887069
1173	1	0.812071	0.867305	0.718813	0.931264	1	0.959233	0.976471	0.994083	0.986532	1	0.896768	1	0.993827	0.807903	0.938202	1	1	0.966052	1	0.994624	0.769602	0.978495	0.971182	0.875562	0.927711	0.992806	1	0.979094	1	0.988166	1	0.89258	0.887069
1174	1	0.812071	0.867305	0.718813	0.931264	1	0.959233	0.976471	0.994083	0.986532	1	0.896768	1	0.993827	0.807903	0.938202	1	1	0.966052	1	0.994624	0.769602	0.978495	0.971182	0.875562	0.927711	0.992806	1	0.979094	1	0.988166	1	0.89258	0.887069
1175	1	0.812071	0.867305	0.718813	0.931264	1	0.959233	0.976471	0.994083	0.986532	1	0.896768	1	0.993827	0.807903	0.938202	1	1	0.966052	1	0.994624	0.769602	0.978495	0.971182	0.875562	0.927711	0.992806	1	0.979094	1	0.988166	1	0.89258	0.887069
1176	1	0.812071	0.867305	0.718813	0.931264	1	0.959233	0.976471	0.994083	0.986532	1	0.896768	1	0.993827	0.807903	0.938202	1	1	0.966052	1	0.994624	0.769602	0.978495	0.971182	0.875562	0.927711	0.992806	1	0.979094	1	0.988166	1	0.89258	0.887069
1177	1	0.812071	0.867305	0.718813	0.931264	1	0.959233	0.976471	0.994083	0.986532	1	0.896768	1	0.993827	0.807903	0.938202	1	1	0.966052	1	0.994624	0.769602	0.978495	0.971182	0.875562	0.927711	0.992806	1	0.979094	1	0.988166	1	0.89258	0.887069
1178	1	0.812071	0.867305	0.718813	0.931264	1	0.959233	0.976471	0.994083	0.986532	1	0.896768	1	0.993827	0.807903	0.938202	1	1	0.966052	1	0.994624	0.769602	0.978495	0.971182	0.875562	0.927711	0.992806	1	0.979094	1	0.988166	1	0.89258	0.887069
1179	1	0.812071	0.867305	0.718813	0.931264	1	0.959233	0.976471	0.994083	0.986532	1	0.896768	1	0.993827	0.807903	0.938202	1	1	0.966052	1	0.994624	0.769602	0.978495	0.971182	0.875562	0.927711	0.992806	1	0.979094	1	0.988166	1	0.89258	0.887069
1180	1	0.812071	0.867305	0.718813	0.931264	1	0.959233	0.976471	0.994083	0.986532	1	0.896768	1	0.993827	0.807903	0.938202	1	1	0.966052	1	0.994624	0.769602	0.978495	0.971182	0.875562	0.927711	0.992806	1	0.979094	1	0.988166	1	0.89258	0.887069
1181	1	0.812071	0.867305	0.718813	0.931264	1	0.959233	0.976471	0.994083	0.986532	1	0.896768	1	0.993827	0.807903	0.938202	1	1	0.966052	1	0.994624	0.769602	0.978495	0.971182	0.875562	0.927711	0.992806	1	0.979094	1	0.988166	1	0.89258	0.887069
1182	1	0.812071	0.867305	0.718813	0.931264	1	0.959233	0.976471	0.994083	0.986532	1	0.896768	1	0.993827	0.807903	0.938202	1	1	0.966052	1	0.994624	0.769602	0.978495	0.971182	0.875562	0.927711	0.992806	1	0.979094	1	0.988166	1	0.89258	0.887069
1183	1	0.812071	0.867305	0.718813	0.931264	1	0.959233	0.976471	0.994083	0.986532	1	0.896768	1	0.993827	0.807903	0.938202	1	1	0.966052	1	0.994624	0.769602	0.978495	0.971182	0.875562	0.927711	0.992806	1	0.979094	1	0.988166	1	0.89258	0.887069
1184	1	0.812071	0.867305	0.718813	0.931264	1	0.959233	0.976471	0.994083	0.986532	1	0.896768	1	0.993827	0.807903	0.938202	1	1	0.966052	1	0.994624	0.769602	0.978495	0.971182	0.875562	0.927711	0.992806	1	0.979094	1	0.988166	1	0.89258	0.887069
1185	1	0.812071	0.867305	0.719488	0.931264	1	0.959233	0.976471	0.994083	0.986532	1	0.896768	1	0.993827	0.807903	0.938202	1	1	0.966052	1	0.994624	0.769602	0.978495	0.971182	0.875562	0.927711	0.992806	1	0.979094	1	0.988166	1	0.892654	0.887145
1186	1	0.812071	0.867305	0.719488	0.931264	1	0.959233	0.976471	0.994083	0.986532	1	0.896768	1	0.993827	0.807903	0.938202	1	1	0.966052	1	0.994624	0.769602	0.978495	0.971182	0.875562	0.927711	0.992806	1	0.979094	1	0.988166	1	0.892654	0.887145
1187	1	0.812071	0.867305	0.719488	0.931264	1	0.959233	0.976471	0.994083	0.986532	1	0.896768	1	0.993827	0.807903	0.938202	1	1	0.966052	1	0.994624	0.769602	0.978495	0.971182	0.875562	0.927711	0.992806	1	0.979094	1	0.988166	1	0.892654	0.887145
1188	1	0.812071	0.867305	0.719488	0.931264	1	0.959233	0.976471	0.994083	0.986532	1	0.896768	1	0.993827	0.807903	0.938202	1	1	0.966052	1	0.994624	0.769602	0.978495	0.971182	0.875562	0.927711	0.992806	1	0.979094	1	0.988166	1	0.892654	0.887145
1189	1	0.812071	0.867305	0.719488	0.931264	1	0.959233	0.976471	0.994083	0.986532	1	0.896768	1	0.993827	0.807903	0.938202	1	1	0.966052	1	0.994624	0.769602	0.978495	0.971182	0.875562	0.927711	0.992806	1	0.979094	1	0.988166	1	0.892654	0.887145
1190	1	0.812071	0.867305	0.719488	0.931264	1	0.959233	0.976471	0.994083	0.986532	1	0.896768	1	0.993827	0.807903	0.938202	1	1	0.966052	1	0.994624	0.769602	0.978495	0.971182	0.875562	0.927711	0.992806	1	0.979094	1	0.988166	1	0.892654	0.887145
1191	1	0.812071	0.867305	0.719488	0.931264	1	0.959233	0.976471	0.994083	0.986532	1	0.896768	1	0.993827	0.807903	0.938202	1	1	0.966052	1	0.994624	0.769602	0.978495	0.971182	0.875562	0.927711	0.992806	1	0.979094	1	0.988166	1	0.892654	0.887145
1192	1	0.812071	0.867305	0.719488	0.931264	1	0.959233	0.976471	0.994083	0.986532	1	0.896768	1	0.993827	0.807903	0.938202	1	1	0.966052	1	0.994624	0.769602	0.978495	0.971182	0.875562	0.927711	0.992806	1	0.979094	1	0.988166	1	0.892654	0.887145
1193	1	0.812071	0.867305	0.719488	0.931264	1	0.959233	0.976471	0.994083	0.986532	1	0.896768	1	0.993827	0.807903	0.938202	1	1	0.966052	1	0.994624	0.769602	0.978495	0.971182	0.875562	0.927711	0.992806	1	0.979094	1	0.988166	1	0.892654	0.887145
1194	1	0.812071	0.867305	0.719488	0.931264	1	0.959233	0.976471	0.994083	0.986532	1	0.896768	1	0.993827	0.807903	0.938202	1	1	0.966052	1	0.994624	0.769602	0.978495	0.971182	0.875562	0.927711	0.992806	1	0.979094	1	0.988166	1	0.892654	0.887145
1195	1	0.812071	0.867305	0.719488	0.931264	1	0.959233	0.976471	0.994083	0.986532	1	0.896768	1	0.993827	0.807903	0.938202	1	1	0.966052	1	0.994624	0.767189	0.978495	0.971182	0.875562	0.927711	0.992806	1	0.979094	1	0.988166	1	0.892506	0.88699
1196	1	0.812071	0.867305	0.719488	0.931264	1	0.959233	0.976471	0.994083	0.986532	1	0.896768	1	0.993827	0.807903	0.938202	1	1	0.966052	1	0.994624	0.767189	0.978495	0.971182	0.875562	0.927711	0.992806	1	0.979094	1	0.988166	1	0.892506	0.88699
1197	1	0.812071	0.867305	0.719488	0.931264	1	0.959233	0.976471	0.994083	0.986532	1	0.896768	1	0.993827	0.807903	0.938202	1	1	0.966052	1	0.994624	0.767189	0.978495	0.971182	0.875562	0.927711	0.992806	1	0.979094	1	0.988166	1	0.892506	0.88699
1198	1	0.812071	0.867305	0.719488	0.931264	1	0.959233	0.976471	0.994083	0.986532	1	0.896768	1	0.993827	0.807903	0.938202	1	1	0.966052	1	0.994624	0.767189	0.978495	0.971182	0.875562	0.927711	0.992806	1	0.979094	1	0.988166	1	0.892506	0.88699
1199	1	0.812071	0.867305	0.719488	0.931264	1	0.959233	0.976471	0.994083	0.986532	1	0.896768	1	0.993827	0.807903	0.938202	1	1	0.966052	1	0.994624	0.767189	0.978495	0.971182	0.875562	0.927711	0.992806	1	0.979094	1	0.988166	1	0.892506	0.88699
1200	1	0.812071	0.867305	0.719488	0.931264	1	0.959233	0.976471	0.994083	0.986532	1	0.896768	1	0.993827	0.807903	0.938202	1	1	0.966052	1	0.994624	0.767189	0.978495	0.971182	0.875562	0.927711	0.992806	1	0.979094	1	0.988166	1	0.892506	0.88699
1201	1	0.812071	0.867305	0.719488	0.931264	1	0.959233	0.976471	0.994083	0.986532	1	0.896768	1	0.993827	0.807903	0.938202	1	1	0.966052	1	0.994624	0.767189	0.978495	0.971182	0.875562	0.927711	0.992806	1	0.979094	1	0.988166	1	0.892506	0.88699
1202	1	0.812071	0.867305	0.719488	0.931264	1	0.959233	0.976471	0.994083	0.986532	1	0.896768	1	0.993827	0.807903	0.938202	1	1	0.966052	1	0.994624	0.767189	0.978495	0.971182	0.875562	0.927711	0.992806	1	0.979094	1	0.988166	1	0.892506	0.88699
1203	1	0.812071	0.867305	0.719488	0.931264	1	0.959233	0.976471	0.994083	0.986532	1	0.896768	1	0.993827	0.807903	0.938202	1	1	0.966052	1	0.994624	0.767189	0.978495	0.971182	0.875562	0.927711	0.992806	1	0.979094	1	0.988166	1	0.892506	0.88699
1204	1	0.812071	0.867305	0.719488	0.931264	1	0.959233	0.976471	0.994083	0.986532	1	0.896768	1	0.993827	0.807903	0.938202	1	1	0.966052	1	0.994624	0.767189	0.978495	0.971182	0.875562	0.927711	0.992806	1	0.979094	1	0.988166	1	0.892506	0.88699
1205	1	0.812071	0.867305	0.719488	0.931264	1	0.959233	0.976471	0.994083	0.986532	1	0.896768	1	0.993827	0.807903	0.938202	1	1	0.966052	1	0.994624	0.767189	0.978495	0.971182	0.875562	0.927711	0.992806	1	0.979094	1	0.988166	1	0.892506	0.88699
1206	1	0.812071	0.867305	0.719488	0.931264	1	0.959233	0.976471	0.994083	0.986532	1	0.896768	1	0.993827	0.807903	0.938202	1	1	0.966052	1	0.994624	0.767189	0.978495	0.971182	0.875562	0.927711	0.992806	1	0.979094	1	0.988166	1	0.892506	0.88699
1207	1	0.812071	0.867305	0.719488	0.931264	1	0.959233	0.976471	0.994083	0.986532	1	0.896768	1	0.993827	0.807903	0.938202	1	1	0.966052	1	0.994624	0.767189	0.978495	0.971182	0.875562	0.927711	0.992806	1	0.979094	1	0.988166	1	0.892506	0.88699
1208	1	0.812071	0.867305	0.719488	0.931264	1	0.959233	0.976471	0.994083	0.986532	1	0.896768	1	0.993827	0.807903	0.938202	1	1	0.966052	1	0.994624	0.767189	0.978495	0.971182	0.875562	0.927711	0.992806	1	0.979094	1	0.988166	1	0.892506	0.88699
1209	1	0.812071	0.867305	0.719488	0.931264	1	0.959233	0.976471	0.994083	0.986532	1	0.896768	1	0.993827	0.807903	0.938202	1	1	0.966052	1	0.994624	0.767189	0.978495	0.971182	0.875562	0.927711	0.992806	1	0.979094	1	0.988166	1	0.892506	0.88699
1210	1	0.812071	0.867305	0.719488	0.931264	1	0.959233	0.976471	0.994083	0.986532	1	0.896768	1	0.993827	0.807903	0.938202	1	1	0.966052	1	0.994624	0.767189	0.978495	0.971182	0.875562	0.927711	0.992806	1	0.979094	1	0.988166	1	0.892506	0.88699
1211	1	0.812071	0.867305	0.719488	0.931264	1	0.959233	0.976471	0.994083	0.986532	1	0.896768	1	0.993827	0.807903	0.938202	1	1	0.966052	1	0.994624	0.767189	0.978495	0.971182	0.875562	0.927711	0.992806	1	0.979094	1	0.988166	1	0.892506	0.88699
1212	1	0.812071	0.867305	0.719488	0.931264	1	0.959233	0.976471	0.994083	0.986532	1	0.896768	1	0.993827	0.807903	0.938202	1	1	0.966052	1	0.994624	0.767189	0.978495	0.971182	0.875562	0.927711	0.992806	1	0.979094	1	0.988166	1	0.892506	0.88699
1213	1	0.812071	0.867305	0.719488	0.931264	1	0.959233	0.976471	0.994083	0.986532	1	0.896768	1	0.993827	0.807903	0.938202	1	1	0.966052	1	0.994624	0.767189	0.978495	0.971182	0.875562	0.927711	0.992806	1	0.979094	1	0.988166	1	0.892506	0.88699
1214	1	0.812071	0.867305	0.719488	0.931264	1	0.959233	0.976471	0.994083	0.986532	1	0.896768	1	0.993827	0.807903	0.938202	1	1	0.966052	1	0.994624	0.767189	0.978495	0.971182	0.875562	0.927711	0.992806	1	0.979094	1	0.988166	1	0.892506	0.88699
1215	1	0.812071	0.867305	0.719488	0.931264	1	0.959233	0.976471	0.994083	0.986532	1	0.896768	1	0.993827	0.807903	0.938202	1	1	0.966052	1	0.994624	0.767189	0.978495	0.971182	0.875562	0.927711	0.992806	1	0.979094	1	0.988166	1	0.892506	0.88699
1216	1	0.812071	0.867305	0.719488	0.931264	1	0.959233	0.976471	0.994083	0.986532	1	0.896768	1	0.993827	0.807903	0.938202	1	1	0.966052	1	0.994624	0.767189	0.978495	0.971182	0.875562	0.927711	0.992806	1	0.979094	1	0.988166	1	0.892506	0.88699
1217	1	0.812071	0.867305	0.719488	0.931264	1	0.959233	0.976471	0.994083	0.986532	1	0.896768	1	0.993827	0.807903	0.938202	1	1	0.966052	1	0.994624	0.767189	0.978495	0.971182	0.875562	0.927711	0.992806	1	0.979094	1	0.988166	1	0.892506	0.88699
1218	1	0.812071	0.867305	0.719488	0.931264	1	0.959233	0.976471	0.994083	0.986532	1	0.896768	1	0.993827	0.807903	0.938202	1	1	0.966052	1	0.994624	0.767189	0.978495	0.971182	0.875562	0.927711	0.992806	1	0.979094	1	0.988166	1	0.892506	0.88699
1219	1	0.812071	0.867305	0.719488	0.931264	1	0.959233	0.976471	0.994083	0.986532	1	0.896768	1	0.993827	0.807903	0.938202	1	1	0.966052	1	0.994624	0.767189	0.978495	0.971182	0.875562	0.927711	0.992806	1	0.979094	1	0.988166	1	0.892506	0.88699
1220	1	0.812071	0.867305	0.719488	0.931264	1	0.959233	0.976471	0.994083	0.986532	1	0.896768	1	0.993827	0.807903	0.938202	1	1	0.966052	1	0.994624	0.767189	0.978495	0.971182	0.875562	0.927711	0.992806	1	0.979094	1	0.988166	1	0.892506	0.88699
1221	1	0.812071	0.867305	0.719488	0.931264	1	0.959233	0.976471	0.994083	0.986532	1	0.896768	1	0.993827	0.807903	0.938202	1	1	0.966052	1	0.994624	0.767189	0.978495	0.971182	0.875562	0.927711	0.992806	1	0.979094	1	0.988166	1	0.892506	0.88699
1222	1	0.812071	0.867305	0.719488	0.931264	1	0.959233	0.976471	0.994083	0.986532	1	0.896768	1	0.993827	0.807903	0.938202	1	1	0.966052	1	0.994624	0.767189	0.978495	0.971182	0.875562	0.927711	0.992806	1	0.979094	1	0.988166	1	0.892506	0.88699
1223	1	0.812071	0.867305	0.719488	0.931264	1	0.959233	0.976471	0.994083	0.986532	1	0.896768	1	0.993827	0.807903	0.938202	1	1	0.966052	1	0.994624	0.767189	0.978495	0.971182	0.875562	0.927711	0.992806	1	0.979094	1	0.988166	1	0.892506	0.88699
1224	1	0.812071	0.867305	0.719488	0.931264	1	0.959233	0.976471	0.994083	0.986532	1	0.896768	1	0.993827	0.807903	0.938202	1	1	0.966052	1	0.994624	0.767189	0.978495	0.971182	0.875562	0.927711	0.992806	1	0.979094	1	0.988166	1	0.892506	0.88699
1225	1	0.812071	0.867305	0.719488	0.931264	1	0.959233	0.976471	0.994083	0.986532	1	0.896768	1	0.993827	0.807903	0.938202	1	1	0.966052	1	0.994624	0.767189	0.978495	0.971182	0.875562	0.927711	0.992806	1	0.979094	1	0.988166	1	0.892506	0.88699
1226	1	0.812071	0.867305	0.719488	0.931264	1	0.959233	0.976471	0.994083	0.986532	1	0.896768	1	0.993827	0.807903	0.938202	1	1	0.966052	1	0.994624	0.767189	0.978495	0.971182	0.875562	0.927711	0.992806	1	0.979094	1	0.988166	1	0.892506	0.88699
1227	1	0.812071	0.867305	0.719488	0.931264	1	0.959233	0.976471	0.994083	0.986532	1	0.896768	1	0.993827	0.807903	0.938202	1	1	0.966052	1	0.994624	0.767189	0.978495	0.971182	0.875562	0.927711	0.992806	1	0.979094	1	0.988166	1	0.892506	0.88699
1228	1	0.812071	0.867305	0.719488	0.931264	1	0.959233	0.976471	0.994083	0.986532	1	0.896768	1	0.993827	0.807903	0.938202	1	1	0.966052	1	0.994624	0.767189	0.978495	0.971182	0.875562	0.927711	0.992806	1	0.979094	1	0.988166	1	0.892506	0.88699
1229	1	0.812071	0.867305	0.719488	0.931264	1	0.959233	0.976471	0.994083	0.986532	1	0.896768	1	0.993827	0.807903	0.938202	1	1	0.966052	1	0.994624	0.767189	0.978495	0.971182	0.875562	0.927711	0.992806	1	0.979094	1	0.988166	1	0.892506	0.88699
1230	1	0.812071	0.867305	0.719488	0.931264	1	0.959233	0.976471	0.994083	0.986532	1	0.896768	1	0.993827	0.807903	0.938202	1	1	0.966052	1	0.994624	0.767189	0.978495	0.971182	0.875562	0.927711	0.992806	1	0.979094	1	0.988166	1	0.892506	0.88699
1231	1	0.812071	0.867305	0.719488	0.931264	1	0.959233	0.976471	0.994083	0.986532	1	0.896768	1	0.993827	0.807903	0.938202	1	1	0.966052	1	0.994624	0.767189	0.978495	0.971182	0.875562	0.927711	0.992806	1	0.979094	1	0.988166	1	0.892506	0.88699
1232	1	0.812071	0.867305	0.719488	0.931264	1	0.959233	0.976471	0.994083	0.986532	1	0.896768	1	0.993827	0.807903	0.938202	1	1	0.966052	1	0.994624	0.767189	0.978495	0.971182	0.875562	0.927711	0.992806	1	0.979094	1	0.988166	1	0.892506	0.88699
1233	1	0.812071	0.867305	0.719488	0.931264	1	0.959233	0.976471	0.994083	0.986532	1	0.896768	1	0.993827	0.807903	0.938202	1	1	0.966052	1	0.994624	0.767189	0.978495	0.971182	0.875562	0.927711	0.992806	1	0.979094	1	0.988166	1	0.892506	0.88699
1234	1	0.812071	0.867305	0.719488	0.931264	1	0.959233	0.976471	0.994083	0.986532	1	0.896768	1	0.993827	0.807903	0.938202	1	1	0.966052	1	0.994624	0.767189	0.978495	0.971182	0.875562	0.927711	0.992806	1	0.979094	1	0.988166	1	0.892506	0.88699
1235	1	0.812071	0.867305	0.719488	0.931264	1	0.959233	0.976471	0.994083	0.986532	1	0.896768	1	0.993827	0.807903	0.938202	1	1	0.966052	1	0.994624	0.767189	0.978495	0.971182	0.875562	0.927711	0.992806	1	0.979094	1	0.988166	1	0.892506	0.88699
1236	1	0.812071	0.867305	0.719488	0.931264	1	0.959233	0.976471	0.994083	0.986532	1	0.896768	1	0.993827	0.807903	0.938202	1	1	0.966052	1	0.994624	0.767189	0.978495	0.971182	0.875562	0.927711	0.992806	1	0.979094	1	0.988166	1	0.892506	0.88699
1237	1	0.812071	0.867305	0.719488	0.931264	1	0.959233	0.976471	0.994083	0.986532	1	0.896768	1	0.993827	0.807903	0.938202	1	1	0.966052	1	0.994624	0.767189	0.978495	0.971182	0.875562	0.927711	0.992806	1	0.979094	1	0.988166	1	0.892506	0.88699
1238	1	0.812071	0.867305	0.719488	0.931264	1	0.959233	0.976471	0.994083	0.986532	1	0.896768	1	0.993827	0.807903	0.938202	1	1	0.966052	1	0.994624	0.767189	0.978495	0.971182	0.875562	0.927711	0.992806	1	0.979094	1	0.988166	1	0.892506	0.88699
1239	1	0.812071	0.867305	0.719488	0.931264	1	0.959233	0.976471	0.994083	0.986532	1	0.896768	1	0.993827	0.807903	0.938202	1	1	0.966052	1	0.994624	0.767189	0.978495	0.971182	0.875562	0.927711	0.992806	1	0.979094	1	0.988166	1	0.892506	0.88699
1240	1	0.812071	0.867305	0.719488	0.931264	1	0.959233	0.976471	0.994083	0.986532	1	0.896768	1	0.993827	0.807903	0.938202	1	1	0.966052	1	0.994624	0.767189	0.978495	0.971182	0.875562	0.927711	0.992806	1	0.979094	1	0.988166	1	0.892506	0.88699
1241	1	0.812071	0.868673	0.719488	0.931264	1	0.959233	0.976471	0.994083	0.986532	1	0.896768	1	0.993827	0.807903	0.938202	1	1	0.966052	1	0.994624	0.767189	0.978495	0.971182	0.875562	0.927711	0.992806	1	0.979094	1	0.988166	1	0.89258	0.887067
1242	1	0.812071	0.868673	0.719488	0.931264	1	0.959233	0.976471	0.994083	0.986532	1	0.896768	1	0.993827	0.807903	0.938202	1	1	0.966052	1	0.994624	0.767189	0.978495	0.971182	0.875562	0.927711	0.992806	1	0.979094	1	0.988166	1	0.89258	0.887067
1243	1	0.812071	0.868673	0.719488	0.931264	1	0.959233	0.976471	0.994083	0.986532	1	0.896768	1	0.993827	0.807903	0.938202	1	1	0.966052	1	0.994624	0.767189	0.978495	0.971182	0.875562	0.927711	0.992806	1	0.979094	1	0.988166	1	0.89258	0.887067
1244	1	0.812071	0.868673	0.719488	0.931264	1	0.959233	0.976471	0.994083	0.986532	1	0.896768	1	0.993827	0.807903	0.938202	1	1	0.966052	1	0.994624	0.767189	0.978495	0.971182	0.875562	0.927711	0.992806	1	0.979094	1	0.988166	1	0.89258	0.887067
1245	1	0.812071	0.868673	0.719488	0.931264	1	0.959233	0.976471	0.994083	0.986532	1	0.896768	1	0.993827	0.807903	0.938202	1	1	0.966052	1	0.994624	0.767189	0.978495	0.971182	0.875562	0.927711	0.992806	1	0.979094	1	0.988166	1	0.89258	0.887067
1246	1	0.812071	0.868673	0.719488	0.931264	1	0.959233	0.976471	0.994083	0.986532	1	0.896768	1	0.993827	0.807903	0.938202	1	1	0.966052	1	0.994624	0.767189	0.978495	0.971182	0.875562	0.927711	0.992806	1	0.979094	1	0.988166	1	0.89258	0.887067
1247	1	0.812071	0.868673	0.719488	0.931264	1	0.959233	0.976471	0.994083	0.986532	1	0.896768	1	0.993827	0.807903	0.938202	1	1	0.966052	1	0.994624	0.767189	0.978495	0.971182	0.875562	0.927711	0.992806	1	0.979094	1	0.988166	1	0.89258	0.887067
1248	1	0.812071	0.868673	0.719488	0.931264	1	0.959233	0.976471	0.994083	0.986532	1	0.896768	1	0.993827	0.807903	0.938202	1	1	0.966052	1	0.994624	0.767189	0.978495	0.971182	0.875562	0.927711	0.992806	1	0.979094	1	0.988166	1	0.89258	0.887067
1249	1	0.812071	0.868673	0.719488	0.931264	1	0.959233	0.976471	0.994083	0.986532	1	0.896768	1	0.993827	0.807903	0.938202	1	1	0.966052	1	0.994624	0.767189	0.978495	0.971182	0.875562	0.927711	0.992806	1	0.979094	1	0.988166	1	0.89258	0.887067
1250	1	0.812071	0.868673	0.719488	0.931264	1	0.959233	0.976471	0.994083	0.986532	1	0.896768	1	0.993827	0.807903	0.938202	1	1	0.966052	1	0.994624	0.767189	0.978495	0.971182	0.875562	0.927711	0.992806	1	0.979094	1	0.988166	1	0.89258	0.887067
1251	1	0.812071	0.868673	0.719488	0.931264	1	0.959233	0.976471	0.994083	0.986532	1	0.896768	1	0.993827	0.807903	0.938202	1	1	0.966052	1	0.994624	0.767189	0.978495	0.971182	0.875562	0.927711	0.992806	1	0.979094	1	0.988166	1	0.89258	0.887067
1252	1	0.813443	0.868673	0.719488	0.931264	1	0.959233	0.976471	0.994083	0.986532	1	0.896768	1	0.993827	0.807903	0.938202	1	1	0.966052	1	0.994624	0.767189	0.978495	0.971182	0.875562	0.927711	0.992806	1	0.979094	1	0.988166	1	0.892654	0.887145
1253	1	0.813443	0.868673	0.719488	0.931264	1	0.959233	0.976471	0.994083	0.986532	1	0.896768	1	0.993827	0.807903	0.938202	1	1	0.966052	1	0.994624	0.767189	0.978495	0.971182	0.875562	0.927711	0.992806	1	0.979094	1	0.988166	1	0.892654	0.887145
1254	1	0.813443	0.868673	0.719488	0.931264	1	0.959233	0.976471	0.994083	0.986532	1	0.896768	1	0.993827	0.807903	0.938202	1	1	0.966052	1	0.994624	0.767189	0.978495	0.971182	0.875562	0.927711	0.992806	1	0.979094	1	0.988166	1	0.892654	0.887145
1255	1	0.813443	0.868673	0.719488	0.931264	1	0.959233	0.976471	0.994083	0.986532	1	0.896768	1	0.993827	0.807903	0.938202	1	1	0.966052	1	0.994624	0.767189	0.978495	0.971182	0.875562	0.927711	0.992806	1	0.979094	1	0.988166	1	0.892654	0.887145
1256	1	0.813443	0.868673	0.719488	0.931264	1	0.959233	0.976471	0.994083	0.986532	1	0.896768	1	0.993827	0.807903	0.938202	1	1	0.966052	1	0.994624	0.767189	0.978495	0.971182	0.875562	0.927711	0.992806	1	0.979094	1	0.988166	1	0.892654	0.887145
1257	1	0.813443	0.868673	0.719488	0.931264	1	0.959233	0.976471	0.994083	0.986532	1	0.896768	1	0.993827	0.807903	0.938202	1	1	0.966052	1	0.994624	0.767189	0.978495	0.971182	0.875562	0.927711	0.992806	1	0.979094	1	0.988166	1	0.892654	0.887145
1258	1	0.813443	0.868673	0.719488	0.931264	1	0.959233	0.976471	0.994083	0.986532	1	0.896768	1	0.993827	0.807903	0.938202	1	1	0.966052	1	0.994624	0.767189	0.978495	0.971182	0.875562	0.927711	0.992806	1	0.979094	1	0.988166	1	0.892654	0.887145
1259	1	0.813443	0.868673	0.719488	0.931264	1	0.959233	0.976471	0.994083	0.986532	1	0.896768	1	0.993827	0.807903	0.938202	1	1	0.966052	1	0.994624	0.767189	0.978495	0.971182	0.875562	0.927711	0.992806	1	0.979094	1	0.988166	1	0.892654	0.887145
1260	1	0.813443	0.868673	0.719488	0.931264	1	0.959233	0.976471	0.994083	0.986532	1	0.896768	1	0.993827	0.807903	0.938202	1	1	0.966052	1	0.994624	0.767189	0.978495	0.971182	0.875562	0.927711	0.992806	1	0.979094	1	0.988166	1	0.892654	0.887145
1261	1	0.813443	0.868673	0.719488	0.931264	1	0.959233	0.976471	0.994083	0.986532	1	0.896768	1	0.993827	0.807903	0.938202	1	1	0.966052	1	0.994624	0.767189	0.978495	0.971182	0.875562	0.927711	0.992806	1	0.979094	1	0.988166	1	0.892654	0.887145
1262	1	0.813443	0.868673	0.719488	0.931264	1	0.959233	0.976471	0.994083	0.986532	1	0.896768	1	0.993827	0.807903	0.938202	1	1	0.966052	1	0.994624	0.767189	0.978495	0.971182	0.875562	0.927711	0.992806	1	0.979094	1	0.988166	1	0.892654	0.887146
1263	1	0.812071	0.868673	0.719488	0.931264	1	0.959233	0.976471	0.994083	0.986532	1	0.896768	1	0.993827	0.807903	0.938202	1	1	0.967022	1	0.994624	0.767189	0.978495	0.971182	0.875562	0.927711	0.992806	1	0.979094	1	0.988166	1	0.892654	0.887146
1264	1	0.812071	0.868673	0.719488	0.931264	1	0.959233	0.976471	0.994083	0.986532	1	0.896768	1	0.993827	0.807903	0.938202	1	1	0.967022	1	0.994624	0.767189	0.978495	0.971182	0.875562	0.927711	0.992806	1	0.979094	1	0.988166	1	0.892654	0.887146
1265	1	0.812071	0.868673	0.719488	0.931264	1	0.959233	0.976471	0.994083	0.986532	1	0.896768	1	0.993827	0.807903	0.938202	1	1	0.967022	1	0.994624	0.767189	0.978495	0.971182	0.875562	0.927711	0.992806	1	0.979094	1	0.988166	1	0.892654	0.887146
1266	1	0.812071	0.868673	0.719488	0.931264	1	0.959233	0.976471	0.994083	0.986532	1	0.896768	1	0.993827	0.807903	0.938202	1	1	0.967022	1	0.994624	0.767189	0.978495	0.971182	0.875562	0.927711	0.992806	1	0.979094	1	0.988166	1	0.892654	0.887146
1267	1	0.812071	0.868673	0.719488	0.931264	1	0.959233	0.976471	0.994083	0.986532	1	0.896768	1	0.993827	0.807903	0.938202	1	1	0.967022	1	0.994624	0.767189	0.978495	0.971182	0.875562	0.927711	0.992806	1	0.979094	1	0.988166	1	0.892654	0.887147
1268	1	0.812071	0.868673	0.719488	0.931264	1	0.959233	0.976471	0.994083	0.986532	1	0.896768	1	0.993827	0.807903	0.938202	1	1	0.967022	1	0.994624	0.767189	0.978495	0.971182	0.875562	0.927711	0.992806	1	0.979094	1	0.988166	1	0.892654	0.887147
1269	1	0.812071	0.868673	0.719488	0.931264	1	0.959233	0.976471	0.994083	0.986532	1	0.896768	1	0.993827	0.807903	0.938202	1	1	0.967022	1	0.994624	0.767189	0.978495	0.971182	0.875562	0.927711	0.992806	1	0.979094	1	0.988166	1	0.892654	0.887147
1270	1	0.812071	0.868673	0.719488	0.931264	1	0.959233	0.976471	0.994083	0.986532	1	0.896768	1	0.993827	0.807903	0.938202	1	1	0.967022	1	0.994624	0.767189	0.978495	0.971182	0.875562	0.927711	0.992806	1	0.979094	1	0.988166	1	0.892654	0.887147
1271	1	0.809328	0.868673	0.719488	0.931264	1	0.959233	0.976471	0.994083	0.986532	1	0.896768	1	0.993827	0.807903	0.938202	1	1	0.967022	1	0.994624	0.767189	0.978495	0.971182	0.875562	0.927711	0.992806	1	0.979094	1	0.988166	1	0.892506	0.886991
1272	1	0.809328	0.868673	0.719488	0.931264	1	0.959233	0.976471	0.994083	0.986532	1	0.896768	1	0.993827	0.807903	0.938202	1	1	0.967022	1	0.994624	0.767189	0.978495	0.971182	0.875562	0.927711	0.992806	1	0.979094	1	0.988166	1	0.892506	0.886991
1273	1	0.809328	0.868673	0.719488	0.931264	1	0.959233	0.976471	0.994083	0.986532	1	0.896768	1	0.993827	0.807903	0.938202	1	1	0.967022	1	0.994624	0.767189	0.978495	0.971182	0.875562	0.927711	0.992806	1	0.979094	1	0.988166	1	0.892506	0.886991
1274	1	0.809328	0.868673	0.719488	0.931264	1	0.959233	0.976471	0.994083	0.986532	1	0.896768	1	0.993827	0.807903	0.938202	1	1	0.967022	1	0.994624	0.767189	0.978495	0.971182	0.875562	0.927711	0.992806	1	0.979094	1	0.988166	1	0.892506	0.886991
1275	1	0.809328	0.868673	0.719488	0.931264	1	0.959233	0.976471	0.994083	0.986532	1	0.896768	1	0.993827	0.807903	0.938202	1	1	0.967022	1	0.994624	0.767189	0.978495	0.971182	0.875562	0.927711	0.992806	1	0.979094	1	0.988166	1	0.892506	0.886992
1276	1	0.809328	0.868673	0.719488	0.931264	1	0.959233	0.976471	0.994083	0.986532	1	0.896768	1	0.993827	0.807903	0.938202	1	1	0.967022	1	0.994624	0.767189	0.978495	0.971182	0.875562	0.927711	0.992806	1	0.979094	1	0.988166	1	0.892506	0.886992
1277	1	0.809328	0.868673	0.719488	0.931264	1	0.959233	0.976471	0.994083	0.986532	1	0.896768	1	0.993827	0.807903	0.938202	1	1	0.967022	1	0.994624	0.767189	0.978495	0.971182	0.875562	0.927711	0.992806	1	0.979094	1	0.988166	1	0.892506	0.886992
1278	1	0.809328	0.868673	0.719488	0.931264	1	0.959233	0.976471	0.994083	0.986532	1	0.896768	1	0.993827	0.807903	0.938202	1	1	0.967022	1	0.994624	0.767189	0.978495	0.971182	0.875562	0.927711	0.992806	1	0.979094	1	0.988166	1	0.892506	0.886992
1279	1	0.809328	0.868673	0.719488	0.931264	1	0.959233	0.976471	0.994083	0.986532	1	0.896768	1	0.993827	0.807903	0.938202	1	1	0.967022	1	0.994624	0.767189	0.978495	0.971182	0.875562	0.927711	0.992806	1	0.979094	1	0.988166	1	0.892506	0.886992
1280	1	0.809328	0.868673	0.719488	0.931264	1	0.959233	0.976471	0.994083	0.986532	1	0.896768	1	0.993827	0.807903	0.938202	1	1	0.967022	1	0.994624	0.767189	0.978495	0.971182	0.875562	0.927711	0.992806	1	0.979094	1	0.988166	1	0.892506	0.886992
1281	1	0.809328	0.868673	0.719488	0.931264	1	0.959233	0.976471	0.994083	0.986532	1	0.896768	1	0.993827	0.807903	0.938202	1	1	0.967022	1	0.994624	0.767189	0.978495	0.971182	0.875562	0.927711	0.992806	1	0.979094	1	0.988166	1	0.892506	0.886992
1282	1	0.809328	0.868673	0.719488	0.931264	1	0.959233	0.976471	0.994083	0.986532	1	0.896768	1	0.993827	0.807903	0.938202	1	1	0.967022	1	0.994624	0.767189	0.978495	0.971182	0.875562	0.927711	0.992806	1	0.979094	1	0.988166	1	0.892506	0.886992
1283	1	0.809328	0.868673	0.719488	0.931264	1	0.959233	0.976471	0.994083	0.986532	1	0.896768	1	0.993827	0.807903	0.938202	1	1	0.967022	1	0.994624	0.767189	0.978495	0.971182	0.875562	0.927711	0.992806	1	0.979094	1	0.988166	1	0.892506	0.886992
1284	1	0.809328	0.868673	0.719488	0.931264	1	0.959233	0.976471	0.994083	0.986532	1	0.896768	1	0.993827	0.807903	0.938202	1	1	0.967022	1	0.994624	0.767189	0.978495	0.971182	0.875562	0.927711	0.992806	1	0.979094	1	0.988166	1	0.892506	0.886992
1285	1	0.809328	0.868673	0.719488	0.931264	1	0.959233	0.976471	0.994083	0.986532	1	0.896768	1	0.993827	0.807903	0.938202	1	1	0.967022	1	0.994624	0.767189	0.978495	0.971182	0.875562	0.927711	0.992806	1	0.979094	1	0.988166	1	0.892506	0.886992
1286	1	0.809328	0.868673	0.719488	0.931264	1	0.959233	0.976471	0.994083	0.986532	1	0.896768	1	0.993827	0.807903	0.938202	1	1	0.967022	1	0.994624	0.767189	0.978495	0.971182	0.875562	0.927711	0.992806	1	0.979094	1	0.988166	1	0.892506	0.886992
1287	1	0.809328	0.868673	0.719488	0.931264	1	0.959233	0.976471	0.994083	0.986532	1	0.896768	1	0.993827	0.807903	0.938202	1	1	0.967022	1	0.994624	0.767189	0.978495	0.971182	0.875562	0.927711	0.992806	1	0.979094	1	0.988166	1	0.892506	0.886992
1288	1	0.812071	0.868673	0.719488	0.931264	1	0.959233	0.976471	0.994083	0.986532	1	0.896768	1	0.993827	0.807903	0.938202	1	1	0.967022	1	0.994624	0.767189	0.978495	0.971182	0.875562	0.927711	0.992806	1	0.979094	1	0.988166	1	0.892654	0.887148
1289	1	0.813443	0.868673	0.719488	0.931264	1	0.959233	0.976471	0.994083	0.986532	1	0.896768	1	0.993827	0.807903	0.938202	1	1	0.967022	1	0.994624	0.767189	0.978495	0.971182	0.875562	0.927711	0.992806	1	0.979094	1	0.988166	1	0.892728	0.887225
1290	1	0.813443	0.868673	0.719488	0.931264	1	0.959233	0.976471	0.994083	0.986532	1	0.896768	1	0.993827	0.807903	0.938202	1	1	0.967022	1	0.994624	0.767189	0.978495	0.971182	0.875562	0.927711	0.992806	1	0.979094	1	0.988166	1	0.892728	0.887225
1291	1	0.813443	0.868673	0.719488	0.931264	1	0.959233	0.976471	0.994083	0.986532	1	0.896768	1	0.993827	0.807903	0.938202	1	1	0.967022	1	0.994624	0.767189	0.978495	0.971182	0.875562	0.927711	0.992806	1	0.979094	1	0.988166	1	0.892728	0.887225
1292	1	0.813443	0.868673	0.719488	0.931264	1	0.959233	0.976471	0.994083	0.986532	1	0.896768	1	0.993827	0.807903	0.938202	1	1	0.967022	1	0.994624	0.767189	0.978495	0.971182	0.875562	0.927711	0.992806	1	0.979094	1	0.988166	1	0.892728	0.887225
1293	1	0.813443	0.868673	0.719488	0.931264	1	0.959233	0.976471	0.994083	0.986532	1	0.896768	1	0.993827	0.807903	0.938202	1	1	0.967022	1	0.994624	0.767189	0.978495	0.971182	0.875562	0.927711	0.992806	1	0.979094	1	0.988166	1	0.892728	0.887225
1294	1	0.813443	0.868673	0.719488	0.931264	1	0.959233	0.976471	0.994083	0.986532	1	0.896768	1	0.993827	0.807903	0.938202	1	1	0.967022	1	0.994624	0.767189	0.978495	0.971182	0.875562	0.927711	0.992806	1	0.979094	1	0.988166	1	0.892728	0.887225
1295	1	0.813443	0.868673	0.719488	0.931264	1	0.959233	0.976471	0.994083	0.986532	1	0.896768	1	0.993827	0.807903	0.938202	1	1	0.967022	1	0.994624	0.767189	0.978495	0.971182	0.875562	0.927711	0.992806	1	0.979094	1	0.988166	1	0.892728	0.887225
1296	1	0.813443	0.868673	0.719488	0.931264	1	0.959233	0.976471	0.994083	0.986532	1	0.896768	1	0.993827	0.807903	0.938202	1	1	0.967022	1	0.994624	0.767189	0.978495	0.971182	0.875562	0.927711	0.992806	1	0.979094	1	0.988166	1	0.892728	0.887225
1297	1	0.814815	0.868673	0.719488	0.931264	1	0.959233	0.976471	0.994083	0.986532	1	0.896768	1	0.993827	0.807903	0.938202	1	1	0.967022	1	0.994624	0.767189	0.978495	0.971182	0.875562	0.927711	0.992806	1	0.979094	1	0.988166	1	0.892802	0.887305
1298	1	0.814815	0.868673	0.719488	0.931264	1	0.959233	0.976471	0.994083	0.986532	1	0.896768	1	0.993827	0.807903	0.938202	1	1	0.967022	1	0.994624	0.767189	0.978495	0.971182	0.875562	0.927711	0.992806	1	0.979094	1	0.988166	1	0.892802	0.887305
1299	1	0.814815	0.868673	0.719488	0.931264	1	0.959233	0.976471	0.994083	0.986532	1	0.896768	1	0.993827	0.807903	0.938202	1	1	0.967022	1	0.994624	0.767189	0.978495	0.971182	0.875562	0.927711	0.992806	1	0.979094	1	0.988166	1	0.892802	0.887305
1300	1	0.814815	0.868673	0.719488	0.931264	1	0.959233	0.976471	0.994083	0.986532	1	0.896768	1	0.993827	0.807903	0.938202	1	1	0.967022	1	0.994624	0.767189	0.978495	0.971182	0.875562	0.927711	0.992806	1	0.979094	1	0.988166	1	0.892802	0.887305
1301	1	0.814815	0.868673	0.719488	0.931264	1	0.959233	0.976471	0.994083	0.986532	1	0.896768	1	0.993827	0.807903	0.938202	1	1	0.967022	1	0.994624	0.767189	0.978495	0.971182	0.875562	0.927711	0.992806	1	0.979094	1	0.988166	1	0.892802	0.887305
1302	1	0.814815	0.868673	0.719488	0.931264	1	0.959233	0.976471	0.994083	0.986532	1	0.896768	1	0.993827	0.807903	0.938202	1	1	0.967022	1	0.994624	0.767189	0.978495	0.971182	0.875562	0.927711	0.992806	1	0.979094	1	0.988166	1	0.892802	0.887305
1303	1	0.814815	0.868673	0.719488	0.931264	1	0.959233	0.976471	0.994083	0.986532	1	0.896768	1	0.993827	0.807903	0.93633	1	1	0.967992	1	0.994624	0.767189	0.978495	0.971182	0.875562	0.927711	0.992806	1	0.979094	1	0.988166	1	0.892802	0.887303
1304	1	0.814815	0.868673	0.719488	0.931264	1	0.959233	0.976471	0.994083	0.986532	1	0.896768	1	0.993827	0.807903	0.93633	1	1	0.967992	1	0.994624	0.767189	0.978495	0.971182	0.875562	0.927711	0.992806	1	0.979094	1	0.988166	1	0.892802	0.887303
1305	1	0.814815	0.868673	0.719488	0.931264	1	0.959233	0.976471	0.994083	0.986532	1	0.896768	1	0.993827	0.807903	0.93633	1	1	0.967992	1	0.994624	0.767189	0.978495	0.971182	0.875562	0.927711	0.992806	1	0.979094	1	0.988166	1	0.892802	0.887303
1306	1	0.814815	0.868673	0.719488	0.931264	1	0.959233	0.976471	0.994083	0.986532	1	0.896768	1	0.993827	0.807903	0.934457	1	1	0.967992	1	0.994624	0.767189	0.978495	0.971182	0.875562	0.927711	0.992806	1	0.979094	1	0.988166	1	0.892728	0.887224
1307	1	0.814815	0.868673	0.719488	0.931264	1	0.959233	0.976471	0.994083	0.986532	1	0.896768	1	0.993827	0.807903	0.934457	1	1	0.967992	1	0.994624	0.767189	0.978495	0.971182	0.875562	0.927711	0.992806	1	0.979094	1	0.988166	1	0.892728	0.887224
1308	1	0.814815	0.868673	0.719488	0.931264	1	0.959233	0.976471	0.994083	0.986532	1	0.896768	1	0.993827	0.807903	0.934457	1	1	0.967992	1	0.994624	0.767189	0.978495	0.971182	0.875562	0.927711	0.992806	1	0.979094	1	0.988166	1	0.892728	0.887224
1309	1	0.814815	0.868673	0.719488	0.931264	1	0.959233	0.976471	0.994083	0.986532	1	0.896768	1	0.993827	0.807903	0.934457	1	1	0.967992	1	0.994624	0.767189	0.978495	0.971182	0.875562	0.927711	0.992806	1	0.979094	1	0.988166	1	0.892728	0.887224
1310	1	0.814815	0.868673	0.719488	0.931264	1	0.959233	0.976471	0.994083	0.986532	1	0.896768	1	0.993827	0.807903	0.934457	1	1	0.967992	1	0.994624	0.767189	0.978495	0.971182	0.875562	0.927711	0.992806	1	0.979094	1	0.988166	1	0.892728	0.887224
1311	1	0.814815	0.868673	0.719488	0.931264	1	0.959233	0.976471	0.994083	0.986532	1	0.896768	1	0.993827	0.807903	0.934457	1	1	0.967992	1	0.994624	0.767189	0.978495	0.971182	0.875562	0.927711	0.992806	1	0.979094	1	0.988166	1	0.892728	0.887224
1312	1	0.814815	0.868673	0.719488	0.931264	1	0.959233	0.976471	0.994083	0.986532	1	0.896768	1	0.993827	0.807903	0.934457	1	1	0.967992	1	0.994624	0.767189	0.978495	0.971182	0.875562	0.927711	0.992806	1	0.979094	1	0.988166	1	0.892728	0.887224
1313	1	0.814815	0.867305	0.719488	0.931264	1	0.959233	0.976471	0.994083	0.986532	1	0.896768	1	0.993827	0.807903	0.934457	1	1	0.967992	1	0.994624	0.767189	0.978495	0.971182	0.875562	0.927711	0.992806	1	0.979094	1	0.988166	1	0.892654	0.887147
1314	1	0.814815	0.867305	0.719488	0.931264	1	0.959233	0.976471	0.994083	0.986532	1	0.896768	1	0.993827	0.807903	0.934457	1	1	0.967992	1	0.994624	0.767189	0.978495	0.971182	0.875562	0.927711	0.992806	1	0.979094	1	0.988166	1	0.892654	0.887147
1315	1	0.814815	0.867305	0.719488	0.931264	1	0.959233	0.976471	0.994083	0.986532	1	0.896768	1	0.993827	0.807903	0.934457	1	1	0.967992	1	0.994624	0.767189	0.978495	0.971182	0.875562	0.927711	0.992806	1	0.979094	1	0.988166	1	0.892654	0.887147
1316	1	0.814815	0.867305	0.719488	0.931264	1	0.959233	0.976471	0.994083	0.986532	1	0.896768	1	0.993827	0.807903	0.934457	1	1	0.967992	1	0.994624	0.767189	0.978495	0.971182	0.875562	0.927711	0.992806	1	0.979094	1	0.988166	1	0.892654	0.887147
1317	1	0.814815	0.867305	0.719488	0.931264	1	0.959233	0.976471	0.994083	0.986532	1	0.896768	1	0.993827	0.807903	0.934457	1	1	0.967992	1	0.994624	0.767189	0.978495	0.971182	0.877061	0.927711	0.992806	1	0.979094	1	0.988166	1	0.892728	0.887225
1318	1	0.814815	0.867305	0.719488	0.931264	1	0.959233	0.976471	0.994083	0.986532	1	0.896768	1	0.993827	0.807903	0.934457	1	1	0.967992	1	0.994624	0.767189	0.978495	0.971182	0.877061	0.927711	0.992806	1	0.979094	1	0.988166	1	0.892728	0.887225
1319	1	0.814815	0.867305	0.719488	0.931264	1	0.959233	0.976471	0.994083	0.986532	1	0.896768	1	0.993827	0.807903	0.934457	1	1	0.967992	1	0.994624	0.767189	0.978495	0.971182	0.877061	0.927711	0.992806	1	0.979094	1	0.988166	1	0.892728	0.887225
1320	1	0.814815	0.867305	0.719488	0.931264	1	0.959233	0.976471	0.994083	0.986532	1	0.896768	1	0.993827	0.807903	0.934457	1	1	0.967992	1	0.994624	0.767189	0.978495	0.971182	0.877061	0.927711	0.992806	1	0.979094	1	0.988166	1	0.892728	0.887225
1321	1	0.816187	0.867305	0.719488	0.931264	1	0.959233	0.976471	0.994083	0.986532	1	0.896768	1	0.993827	0.809001	0.934457	1	1	0.967992	1	0.994624	0.768396	0.978495	0.971182	0.877061	0.927711	0.992806	1	0.979094	1	0.988166	1	0.89295	0.88746
1322	1	0.816187	0.867305	0.719488	0.931264	1	0.959233	0.976471	0.994083	0.986532	1	0.896768	1	0.993827	0.807903	0.934457	1	1	0.967992	1	0.994624	0.768396	0.978495	0.971182	0.877061	0.927711	0.992806	1	0.979094	1	0.988166	1	0.892876	0.887382
1323	1	0.816187	0.867305	0.719488	0.931264	1	0.959233	0.976471	0.994083	0.986532	1	0.896768	1	0.993827	0.806806	0.934457	1	1	0.967022	1	0.994624	0.768396	0.978495	0.971182	0.877061	0.927711	0.992806	1	0.979094	1	0.988166	1	0.892728	0.887227
1324	1	0.816187	0.867305	0.719488	0.931264	1	0.959233	0.976471	0.994083	0.986532	1	0.896768	1	0.993827	0.806806	0.934457	1	1	0.967022	1	0.994624	0.768396	0.978495	0.971182	0.877061	0.927711	0.992806	1	0.979094	1	0.988166	1	0.892728	0.887227
1325	1	0.816187	0.867305	0.719488	0.931264	1	0.959233	0.976471	0.994083	0.986532	1	0.896768	1	0.993827	0.806806	0.934457	1	1	0.967022	1	0.994624	0.768396	0.978495	0.971182	0.877061	0.927711	0.992806	1	0.979094	1	0.988166	1	0.892728	0.887227
1326	1	0.816187	0.867305	0.719488	0.931264	1	0.959233	0.976471	0.994083	0.986532	1	0.896768	1	0.993827	0.806806	0.934457	1	1	0.967022	1	0.994624	0.768396	0.978495	0.971182	0.877061	0.927711	0.992806	1	0.979094	1	0.988166	1	0.892728	0.887227
1327	1	0.816187	0.867305	0.719488	0.931264	1	0.959233	0.976471	0.994083	0.986532	1	0.896768	1	0.993827	0.806806	0.934457	1	1	0.967022	1	0.994624	0.768396	0.978495	0.971182	0.877061	0.927711	0.992806	1	0.979094	1	0.988166	1	0.892728	0.887227
1328	1	0.816187	0.867305	0.719488	0.931264	1	0.959233	0.976471	0.994083	0.986532	1	0.896768	1	0.993827	0.806806	0.934457	1	1	0.967022	1	0.994624	0.768396	0.978495	0.971182	0.877061	0.927711	0.992806	1	0.979094	1	0.988166	1	0.892728	0.887227
1329	1	0.816187	0.867305	0.719488	0.931264	1	0.959233	0.976471	0.994083	0.986532	1	0.896768	1	0.993827	0.806806	0.934457	1	1	0.967022	1	0.994624	0.768396	0.978495	0.971182	0.877061	0.927711	0.992806	1	0.979094	1	0.988166	1	0.892728	0.887227
1330	1	0.816187	0.867305	0.719488	0.931264	1	0.959233	0.976471	0.994083	0.986532	1	0.896768	1	0.993827	0.806806	0.934457	1	1	0.967022	1	0.994624	0.768396	0.978495	0.971182	0.877061	0.927711	0.992806	1	0.979094	1	0.988166	1	0.892728	0.887227
1331	1	0.816187	0.867305	0.719488	0.931264	1	0.959233	0.976471	0.994083	0.986532	1	0.896768	1	0.993827	0.806806	0.934457	1	1	0.967022	1	0.994624	0.768396	0.978495	0.971182	0.877061	0.927711	0.992806	1	0.979094	1	0.988166	1	0.892728	0.887227
1332	1	0.816187	0.867305	0.719488	0.931264	1	0.959233	0.976471	0.994083	0.986532	1	0.896768	1	0.993827	0.806806	0.934457	1	1	0.967022	1	0.994624	0.768396	0.978495	0.971182	0.877061	0.927711	0.992806	1	0.979094	1	0.988166	1	0.892728	0.887227
1333	1	0.816187	0.867305	0.719488	0.931264	1	0.959233	0.976471	0.994083	0.986532	1	0.896768	1	0.993827	0.806806	0.934457	1	1	0.967022	1	0.994624	0.768396	0.978495	0.971182	0.877061	0.927711	0.992806	1	0.979094	1	0.988166	1	0.892728	0.887227
1334	1	0.816187	0.867305	0.719488	0.931264	1	0.959233	0.976471	0.994083	0.986532	1	0.896768	1	0.993827	0.806806	0.934457	1	1	0.967022	1	0.994624	0.768396	0.978495	0.971182	0.877061	0.927711	0.992806	1	0.979094	1	0.988166	1	0.892728	0.887227
1335	1	0.816187	0.867305	0.719488	0.931264	1	0.959233	0.976471	0.994083	0.986532	1	0.896768	1	0.993827	0.806806	0.934457	1	1	0.967022	1	0.994624	0.768396	0.978495	0.971182	0.877061	0.927711	0.992806	1	0.979094	1	0.988166	1	0.892728	0.887227
1336	1	0.814815	0.867305	0.719488	0.931264	1	0.959233	0.976471	0.994083	0.986532	1	0.896768	1	0.993827	0.806806	0.934457	1	1	0.967022	1	0.994624	0.768396	0.978495	0.971182	0.877061	0.927711	0.992806	1	0.979094	1	0.988166	1	0.892654	0.887149
1337	1	0.814815	0.867305	0.719488	0.931264	1	0.959233	0.976471	0.994083	0.986532	1	0.896768	1	0.993827	0.806806	0.934457	1	1	0.967022	1	0.994624	0.768396	0.978495	0.971182	0.877061	0.927711	0.992806	1	0.979094	1	0.988166	1	0.892654	0.887149
1338	1	0.814815	0.867305	0.719488	0.931264	1	0.959233	0.976471	0.994083	0.986532	1	0.896768	1	0.993827	0.806806	0.934457	1	1	0.966052	1	0.994624	0.768396	0.978495	0.971182	0.877061	0.927711	0.992806	1	0.979094	1	0.988166	1	0.89258	0.887071
1339	1	0.816187	0.867305	0.719488	0.931264	1	0.959233	0.976471	0.994083	0.986532	1	0.896768	1	0.993827	0.806806	0.934457	1	1	0.965082	1	0.994624	0.768396	0.978495	0.971182	0.877061	0.927711	0.992806	1	0.979094	1	0.988166	1	0.89258	0.887072
1340	1	0.816187	0.867305	0.719488	0.931264	1	0.959233	0.976471	0.994083	0.986532	1	0.896768	1	0.993827	0.806806	0.934457	1	1	0.965082	1	0.994624	0.768396	0.978495	0.971182	0.877061	0.927711	0.992806	1	0.979094	1	0.988166	1	0.89258	0.887072
1341	1	0.816187	0.867305	0.719488	0.931264	1	0.959233	0.976471	0.994083	0.986532	1	0.896768	1	0.993827	0.806806	0.934457	1	1	0.965082	1	0.994624	0.768396	0.978495	0.971182	0.877061	0.927711	0.992806	1	0.979094	1	0.988166	1	0.89258	0.887072
1342	1	0.816187	0.867305	0.719488	0.931264	1	0.959233	0.976471	0.994083	0.986532	1	0.896768	1	0.993827	0.806806	0.932584	1	1	0.965082	1	0.994624	0.768396	0.978495	0.971182	0.877061	0.927711	0.992806	1	0.979094	1	0.988166	1	0.892506	0.886993
1343	1	0.816187	0.867305	0.719488	0.931264	1	0.959233	0.976471	0.994083	0.986532	1	0.896768	1	0.993827	0.806806	0.932584	1	1	0.965082	1	0.994624	0.768396	0.978495	0.971182	0.877061	0.927711	0.992806	1	0.979094	1	0.988166	1	0.892506	0.886993
1344	1	0.816187	0.867305	0.719488	0.931264	1	0.959233	0.976471	0.994083	0.986532	1	0.896768	1	0.993827	0.806806	0.932584	1	1	0.965082	1	0.994624	0.768396	0.978495	0.971182	0.877061	0.927711	0.992806	1	0.979094	1	0.988166	1	0.892506	0.886993
1345	1	0.816187	0.867305	0.719488	0.931264	1	0.959233	0.976471	0.994083	0.986532	1	0.896768	1	0.993827	0.806806	0.932584	1	1	0.965082	1	0.994624	0.768396	0.978495	0.971182	0.877061	0.927711	0.992806	1	0.979094	1	0.988166	1	0.892506	0.886993
1346	1	0.816187	0.867305	0.719488	0.931264	1	0.959233	0.976471	0.994083	0.986532	1	0.896768	1	0.993827	0.806806	0.932584	1	1	0.965082	1	0.994624	0.768396	0.978495	0.971182	0.877061	0.927711	0.992806	1	0.979094	1	0.988166	1	0.892506	0.886993
1347	1	0.816187	0.867305	0.719488	0.931264	1	0.959233	0.976471	0.994083	0.986532	1	0.896768	1	0.993827	0.806806	0.932584	1	1	0.965082	1	0.994624	0.768396	0.978495	0.971182	0.877061	0.927711	0.992806	1	0.979094	1	0.988166	1	0.892506	0.886993
1348	1	0.816187	0.867305	0.719488	0.931264	1	0.959233	0.976471	0.994083	0.986532	1	0.896768	1	0.993827	0.806806	0.932584	1	1	0.965082	1	0.994624	0.768396	0.978495	0.971182	0.877061	0.927711	0.992806	1	0.979094	1	0.988166	1	0.892506	0.886993
1349	1	0.816187	0.867305	0.719488	0.931264	1	0.959233	0.976471	0.994083	0.986532	1	0.896768	1	0.993827	0.806806	0.932584	1	1	0.965082	1	0.994624	0.768396	0.978495	0.971182	0.877061	0.927711	0.992806	1	0.979094	1	0.988166	1	0.892506	0.886993
1350	1	0.816187	0.867305	0.719488	0.931264	1	0.959233	0.976471	0.994083	0.986532	1	0.896768	1	0.993827	0.806806	0.932584	1	1	0.965082	1	0.994624	0.768396	0.978495	0.971182	0.877061	0.927711	0.992806	1	0.979094	1	0.988166	1	0.892506	0.886993
1351	1	0.816187	0.867305	0.719488	0.931264	1	0.959233	0.976471	0.994083	0.986532	1	0.896768	1	0.993827	0.806806	0.932584	1	1	0.965082	1	0.994624	0.768396	0.978495	0.971182	0.877061	0.927711	0.992806	1	0.979094	1	0.988166	1	0.892506	0.886994
1352	1	0.816187	0.867305	0.719488	0.931264	1	0.959233	0.976471	0.994083	0.986532	1	0.896768	1	0.993827	0.806806	0.932584	1	1	0.965082	1	0.994624	0.768396	0.978495	0.971182	0.877061	0.927711	0.992806	1	0.979094	1	0.988166	1	0.892506	0.886994
1353	1	0.816187	0.867305	0.719488	0.931264	1	0.959233	0.976471	0.994083	0.986532	1	0.896768	1	0.993827	0.806806	0.932584	1	1	0.965082	1	0.994624	0.768396	0.978495	0.971182	0.877061	0.927711	0.992806	1	0.979094	1	0.988166	1	0.892506	0.886994
1354	1	0.816187	0.867305	0.719488	0.931264	1	0.959233	0.976471	0.994083	0.986532	1	0.896768	1	0.993827	0.806806	0.932584	1	1	0.965082	1	0.994624	0.768396	0.978495	0.971182	0.877061	0.927711	0.992806	1	0.979094	1	0.988166	1	0.892506	0.886994
1355	1	0.816187	0.867305	0.719488	0.931264	1	0.959233	0.976471	0.994083	0.986532	1	0.896768	1	0.993827	0.806806	0.932584	1	1	0.965082	1	0.994624	0.768396	0.978495	0.971182	0.877061	0.927711	0.992806	1	0.979094	1	0.988166	1	0.892506	0.886994
1356	1	0.816187	0.867305	0.719488	0.931264	1	0.959233	0.976471	0.994083	0.986532	1	0.896768	1	0.993827	0.806806	0.932584	1	1	0.965082	1	0.994624	0.768396	0.978495	0.971182	0.877061	0.927711	0.992806	1	0.979094	1	0.988166	1	0.892506	0.886994
1357	1	0.816187	0.867305	0.719488	0.931264	1	0.959233	0.976471	0.994083	0.986532	1	0.896768	1	0.993827	0.806806	0.932584	1	1	0.965082	1	0.994624	0.768396	0.978495	0.971182	0.877061	0.927711	0.992806	1	0.979094	1	0.988166	1	0.892506	0.886994
1358	1	0.816187	0.867305	0.719488	0.931264	1	0.959233	0.976471	0.994083	0.986532	1	0.896768	1	0.993827	0.806806	0.932584	1	1	0.965082	1	0.994624	0.768396	0.978495	0.971182	0.877061	0.927711	0.992806	1	0.979094	1	0.988166	1	0.892506	0.886994
1359	1	0.816187	0.867305	0.719488	0.931264	1	0.959233	0.976471	0.994083	0.986532	1	0.896768	1	0.993827	0.806806	0.932584	1	1	0.965082	1	0.994624	0.768396	0.978495	0.971182	0.877061	0.927711	0.992806	1	0.979094	1	0.988166	1	0.892506	0.886994
1360	1	0.816187	0.867305	0.719488	0.931264	1	0.959233	0.976471	0.994083	0.986532	1	0.896768	1	0.993827	0.806806	0.932584	1	1	0.965082	1	0.994624	0.768396	0.978495	0.971182	0.877061	0.927711	0.992806	1	0.979094	1	0.988166	1	0.892506	0.886994
1361	1	0.816187	0.867305	0.719488	0.931264	1	0.959233	0.976471	0.994083	0.986532	1	0.896768	1	0.993827	0.806806	0.932584	1	1	0.965082	1	0.994624	0.768396	0.978495	0.971182	0.877061	0.927711	0.992806	1	0.979094	1	0.988166	1	0.892506	0.886994
1362	1	0.816187	0.867305	0.719488	0.931264	1	0.959233	0.976471	0.994083	0.986532	1	0.896768	1	0.993827	0.806806	0.932584	1	1	0.965082	1	0.994624	0.768396	0.978495	0.971182	0.877061	0.927711	0.992806	1	0.979094	1	0.988166	1	0.892506	0.886994
1363	1	0.816187	0.867305	0.719488	0.931264	1	0.959233	0.976471	0.994083	0.986532	1	0.896768	1	0.993827	0.806806	0.932584	1	1	0.965082	1	0.994624	0.768396	0.978495	0.971182	0.877061	0.927711	0.992806	1	0.979094	1	0.988166	1	0.892506	0.886994
1364	1	0.816187	0.867305	0.719488	0.931264	1	0.959233	0.976471	0.994083	0.986532	1	0.896768	1	0.993827	0.806806	0.932584	1	1	0.964113	1	0.994624	0.768396	0.978495	0.971182	0.877061	0.927711	0.992806	1	0.979094	1	0.988166	1	0.892432	0.886917
1365	1	0.816187	0.867305	0.719488	0.931264	1	0.959233	0.976471	0.994083	0.986532	1	0.896768	1	0.993827	0.806806	0.932584	1	1	0.964113	1	0.994624	0.768396	0.978495	0.971182	0.877061	0.927711	0.992806	1	0.979094	1	0.988166	1	0.892432	0.886917
1366	1	0.816187	0.867305	0.719488	0.931264	1	0.959233	0.976471	0.994083	0.986532	1	0.896768	1	0.993827	0.806806	0.932584	1	1	0.964113	1	0.994624	0.768396	0.978495	0.971182	0.877061	0.927711	0.992806	1	0.979094	1	0.988166	1	0.892432	0.886917
1367	1	0.816187	0.867305	0.719488	0.931264	1	0.959233	0.976471	0.994083	0.986532	1	0.896768	1	0.993827	0.806806	0.932584	1	1	0.964113	1	0.994624	0.768396	0.978495	0.971182	0.877061	0.927711	0.992806	1	0.979094	1	0.988166	1	0.892432	0.886917
1368	1	0.816187	0.867305	0.719488	0.931264	1	0.959233	0.976471	0.994083	0.986532	1	0.896768	1	0.993827	0.806806	0.932584	1	1	0.964113	1	0.994624	0.769602	0.978495	0.971182	0.877061	0.927711	0.992806	1	0.979094	1	0.988166	1	0.892506	0.886994
1369	1	0.816187	0.867305	0.719488	0.931264	1	0.959233	0.976471	0.994083	0.986532	1	0.896768	1	0.993827	0.806806	0.932584	1	1	0.964113	1	0.994624	0.768396	0.978495	0.971182	0.877061	0.927711	0.992806	1	0.979094	1	0.988166	1	0.892432	0.886917
1370	1	0.816187	0.867305	0.719488	0.931264	1	0.959233	0.976471	0.994083	0.986532	1	0.896768	1	0.993827	0.806806	0.932584	1	1	0.964113	1	0.994624	0.768396	0.978495	0.971182	0.877061	0.927711	0.992806	1	0.979094	1	0.988166	1	0.892432	0.886917
1371	1	0.816187	0.867305	0.719488	0.931264	1	0.959233	0.976471	0.994083	0.986532	1	0.896768	1	0.993827	0.806806	0.932584	1	1	0.964113	1	0.994624	0.768396	0.978495	0.971182	0.877061	0.927711	0.992806	1	0.979094	1	0.988166	1	0.892432	0.886917
1372	1	0.816187	0.867305	0.719488	0.931264	1	0.959233	0.976471	0.994083	0.986532	1	0.896768	1	0.993827	0.806806	0.932584	1	1	0.964113	1	0.994624	0.768396	0.978495	0.971182	0.877061	0.927711	0.992806	1	0.979094	1	0.988166	1	0.892432	0.886917
1373	1	0.816187	0.867305	0.719488	0.931264	1	0.959233	0.976471	0.994083	0.986532	1	0.896768	1	0.993827	0.806806	0.932584	1	1	0.964113	1	0.994624	0.768396	0.978495	0.971182	0.877061	0.927711	0.992806	1	0.979094	1	0.988166	1	0.892432	0.886917
1374	1	0.816187	0.867305	0.719488	0.931264	1	0.959233	0.976471	0.994083	0.986532	1	0.896768	1	0.993827	0.806806	0.932584	1	1	0.964113	1	0.994624	0.768396	0.978495	0.971182	0.877061	0.927711	0.992806	1	0.979094	1	0.988166	1	0.892432	0.886917
1375	1	0.814815	0.867305	0.719488	0.931264	1	0.959233	0.976471	0.994083	0.986532	1	0.896768	1	0.993827	0.806806	0.932584	1	1	0.964113	1	0.994624	0.768396	0.978495	0.971182	0.877061	0.927711	0.992806	1	0.979094	1	0.988166	1	0.892358	0.88684
1376	1	0.814815	0.867305	0.719488	0.931264	1	0.959233	0.976471	0.994083	0.986532	1	0.896768	1	0.993827	0.806806	0.934457	1	1	0.965082	1	0.994624	0.768396	0.978495	0.971182	0.877061	0.927711	0.992806	1	0.979094	1	0.988166	1	0.892506	0.886997
1377	1	0.814815	0.867305	0.719488	0.931264	1	0.959233	0.976471	0.994083	0.986532	1	0.896768	1	0.993827	0.806806	0.934457	1	1	0.966052	1	0.994624	0.768396	0.978495	0.971182	0.877061	0.927711	0.992806	1	0.979094	1	0.988166	1	0.89258	0.887075
1378	1	0.814815	0.867305	0.719488	0.931264	1	0.959233	0.976471	0.994083	0.986532	1	0.896768	1	0.993827	0.806806	0.934457	1	1	0.966052	1	0.994624	0.768396	0.978495	0.971182	0.877061	0.927711	0.992806	1	0.979094	1	0.988166	1	0.89258	0.887075
1379	1	0.814815	0.867305	0.719488	0.931264	1	0.959233	0.976471	0.994083	0.986532	1	0.896768	1	0.993827	0.806806	0.934457	1	1	0.966052	1	0.994624	0.768396	0.978495	0.971182	0.877061	0.927711	0.992806	1	0.979094	1	0.988166	1	0.89258	0.887075
1380	1	0.814815	0.867305	0.719488	0.931264	1	0.959233	0.976471	0.994083	0.986532	1	0.896768	1	0.993827	0.806806	0.934457	1	1	0.966052	1	0.994624	0.768396	0.978495	0.971182	0.877061	0.927711	0.992806	1	0.979094	1	0.988166	1	0.89258	0.887075
1381	1	0.814815	0.867305	0.719488	0.931264	1	0.959233	0.976471	0.994083	0.986532	1	0.895871	1	0.993827	0.806806	0.934457	1	1	0.966052	1	0.994624	0.769602	0.978495	0.971182	0.877061	0.927711	0.992806	1	0.979094	1	0.988166	1	0.89258	0.887072
1382	1	0.814815	0.867305	0.719488	0.931264	1	0.959233	0.976471	0.994083	0.986532	1	0.895871	1	0.993827	0.806806	0.934457	1	1	0.966052	1	0.994624	0.769602	0.978495	0.971182	0.877061	0.927711	0.992806	1	0.979094	1	0.988166	1	0.89258	0.887072
1383	1	0.814815	0.867305	0.719488	0.931264	1	0.959233	0.976471	0.994083	0.986532	1	0.895871	1	0.993827	0.806806	0.934457	1	1	0.966052	1	0.994624	0.769602	0.978495	0.971182	0.877061	0.927711	0.992806	1	0.979094	1	0.988166	1	0.89258	0.887072
1384	1	0.814815	0.867305	0.719488	0.931264	1	0.959233	0.976471	0.994083	0.986532	1	0.895871	1	0.993827	0.806806	0.934457	1	1	0.966052	1	0.994624	0.769602	0.978495	0.971182	0.877061	0.927711	0.992806	1	0.979094	1	0.988166	1	0.89258	0.887072
1385	1	0.814815	0.867305	0.719488	0.931264	1	0.959233	0.976471	0.994083	0.986532	1	0.895871	1	0.993827	0.806806	0.934457	1	1	0.966052	1	0.994624	0.769602	0.978495	0.971182	0.877061	0.927711	0.992806	1	0.979094	1	0.988166	1	0.89258	0.887072
1386	1	0.814815	0.867305	0.719488	0.931264	1	0.959233	0.976471	0.994083	0.986532	1	0.895871	1	0.993827	0.806806	0.934457	1	1	0.966052	1	0.994624	0.769602	0.978495	0.971182	0.877061	0.927711	0.992806	1	0.979094	1	0.988166	1	0.89258	0.887072
1387	1	0.814815	0.867305	0.719488	0.931264	1	0.959233	0.976471	0.994083	0.986532	1	0.895871	1	0.993827	0.806806	0.934457	1	1	0.967992	1	0.994624	0.769602	0.978495	0.971182	0.877061	0.927711	0.992806	1	0.979094	1	0.988166	1	0.892728	0.887228
1388	1	0.814815	0.867305	0.719488	0.931264	1	0.959233	0.976471	0.994083	0.986532	1	0.895871	1	0.993827	0.806806	0.934457	1	1	0.967992	1	0.994624	0.769602	0.978495	0.971182	0.877061	0.927711	0.992806	1	0.979094	1	0.988166	1	0.892728	0.887228
1389	1	0.814815	0.867305	0.719488	0.931264	1	0.959233	0.976471	0.994083	0.986532	1	0.895871	1	0.993827	0.806806	0.934457	1	1	0.967992	1	0.994624	0.769602	0.978495	0.971182	0.877061	0.927711	0.992806	1	0.979094	1	0.988166	1	0.892728	0.887228
1390	1	0.817558	0.867305	0.719488	0.931264	1	0.959233	0.976471	0.994083	0.986532	1	0.895871	1	0.993827	0.806806	0.934457	1	1	0.967992	1	0.994624	0.769602	0.978495	0.971182	0.877061	0.927711	0.992806	1	0.979094	1	0.988166	1	0.892876	0.887383
1391	1	0.817558	0.867305	0.719488	0.931264	1	0.959233	0.976471	0.994083	0.986532	1	0.895871	1	0.993827	0.806806	0.934457	1	1	0.967992	1	0.994624	0.769602	0.978495	0.971182	0.877061	0.927711	0.992806	1	0.979094	1	0.988166	1	0.892876	0.887383
1392	1	0.817558	0.867305	0.719488	0.931264	1	0.959233	0.976471	0.994083	0.986532	1	0.895871	1	0.993827	0.806806	0.934457	1	1	0.967992	1	0.994624	0.769602	0.978495	0.971182	0.877061	0.927711	0.992806	1	0.979094	1	0.988166	1	0.892876	0.887384
1393	1	0.817558	0.867305	0.719488	0.931264	1	0.959233	0.976471	0.994083	0.986532	1	0.895871	1	0.993827	0.806806	0.934457	1	1	0.967992	1	0.994624	0.769602	0.978495	0.971182	0.877061	0.927711	0.992806	1	0.979094	1	0.988166	1	0.892876	0.887384
1394	1	0.817558	0.867305	0.719488	0.931264	1	0.959233	0.976471	0.994083	0.986532	1	0.895871	1	0.993827	0.806806	0.934457	1	1	0.967992	1	0.994624	0.769602	0.978495	0.971182	0.877061	0.927711	0.992806	1	0.979094	1	0.988166	1	0.892876	0.887384
1395	1	0.817558	0.867305	0.719488	0.931264	1	0.959233	0.976471	0.994083	0.986532	1	0.895871	1	0.993827	0.806806	0.934457	1	1	0.967992	1	0.994624	0.769602	0.978495	0.971182	0.877061	0.927711	0.992806	1	0.979094	1	0.988166	1	0.892876	0.887384
1396	1	0.817558	0.867305	0.719488	0.931264	1	0.959233	0.976471	0.994083	0.986532	1	0.895871	1	0.993827	0.806806	0.934457	1	1	0.967992	1	0.994624	0.769602	0.978495	0.971182	0.877061	0.927711	0.992806	1	0.979094	1	0.988166	1	0.892876	0.887384
1397	1	0.817558	0.867305	0.719488	0.931264	1	0.959233	0.976471	0.994083	0.986532	1	0.895871	1	0.993827	0.806806	0.934457	1	1	0.967992	1	0.994624	0.769602	0.978495	0.971182	0.877061	0.927711	0.992806	1	0.979094	1	0.988166	1	0.892876	0.887384
1398	1	0.817558	0.867305	0.719488	0.931264	1	0.959233	0.976471	0.994083	0.986532	1	0.895871	1	0.993827	0.806806	0.934457	1	1	0.967992	1	0.994624	0.769602	0.978495	0.971182	0.875562	0.927711	0.992806	1	0.979094	1	0.988166	1	0.892802	0.887305
1399	1	0.817558	0.867305	0.719488	0.931264	1	0.959233	0.976471	0.994083	0.986532	1	0.896768	1	0.993827	0.805708	0.934457	1	1	0.967992	1	0.994624	0.770808	0.978495	0.971182	0.875562	0.927711	0.992806	1	0.979094	1	0.988166	1	0.892876	0.887393
1400	1	0.817558	0.867305	0.719488	0.931264	1	0.959233	0.976471	0.994083	0.986532	1	0.894075	1	0.993827	0.805708	0.934457	1	1	0.967992	1	0.994624	0.770808	0.978495	0.971182	0.875562	0.927711	0.992806	1	0.979094	1	0.988166	1	0.892654	0.887152
1401	1	0.817558	0.867305	0.720162	0.933481	1	0.959233	0.976471	0.994083	0.986532	1	0.894075	1	0.993827	0.805708	0.934457	1	1	0.967992	1	0.994624	0.770808	0.978495	0.971182	0.878561	0.929564	0.992806	1	0.979094	1	0.988166	1	0.893098	0.88762
1402	1	0.817558	0.867305	0.720162	0.933481	1	0.959233	0.976471	0.994083	0.986532	1	0.894075	1	0.993827	0.805708	0.934457	1	1	0.967992	1	0.994624	0.770808	0.978495	0.971182	0.878561	0.929564	0.992806	1	0.979094	1	0.988166	1	0.893098	0.88762
1403	1	0.817558	0.867305	0.720162	0.933481	1	0.959233	0.979412	0.994083	0.986532	1	0.894973	1	0.993827	0.805708	0.934457	1	1	0.967992	1	0.994624	0.770808	0.978495	0.971182	0.875562	0.928638	0.992806	1	0.979094	1	0.988166	1	0.893024	0.887541
1404	1	0.817558	0.867305	0.720162	0.933481	1	0.959233	0.979412	0.994083	0.986532	1	0.895871	1	0.993827	0.80461	0.934457	1	1	0.967992	1	0.994624	0.770808	0.978495	0.971182	0.874063	0.928638	0.992806	1	0.979094	1	0.988166	1	0.89295	0.887466
1405	1	0.816187	0.867305	0.720162	0.933481	1	0.959233	0.979412	0.994083	0.986532	1	0.897666	1	0.993827	0.803513	0.93633	1	1	0.967992	1	0.994624	0.773221	0.978495	0.971182	0.872564	0.928638	0.992806	1	0.979094	1	0.988166	1	0.893098	0.88763
1406	1	0.816187	0.867305	0.720162	0.933481	1	0.959233	0.979412	0.994083	0.986532	1	0.897666	1	0.993827	0.803513	0.93633	1	1	0.967992	1	0.994624	0.773221	0.978495	0.971182	0.872564	0.928638	0.992806	1	0.979094	1	0.988166	1	0.893098	0.88763
1407	1	0.816187	0.867305	0.720162	0.933481	1	0.959233	0.979412	0.994083	0.986532	1	0.896768	1	0.993827	0.803513	0.934457	1	1	0.967992	1	0.994624	0.772014	0.978495	0.971182	0.871064	0.928638	0.992806	1	0.979094	1	0.988166	1	0.892802	0.887319
1408	1	0.817558	0.867305	0.720836	0.933481	1	0.956835	0.979412	0.994083	0.986532	1	0.895871	1	0.993827	0.802415	0.934457	1	1	0.967992	1	0.994624	0.772014	0.978495	0.971182	0.871064	0.928638	0.992806	1	0.979094	1	0.988166	1	0.892728	0.88724
1409	1	0.817558	0.867305	0.720162	0.933481	1	0.956835	0.979412	0.994083	0.986532	1	0.895871	1	0.993827	0.802415	0.934457	1	1	0.967992	1	0.994624	0.772014	0.978495	0.971182	0.871064	0.928638	0.992806	1	0.979094	1	0.988166	1	0.892654	0.887164
1410	1	0.817558	0.867305	0.720162	0.933481	1	0.956835	0.979412	0.994083	0.986532	1	0.895871	1	0.993827	0.802415	0.934457	1	1	0.967992	1	0.994624	0.772014	0.978495	0.971182	0.871064	0.928638	0.992806	1	0.979094	1	0.988166	1	0.892654	0.887164
1411	1	0.817558	0.867305	0.720162	0.933481	1	0.956835	0.979412	0.994083	0.986532	1	0.895871	1	0.993827	0.802415	0.934457	1	1	0.967992	1	0.994624	0.772014	0.978495	0.971182	0.869565	0.929564	0.992806	1	0.979094	1	0.988166	1	0.892654	0.887163
1412	1	0.817558	0.867305	0.720162	0.933481	1	0.956835	0.979412	0.994083	0.986532	1	0.895871	1	0.993827	0.802415	0.934457	1	1	0.967992	1	0.994624	0.772014	0.978495	0.971182	0.869565	0.929564	0.992806	1	0.979094	1	0.988166	1	0.892654	0.887163
1413	1	0.817558	0.867305	0.720836	0.933481	1	0.956835	0.979412	0.994083	0.986532	1	0.895871	1	0.993827	0.801317	0.932584	1	1	0.967022	1	0.994624	0.772014	0.978495	0.971182	0.869565	0.929564	0.992806	1	0.979094	1	0.988166	1	0.892506	0.887004
1414	1	0.817558	0.867305	0.720836	0.933481	1	0.956835	0.979412	0.994083	0.986532	1	0.895871	1	0.993827	0.801317	0.932584	1	1	0.967022	1	0.994624	0.772014	0.978495	0.971182	0.869565	0.929564	0.992806	1	0.979094	1	0.988166	1	0.892506	0.887005
1415	1	0.820302	0.870041	0.720836	0.933481	1	0.956835	0.979412	0.994083	0.986532	1	0.894075	1	0.993827	0.80022	0.932584	1	1	0.967022	1	0.994624	0.774427	0.978495	0.971182	0.871064	0.932345	0.992806	1	0.979094	1	0.988166	1	0.893024	0.887548
1416	1	0.81893	0.870041	0.720836	0.933481	1	0.956835	0.979412	0.994083	0.986532	1	0.894075	1	0.993827	0.799122	0.932584	1	1	0.967022	1	0.994624	0.773221	0.978495	0.971182	0.871064	0.932345	0.992806	1	0.979094	1	0.988166	1	0.892802	0.887314
1417	1	0.81893	0.870041	0.720836	0.933481	1	0.956835	0.979412	0.994083	0.986532	1	0.894075	1	0.993827	0.799122	0.932584	1	1	0.967022	1	0.994624	0.773221	0.978495	0.971182	0.871064	0.932345	0.992806	1	0.979094	1	0.988166	1	0.892802	0.887314
1418	1	0.81893	0.870041	0.720162	0.933481	1	0.956835	0.979412	0.994083	0.986532	1	0.894075	1	0.993827	0.799122	0.932584	1	1	0.967022	1	0.994624	0.773221	0.978495	0.971182	0.871064	0.932345	0.992806	1	0.979094	1	0.988166	1	0.892728	0.887241
1419	1	0.81893	0.870041	0.720162	0.933481	1	0.956835	0.979412	0.994083	0.986532	1	0.894075	1	0.993827	0.799122	0.932584	1	1	0.967022	1	0.994624	0.773221	0.978495	0.971182	0.871064	0.932345	0.992806	1	0.979094	1	0.988166	1	0.892728	0.887241
1420	1	0.81893	0.870041	0.720162	0.933481	1	0.956835	0.979412	0.994083	0.986532	1	0.894075	1	0.993827	0.799122	0.932584	1	1	0.967022	1	0.994624	0.773221	0.978495	0.971182	0.871064	0.932345	0.992806	1	0.979094	1	0.988166	1	0.892728	0.887241
1421	1	0.81893	0.870041	0.720162	0.933481	1	0.956835	0.979412	0.994083	0.986532	1	0.894075	1	0.993827	0.799122	0.932584	1	1	0.967022	1	0.994624	0.773221	0.978495	0.971182	0.871064	0.932345	0.992806	1	0.979094	1	0.988166	1	0.892728	0.887241
1422	1	0.81893	0.870041	0.720162	0.933481	1	0.956835	0.979412	0.994083	0.986532	1	0.894075	1	0.993827	0.799122	0.932584	1	1	0.967022	1	0.994624	0.773221	0.978495	0.971182	0.871064	0.932345	0.992806	1	0.979094	1	0.988166	1	0.892728	0.887241
1423	1	0.81893	0.870041	0.720162	0.933481	1	0.956835	0.979412	0.994083	0.986532	1	0.894075	1	0.993827	0.799122	0.932584	1	1	0.967022	1	0.994624	0.773221	0.978495	0.971182	0.871064	0.932345	0.992806	1	0.979094	1	0.988166	1	0.892728	0.887241
1424	1	0.81893	0.870041	0.720162	0.933481	1	0.956835	0.979412	0.994083	0.986532	1	0.894075	1	0.993827	0.799122	0.932584	1	1	0.967022	1	0.994624	0.773221	0.978495	0.971182	0.871064	0.932345	0.992806	1	0.979094	1	0.988166	1	0.892728	0.887241
1425	1	0.81893	0.870041	0.720162	0.933481	1	0.956835	0.979412	0.994083	0.986532	1	0.894075	1	0.993827	0.799122	0.932584	1	1	0.967022	1	0.994624	0.773221	0.978495	0.971182	0.871064	0.932345	0.992806	1	0.979094	1	0.988166	1	0.892728	0.887241
1426	1	0.81893	0.870041	0.720162	0.933481	1	0.956835	0.979412	0.994083	0.986532	1	0.894075	1	0.993827	0.799122	0.932584	1	1	0.967022	1	0.994624	0.773221	0.978495	0.971182	0.871064	0.932345	0.992806	1	0.979094	1	0.988166	1	0.892728	0.887241
1427	1	0.81893	0.870041	0.720162	0.933481	1	0.956835	0.979412	0.994083	0.986532	1	0.894075	1	0.993827	0.799122	0.932584	1	1	0.967022	1	0.994624	0.773221	0.978495	0.971182	0.871064	0.932345	0.992806	1	0.979094	1	0.988166	1	0.892728	0.887241
1428	1	0.81893	0.870041	0.720162	0.933481	1	0.956835	0.979412	0.994083	0.986532	1	0.894075	1	0.993827	0.799122	0.932584	1	1	0.967022	1	0.994624	0.773221	0.978495	0.971182	0.871064	0.932345	0.992806	1	0.979094	1	0.988166	1	0.892728	0.887241
1429	1	0.81893	0.870041	0.720162	0.933481	1	0.956835	0.979412	0.994083	0.986532	1	0.894075	1	0.993827	0.799122	0.932584	1	1	0.967022	1	0.994624	0.773221	0.978495	0.971182	0.871064	0.932345	0.992806	1	0.979094	1	0.988166	1	0.892728	0.887241
1430	1	0.81893	0.870041	0.720162	0.933481	1	0.956835	0.979412	0.994083	0.986532	1	0.894075	1	0.993827	0.799122	0.932584	1	1	0.967022	1	0.994624	0.773221	0.978495	0.971182	0.871064	0.932345	0.992806	1	0.979094	1	0.988166	1	0.892728	0.887241
1431	1	0.81893	0.870041	0.720162	0.933481	1	0.956835	0.979412	0.994083	0.986532	1	0.894075	1	0.993827	0.799122	0.932584	1	1	0.967022	1	0.994624	0.773221	0.978495	0.971182	0.871064	0.932345	0.992806	1	0.979094	1	0.988166	1	0.892728	0.887241
1432	1	0.81893	0.870041	0.720162	0.933481	1	0.956835	0.979412	0.994083	0.986532	1	0.894075	1	0.993827	0.799122	0.932584	1	1	0.967022	1	0.994624	0.773221	0.978495	0.971182	0.871064	0.932345	0.992806	1	0.979094	1	0.988166	1	0.892728	0.887241
1433	1	0.81893	0.870041	0.720162	0.933481	1	0.956835	0.979412	0.994083	0.986532	1	0.894075	1	0.993827	0.799122	0.932584	1	1	0.967022	1	0.994624	0.773221	0.978495	0.971182	0.871064	0.932345	0.992806	1	0.979094	1	0.988166	1	0.892728	0.887241
1434	1	0.81893	0.870041	0.720162	0.933481	1	0.956835	0.979412	0.994083	0.986532	1	0.894075	1	0.993827	0.799122	0.932584	1	1	0.967022	1	0.994624	0.773221	0.978495	0.971182	0.871064	0.932345	0.992806	1	0.979094	1	0.988166	1	0.892728	0.887241
1435	1	0.81893	0.870041	0.720162	0.933481	1	0.956835	0.979412	0.994083	0.986532	1	0.894075	1	0.993827	0.799122	0.932584	1	1	0.967022	1	0.994624	0.773221	0.978495	0.971182	0.871064	0.932345	0.992806	1	0.979094	1	0.988166	1	0.892728	0.887241
1436	1	0.81893	0.870041	0.720162	0.933481	1	0.956835	0.979412	0.994083	0.986532	1	0.894075	1	0.993827	0.799122	0.932584	1	1	0.967022	1	0.994624	0.773221	0.978495	0.971182	0.871064	0.932345	0.992806	1	0.979094	1	0.988166	1	0.892728	0.887241
1437	1	0.81893	0.870041	0.720162	0.933481	1	0.956835	0.979412	0.994083	0.986532	1	0.894075	1	0.993827	0.799122	0.932584	1	1	0.967022	1	0.994624	0.773221	0.978495	0.971182	0.871064	0.932345	0.992806	1	0.979094	1	0.988166	1	0.892728	0.887241
1438	1	0.81893	0.870041	0.720162	0.933481	1	0.956835	0.979412	0.994083	0.986532	1	0.894075	1	0.993827	0.799122	0.932584	1	1	0.967022	1	0.994624	0.773221	0.978495	0.971182	0.871064	0.932345	0.992806	1	0.979094	1	0.988166	1	0.892728	0.887241
1439	1	0.81893	0.870041	0.720162	0.933481	1	0.956835	0.979412	0.994083	0.986532	1	0.894075	1	0.993827	0.799122	0.932584	1	1	0.967022	1	0.994624	0.773221	0.978495	0.971182	0.871064	0.932345	0.992806	1	0.979094	1	0.988166	1	0.892728	0.887241
1440	1	0.81893	0.870041	0.720162	0.933481	1	0.956835	0.979412	0.994083	0.986532	1	0.894075	1	0.993827	0.799122	0.932584	1	1	0.967022	1	0.994624	0.773221	0.978495	0.971182	0.871064	0.932345	0.992806	1	0.979094	1	0.988166	1	0.892728	0.887241
1441	1	0.81893	0.870041	0.720162	0.933481	1	0.956835	0.979412	0.994083	0.986532	1	0.894075	1	0.993827	0.799122	0.932584	1	1	0.967022	1	0.994624	0.773221	0.978495	0.971182	0.871064	0.932345	0.992806	1	0.979094	1	0.988166	1	0.892728	0.887241
1442	1	0.81893	0.870041	0.720162	0.933481	1	0.956835	0.979412	0.994083	0.986532	1	0.894075	1	0.993827	0.799122	0.932584	1	1	0.967022	1	0.994624	0.773221	0.978495	0.971182	0.871064	0.932345	0.992806	1	0.979094	1	0.988166	1	0.892728	0.887241
1443	1	0.81893	0.870041	0.720162	0.933481	1	0.956835	0.979412	0.994083	0.986532	1	0.894075	1	0.993827	0.799122	0.932584	1	1	0.967022	1	0.994624	0.773221	0.978495	0.971182	0.871064	0.932345	0.992806	1	0.979094	1	0.988166	1	0.892728	0.887241
1444	1	0.81893	0.870041	0.720162	0.933481	1	0.956835	0.979412	0.994083	0.986532	1	0.894075	1	0.993827	0.799122	0.932584	1	1	0.967022	1	0.994624	0.773221	0.978495	0.971182	0.871064	0.932345	0.992806	1	0.979094	1	0.988166	1	0.892728	0.887241
1445	1	0.81893	0.870041	0.720162	0.933481	1	0.956835	0.979412	0.994083	0.986532	1	0.894075	1	0.993827	0.799122	0.932584	1	1	0.967022	1	0.994624	0.773221	0.978495	0.971182	0.871064	0.932345	0.992806	1	0.979094	1	0.988166	1	0.892728	0.887241
1446	1	0.81893	0.870041	0.720162	0.933481	1	0.956835	0.979412	0.994083	0.986532	1	0.894075	1	0.993827	0.799122	0.932584	1	1	0.967022	1	0.994624	0.773221	0.978495	0.971182	0.871064	0.932345	0.992806	1	0.979094	1	0.988166	1	0.892728	0.887241
1447	1	0.81893	0.870041	0.720162	0.933481	1	0.956835	0.979412	0.994083	0.986532	1	0.894075	1	0.993827	0.799122	0.932584	1	1	0.967022	1	0.994624	0.773221	0.978495	0.971182	0.871064	0.932345	0.992806	1	0.979094	1	0.988166	1	0.892728	0.887241
1448	1	0.81893	0.870041	0.720162	0.933481	1	0.956835	0.979412	0.994083	0.986532	1	0.894075	1	0.993827	0.799122	0.932584	1	1	0.967022	1	0.994624	0.773221	0.978495	0.971182	0.871064	0.932345	0.992806	1	0.979094	1	0.988166	1	0.892728	0.887241
1449	1	0.81893	0.870041	0.720162	0.933481	1	0.956835	0.979412	0.994083	0.986532	1	0.894075	1	0.993827	0.799122	0.932584	1	1	0.967022	1	0.994624	0.773221	0.978495	0.971182	0.871064	0.932345	0.992806	1	0.979094	1	0.988166	1	0.892728	0.887241
1450	1	0.81893	0.870041	0.720162	0.933481	1	0.956835	0.979412	0.994083	0.986532	1	0.894075	1	0.993827	0.799122	0.932584	1	1	0.967022	1	0.994624	0.773221	0.978495	0.971182	0.871064	0.932345	0.992806	1	0.979094	1	0.988166	1	0.892728	0.887241
1451	1	0.81893	0.870041	0.720162	0.933481	1	0.956835	0.979412	0.994083	0.986532	1	0.894075	1	0.993827	0.799122	0.932584	1	1	0.967022	1	0.994624	0.773221	0.978495	0.971182	0.871064	0.932345	0.992806	1	0.979094	1	0.988166	1	0.892728	0.887241
1452	1	0.81893	0.870041	0.720162	0.933481	1	0.956835	0.979412	0.994083	0.986532	1	0.894075	1	0.993827	0.799122	0.932584	1	1	0.967022	1	0.994624	0.773221	0.978495	0.971182	0.871064	0.932345	0.992806	1	0.979094	1	0.988166	1	0.892728	0.887241
1453	1	0.81893	0.870041	0.720162	0.933481	1	0.956835	0.979412	0.994083	0.986532	1	0.894075	1	0.993827	0.799122	0.932584	1	1	0.967022	1	0.994624	0.773221	0.978495	0.971182	0.871064	0.932345	0.992806	1	0.979094	1	0.988166	1	0.892728	0.887241
1454	1	0.81893	0.870041	0.720162	0.933481	1	0.956835	0.979412	0.994083	0.986532	1	0.894075	1	0.993827	0.799122	0.932584	1	1	0.967022	1	0.994624	0.773221	0.978495	0.971182	0.871064	0.932345	0.992806	1	0.979094	1	0.988166	1	0.892728	0.887241
1455	1	0.81893	0.870041	0.720162	0.933481	1	0.956835	0.979412	0.994083	0.986532	1	0.894075	1	0.993827	0.799122	0.932584	1	1	0.967022	1	0.994624	0.773221	0.978495	0.971182	0.871064	0.932345	0.992806	1	0.979094	1	0.988166	1	0.892728	0.887241
1456	1	0.81893	0.870041	0.720162	0.933481	1	0.956835	0.979412	0.994083	0.986532	1	0.894075	1	0.993827	0.799122	0.932584	1	1	0.967022	1	0.994624	0.773221	0.978495	0.971182	0.871064	0.932345	0.992806	1	0.979094	1	0.988166	1	0.892728	0.887241
1457	1	0.81893	0.870041	0.720162	0.933481	1	0.956835	0.979412	0.994083	0.986532	1	0.894075	1	0.993827	0.799122	0.932584	1	1	0.967022	1	0.994624	0.773221	0.978495	0.971182	0.871064	0.932345	0.992806	1	0.979094	1	0.988166	1	0.892728	0.887241
1458	1	0.81893	0.870041	0.720162	0.933481	1	0.956835	0.979412	0.994083	0.986532	1	0.894075	1	0.993827	0.799122	0.932584	1	1	0.967022	1	0.994624	0.773221	0.978495	0.971182	0.871064	0.932345	0.992806	1	0.979094	1	0.988166	1	0.892728	0.887241
1459	1	0.81893	0.870041	0.720162	0.933481	1	0.956835	0.979412	0.994083	0.986532	1	0.894075	1	0.993827	0.799122	0.932584	1	1	0.967022	1	0.994624	0.773221	0.978495	0.971182	0.871064	0.932345	0.992806	1	0.979094	1	0.988166	1	0.892728	0.887241
1460	1	0.81893	0.870041	0.720162	0.933481	1	0.956835	0.979412	0.994083	0.986532	1	0.894075	1	0.993827	0.799122	0.932584	1	1	0.967022	1	0.994624	0.773221	0.978495	0.971182	0.871064	0.932345	0.992806	1	0.979094	1	0.988166	1	0.892728	0.887241
1461	1	0.81893	0.870041	0.720162	0.933481	1	0.956835	0.979412	0.994083	0.986532	1	0.894075	1	0.993827	0.799122	0.932584	1	1	0.967022	1	0.994624	0.773221	0.978495	0.971182	0.871064	0.932345	0.992806	1	0.979094	1	0.988166	1	0.892728	0.887241
1462	1	0.81893	0.870041	0.720162	0.933481	1	0.956835	0.979412	0.994083	0.986532	1	0.894075	1	0.993827	0.799122	0.932584	1	1	0.967022	1	0.994624	0.773221	0.978495	0.971182	0.871064	0.932345	0.992806	1	0.979094	1	0.988166	1	0.892728	0.887241
1463	1	0.81893	0.870041	0.720162	0.933481	1	0.956835	0.979412	0.994083	0.986532	1	0.894075	1	0.993827	0.799122	0.932584	1	1	0.967022	1	0.994624	0.773221	0.978495	0.971182	0.871064	0.932345	0.992806	1	0.979094	1	0.988166	1	0.892728	0.887241
1464	1	0.81893	0.870041	0.720162	0.933481	1	0.956835	0.979412	0.994083	0.986532	1	0.894075	1	0.993827	0.799122	0.932584	1	1	0.967022	1	0.994624	0.773221	0.978495	0.971182	0.871064	0.932345	0.992806	1	0.979094	1	0.988166	1	0.892728	0.887241
1465	1	0.81893	0.870041	0.720162	0.933481	1	0.956835	0.979412	0.994083	0.986532	1	0.894075	1	0.993827	0.799122	0.932584	1	1	0.967022	1	0.994624	0.773221	0.978495	0.971182	0.871064	0.932345	0.992806	1	0.979094	1	0.988166	1	0.892728	0.887241
1466	1	0.81893	0.870041	0.720162	0.933481	1	0.956835	0.979412	0.994083	0.986532	1	0.894075	1	0.993827	0.799122	0.932584	1	1	0.967022	1	0.994624	0.773221	0.978495	0.971182	0.871064	0.932345	0.992806	1	0.979094	1	0.988166	1	0.892728	0.887241
1467	1	0.81893	0.870041	0.720162	0.933481	1	0.956835	0.979412	0.994083	0.986532	1	0.894075	1	0.993827	0.799122	0.932584	1	1	0.967022	1	0.994624	0.773221	0.978495	0.971182	0.871064	0.932345	0.992806	1	0.979094	1	0.988166	1	0.892728	0.887241
1468	1	0.81893	0.870041	0.720162	0.933481	1	0.956835	0.979412	0.994083	0.986532	1	0.894075	1	0.993827	0.799122	0.932584	1	1	0.967022	1	0.994624	0.773221	0.978495	0.971182	0.871064	0.932345	0.992806	1	0.979094	1	0.988166	1	0.892728	0.887241
1469	1	0.81893	0.870041	0.720162	0.933481	1	0.956835	0.979412	0.994083	0.986532	1	0.894075	1	0.993827	0.799122	0.932584	1	1	0.967022	1	0.994624	0.773221	0.978495	0.971182	0.871064	0.932345	0.992806	1	0.979094	1	0.988166	1	0.892728	0.887241
1470	1	0.81893	0.870041	0.720162	0.933481	1	0.956835	0.979412	0.994083	0.986532	1	0.894075	1	0.993827	0.799122	0.932584	1	1	0.967022	1	0.994624	0.773221	0.978495	0.971182	0.871064	0.932345	0.992806	1	0.979094	1	0.988166	1	0.892728	0.887241
1471	1	0.81893	0.870041	0.720162	0.933481	1	0.956835	0.979412	0.994083	0.986532	1	0.894075	1	0.993827	0.799122	0.932584	1	1	0.967022	1	0.994624	0.773221	0.978495	0.971182	0.871064	0.932345	0.992806	1	0.979094	1	0.988166	1	0.892728	0.887241
1472	1	0.81893	0.870041	0.720162	0.933481	1	0.956835	0.979412	0.994083	0.986532	1	0.894075	1	0.993827	0.799122	0.932584	1	1	0.967022	1	0.994624	0.773221	0.978495	0.971182	0.871064	0.932345	0.992806	1	0.979094	1	0.988166	1	0.892728	0.887241
1473	1	0.81893	0.870041	0.720162	0.933481	1	0.956835	0.979412	0.994083	0.986532	1	0.894075	1	0.993827	0.799122	0.932584	1	1	0.967022	1	0.994624	0.773221	0.978495	0.971182	0.871064	0.932345	0.992806	1	0.979094	1	0.988166	1	0.892728	0.887241
1474	1	0.81893	0.870041	0.720162	0.933481	1	0.956835	0.979412	0.994083	0.986532	1	0.894075	1	0.993827	0.799122	0.932584	1	1	0.967022	1	0.994624	0.773221	0.978495	0.971182	0.871064	0.932345	0.992806	1	0.979094	1	0.988166	1	0.892728	0.887242
1475	1	0.81893	0.870041	0.720162	0.933481	1	0.956835	0.979412	0.994083	0.986532	1	0.894075	1	0.993827	0.799122	0.932584	1	1	0.967022	1	0.994624	0.773221	0.978495	0.971182	0.871064	0.932345	0.992806	1	0.979094	1	0.988166	1	0.892728	0.887242
1476	1	0.81893	0.870041	0.720162	0.933481	1	0.956835	0.979412	0.994083	0.986532	1	0.894075	1	0.993827	0.799122	0.932584	1	1	0.967022	1	0.994624	0.773221	0.978495	0.971182	0.871064	0.932345	0.992806	1	0.979094	1	0.988166	1	0.892728	0.887242
1477	1	0.81893	0.870041	0.720162	0.933481	1	0.956835	0.979412	0.994083	0.986532	1	0.894075	1	0.993827	0.799122	0.932584	1	1	0.967022	1	0.994624	0.773221	0.978495	0.971182	0.871064	0.932345	0.992806	1	0.979094	1	0.988166	1	0.892728	0.887242
1478	1	0.81893	0.870041	0.720162	0.933481	1	0.956835	0.979412	0.994083	0.986532	1	0.894075	1	0.993827	0.799122	0.932584	1	1	0.967022	1	0.994624	0.773221	0.978495	0.971182	0.871064	0.932345	0.992806	1	0.979094	1	0.988166	1	0.892728	0.887242
1479	1	0.81893	0.870041	0.720162	0.933481	1	0.956835	0.979412	0.994083	0.986532	1	0.894075	1	0.993827	0.799122	0.932584	1	1	0.967022	1	0.994624	0.773221	0.978495	0.971182	0.871064	0.932345	0.992806	1	0.979094	1	0.988166	1	0.892728	0.887242
1480	1	0.81893	0.870041	0.720162	0.933481	1	0.956835	0.979412	0.994083	0.986532	1	0.894075	1	0.993827	0.799122	0.932584	1	1	0.967022	1	0.994624	0.773221	0.978495	0.971182	0.871064	0.932345	0.992806	1	0.979094	1	0.988166	1	0.892728	0.887242
1481	1	0.81893	0.870041	0.720162	0.933481	1	0.956835	0.979412	0.994083	0.986532	1	0.894075	1	0.993827	0.799122	0.932584	1	1	0.967022	1	0.994624	0.773221	0.978495	0.971182	0.871064	0.932345	0.992806	1	0.979094	1	0.988166	1	0.892728	0.887242
1482	1	0.81893	0.870041	0.720162	0.933481	1	0.956835	0.979412	0.994083	0.986532	1	0.894075	1	0.993827	0.799122	0.932584	1	1	0.967022	1	0.994624	0.773221	0.978495	0.971182	0.871064	0.932345	0.992806	1	0.979094	1	0.988166	1	0.892728	0.887242
1483	1	0.81893	0.870041	0.720162	0.933481	1	0.956835	0.979412	0.994083	0.986532	1	0.894075	1	0.993827	0.799122	0.932584	1	1	0.967022	1	0.994624	0.773221	0.978495	0.971182	0.871064	0.932345	0.992806	1	0.979094	1	0.988166	1	0.892728	0.887242
1484	1	0.81893	0.870041	0.720162	0.933481	1	0.956835	0.979412	0.994083	0.986532	1	0.894075	1	0.993827	0.799122	0.932584	1	1	0.967022	1	0.994624	0.773221	0.978495	0.971182	0.871064	0.932345	0.992806	1	0.979094	1	0.988166	1	0.892728	0.887242
1485	1	0.81893	0.870041	0.720162	0.933481	1	0.956835	0.979412	0.994083	0.986532	1	0.894075	1	0.993827	0.799122	0.932584	1	1	0.967022	1	0.994624	0.773221	0.978495	0.971182	0.871064	0.932345	0.992806	1	0.979094	1	0.988166	1	0.892728	0.887242
1486	1	0.81893	0.870041	0.720162	0.933481	1	0.956835	0.979412	0.994083	0.986532	1	0.894075	1	0.993827	0.799122	0.932584	1	1	0.967022	1	0.994624	0.773221	0.978495	0.971182	0.871064	0.932345	0.992806	1	0.979094	1	0.988166	1	0.892728	0.887242
1487	1	0.81893	0.870041	0.720162	0.933481	1	0.956835	0.979412	0.994083	0.986532	1	0.894075	1	0.993827	0.799122	0.932584	1	1	0.967022	1	0.994624	0.773221	0.978495	0.971182	0.871064	0.932345	0.992806	1	0.979094	1	0.988166	1	0.892728	0.887242
1488	1	0.81893	0.870041	0.720162	0.933481	1	0.956835	0.979412	0.994083	0.986532	1	0.894075	1	0.993827	0.799122	0.932584	1	1	0.967022	1	0.994624	0.773221	0.978495	0.971182	0.871064	0.932345	0.992806	1	0.979094	1	0.988166	1	0.892728	0.887242
1489	1	0.81893	0.870041	0.720162	0.933481	1	0.956835	0.979412	0.994083	0.986532	1	0.894075	1	0.993827	0.799122	0.932584	1	1	0.967022	1	0.994624	0.773221	0.978495	0.971182	0.871064	0.932345	0.992806	1	0.979094	1	0.988166	1	0.892728	0.887242
1490	1	0.81893	0.870041	0.720162	0.933481	1	0.956835	0.979412	0.994083	0.986532	1	0.894075	1	0.993827	0.799122	0.932584	1	1	0.967022	1	0.994624	0.773221	0.978495	0.971182	0.871064	0.932345	0.992806	1	0.979094	1	0.988166	1	0.892728	0.887242
1491	1	0.81893	0.870041	0.720162	0.933481	1	0.956835	0.979412	0.994083	0.986532	1	0.894075	1	0.993827	0.799122	0.932584	1	1	0.967022	1	0.994624	0.773221	0.978495	0.971182	0.871064	0.932345	0.992806	1	0.979094	1	0.988166	1	0.892728	0.887242
1492	1	0.81893	0.870041	0.720162	0.933481	1	0.956835	0.979412	0.994083	0.986532	1	0.894075	1	0.993827	0.799122	0.932584	1	1	0.967022	1	0.994624	0.773221	0.978495	0.971182	0.871064	0.932345	0.992806	1	0.979094	1	0.988166	1	0.892728	0.887242
1493	1	0.81893	0.870041	0.720162	0.933481	1	0.956835	0.979412	0.994083	0.986532	1	0.894075	1	0.993827	0.799122	0.932584	1	1	0.967022	1	0.994624	0.773221	0.978495	0.971182	0.871064	0.932345	0.992806	1	0.979094	1	0.988166	1	0.892728	0.887242
1494	1	0.81893	0.870041	0.720162	0.933481	1	0.956835	0.979412	0.994083	0.986532	1	0.894075	1	0.993827	0.799122	0.932584	1	1	0.967022	1	0.994624	0.773221	0.978495	0.971182	0.871064	0.932345	0.992806	1	0.979094	1	0.988166	1	0.892728	0.887242
1495	1	0.81893	0.870041	0.720162	0.933481	1	0.956835	0.979412	0.994083	0.986532	1	0.894075	1	0.993827	0.799122	0.932584	1	1	0.967022	1	0.994624	0.773221	0.978495	0.971182	0.871064	0.932345	0.992806	1	0.979094	1	0.988166	1	0.892728	0.887242
1496	1	0.81893	0.870041	0.720162	0.933481	1	0.956835	0.979412	0.994083	0.986532	1	0.894075	1	0.993827	0.799122	0.932584	1	1	0.967022	1	0.994624	0.773221	0.978495	0.971182	0.871064	0.932345	0.992806	1	0.979094	1	0.988166	1	0.892728	0.887242
1497	1	0.81893	0.870041	0.720162	0.933481	1	0.956835	0.979412	0.994083	0.986532	1	0.894075	1	0.993827	0.799122	0.932584	1	1	0.967022	1	0.994624	0.773221	0.978495	0.971182	0.871064	0.932345	0.992806	1	0.979094	1	0.988166	1	0.892728	0.887242
1498	1	0.81893	0.870041	0.720162	0.933481	1	0.956835	0.979412	0.994083	0.986532	1	0.894075	1	0.993827	0.799122	0.932584	1	1	0.967022	1	0.994624	0.773221	0.978495	0.971182	0.871064	0.932345	0.992806	1	0.979094	1	0.988166	1	0.892728	0.887242
1499	1	0.81893	0.870041	0.720162	0.933481	1	0.956835	0.979412	0.994083	0.986532	1	0.894075	1	0.993827	0.799122	0.932584	1	1	0.967022	1	0.994624	0.773221	0.978495	0.971182	0.871064	0.932345	0.992806	1	0.979094	1	0.988166	1	0.892728	0.887242
1500	1	0.81893	0.870041	0.720162	0.933481	1	0.956835	0.979412	0.994083	0.986532	1	0.894075	1	0.993827	0.799122	0.932584	1	1	0.967022	1	0.994624	0.773221	0.978495	0.971182	0.871064	0.932345	0.992806	1	0.979094	1	0.988166	1	0.892728	0.887242
1501	1	0.81893	0.870041	0.720162	0.933481	1	0.956835	0.979412	0.994083	0.986532	1	0.894075	1	0.993827	0.799122	0.932584	1	1	0.967022	1	0.994624	0.773221	0.978495	0.971182	0.871064	0.932345	0.992806	1	0.979094	1	0.988166	1	0.892728	0.887242
1502	1	0.81893	0.870041	0.720162	0.933481	1	0.956835	0.979412	0.994083	0.986532	1	0.894075	1	0.993827	0.799122	0.932584	1	1	0.967022	1	0.994624	0.773221	0.978495	0.971182	0.871064	0.932345	0.992806	1	0.979094	1	0.988166	1	0.892728	0.887242
1503	1	0.81893	0.870041	0.720162	0.933481	1	0.956835	0.979412	0.994083	0.986532	1	0.894075	1	0.993827	0.799122	0.932584	1	1	0.967022	1	0.994624	0.773221	0.978495	0.971182	0.871064	0.932345	0.992806	1	0.979094	1	0.988166	1	0.892728	0.887242
1504	1	0.81893	0.870041	0.720162	0.933481	1	0.956835	0.979412	0.994083	0.986532	1	0.894075	1	0.993827	0.799122	0.932584	1	1	0.967022	1	0.994624	0.773221	0.978495	0.971182	0.871064	0.932345	0.992806	1	0.979094	1	0.988166	1	0.892728	0.887242
1505	1	0.81893	0.870041	0.720162	0.933481	1	0.956835	0.979412	0.994083	0.986532	1	0.894075	1	0.993827	0.799122	0.932584	1	1	0.967022	1	0.994624	0.773221	0.978495	0.971182	0.871064	0.932345	0.992806	1	0.979094	1	0.988166	1	0.892728	0.887242
1506	1	0.81893	0.870041	0.720162	0.933481	1	0.956835	0.979412	0.994083	0.986532	1	0.894075	1	0.993827	0.799122	0.932584	1	1	0.967022	1	0.994624	0.773221	0.978495	0.971182	0.871064	0.932345	0.992806	1	0.979094	1	0.988166	1	0.892728	0.887242
1507	1	0.81893	0.870041	0.720162	0.933481	1	0.956835	0.979412	0.994083	0.986532	1	0.894075	1	0.993827	0.799122	0.932584	1	1	0.967022	1	0.994624	0.773221	0.978495	0.971182	0.871064	0.932345	0.992806	1	0.979094	1	0.988166	1	0.892728	0.887242
1508	1	0.81893	0.870041	0.720162	0.933481	1	0.956835	0.979412	0.994083	0.986532	1	0.894075	1	0.993827	0.799122	0.932584	1	1	0.967022	1	0.994624	0.773221	0.978495	0.971182	0.871064	0.932345	0.992806	1	0.979094	1	0.988166	1	0.892728	0.887242
1509	1	0.81893	0.870041	0.720162	0.933481	1	0.956835	0.979412	0.994083	0.986532	1	0.894075	1	0.993827	0.799122	0.932584	1	1	0.967022	1	0.994624	0.773221	0.978495	0.971182	0.871064	0.932345	0.992806	1	0.979094	1	0.988166	1	0.892728	0.887242
1510	1	0.81893	0.870041	0.720162	0.933481	1	0.956835	0.979412	0.994083	0.986532	1	0.894075	1	0.993827	0.799122	0.932584	1	1	0.967022	1	0.994624	0.773221	0.978495	0.971182	0.871064	0.932345	0.992806	1	0.979094	1	0.988166	1	0.892728	0.887242
1511	1	0.81893	0.870041	0.720162	0.933481	1	0.956835	0.979412	0.994083	0.986532	1	0.894075	1	0.993827	0.799122	0.932584	1	1	0.967022	1	0.994624	0.773221	0.978495	0.971182	0.871064	0.932345	0.992806	1	0.979094	1	0.988166	1	0.892728	0.887242
1512	1	0.81893	0.870041	0.720162	0.933481	1	0.956835	0.979412	0.994083	0.986532	1	0.894075	1	0.993827	0.799122	0.932584	1	1	0.967022	1	0.994624	0.773221	0.978495	0.971182	0.871064	0.932345	0.992806	1	0.979094	1	0.988166	1	0.892728	0.887242
1513	1	0.81893	0.870041	0.720162	0.933481	1	0.956835	0.979412	0.994083	0.986532	1	0.894075	1	0.993827	0.799122	0.932584	1	1	0.967022	1	0.994624	0.773221	0.978495	0.971182	0.871064	0.932345	0.992806	1	0.979094	1	0.988166	1	0.892728	0.887242
1514	1	0.81893	0.870041	0.720162	0.933481	1	0.956835	0.979412	0.994083	0.986532	1	0.894075	1	0.993827	0.799122	0.932584	1	1	0.967022	1	0.994624	0.773221	0.978495	0.971182	0.871064	0.932345	0.992806	1	0.979094	1	0.988166	1	0.892728	0.887242
1515	1	0.81893	0.870041	0.720162	0.933481	1	0.956835	0.979412	0.994083	0.986532	1	0.894075	1	0.993827	0.799122	0.932584	1	1	0.967022	1	0.994624	0.773221	0.978495	0.971182	0.871064	0.932345	0.992806	1	0.979094	1	0.988166	1	0.892728	0.887242
1516	1	0.81893	0.870041	0.720162	0.933481	1	0.956835	0.979412	0.994083	0.986532	1	0.894075	1	0.993827	0.799122	0.932584	1	1	0.967022	1	0.994624	0.773221	0.978495	0.971182	0.871064	0.932345	0.992806	1	0.979094	1	0.988166	1	0.892728	0.887241
1517	1	0.81893	0.870041	0.720162	0.933481	1	0.956835	0.979412	0.994083	0.986532	1	0.894075	1	0.993827	0.799122	0.932584	1	1	0.967022	1	0.994624	0.773221	0.978495	0.971182	0.871064	0.932345	0.992806	1	0.979094	1	0.988166	1	0.892728	0.887241
1518	1	0.81893	0.870041	0.720162	0.933481	1	0.956835	0.979412	0.994083	0.986532	1	0.894075	1	0.993827	0.799122	0.932584	1	1	0.967022	1	0.994624	0.773221	0.978495	0.971182	0.871064	0.932345	0.992806	1	0.979094	1	0.988166	1	0.892728	0.887241
1519	1	0.81893	0.870041	0.720162	0.933481	1	0.956835	0.979412	0.994083	0.986532	1	0.894075	1	0.993827	0.799122	0.932584	1	1	0.967022	1	0.994624	0.773221	0.978495	0.971182	0.871064	0.932345	0.992806	1	0.979094	1	0.988166	1	0.892728	0.887241
1520	1	0.81893	0.870041	0.720162	0.933481	1	0.956835	0.979412	0.994083	0.986532	1	0.894075	1	0.993827	0.799122	0.932584	1	1	0.967022	1	0.994624	0.773221	0.978495	0.971182	0.871064	0.932345	0.992806	1	0.979094	1	0.988166	1	0.892728	0.887241
1521	1	0.81893	0.870041	0.720162	0.933481	1	0.956835	0.979412	0.994083	0.986532	1	0.894075	1	0.993827	0.799122	0.932584	1	1	0.967022	1	0.994624	0.773221	0.978495	0.971182	0.871064	0.932345	0.992806	1	0.979094	1	0.988166	1	0.892728	0.887241
1522	1	0.81893	0.870041	0.720162	0.933481	1	0.956835	0.979412	0.994083	0.986532	1	0.894075	1	0.993827	0.799122	0.932584	1	1	0.967022	1	0.994624	0.773221	0.978495	0.971182	0.871064	0.932345	0.992806	1	0.979094	1	0.988166	1	0.892728	0.887241
1523	1	0.81893	0.870041	0.720162	0.933481	1	0.956835	0.979412	0.994083	0.986532	1	0.894075	1	0.993827	0.799122	0.932584	1	1	0.967022	1	0.994624	0.773221	0.978495	0.971182	0.871064	0.932345	0.992806	1	0.979094	1	0.988166	1	0.892728	0.887241
1524	1	0.81893	0.870041	0.720162	0.933481	1	0.956835	0.979412	0.994083	0.986532	1	0.894075	1	0.993827	0.799122	0.932584	1	1	0.967022	1	0.994624	0.773221	0.978495	0.971182	0.871064	0.932345	0.992806	1	0.979094	1	0.988166	1	0.892728	0.887241
1525	1	0.81893	0.870041	0.720162	0.933481	1	0.956835	0.979412	0.994083	0.986532	1	0.894075	1	0.993827	0.799122	0.932584	1	1	0.967022	1	0.994624	0.773221	0.978495	0.971182	0.871064	0.932345	0.992806	1	0.979094	1	0.988166	1	0.892728	0.887241
1526	1	0.81893	0.870041	0.720162	0.933481	1	0.956835	0.979412	0.994083	0.986532	1	0.894075	1	0.993827	0.799122	0.932584	1	1	0.967022	1	0.994624	0.773221	0.978495	0.971182	0.871064	0.932345	0.992806	1	0.979094	1	0.988166	1	0.892728	0.887241
1527	1	0.81893	0.870041	0.720162	0.933481	1	0.956835	0.979412	0.994083	0.986532	1	0.894075	1	0.993827	0.799122	0.932584	1	1	0.967022	1	0.994624	0.773221	0.978495	0.971182	0.871064	0.932345	0.992806	1	0.979094	1	0.988166	1	0.892728	0.887241
1528	1	0.81893	0.870041	0.720162	0.933481	1	0.956835	0.979412	0.994083	0.986532	1	0.894075	1	0.993827	0.799122	0.932584	1	1	0.967022	1	0.994624	0.773221	0.978495	0.971182	0.871064	0.932345	0.992806	1	0.979094	1	0.988166	1	0.892728	0.887241
1529	1	0.81893	0.870041	0.720162	0.933481	1	0.956835	0.979412	0.994083	0.986532	1	0.894075	1	0.993827	0.799122	0.932584	1	1	0.967022	1	0.994624	0.773221	0.978495	0.971182	0.871064	0.932345	0.992806	1	0.979094	1	0.988166	1	0.892728	0.887241
1530	1	0.81893	0.870041	0.720162	0.933481	1	0.956835	0.979412	0.994083	0.986532	1	0.894075	1	0.993827	0.799122	0.932584	1	1	0.967022	1	0.994624	0.773221	0.978495	0.971182	0.871064	0.932345	0.992806	1	0.979094	1	0.988166	1	0.892728	0.887241
1531	1	0.81893	0.870041	0.720162	0.933481	1	0.956835	0.979412	0.994083	0.986532	1	0.894075	1	0.993827	0.799122	0.932584	1	1	0.967022	1	0.994624	0.773221	0.978495	0.971182	0.871064	0.932345	0.992806	1	0.979094	1	0.988166	1	0.892728	0.887241
1532	1	0.81893	0.870041	0.720162	0.933481	1	0.956835	0.979412	0.994083	0.986532	1	0.894075	1	0.993827	0.799122	0.932584	1	1	0.967022	1	0.994624	0.773221	0.978495	0.971182	0.871064	0.932345	0.992806	1	0.979094	1	0.988166	1	0.892728	0.887241
1533	1	0.81893	0.870041	0.720162	0.933481	1	0.956835	0.979412	0.994083	0.986532	1	0.894075	1	0.993827	0.799122	0.932584	1	1	0.967022	1	0.994624	0.773221	0.978495	0.971182	0.871064	0.932345	0.992806	1	0.979094	1	0.988166	1	0.892728	0.887241
1534	1	0.81893	0.870041	0.720162	0.933481	1	0.956835	0.979412	0.994083	0.986532	1	0.894075	1	0.993827	0.799122	0.932584	1	1	0.967022	1	0.994624	0.773221	0.978495	0.971182	0.871064	0.932345	0.992806	1	0.979094	1	0.988166	1	0.892728	0.887241
1535	1	0.81893	0.870041	0.720162	0.933481	1	0.956835	0.979412	0.994083	0.986532	1	0.894075	1	0.993827	0.799122	0.932584	1	1	0.967022	1	0.994624	0.773221	0.978495	0.971182	0.871064	0.932345	0.992806	1	0.979094	1	0.988166	1	0.892728	0.887241
1536	1	0.81893	0.870041	0.720162	0.933481	1	0.956835	0.979412	0.994083	0.986532	1	0.894075	1	0.993827	0.799122	0.932584	1	1	0.967022	1	0.994624	0.773221	0.978495	0.971182	0.871064	0.932345	0.992806	1	0.979094	1	0.988166	1	0.892728	0.887241
1537	1	0.81893	0.870041	0.720162	0.933481	1	0.956835	0.979412	0.994083	0.986532	1	0.894075	1	0.993827	0.799122	0.932584	1	1	0.967022	1	0.994624	0.773221	0.978495	0.971182	0.871064	0.932345	0.992806	1	0.979094	1	0.988166	1	0.892728	0.887241
1538	1	0.81893	0.870041	0.720162	0.933481	1	0.956835	0.979412	0.994083	0.986532	1	0.894075	1	0.993827	0.799122	0.932584	1	1	0.967022	1	0.994624	0.773221	0.978495	0.971182	0.871064	0.932345	0.992806	1	0.979094	1	0.988166	1	0.892728	0.887241
1539	1	0.81893	0.870041	0.720162	0.933481	1	0.956835	0.979412	0.994083	0.986532	1	0.894075	1	0.993827	0.799122	0.932584	1	1	0.967022	1	0.994624	0.773221	0.978495	0.971182	0.871064	0.932345	0.992806	1	0.979094	1	0.988166	1	0.892728	0.887241
1540	1	0.81893	0.870041	0.720162	0.933481	1	0.956835	0.979412	0.994083	0.986532	1	0.894075	1	0.993827	0.799122	0.932584	1	1	0.967022	1	0.994624	0.773221	0.978495	0.971182	0.871064	0.932345	0.992806	1	0.979094	1	0.988166	1	0.892728	0.887241
1541	1	0.81893	0.870041	0.720162	0.933481	1	0.956835	0.979412	0.994083	0.986532	1	0.894075	1	0.993827	0.799122	0.932584	1	1	0.967022	1	0.994624	0.773221	0.978495	0.971182	0.871064	0.932345	0.992806	1	0.979094	1	0.988166	1	0.892728	0.887241
1542	1	0.81893	0.870041	0.720162	0.933481	1	0.956835	0.979412	0.994083	0.986532	1	0.894075	1	0.993827	0.799122	0.932584	1	1	0.967022	1	0.994624	0.773221	0.978495	0.971182	0.871064	0.932345	0.992806	1	0.979094	1	0.988166	1	0.892728	0.887241
1543	1	0.81893	0.870041	0.720162	0.933481	1	0.956835	0.979412	0.994083	0.986532	1	0.894075	1	0.993827	0.799122	0.932584	1	1	0.967022	1	0.994624	0.773221	0.978495	0.971182	0.871064	0.932345	0.992806	1	0.979094	1	0.988166	1	0.892728	0.887241
1544	1	0.81893	0.870041	0.720162	0.933481	1	0.956835	0.979412	0.994083	0.986532	1	0.894075	1	0.993827	0.799122	0.932584	1	1	0.967022	1	0.994624	0.773221	0.978495	0.971182	0.871064	0.932345	0.992806	1	0.979094	1	0.988166	1	0.892728	0.887241
1545	1	0.81893	0.870041	0.720162	0.933481	1	0.956835	0.979412	0.994083	0.986532	1	0.894075	1	0.993827	0.799122	0.932584	1	1	0.967022	1	0.994624	0.773221	0.978495	0.971182	0.871064	0.932345	0.992806	1	0.979094	1	0.988166	1	0.892728	0.887241
1546	1	0.81893	0.870041	0.720162	0.933481	1	0.956835	0.979412	0.994083	0.986532	1	0.894075	1	0.993827	0.799122	0.932584	1	1	0.967022	1	0.994624	0.773221	0.978495	0.971182	0.871064	0.932345	0.992806	1	0.979094	1	0.988166	1	0.892728	0.887241
1547	1	0.817558	0.870041	0.720162	0.933481	1	0.956835	0.979412	0.994083	0.986532	1	0.894075	1	0.993827	0.799122	0.932584	1	1	0.967022	1	0.994624	0.773221	0.978495	0.971182	0.871064	0.932345	0.992806	1	0.979094	1	0.988166	1	0.892654	0.887162
1548	1	0.817558	0.870041	0.720162	0.933481	1	0.956835	0.979412	0.994083	0.986532	1	0.894075	1	0.993827	0.799122	0.932584	1	1	0.967022	1	0.994624	0.773221	0.978495	0.971182	0.871064	0.932345	0.992806	1	0.979094	1	0.988166	1	0.892654	0.887162
1549	1	0.817558	0.870041	0.720162	0.933481	1	0.956835	0.979412	0.994083	0.986532	1	0.894075	1	0.993827	0.799122	0.932584	1	1	0.967022	1	0.994624	0.773221	0.978495	0.971182	0.871064	0.932345	0.992806	1	0.979094	1	0.988166	1	0.892654	0.887162
1550	1	0.817558	0.870041	0.720162	0.933481	1	0.956835	0.979412	0.994083	0.986532	1	0.894075	1	0.993827	0.799122	0.932584	1	1	0.967022	1	0.994624	0.773221	0.978495	0.971182	0.871064	0.932345	0.992806	1	0.979094	1	0.988166	1	0.892654	0.887162
1551	1	0.817558	0.870041	0.720162	0.933481	1	0.956835	0.979412	0.994083	0.986532	1	0.894075	1	0.993827	0.799122	0.932584	1	1	0.967022	1	0.994624	0.773221	0.978495	0.971182	0.871064	0.932345	0.992806	1	0.979094	1	0.988166	1	0.892654	0.887162
1552	1	0.817558	0.870041	0.720162	0.933481	1	0.956835	0.979412	0.994083	0.986532	1	0.894075	1	0.993827	0.799122	0.932584	1	1	0.967022	1	0.994624	0.773221	0.978495	0.971182	0.871064	0.932345	0.992806	1	0.979094	1	0.988166	1	0.892654	0.887162
1553	1	0.817558	0.870041	0.720162	0.933481	1	0.956835	0.979412	0.994083	0.986532	1	0.894075	1	0.993827	0.799122	0.932584	1	1	0.967992	1	0.994624	0.773221	0.978495	0.971182	0.871064	0.932345	0.992806	1	0.979094	1	0.988166	1	0.892728	0.887241
1554	1	0.817558	0.870041	0.720162	0.933481	1	0.956835	0.979412	0.994083	0.986532	1	0.894075	1	0.993827	0.799122	0.932584	1	1	0.967992	1	0.994624	0.773221	0.978495	0.971182	0.871064	0.932345	0.992806	1	0.979094	1	0.988166	1	0.892728	0.887241
1555	1	0.817558	0.870041	0.720162	0.933481	1	0.956835	0.979412	0.994083	0.986532	1	0.894075	1	0.993827	0.799122	0.932584	1	1	0.967992	1	0.994624	0.773221	0.978495	0.971182	0.871064	0.932345	0.992806	1	0.979094	1	0.988166	1	0.892728	0.887241
1556	1	0.817558	0.870041	0.720162	0.933481	1	0.956835	0.979412	0.994083	0.986532	1	0.894075	1	0.993827	0.799122	0.932584	1	1	0.967992	1	0.994624	0.773221	0.978495	0.971182	0.871064	0.932345	0.992806	1	0.979094	1	0.988166	1	0.892728	0.887241
1557	1	0.817558	0.870041	0.720162	0.933481	1	0.956835	0.979412	0.994083	0.986532	1	0.894075	1	0.993827	0.799122	0.932584	1	1	0.967992	1	0.994624	0.773221	0.978495	0.971182	0.871064	0.932345	0.992806	1	0.979094	1	0.988166	1	0.892728	0.887241
1558	1	0.817558	0.870041	0.720162	0.933481	1	0.956835	0.979412	0.994083	0.986532	1	0.894075	1	0.993827	0.799122	0.932584	1	1	0.967992	1	0.994624	0.773221	0.978495	0.971182	0.871064	0.932345	0.992806	1	0.979094	1	0.988166	1	0.892728	0.887241
1559	1	0.817558	0.870041	0.720162	0.933481	1	0.956835	0.979412	0.994083	0.986532	1	0.894973	1	0.993827	0.799122	0.932584	1	1	0.967992	1	0.994624	0.773221	0.978495	0.971182	0.871064	0.932345	0.992806	1	0.979094	1	0.988166	1	0.892802	0.88732
1560	1	0.817558	0.870041	0.720162	0.933481	1	0.956835	0.979412	0.994083	0.986532	1	0.894973	1	0.993827	0.799122	0.932584	1	1	0.968962	1	0.994624	0.773221	0.978495	0.971182	0.871064	0.932345	0.992806	1	0.979094	1	0.988166	1	0.892876	0.887399
1561	1	0.817558	0.870041	0.720162	0.933481	1	0.956835	0.979412	0.994083	0.986532	1	0.894973	1	0.993827	0.799122	0.932584	1	1	0.968962	1	0.994624	0.773221	0.978495	0.971182	0.871064	0.932345	0.992806	1	0.979094	1	0.988166	1	0.892876	0.887399
1562	1	0.817558	0.870041	0.720162	0.933481	1	0.956835	0.979412	0.994083	0.986532	1	0.894973	1	0.993827	0.799122	0.932584	1	1	0.968962	1	0.994624	0.773221	0.978495	0.971182	0.871064	0.932345	0.992806	1	0.979094	1	0.988166	1	0.892876	0.887399
1563	1	0.817558	0.870041	0.720162	0.933481	1	0.956835	0.979412	0.994083	0.986532	1	0.894973	1	0.993827	0.799122	0.932584	1	1	0.968962	1	0.994624	0.773221	0.978495	0.971182	0.871064	0.932345	0.992806	1	0.979094	1	0.988166	1	0.892876	0.887399
1564	1	0.817558	0.870041	0.720162	0.933481	1	0.956835	0.979412	0.994083	0.986532	1	0.894973	1	0.993827	0.799122	0.932584	1	1	0.968962	1	0.994624	0.773221	0.978495	0.971182	0.871064	0.932345	0.992806	1	0.979094	1	0.988166	1	0.892876	0.887399
1565	1	0.817558	0.870041	0.720162	0.933481	1	0.956835	0.979412	0.994083	0.986532	1	0.894973	1	0.993827	0.799122	0.932584	1	1	0.968962	1	0.994624	0.773221	0.978495	0.971182	0.871064	0.932345	0.992806	1	0.979094	1	0.988166	1	0.892876	0.887399
1566	1	0.817558	0.870041	0.720162	0.933481	1	0.956835	0.979412	0.994083	0.986532	1	0.894973	1	0.993827	0.799122	0.932584	1	1	0.968962	1	0.994624	0.773221	0.978495	0.971182	0.871064	0.932345	0.992806	1	0.979094	1	0.988166	1	0.892876	0.887399
1567	1	0.817558	0.870041	0.720162	0.933481	1	0.956835	0.979412	0.994083	0.986532	1	0.894973	1	0.993827	0.799122	0.932584	1	1	0.968962	1	0.994624	0.773221	0.978495	0.971182	0.871064	0.932345	0.992806	1	0.979094	1	0.988166	1	0.892876	0.887399
1568	1	0.817558	0.870041	0.720162	0.933481	1	0.956835	0.979412	0.994083	0.986532	1	0.894973	1	0.993827	0.799122	0.932584	1	1	0.968962	1	0.994624	0.773221	0.978495	0.971182	0.871064	0.932345	0.992806	1	0.979094	1	0.988166	1	0.892876	0.887399
1569	1	0.817558	0.870041	0.720162	0.933481	1	0.956835	0.979412	0.994083	0.986532	1	0.894973	1	0.993827	0.799122	0.932584	1	1	0.968962	1	0.994624	0.773221	0.978495	0.971182	0.871064	0.932345	0.992806	1	0.979094	1	0.988166	1	0.892876	0.887399
1570	1	0.817558	0.870041	0.720162	0.933481	1	0.956835	0.979412	0.994083	0.986532	1	0.894973	1	0.993827	0.799122	0.932584	1	1	0.968962	1	0.994624	0.773221	0.978495	0.971182	0.871064	0.932345	0.992806	1	0.979094	1	0.988166	1	0.892876	0.887399
1571	1	0.817558	0.870041	0.720162	0.933481	1	0.956835	0.979412	0.994083	0.986532	1	0.894973	1	0.993827	0.799122	0.932584	1	1	0.968962	1	0.994624	0.773221	0.978495	0.971182	0.871064	0.932345	0.992806	1	0.979094	1	0.988166	1	0.892876	0.887399
1572	1	0.817558	0.870041	0.720162	0.933481	1	0.956835	0.979412	0.994083	0.986532	1	0.894973	1	0.993827	0.799122	0.932584	1	1	0.968962	1	0.994624	0.773221	0.978495	0.971182	0.871064	0.932345	0.992806	1	0.979094	1	0.988166	1	0.892876	0.887399
1573	1	0.817558	0.870041	0.720162	0.933481	1	0.956835	0.979412	0.994083	0.986532	1	0.894973	1	0.993827	0.799122	0.932584	1	1	0.968962	1	0.994624	0.773221	0.978495	0.971182	0.871064	0.932345	0.992806	1	0.979094	1	0.988166	1	0.892876	0.887399
1574	1	0.817558	0.870041	0.720162	0.933481	1	0.956835	0.979412	0.994083	0.986532	1	0.894973	1	0.993827	0.799122	0.932584	1	1	0.968962	1	0.994624	0.773221	0.978495	0.971182	0.871064	0.932345	0.992806	1	0.979094	1	0.988166	1	0.892876	0.887399
1575	1	0.817558	0.870041	0.720162	0.933481	1	0.956835	0.979412	0.994083	0.986532	1	0.894973	1	0.993827	0.799122	0.932584	1	1	0.968962	1	0.994624	0.773221	0.978495	0.971182	0.871064	0.932345	0.992806	1	0.979094	1	0.988166	1	0.892876	0.887399
1576	1	0.817558	0.870041	0.720162	0.933481	1	0.956835	0.979412	0.994083	0.986532	1	0.894973	1	0.993827	0.799122	0.932584	1	1	0.968962	1	0.994624	0.773221	0.978495	0.971182	0.871064	0.932345	0.992806	1	0.979094	1	0.988166	1	0.892876	0.887399
1577	1	0.817558	0.870041	0.720162	0.933481	1	0.956835	0.979412	0.994083	0.986532	1	0.894973	1	0.993827	0.799122	0.932584	1	1	0.967992	1	0.994624	0.773221	0.978495	0.971182	0.871064	0.932345	0.992806	1	0.979094	1	0.988166	1	0.892802	0.887322
1578	1	0.817558	0.870041	0.720162	0.933481	1	0.956835	0.979412	0.994083	0.986532	1	0.894973	1	0.993827	0.799122	0.932584	1	1	0.967992	1	0.994624	0.773221	0.978495	0.971182	0.871064	0.932345	0.992806	1	0.979094	1	0.988166	1	0.892802	0.887322
1579	1	0.817558	0.870041	0.720162	0.933481	1	0.956835	0.979412	0.994083	0.986532	1	0.894973	1	0.993827	0.799122	0.932584	1	1	0.967992	1	0.994624	0.773221	0.978495	0.971182	0.871064	0.932345	0.992806	1	0.979094	1	0.988166	1	0.892802	0.887322
1580	1	0.817558	0.870041	0.720162	0.933481	1	0.956835	0.979412	0.994083	0.986532	1	0.894973	1	0.993827	0.799122	0.932584	1	1	0.967992	1	0.994624	0.773221	0.978495	0.971182	0.871064	0.932345	0.992806	1	0.979094	1	0.988166	1	0.892802	0.887322
1581	1	0.817558	0.870041	0.720162	0.933481	1	0.956835	0.979412	0.994083	0.986532	1	0.894973	1	0.993827	0.799122	0.932584	1	1	0.967992	1	0.994624	0.773221	0.978495	0.971182	0.871064	0.932345	0.992806	1	0.979094	1	0.988166	1	0.892802	0.887322
1582	1	0.817558	0.870041	0.720162	0.933481	1	0.956835	0.979412	0.994083	0.986532	1	0.894973	1	0.993827	0.799122	0.932584	1	1	0.967992	1	0.994624	0.773221	0.978495	0.971182	0.871064	0.932345	0.992806	1	0.979094	1	0.988166	1	0.892802	0.887322
1583	1	0.817558	0.870041	0.720162	0.933481	1	0.956835	0.979412	0.994083	0.986532	1	0.894973	1	0.993827	0.799122	0.932584	1	1	0.967992	1	0.994624	0.773221	0.978495	0.971182	0.871064	0.932345	0.992806	1	0.979094	1	0.988166	1	0.892802	0.887322
1584	1	0.817558	0.870041	0.720162	0.933481	1	0.956835	0.979412	0.994083	0.986532	1	0.894973	1	0.993827	0.799122	0.932584	1	1	0.967992	1	0.994624	0.773221	0.978495	0.971182	0.871064	0.932345	0.992806	1	0.979094	1	0.988166	1	0.892802	0.887322
1585	1	0.817558	0.870041	0.720162	0.933481	1	0.956835	0.979412	0.994083	0.986532	1	0.894973	1	0.993827	0.799122	0.932584	1	1	0.967992	1	0.994624	0.773221	0.978495	0.971182	0.871064	0.932345	0.992806	1	0.979094	1	0.988166	1	0.892802	0.887322
1586	1	0.817558	0.870041	0.720162	0.933481	1	0.956835	0.979412	0.994083	0.986532	1	0.894973	1	0.993827	0.799122	0.932584	1	1	0.967992	1	0.994624	0.773221	0.978495	0.971182	0.871064	0.932345	0.992806	1	0.979094	1	0.988166	1	0.892802	0.887322
1587	1	0.817558	0.870041	0.720162	0.933481	1	0.956835	0.979412	0.994083	0.986532	1	0.894973	1	0.993827	0.799122	0.932584	1	1	0.967992	1	0.994624	0.773221	0.978495	0.971182	0.871064	0.932345	0.992806	1	0.979094	1	0.988166	1	0.892802	0.887322
1588	1	0.817558	0.870041	0.720162	0.933481	1	0.956835	0.979412	0.994083	0.986532	1	0.894973	1	0.993827	0.799122	0.932584	1	1	0.967992	1	0.994624	0.773221	0.978495	0.971182	0.871064	0.932345	0.992806	1	0.979094	1	0.988166	1	0.892802	0.887322
1589	1	0.817558	0.870041	0.720162	0.933481	1	0.956835	0.979412	0.994083	0.986532	1	0.894973	1	0.993827	0.799122	0.932584	1	1	0.967992	1	0.994624	0.773221	0.978495	0.971182	0.871064	0.932345	0.992806	1	0.979094	1	0.988166	1	0.892802	0.887322
1590	1	0.817558	0.870041	0.720162	0.933481	1	0.956835	0.979412	0.994083	0.986532	1	0.894973	1	0.993827	0.799122	0.932584	1	1	0.967992	1	0.994624	0.773221	0.978495	0.971182	0.871064	0.932345	0.992806	1	0.979094	1	0.988166	1	0.892802	0.887322
1591	1	0.817558	0.870041	0.720162	0.933481	1	0.956835	0.979412	0.994083	0.986532	1	0.894973	1	0.993827	0.799122	0.932584	1	1	0.967992	1	0.994624	0.773221	0.978495	0.971182	0.871064	0.932345	0.992806	1	0.979094	1	0.988166	1	0.892802	0.887322
1592	1	0.817558	0.870041	0.720162	0.933481	1	0.956835	0.979412	0.994083	0.986532	1	0.895871	1	0.993827	0.799122	0.932584	1	1	0.967992	1	0.994624	0.773221	0.978495	0.971182	0.871064	0.932345	0.992806	1	0.979094	1	0.988166	1	0.892876	0.887402
1593	1	0.816187	0.870041	0.720162	0.933481	1	0.956835	0.979412	0.994083	0.986532	1	0.895871	1	0.993827	0.796926	0.932584	1	1	0.967992	1	0.994624	0.773221	0.978495	0.971182	0.871064	0.932345	0.992806	1	0.979094	1	0.988166	1	0.892654	0.887163
1594	1	0.816187	0.870041	0.720162	0.933481	1	0.956835	0.979412	0.994083	0.986532	1	0.895871	1	0.993827	0.796926	0.932584	1	1	0.967992	1	0.994624	0.773221	0.978495	0.971182	0.871064	0.932345	0.992806	1	0.979094	1	0.988166	1	0.892654	0.887163

## Sheet: SVM
Number of features	Adrenocortical Carcinoma	Bladder Urothelial Carcinoma	Brain Lower Grade Glioma	Breast Invasive Carcinoma	Cervical Squamous Cell Carcinoma and Endocervical Adenocarcinoma	Cholangiocarcinoma	Colon Adenocarcinoma	Esophageal Carcinoma	Glioblastoma Multiforme	Head and Neck Squamous Cell Carcinoma	Kidney Chromophobe	Kidney Renal Clear Cell Carcinoma	Kidney Renal Papillary Cell Carcinoma	Liver Hepatocellular Carcinoma	Lung Adenocarcinoma	Lung Squamous Cell Carcinoma	Lymphoid Neoplasm Diffuse Large B-cell Lymphoma	Mesothelioma	Ovarian Serous Cystadenocarcinoma	Pancreatic Adenocarcinoma	Pheochromocytoma and Paraganglioma	Prostate Adenocarcinoma	Rectum Adenocarcinoma	Sarcoma	Skin Cutaneous Melanoma	Stomach Adenocarcinoma	Testicular Germ Cell Tumors	Thymoma	Thyroid Carcinoma	Uterine Carcinosarcoma	Uterine Corpus Endometrial Carcinoma	Uveal Melanoma	ACC	MCC
1	0.949367	0	0	0	0	0	0.131894	0.505882	0.011834	0	0.492308	0.239677	0	0	0	0	0	0	0	0	0	0	0.314516	0	0	0	0	0	0	0	0	0.620879	0.061774	0.042328
2	0.949367	0	0	0.026972	0	0.466667	0.045564	0.508824	0.023669	0.003367	0.6	0.62298	0	0	0.05708	0.007491	0	0	0.014549	0.021858	0.166667	0.121834	0.005376	0	0.055472	0.240964	0.143885	0	0	0	0	0.423077	0.12377	0.100691
3	0.949367	0.046639	0	0.028995	0	0.2	0.01199	0.514706	0.026627	0	0.615385	0.611311	0	0.104938	0.007684	0.003745	0	0.011494	0.399612	0.054645	0.198925	0.08082	0.080645	0.057637	0.221889	0.460612	0.007194	0	0	0	0.142012	0.582418	0.181253	0.159361
4	0.873418	0.045267	0.001368	0.032367	0	0.155556	0.016787	0.482353	0.029586	0.003367	0.630769	0.611311	0.043478	0.148148	0.109769	0	0	0.045977	0.468477	0.065574	0	0.178528	0.22043	0.07781	0.196402	0.481928	0.489209	0	0	0.017544	0.130178	0.598901	0.206703	0.184134
5	0.911392	0.00823	0.001368	0.184086	0	0.377778	0.05036	0.479412	0.044379	0.016835	0.384615	0.453321	0.043478	0.32716	0.119649	0	0	0.034483	0.490786	0.027322	0.182796	0.121834	0.056452	0.023055	0.25937	0.452271	0.302158	0	0	0.280702	0.189349	0.565934	0.206999	0.18248
6	0.873418	0.00823	0.001368	0.185435	0.019956	0.355556	0.057554	0.488235	0.044379	0.013468	0.4	0.455117	0.043478	0.32716	0.118551	0	0	0.034483	0.483026	0.071038	0.215054	0.121834	0.064516	0.051873	0.262369	0.450417	0.323741	0	0	0.368421	0.189349	0.565934	0.210032	0.185673
7	0.860759	0.006859	0	0.403237	0.019956	0.8	0.091127	0.488235	0.183432	0.107744	0.584615	0.351885	0.043478	0.345679	0.170143	0.005618	0	0.08046	0.440349	0.054645	0.198925	0.11339	0.072581	0.051873	0.232384	0.409639	0.366906	0	0	0.280702	0.142012	0.406593	0.226973	0.204212
8	0.873418	0.010974	0.021888	0.416723	0.026608	0.8	0.081535	0.485294	0.177515	0.077441	0.584615	0.358169	0.043478	0.345679	0.172338	0.003745	0	0.057471	0.440349	0.043716	0.225806	0.117008	0.126344	0.034582	0.227886	0.439296	0.366906	0	0	0.263158	0.071006	0.434066	0.232448	0.207019
9	0.873418	0.009602	0.028728	0.410654	0	0.8	0.227818	0.470588	0.174556	0.077441	0.584615	0.37702	0.043478	0.333333	0.173436	0.016854	0.016393	0.126437	0.42871	0.016393	0.204301	0.117008	0.290323	0.311239	0.218891	0.425394	0.345324	0	0	0.298246	0.094675	0.554945	0.248132	0.223761
10	0.886076	0.009602	0.024624	0.399191	0.004435	0.377778	0.282974	0.470588	0.192308	0.060606	0.584615	0.38061	0.043478	0.333333	0.173436	0.039326	0.016393	0.103448	0.42871	0.043716	0.204301	0.119421	0.295699	0.308357	0.215892	0.435589	0.345324	0	0	0.315789	0.088757	0.582418	0.249908	0.224086
11	0.886076	0.004115	0.028728	0.397168	0.004435	0.4	0.335731	0.476471	0.207101	0.057239	0.523077	0.385996	0.086957	0.32716	0.15258	0.029963	0	0.114943	0.4258	0.04918	0.225806	0.127865	0.22043	0.311239	0.232384	0.380908	0.345324	0	0.003484	0.385965	0.224852	0.587912	0.247392	0.221892
12	0.873418	0.004115	0.036936	0.392448	0.004435	0.4	0.342926	0.479412	0.210059	0.063973	0.523077	0.391382	0.086957	0.32716	0.154775	0.029963	0	0.114943	0.420951	0.054645	0.225806	0.127865	0.244624	0.317003	0.232384	0.382762	0.338129	0	0	0.385965	0.236686	0.582418	0.248946	0.223458
13	0.886076	0.005487	0.036936	0.392448	0.004435	0.4	0.36211	0.461765	0.204142	0.074074	0.523077	0.399461	0.086957	0.320988	0.154775	0.035581	0	0.114943	0.419981	0.065574	0.22043	0.127865	0.271505	0.311239	0.245877	0.433735	0.330935	0	0	0.368421	0.295858	0.587912	0.256122	0.230742
14	0.873418	0.004115	0.032832	0.319622	0.004435	0.488889	0.340528	0.464706	0.180473	0.164983	0.523077	0.491023	0.086957	0.333333	0.154775	0.226592	0.016393	0.149425	0.418041	0.071038	0.263441	0.158022	0.413978	0.308357	0.221889	0.440222	0.338129	0	0.041812	0.403509	0.325444	0.587912	0.271436	0.248488
15	0.873418	0.005487	0.043776	0.321645	0.002217	0.488889	0.338129	0.482353	0.180473	0.171717	0.538462	0.490126	0.086957	0.333333	0.174533	0.217228	0.016393	0.149425	0.42677	0.076503	0.258065	0.180941	0.427419	0.308357	0.22039	0.441149	0.338129	0	0.041812	0.403509	0.325444	0.587912	0.276171	0.253324
16	0.886076	0.002743	0.046512	0.325691	0	0.488889	0.388489	0.467647	0.159763	0.175084	0.646154	0.517056	0.173913	0.320988	0.177827	0.222846	0.032787	0.149425	0.42289	0.04918	0.252688	0.195416	0.395161	0.299712	0.214393	0.438369	0.330935	0	0.038328	0.385965	0.325444	0.587912	0.278908	0.255509
17	0.886076	0.00823	0.046512	0.32232	0.013304	0.466667	0.390887	0.470588	0.310651	0.319865	0.646154	0.516158	0.130435	0.191358	0.180022	0.228464	0.016393	0.149425	0.42871	0.098361	0.225806	0.243667	0.400538	0.461095	0.169415	0.442076	0.338129	0.114754	0.031359	0.421053	0.343195	0.56044	0.291929	0.267487
18	0.873418	0.052126	0.046512	0.316251	0.011086	0.466667	0.383693	0.476471	0.298817	0.292929	0.646154	0.517056	0.173913	0.185185	0.178924	0.226592	0	0.137931	0.443259	0.098361	0.22043	0.19421	0.395161	0.455331	0.170915	0.467099	0.345324	0.122951	0.062718	0.421053	0.349112	0.565934	0.293038	0.268597
19	0.860759	0.080933	0.056088	0.347269	0.019956	0.488889	0.381295	0.476471	0.35503	0.306397	0.646154	0.578995	0.130435	0.191358	0.175631	0.189139	0	0.137931	0.454898	0.114754	0.252688	0.3076	0.430108	0.472622	0.178411	0.448563	0.410072	0.131148	0.073171	0.45614	0.313609	0.543956	0.313013	0.287525
20	0.873418	0.076818	0.04788	0.351989	0.028825	0.422222	0.371703	0.476471	0.346154	0.249158	0.676923	0.575404	0.173913	0.135802	0.182217	0.187266	0	0.413793	0.456838	0.10929	0.284946	0.338963	0.467742	0.345821	0.158921	0.455978	0.438849	0.090164	0.108014	0.508772	0.372781	0.494505	0.313457	0.288035
21	0.898734	0.053498	0.04788	0.356709	0.028825	0.422222	0.376499	0.491176	0.352071	0.262626	0.676923	0.578097	0.173913	0.12963	0.183315	0.187266	0	0.425287	0.475267	0.103825	0.284946	0.342581	0.481183	0.357349	0.163418	0.443003	0.438849	0.098361	0.101045	0.508772	0.372781	0.505495	0.315603	0.290325
22	0.898734	0.052126	0.058824	0.358732	0.033259	0.466667	0.395683	0.488235	0.372781	0.252525	0.723077	0.576302	0.217391	0.135802	0.18112	0.183521	0.016393	0.413793	0.478177	0.103825	0.295699	0.322075	0.473118	0.342939	0.173913	0.442076	0.381295	0.081967	0.10453	0.508772	0.372781	0.450549	0.314937	0.289503
23	0.898734	0.052126	0.06156	0.358732	0.033259	0.466667	0.40048	0.488235	0.366864	0.249158	0.723077	0.575404	0.173913	0.135802	0.182217	0.192884	0.032787	0.436782	0.472357	0.103825	0.301075	0.314837	0.467742	0.357349	0.172414	0.439296	0.395683	0.090164	0.10453	0.508772	0.384615	0.445055	0.314937	0.289432
24	0.898734	0.071331	0.060192	0.353338	0.031042	0.466667	0.40048	0.5	0.452663	0.309764	0.738462	0.573609	0.173913	0.17284	0.222832	0.20412	0.016393	0.436782	0.482056	0.131148	0.284946	0.232811	0.451613	0.403458	0.166417	0.517146	0.381295	0.090164	0.125436	0.508772	0.402367	0.186813	0.322039	0.297058
25	0.886076	0.072702	0.06156	0.348618	0.028825	0.488889	0.40048	0.5	0.45858	0.316498	0.738462	0.574506	0.173913	0.191358	0.22393	0.209738	0.032787	0.37931	0.480116	0.114754	0.27957	0.234017	0.454301	0.380403	0.166417	0.53012	0.395683	0.106557	0.121951	0.491228	0.39645	0.214286	0.322779	0.297744
26	0.886076	0.078189	0.086183	0.351315	0.02439	0.488889	0.407674	0.508824	0.464497	0.360269	0.861538	0.573609	0.217391	0.209877	0.236004	0.207865	0.032787	0.413793	0.483996	0.125683	0.284946	0.278649	0.456989	0.391931	0.169415	0.531047	0.381295	0.114754	0.132404	0.508772	0.414201	0.225275	0.332322	0.307932
27	0.886076	0.089163	0.106703	0.365475	0.046563	0.6	0.386091	0.511765	0.473373	0.387205	0.861538	0.614901	0.26087	0.216049	0.241493	0.21161	0.065574	0.310345	0.487876	0.163934	0.27957	0.294331	0.513441	0.45245	0.178411	0.52456	0.395683	0.098361	0.125436	0.491228	0.431953	0.175824	0.344529	0.31996
28	0.898734	0.05487	0.103967	0.368173	0.042129	0.533333	0.390887	0.514706	0.45858	0.377104	0.861538	0.614004	0.217391	0.228395	0.244786	0.21161	0.065574	0.321839	0.507274	0.163934	0.27957	0.302774	0.513441	0.40634	0.182909	0.526413	0.388489	0.106557	0.125436	0.491228	0.431953	0.252747	0.344677	0.320135
29	0.898734	0.053498	0.079343	0.368173	0.037694	0.444444	0.395683	0.517647	0.325444	0.40404	0.923077	0.617594	0.217391	0.265432	0.257958	0.213483	0.180328	0.298851	0.511154	0.120219	0.365591	0.289505	0.510753	0.383285	0.164918	0.53012	0.71223	0.122951	0.156794	0.508772	0.443787	0.571429	0.350152	0.325969
30	0.898734	0.05487	0.082079	0.365475	0.044346	0.444444	0.393285	0.520588	0.328402	0.393939	0.923077	0.613106	0.217391	0.265432	0.263447	0.220974	0.180328	0.310345	0.506305	0.136612	0.360215	0.296743	0.516129	0.403458	0.164918	0.537535	0.71223	0.131148	0.15331	0.508772	0.449704	0.582418	0.352223	0.328308
31	0.898734	0.058985	0.082079	0.374916	0.042129	0.444444	0.388489	0.520588	0.346154	0.393939	0.923077	0.614004	0.217391	0.277778	0.267838	0.219101	0.196721	0.310345	0.506305	0.136612	0.365591	0.278649	0.513441	0.414986	0.166417	0.534754	0.71223	0.139344	0.149826	0.526316	0.449704	0.549451	0.352889	0.328967
32	0.898734	0.041152	0.083447	0.37559	0.042129	0.444444	0.388489	0.523529	0.337278	0.393939	0.923077	0.613106	0.217391	0.271605	0.267838	0.220974	0.196721	0.310345	0.509214	0.136612	0.365591	0.278649	0.518817	0.377522	0.169415	0.532901	0.71223	0.139344	0.149826	0.526316	0.461538	0.554945	0.351483	0.327451
33	0.886076	0.030178	0.075239	0.374241	0.04878	0.422222	0.388489	0.523529	0.357988	0.417508	0.876923	0.614004	0.217391	0.234568	0.277717	0.235955	0.262295	0.310345	0.512124	0.163934	0.360215	0.229192	0.516129	0.368876	0.163418	0.538462	0.719424	0.122951	0.167247	0.526316	0.455621	0.554945	0.34993	0.325561
34	0.898734	0.079561	0.068399	0.378287	0.21286	0.444444	0.393285	0.517647	0.402367	0.420875	0.892308	0.61939	0.173913	0.246914	0.277717	0.247191	0.409836	0.298851	0.516974	0.142077	0.354839	0.227986	0.502688	0.380403	0.17991	0.49861	0.71223	0.139344	0.212544	0.526316	0.431953	0.576923	0.359621	0.335125
35	0.898734	0.080933	0.068399	0.37559	0.21286	0.444444	0.388489	0.508824	0.414201	0.420875	0.892308	0.61939	0.173913	0.234568	0.287596	0.247191	0.42623	0.287356	0.520854	0.142077	0.354839	0.242461	0.516129	0.386167	0.182909	0.490269	0.71223	0.139344	0.222997	0.526316	0.43787	0.582418	0.361397	0.337032
[truncated: 1,559 more rows]

## Sheet: RF
Number of features	Adrenocortical Carcinoma	Bladder Urothelial Carcinoma	Brain Lower Grade Glioma	Breast Invasive Carcinoma	Cervical Squamous Cell Carcinoma and Endocervical Adenocarcinoma	Cholangiocarcinoma	Colon Adenocarcinoma	Esophageal Carcinoma	Glioblastoma Multiforme	Head and Neck Squamous Cell Carcinoma	Kidney Chromophobe	Kidney Renal Clear Cell Carcinoma	Kidney Renal Papillary Cell Carcinoma	Liver Hepatocellular Carcinoma	Lung Adenocarcinoma	Lung Squamous Cell Carcinoma	Lymphoid Neoplasm Diffuse Large B-cell Lymphoma	Mesothelioma	Ovarian Serous Cystadenocarcinoma	Pancreatic Adenocarcinoma	Pheochromocytoma and Paraganglioma	Prostate Adenocarcinoma	Rectum Adenocarcinoma	Sarcoma	Skin Cutaneous Melanoma	Stomach Adenocarcinoma	Testicular Germ Cell Tumors	Thymoma	Thyroid Carcinoma	Uterine Carcinosarcoma	Uterine Corpus Endometrial Carcinoma	Uveal Melanoma	ACC	MCC
[truncated: 1,594 more rows]

[truncated: 1 more sheets: DT]
