# Supplementary material for: Identifying Robust Microbiota Signatures and Interpretable Rules to Distinguish Cancer Subtypes
Source: Front Mol Biosci. 2020 Nov 4;7:604794. doi: 10.3389/fmolb.2020.604794 (PMC7672214; doi:10.3389/fmolb.2020.604794)
Supplement: Supplementary Table S5 — Rules generated by decision tree on the Kraken dataset. [file Table_5.XLSX]

## Sheet: Table S3
Rules_0	passed counts:717
node_0: feature_name=k__Bacteria.p__Proteobacteria.c__Deltaproteobacteria.o__Desulfarculales.f__Desulfarculaceae.g__Desulfocarbo	feature_id[142].value > threshold=27.5
node_7986: feature_name=k__Bacteria.p__Proteobacteria.c__Alphaproteobacteria.o__Rhizobiales.f__Bradyrhizobiaceae.g__Bradyrhizobium	feature_id[27].value <= threshold=3459.0
node_7987: feature_name=k__Bacteria.p__Proteobacteria.c__Betaproteobacteria.o__Neisseriales.f__Chromobacteriaceae.g__Pseudogulbenkiania	feature_id[90].value <= threshold=1317.0
node_7988: feature_name=k__Bacteria.p__Proteobacteria.c__Alphaproteobacteria.o__Sphingomonadales.f__Erythrobacteraceae.g__Erythrobacter	feature_id[411].value > threshold=184.5
node_8010: feature_name=k__Bacteria.p__Actinobacteria.c__Actinobacteria.o__Micrococcales.f__Intrasporangiaceae.g__Terrabacter	feature_id[100].value <= threshold=86589.0
node_8011: feature_name=k__Bacteria.p__Cyanobacteria.o__Chroococcales.g__Crocosphaera	feature_id[176].value > threshold=106.5
node_8021: feature_name=k__Bacteria.p__Firmicutes.c__Bacilli.o__Bacillales.f__Bacillales_Family_X._Incertae_Sedis.g__Thermicanus	feature_id[442].value <= threshold=185.5
node_8022: feature_name=k__Viruses.f__Ascoviridae.g__Ascovirus	feature_id[553].value <= threshold=70.0
node_8023: feature_name=k__Archaea.p__Euryarchaeota.c__Halobacteria.o__Halobacteriales.f__Halobacteriaceae.g__Haladaptatus	feature_id[225].value <= threshold=43.0
node_8024: feature_name=k__Bacteria.p__Proteobacteria.c__Gammaproteobacteria.o__Pasteurellales.f__Pasteurellaceae.g__Gallibacterium	feature_id[171].value <= threshold=6534.0
class: Ovarian Serous Cystadenocarcinoma
Rules_1	passed counts:439
node_0: feature_name=k__Bacteria.p__Proteobacteria.c__Deltaproteobacteria.o__Desulfarculales.f__Desulfarculaceae.g__Desulfocarbo	feature_id[142].value <= threshold=27.5
node_1: feature_name=k__Bacteria.p__Firmicutes.c__Bacilli.o__Bacillales.f__Bacillaceae.g__Pontibacillus	feature_id[243].value <= threshold=569.0
node_2: feature_name=k__Viruses.f__Papillomaviridae.g__Alphapapillomavirus	feature_id[14].value <= threshold=310.5
node_3: feature_name=k__Viruses.f__Polydnaviridae.g__Ichnovirus	feature_id[139].value > threshold=123.5
node_2481: feature_name=k__Bacteria.p__Proteobacteria.c__Gammaproteobacteria.o__Aeromonadales.f__Succinivibrionaceae.g__Succinimonas	feature_id[5].value > threshold=92.5
node_7161: feature_name=k__Bacteria.p__Proteobacteria.c__Betaproteobacteria.o__Neisseriales.f__Chromobacteriaceae.g__Pseudogulbenkiania	feature_id[90].value > threshold=12.5
node_7221: feature_name=k__Bacteria.p__Nitrospirae.c__Nitrospira.o__Nitrospirales.f__Nitrospiraceae.g__Nitrospira	feature_id[481].value <= threshold=5.5
node_7222: feature_name=k__Bacteria.p__Spirochaetes.c__Spirochaetia.o__Brachyspirales.f__Brachyspiraceae.g__Brachyspira	feature_id[347].value > threshold=14.5
node_7466: feature_name=k__Viruses.f__Togaviridae.g__Alphavirus	feature_id[448].value <= threshold=34.5
node_7467: feature_name=k__Bacteria.p__Actinobacteria.c__Actinobacteria.o__Corynebacteriales.f__Mycobacteriaceae.g__Mycobacterium	feature_id[370].value > threshold=19676.5
node_7491: feature_name=k__Bacteria.p__Actinobacteria.c__Actinobacteria.o__Bifidobacteriales.f__Bifidobacteriaceae.g__Scardovia	feature_id[450].value > threshold=0.5
node_7507: feature_name=k__Bacteria.p__Firmicutes.c__Clostridia.o__Clostridiales.f__Lachnospiraceae.g__Lachnoclostridium	feature_id[2].value > threshold=223.5
node_7513: feature_name=k__Bacteria.p__Bacteroidetes.c__Bacteroidia.o__Bacteroidales.f__Prolixibacteraceae.g__Sunxiuqinia	feature_id[290].value <= threshold=126.5
node_7514: feature_name=k__Bacteria.p__Cyanobacteria.o__Chroococcales.g__Synechocystis	feature_id[440].value <= threshold=248.5
node_7515: feature_name=k__Bacteria.p__Actinobacteria.c__Actinobacteria.o__Micrococcales.f__Microbacteriaceae.g__Microbacterium	feature_id[98].value > threshold=162.5
node_7519: feature_name=k__Bacteria.p__Firmicutes.c__Bacilli.o__Bacillales.g__Acidibacillus	feature_id[421].value <= threshold=597.0
node_7520: feature_name=k__Bacteria.p__Firmicutes.c__Bacilli.o__Bacillales.f__Bacillaceae.g__Anoxybacillus	feature_id[262].value <= threshold=501.5
node_7521: feature_name=k__Bacteria.p__Firmicutes.c__Negativicutes.o__Selenomonadales.f__Sporomusaceae.g__Sporomusa	feature_id[528].value <= threshold=2.5
node_7522: feature_name=k__Bacteria.p__Actinobacteria.c__Actinobacteria.o__Micromonosporales.f__Micromonosporaceae.g__Salinispora	feature_id[372].value <= threshold=68.0
node_7523: feature_name=k__Bacteria.p__Proteobacteria.c__Betaproteobacteria.o__Burkholderiales.f__Alcaligenaceae.g__Achromobacter	feature_id[3].value > threshold=49.5
node_7525: feature_name=k__Bacteria.p__Firmicutes.c__Bacilli.o__Lactobacillales.f__Carnobacteriaceae.g__Carnobacterium	feature_id[145].value > threshold=1.5
node_7529: feature_name=k__Bacteria.p__Bacteroidetes.c__Chitinophagia.o__Chitinophagales.f__Saprospiraceae.g__Lewinella	feature_id[427].value <= threshold=17.5
class: Kidney Renal Clear Cell Carcinoma
Rules_2	passed counts:360
node_0: feature_name=k__Bacteria.p__Proteobacteria.c__Deltaproteobacteria.o__Desulfarculales.f__Desulfarculaceae.g__Desulfocarbo	feature_id[142].value <= threshold=27.5
node_1: feature_name=k__Bacteria.p__Firmicutes.c__Bacilli.o__Bacillales.f__Bacillaceae.g__Pontibacillus	feature_id[243].value <= threshold=569.0
node_2: feature_name=k__Viruses.f__Papillomaviridae.g__Alphapapillomavirus	feature_id[14].value <= threshold=310.5
node_3: feature_name=k__Viruses.f__Polydnaviridae.g__Ichnovirus	feature_id[139].value > threshold=123.5
node_2481: feature_name=k__Bacteria.p__Proteobacteria.c__Gammaproteobacteria.o__Aeromonadales.f__Succinivibrionaceae.g__Succinimonas	feature_id[5].value <= threshold=92.5
node_2482: feature_name=k__Bacteria.p__Proteobacteria.c__Alphaproteobacteria.o__Rhizobiales.f__Brucellaceae.g__Ochrobactrum	feature_id[398].value <= threshold=148.5
node_2483: feature_name=k__Bacteria.p__Firmicutes.c__Bacilli.o__Bacillales.g__Acidibacillus	feature_id[421].value <= threshold=104.5
node_2484: feature_name=k__Bacteria.p__Actinobacteria.c__Actinobacteria.o__Micrococcales.f__Intrasporangiaceae.g__Tetrasphaera	feature_id[296].value > threshold=1815.5
node_3922: feature_name=k__Bacteria.p__Proteobacteria.c__Gammaproteobacteria.o__Enterobacteriales.f__Enterobacteriaceae.g__Hafnia	feature_id[257].value <= threshold=64.0
node_3923: feature_name=k__Bacteria.p__Chlamydiae.c__Chlamydiia.o__Chlamydiales.f__Waddliaceae.g__Waddlia	feature_id[212].value <= threshold=2136.0
node_3924: feature_name=k__Bacteria.p__Firmicutes.c__Tissierellia.o__Tissierellales.f__Peptoniphilaceae.g__Parvimonas	feature_id[189].value <= threshold=45.5
node_3925: feature_name=k__Bacteria.p__Proteobacteria.c__Gammaproteobacteria.o__Xanthomonadales.f__Rhodanobacteraceae.g__Luteibacter	feature_id[251].value <= threshold=831.0
node_3926: feature_name=k__Bacteria.p__Bacteroidetes.c__Flavobacteriia.o__Flavobacteriales.f__Flavobacteriaceae.g__Algibacter	feature_id[8].value <= threshold=8.0
node_3927: feature_name=k__Viruses.f__Baculoviridae.g__Alphabaculovirus	feature_id[245].value <= threshold=34.0
node_3928: feature_name=k__Bacteria.p__Proteobacteria.c__Gammaproteobacteria.o__Aeromonadales.f__Succinivibrionaceae.g__Succinimonas	feature_id[5].value <= threshold=85.0
node_3929: feature_name=k__Bacteria.p__Proteobacteria.c__Gammaproteobacteria.o__Aeromonadales.f__Aeromonadaceae.g__Aeromonas	feature_id[6].value > threshold=1618.0
node_3931: feature_name=k__Bacteria.p__Firmicutes.c__Bacilli.o__Bacillales.f__Bacillaceae.g__Fictibacillus	feature_id[20].value > threshold=13.5
node_3933: feature_name=k__Bacteria.p__Firmicutes.c__Bacilli.o__Lactobacillales.f__Enterococcaceae.g__Enterococcus	feature_id[271].value <= threshold=4660.5
node_3934: feature_name=k__Bacteria.p__Firmicutes.c__Bacilli.o__Bacillales.f__Bacillaceae.g__Oceanobacillus	feature_id[331].value <= threshold=23.5
node_3935: feature_name=k__Bacteria.p__Firmicutes.c__Bacilli.o__Bacillales.f__Paenibacillaceae.g__Gorillibacterium	feature_id[568].value <= threshold=5.5
class: Thyroid Carcinoma
Rules_3	passed counts:342
node_0: feature_name=k__Bacteria.p__Proteobacteria.c__Deltaproteobacteria.o__Desulfarculales.f__Desulfarculaceae.g__Desulfocarbo	feature_id[142].value <= threshold=27.5
node_1: feature_name=k__Bacteria.p__Firmicutes.c__Bacilli.o__Bacillales.f__Bacillaceae.g__Pontibacillus	feature_id[243].value <= threshold=569.0
node_2: feature_name=k__Viruses.f__Papillomaviridae.g__Alphapapillomavirus	feature_id[14].value <= threshold=310.5
node_3: feature_name=k__Viruses.f__Polydnaviridae.g__Ichnovirus	feature_id[139].value > threshold=123.5
node_2481: feature_name=k__Bacteria.p__Proteobacteria.c__Gammaproteobacteria.o__Aeromonadales.f__Succinivibrionaceae.g__Succinimonas	feature_id[5].value <= threshold=92.5
node_2482: feature_name=k__Bacteria.p__Proteobacteria.c__Alphaproteobacteria.o__Rhizobiales.f__Brucellaceae.g__Ochrobactrum	feature_id[398].value <= threshold=148.5
node_2483: feature_name=k__Bacteria.p__Firmicutes.c__Bacilli.o__Bacillales.g__Acidibacillus	feature_id[421].value <= threshold=104.5
node_2484: feature_name=k__Bacteria.p__Actinobacteria.c__Actinobacteria.o__Micrococcales.f__Intrasporangiaceae.g__Tetrasphaera	feature_id[296].value <= threshold=1815.5
node_2485: feature_name=k__Viruses.o__Herpesvirales.f__Herpesviridae.g__Proboscivirus	feature_id[379].value > threshold=15.5
node_3801: feature_name=k__Bacteria.p__Proteobacteria.c__Alphaproteobacteria.o__Pelagibacterales.f__Pelagibacteraceae.g__Candidatus_Pelagibacter	feature_id[105].value <= threshold=18.0
node_3802: feature_name=k__Bacteria.p__Bacteroidetes.c__Flavobacteriia.o__Flavobacteriales.f__Flavobacteriaceae.g__Ornithobacterium	feature_id[168].value > threshold=52.5
node_3870: feature_name=k__Bacteria.p__Proteobacteria.c__Gammaproteobacteria.o__Enterobacteriales.f__Enterobacteriaceae.g__Edwardsiella	feature_id[566].value <= threshold=6.0
node_3871: feature_name=k__Bacteria.p__Nitrospirae.c__Nitrospira.o__Nitrospirales.f__Nitrospiraceae.g__Nitrospira	feature_id[481].value <= threshold=8.5
node_3872: feature_name=k__Bacteria.p__Bacteroidetes.c__Flavobacteriia.o__Flavobacteriales.f__Flavobacteriaceae.g__Lacinutrix	feature_id[571].value <= threshold=27.5
node_3873: feature_name=k__Bacteria.p__Proteobacteria.c__Gammaproteobacteria.o__Thiotrichales.f__Francisellaceae.g__Francisella	feature_id[104].value <= threshold=512.5
node_3874: feature_name=k__Bacteria.p__Bacteroidetes.c__Cytophagia.o__Cytophagales.f__Cyclobacteriaceae.g__Cecembia	feature_id[476].value <= threshold=13.0
node_3875: feature_name=k__Bacteria.p__Proteobacteria.c__Betaproteobacteria.o__Burkholderiales.f__Oxalobacteraceae.g__Herbaspirillum	feature_id[30].value <= threshold=1579.5
node_3876: feature_name=k__Bacteria.p__Proteobacteria.c__Alphaproteobacteria.o__Rhizobiales.f__Bradyrhizobiaceae.g__Bradyrhizobium	feature_id[27].value <= threshold=2097.0
node_3877: feature_name=k__Viruses.f__Phycodnaviridae.g__Coccolithovirus	feature_id[555].value <= threshold=7.5
node_3878: feature_name=k__Bacteria.p__Proteobacteria.c__Alphaproteobacteria.o__Rhizobiales.f__Phyllobacteriaceae.g__Mesorhizobium	feature_id[140].value > threshold=775.5
node_3880: feature_name=k__Bacteria.p__Bacteroidetes.c__Flavobacteriia.o__Flavobacteriales.f__Flavobacteriaceae.g__Aquimarina	feature_id[19].value > threshold=363.0
node_3882: feature_name=k__Bacteria.p__Proteobacteria.c__Gammaproteobacteria.o__Enterobacteriales.f__Enterobacteriaceae.g__Sodalis	feature_id[552].value <= threshold=9.5
class: Brain Lower Grade Glioma
Rules_4	passed counts:329
node_0: feature_name=k__Bacteria.p__Proteobacteria.c__Deltaproteobacteria.o__Desulfarculales.f__Desulfarculaceae.g__Desulfocarbo	feature_id[142].value <= threshold=27.5
node_1: feature_name=k__Bacteria.p__Firmicutes.c__Bacilli.o__Bacillales.f__Bacillaceae.g__Pontibacillus	feature_id[243].value > threshold=569.0
node_7939: feature_name=k__Archaea.p__Thaumarchaeota.g__Candidatus_Nitrosopelagicus	feature_id[407].value > threshold=24.0
class: Glioblastoma Multiforme
Rules_5	passed counts:325
node_0: feature_name=k__Bacteria.p__Proteobacteria.c__Deltaproteobacteria.o__Desulfarculales.f__Desulfarculaceae.g__Desulfocarbo	feature_id[142].value <= threshold=27.5
node_1: feature_name=k__Bacteria.p__Firmicutes.c__Bacilli.o__Bacillales.f__Bacillaceae.g__Pontibacillus	feature_id[243].value <= threshold=569.0
node_2: feature_name=k__Viruses.f__Papillomaviridae.g__Alphapapillomavirus	feature_id[14].value <= threshold=310.5
node_3: feature_name=k__Viruses.f__Polydnaviridae.g__Ichnovirus	feature_id[139].value > threshold=123.5
node_2481: feature_name=k__Bacteria.p__Proteobacteria.c__Gammaproteobacteria.o__Aeromonadales.f__Succinivibrionaceae.g__Succinimonas	feature_id[5].value > threshold=92.5
node_7161: feature_name=k__Bacteria.p__Proteobacteria.c__Betaproteobacteria.o__Neisseriales.f__Chromobacteriaceae.g__Pseudogulbenkiania	feature_id[90].value <= threshold=12.5
node_7162: feature_name=k__Bacteria.p__Proteobacteria.c__Gammaproteobacteria.o__Enterobacteriales.f__Enterobacteriaceae.g__Citrobacter	feature_id[25].value > threshold=87.5
node_7206: feature_name=k__Bacteria.p__Proteobacteria.c__Betaproteobacteria.o__Nitrosomonadales.f__Nitrosomonadaceae.g__Nitrosospira	feature_id[48].value > threshold=22.5
node_7210: feature_name=k__Bacteria.p__Proteobacteria.c__Gammaproteobacteria.o__Alteromonadales.f__Alteromonadaceae.g__Alteromonas	feature_id[314].value <= threshold=38.0
node_7211: feature_name=k__Bacteria.p__Actinobacteria.c__Actinobacteria.o__Actinomycetales.f__Actinomycetaceae.g__Actinomyces	feature_id[345].value <= threshold=221.0
node_7212: feature_name=k__Bacteria.p__Proteobacteria.c__Alphaproteobacteria.o__Rhizobiales.f__Bradyrhizobiaceae.g__Bradyrhizobium	feature_id[27].value > threshold=65.5
class: Uterine Corpus Endometrial Carcinoma
Rules_6	passed counts:324
node_0: feature_name=k__Bacteria.p__Proteobacteria.c__Deltaproteobacteria.o__Desulfarculales.f__Desulfarculaceae.g__Desulfocarbo	feature_id[142].value <= threshold=27.5
node_1: feature_name=k__Bacteria.p__Firmicutes.c__Bacilli.o__Bacillales.f__Bacillaceae.g__Pontibacillus	feature_id[243].value <= threshold=569.0
node_2: feature_name=k__Viruses.f__Papillomaviridae.g__Alphapapillomavirus	feature_id[14].value <= threshold=310.5
node_3: feature_name=k__Viruses.f__Polydnaviridae.g__Ichnovirus	feature_id[139].value > threshold=123.5
node_2481: feature_name=k__Bacteria.p__Proteobacteria.c__Gammaproteobacteria.o__Aeromonadales.f__Succinivibrionaceae.g__Succinimonas	feature_id[5].value > threshold=92.5
node_7161: feature_name=k__Bacteria.p__Proteobacteria.c__Betaproteobacteria.o__Neisseriales.f__Chromobacteriaceae.g__Pseudogulbenkiania	feature_id[90].value > threshold=12.5
node_7221: feature_name=k__Bacteria.p__Nitrospirae.c__Nitrospira.o__Nitrospirales.f__Nitrospiraceae.g__Nitrospira	feature_id[481].value > threshold=5.5
node_7547: feature_name=k__Bacteria.p__Firmicutes.c__Bacilli.o__Lactobacillales.f__Enterococcaceae.g__Catellicoccus	feature_id[10].value <= threshold=224.5
node_7548: feature_name=k__Bacteria.p__Proteobacteria.c__Alphaproteobacteria.o__Rickettsiales.f__Anaplasmataceae.g__Wolbachia	feature_id[199].value <= threshold=163.5
node_7549: feature_name=k__Bacteria.p__Actinobacteria.c__Actinobacteria.o__Bifidobacteriales.f__Bifidobacteriaceae.g__Scardovia	feature_id[450].value > threshold=1.5
node_7591: feature_name=k__Bacteria.p__Bacteroidetes.c__Bacteroidia.o__Bacteroidales.f__Bacteroidaceae.g__Bacteroides	feature_id[95].value <= threshold=12139.5
node_7592: feature_name=k__Bacteria.p__Firmicutes.c__Clostridia.o__Clostridiales.f__Clostridiaceae.g__Clostridium	feature_id[70].value > threshold=153.0
node_7600: feature_name=k__Bacteria.p__Proteobacteria.c__Epsilonproteobacteria.o__Campylobacterales.f__Campylobacteraceae.g__Campylobacter	feature_id[217].value > threshold=2110.0
node_7624: feature_name=k__Bacteria.p__Firmicutes.c__Clostridia.o__Clostridiales.f__Lachnospiraceae.g__Lachnoclostridium	feature_id[2].value <= threshold=4040.5
node_7625: feature_name=k__Bacteria.p__Proteobacteria.c__Gammaproteobacteria.o__Vibrionales.f__Vibrionaceae.g__Enterovibrio	feature_id[130].value <= threshold=60.5
node_7626: feature_name=k__Bacteria.p__Actinobacteria.c__Actinobacteria.o__Micromonosporales.f__Micromonosporaceae.g__Salinispora	feature_id[372].value > threshold=3.5
node_7630: feature_name=k__Bacteria.p__Firmicutes.c__Bacilli.o__Bacillales.f__Planococcaceae.g__Paenisporosarcina	feature_id[15].value > threshold=18.5
node_7632: feature_name=k__Bacteria.p__Spirochaetes.c__Spirochaetia.o__Spirochaetales.f__Spirochaetaceae.g__Treponema	feature_id[202].value <= threshold=142.5
node_7633: feature_name=k__Bacteria.p__Proteobacteria.c__Betaproteobacteria.o__Burkholderiales.f__Burkholderiaceae.g__Ralstonia	feature_id[42].value > threshold=687.5
node_7635: feature_name=k__Bacteria.p__Proteobacteria.c__Gammaproteobacteria.o__Xanthomonadales.f__Xanthomonadaceae.g__Xylella	feature_id[246].value <= threshold=201.5
node_7636: feature_name=k__Bacteria.p__Actinobacteria.c__Actinobacteria.o__Micrococcales.f__Intrasporangiaceae.g__Terrabacter	feature_id[100].value > threshold=1940.0
node_7640: feature_name=k__Bacteria.p__Proteobacteria.c__Gammaproteobacteria.o__Legionellales.f__Legionellaceae.g__Legionella	feature_id[437].value > threshold=63.0
node_7644: feature_name=k__Bacteria.p__Firmicutes.c__Clostridia.o__Clostridiales.f__Lachnospiraceae.g__Blautia	feature_id[28].value > threshold=21.0
class: Breast Invasive Carcinoma
Rules_7	passed counts:282
node_0: feature_name=k__Bacteria.p__Proteobacteria.c__Deltaproteobacteria.o__Desulfarculales.f__Desulfarculaceae.g__Desulfocarbo	feature_id[142].value > threshold=27.5
node_7986: feature_name=k__Bacteria.p__Proteobacteria.c__Alphaproteobacteria.o__Rhizobiales.f__Bradyrhizobiaceae.g__Bradyrhizobium	feature_id[27].value > threshold=3459.0
node_8078: feature_name=k__Viruses.o__Caudovirales.f__Myoviridae.g__T4likevirus	feature_id[12].value > threshold=1.5
node_8128: feature_name=k__Bacteria.p__Nitrospirae.c__Nitrospira.o__Nitrospirales.f__Nitrospiraceae.g__Nitrospira	feature_id[481].value <= threshold=144.0
node_8129: feature_name=k__Bacteria.p__Bacteroidetes.c__Flavobacteriia.o__Flavobacteriales.f__Flavobacteriaceae.g__Aquimarina	feature_id[19].value <= threshold=9612.0
node_8130: feature_name=k__Bacteria.p__Actinobacteria.c__Actinobacteria.o__Micromonosporales.f__Micromonosporaceae.g__Salinispora	feature_id[372].value <= threshold=593.0
node_8131: feature_name=k__Bacteria.p__Proteobacteria.c__Betaproteobacteria.o__Burkholderiales.f__Alcaligenaceae.g__Achromobacter	feature_id[3].value > threshold=3782.0
node_8135: feature_name=k__Bacteria.p__Proteobacteria.c__Alphaproteobacteria.o__Rhodobacterales.f__Rhodobacteraceae.g__Loktanella	feature_id[18].value <= threshold=2398.5
node_8136: feature_name=k__Viruses.f__Bunyaviridae.g__Tospovirus	feature_id[276].value > threshold=3.0
node_8138: feature_name=k__Bacteria.p__Proteobacteria.c__Alphaproteobacteria.o__Rhizobiales.f__Bradyrhizobiaceae.g__Rhodopseudomonas	feature_id[165].value > threshold=21.5
node_8140: feature_name=k__Bacteria.p__Proteobacteria.c__Alphaproteobacteria.o__Rhizobiales.f__Rhizobiaceae.g__Ensifer	feature_id[247].value > threshold=55.5
node_8144: feature_name=k__Bacteria.p__Firmicutes.c__Tissierellia.o__Tissierellales.f__Peptoniphilaceae.g__Finegoldia	feature_id[412].value <= threshold=398.5
node_8145: feature_name=k__Bacteria.p__Firmicutes.c__Clostridia.o__Clostridiales.g__Pseudoflavonifractor	feature_id[308].value <= threshold=13.0
node_8146: feature_name=k__Bacteria.p__Proteobacteria.c__Alphaproteobacteria.o__Caulobacterales.f__Caulobacteraceae.g__Phenylobacterium	feature_id[40].value > threshold=4.5
node_8148: feature_name=k__Bacteria.p__Proteobacteria.c__Gammaproteobacteria.o__Pasteurellales.f__Pasteurellaceae.g__Necropsobacter	feature_id[197].value > threshold=0.5
class: Stomach Adenocarcinoma
Rules_8	passed counts:224
node_0: feature_name=k__Bacteria.p__Proteobacteria.c__Deltaproteobacteria.o__Desulfarculales.f__Desulfarculaceae.g__Desulfocarbo	feature_id[142].value <= threshold=27.5
node_1: feature_name=k__Bacteria.p__Firmicutes.c__Bacilli.o__Bacillales.f__Bacillaceae.g__Pontibacillus	feature_id[243].value <= threshold=569.0
node_2: feature_name=k__Viruses.f__Papillomaviridae.g__Alphapapillomavirus	feature_id[14].value > threshold=310.5
node_7818: feature_name=k__Bacteria.p__Proteobacteria.c__Gammaproteobacteria.o__Xanthomonadales.f__Xanthomonadaceae.g__Luteimonas	feature_id[97].value <= threshold=4.5
node_7819: feature_name=k__Archaea.p__Euryarchaeota.c__Methanococci.o__Methanococcales.f__Methanococcaceae.g__Methanococcus	feature_id[177].value <= threshold=144.5
node_7820: feature_name=k__Bacteria.p__Firmicutes.c__Bacilli.o__Bacillales.g__Exiguobacterium	feature_id[11].value > threshold=59.5
node_7826: feature_name=k__Bacteria.p__Actinobacteria.c__Coriobacteriia.o__Coriobacteriales.f__Atopobiaceae.g__Atopobium	feature_id[252].value <= threshold=65.5
node_7827: feature_name=k__Bacteria.p__Firmicutes.c__Bacilli.o__Lactobacillales.f__Carnobacteriaceae.g__Alkalibacterium	feature_id[122].value <= threshold=55.0
node_7828: feature_name=k__Bacteria.p__Proteobacteria.c__Gammaproteobacteria.o__Legionellales.f__Legionellaceae.g__Legionella	feature_id[437].value > threshold=32.5
node_7830: feature_name=k__Bacteria.p__Firmicutes.c__Clostridia.o__Clostridiales.f__Peptostreptococcaceae.g__Clostridioides	feature_id[428].value <= threshold=671.0
node_7831: feature_name=k__Bacteria.p__Firmicutes.c__Clostridia.o__Clostridiales.f__Syntrophomonadaceae.g__Syntrophomonas	feature_id[322].value <= threshold=1267.0
node_7832: feature_name=k__Bacteria.p__Tenericutes.c__Mollicutes.o__Entomoplasmatales.f__Entomoplasmataceae.g__Entomoplasma	feature_id[351].value <= threshold=5.5
node_7833: feature_name=k__Bacteria.p__Actinobacteria.c__Actinobacteria.o__Micrococcales.f__Micrococcaceae.g__Enteractinococcus	feature_id[423].value <= threshold=12.0
node_7834: feature_name=k__Bacteria.p__Fusobacteria.c__Fusobacteriia.o__Fusobacteriales.f__Leptotrichiaceae.g__Leptotrichia	feature_id[274].value <= threshold=366.5
node_7835: feature_name=k__Viruses.f__Baculoviridae.g__Alphabaculovirus	feature_id[245].value > threshold=1.5
node_7837: feature_name=k__Bacteria.p__Proteobacteria.c__Gammaproteobacteria.o__Xanthomonadales.f__Rhodanobacteraceae.g__Dyella	feature_id[362].value <= threshold=15.5
node_7838: feature_name=k__Bacteria.p__Proteobacteria.c__Betaproteobacteria.o__Neisseriales.f__Neisseriaceae.g__Kingella	feature_id[363].value <= threshold=5.5
node_7839: feature_name=k__Viruses.f__Hepadnaviridae.g__Orthohepadnavirus	feature_id[85].value <= threshold=613.0
node_7840: feature_name=k__Bacteria.p__Proteobacteria.c__Alphaproteobacteria.o__Rickettsiales.f__Anaplasmataceae.g__Ehrlichia	feature_id[413].value <= threshold=320.0
node_7841: feature_name=k__Bacteria.p__Proteobacteria.c__Alphaproteobacteria.o__Rhizobiales.f__Methylobacteriaceae.g__Methylobacterium	feature_id[29].value <= threshold=7962.0
node_7842: feature_name=k__Bacteria.p__Cyanobacteria.o__Oscillatoriales.g__Planktothrix	feature_id[492].value <= threshold=7.5
node_7843: feature_name=k__Bacteria.p__Spirochaetes.c__Spirochaetia.o__Spirochaetales.f__Borreliaceae.g__Borrelia	feature_id[334].value > threshold=20.5
node_7847: feature_name=k__Bacteria.p__Proteobacteria.c__Betaproteobacteria.o__Burkholderiales.g__Paucibacter	feature_id[192].value <= threshold=10.5
node_7848: feature_name=k__Bacteria.p__Proteobacteria.c__Gammaproteobacteria.o__Enterobacteriales.f__Enterobacteriaceae.g__Rouxiella	feature_id[431].value <= threshold=0.5
class: Cervical Squamous Cell Carcinoma and Endocervical Adenocarcinoma
Rules_9	passed counts:221
node_0: feature_name=k__Bacteria.p__Proteobacteria.c__Deltaproteobacteria.o__Desulfarculales.f__Desulfarculaceae.g__Desulfocarbo	feature_id[142].value > threshold=27.5
node_7986: feature_name=k__Bacteria.p__Proteobacteria.c__Alphaproteobacteria.o__Rhizobiales.f__Bradyrhizobiaceae.g__Bradyrhizobium	feature_id[27].value <= threshold=3459.0
node_7987: feature_name=k__Bacteria.p__Proteobacteria.c__Betaproteobacteria.o__Neisseriales.f__Chromobacteriaceae.g__Pseudogulbenkiania	feature_id[90].value > threshold=1317.0
node_8033: feature_name=k__Bacteria.p__Proteobacteria.c__Gammaproteobacteria.o__Enterobacteriales.f__Enterobacteriaceae.g__Klebsiella	feature_id[16].value <= threshold=163276.0
node_8034: feature_name=k__Viruses.o__Herpesvirales.f__Herpesviridae.g__Cytomegalovirus	feature_id[131].value > threshold=31.5
node_8050: feature_name=k__Bacteria.p__Bacteroidetes.c__Flavobacteriia.o__Flavobacteriales.f__Flavobacteriaceae.g__Algibacter	feature_id[8].value <= threshold=58.5
node_8051: feature_name=k__Bacteria.p__Proteobacteria.c__Gammaproteobacteria.o__Xanthomonadales.f__Xanthomonadaceae.g__Xylella	feature_id[246].value <= threshold=614.0
node_8052: feature_name=k__Bacteria.p__Proteobacteria.c__Alphaproteobacteria.o__Rhizobiales.f__Rhizobiaceae.g__Rhizobium	feature_id[350].value > threshold=641.5
node_8056: feature_name=k__Bacteria.p__Actinobacteria.c__Actinobacteria.o__Corynebacteriales.f__Dietziaceae.g__Dietzia	feature_id[359].value <= threshold=248.0
node_8057: feature_name=k__Bacteria.p__Proteobacteria.c__Gammaproteobacteria.o__Xanthomonadales.f__Xanthomonadaceae.g__Pseudoxanthomonas	feature_id[521].value <= threshold=1090.5
node_8058: feature_name=k__Bacteria.p__Proteobacteria.c__Betaproteobacteria.o__Burkholderiales.f__Comamonadaceae.g__Alicycliphilus	feature_id[430].value > threshold=0.5
class: Stomach Adenocarcinoma
Rules_10	passed counts:189
node_0: feature_name=k__Bacteria.p__Proteobacteria.c__Deltaproteobacteria.o__Desulfarculales.f__Desulfarculaceae.g__Desulfocarbo	feature_id[142].value <= threshold=27.5
node_1: feature_name=k__Bacteria.p__Firmicutes.c__Bacilli.o__Bacillales.f__Bacillaceae.g__Pontibacillus	feature_id[243].value <= threshold=569.0
node_2: feature_name=k__Viruses.f__Papillomaviridae.g__Alphapapillomavirus	feature_id[14].value <= threshold=310.5
node_3: feature_name=k__Viruses.f__Polydnaviridae.g__Ichnovirus	feature_id[139].value <= threshold=123.5
node_4: feature_name=k__Bacteria.p__Proteobacteria.c__Alphaproteobacteria.o__Rhodobacterales.f__Rhodobacteraceae.g__Ruegeria	feature_id[136].value <= threshold=1788.5
node_5: feature_name=k__Bacteria.p__Proteobacteria.c__Gammaproteobacteria.o__Xanthomonadales.f__Xanthomonadaceae.g__Xylella	feature_id[246].value <= threshold=80.5
node_6: feature_name=k__Bacteria.p__Proteobacteria.c__Alphaproteobacteria.o__Rhodospirillales.f__Acetobacteraceae.g__Saccharibacter	feature_id[220].value <= threshold=32.5
node_7: feature_name=k__Bacteria.p__Bacteroidetes.c__Flavobacteriia.o__Flavobacteriales.f__Flavobacteriaceae.g__Chryseobacterium	feature_id[327].value <= threshold=328.5
node_8: feature_name=k__Bacteria.p__Bacteroidetes.c__Flavobacteriia.o__Flavobacteriales.f__Flavobacteriaceae.g__Bergeyella	feature_id[310].value > threshold=6.5
node_1128: feature_name=k__Viruses.f__Nimaviridae.g__Whispovirus	feature_id[121].value > threshold=28.5
node_1178: feature_name=k__Bacteria.p__Proteobacteria.c__Gammaproteobacteria.o__Chromatiales.f__Ectothiorhodospiraceae.g__Acidihalobacter	feature_id[222].value <= threshold=24.5
node_1179: feature_name=k__Bacteria.p__Firmicutes.c__Tissierellia.o__Tissierellales.f__Peptoniphilaceae.g__Parvimonas	feature_id[189].value <= threshold=14.5
node_1180: feature_name=k__Bacteria.p__Bacteroidetes.c__Flavobacteriia.o__Flavobacteriales.f__Flavobacteriaceae.g__Riemerella	feature_id[249].value <= threshold=70.0
node_1181: feature_name=k__Bacteria.p__Nitrospirae.c__Nitrospira.o__Nitrospirales.f__Nitrospiraceae.g__Nitrospira	feature_id[481].value <= threshold=35.5
node_1182: feature_name=k__Bacteria.p__Proteobacteria.c__Alphaproteobacteria.o__Rhodobacterales.f__Hyphomonadaceae.g__Robiginitomaculum	feature_id[0].value <= threshold=9.0
node_1183: feature_name=k__Viruses.f__Nimaviridae.g__Whispovirus	feature_id[121].value > threshold=29.5
class: Liver Hepatocellular Carcinoma
Rules_11	passed counts:163
node_0: feature_name=k__Bacteria.p__Proteobacteria.c__Deltaproteobacteria.o__Desulfarculales.f__Desulfarculaceae.g__Desulfocarbo	feature_id[142].value <= threshold=27.5
node_1: feature_name=k__Bacteria.p__Firmicutes.c__Bacilli.o__Bacillales.f__Bacillaceae.g__Pontibacillus	feature_id[243].value <= threshold=569.0
node_2: feature_name=k__Viruses.f__Papillomaviridae.g__Alphapapillomavirus	feature_id[14].value <= threshold=310.5
node_3: feature_name=k__Viruses.f__Polydnaviridae.g__Ichnovirus	feature_id[139].value > threshold=123.5
node_2481: feature_name=k__Bacteria.p__Proteobacteria.c__Gammaproteobacteria.o__Aeromonadales.f__Succinivibrionaceae.g__Succinimonas	feature_id[5].value > threshold=92.5
node_7161: feature_name=k__Bacteria.p__Proteobacteria.c__Betaproteobacteria.o__Neisseriales.f__Chromobacteriaceae.g__Pseudogulbenkiania	feature_id[90].value > threshold=12.5
node_7221: feature_name=k__Bacteria.p__Nitrospirae.c__Nitrospira.o__Nitrospirales.f__Nitrospiraceae.g__Nitrospira	feature_id[481].value <= threshold=5.5
node_7222: feature_name=k__Bacteria.p__Spirochaetes.c__Spirochaetia.o__Brachyspirales.f__Brachyspiraceae.g__Brachyspira	feature_id[347].value <= threshold=14.5
node_7223: feature_name=k__Bacteria.p__Proteobacteria.c__Gammaproteobacteria.f__Competibacteraceae.g__Candidatus_Contendobacter	feature_id[73].value > threshold=60.0
node_7225: feature_name=k__Bacteria.p__Bacteroidetes.c__Flavobacteriia.o__Flavobacteriales.f__Flavobacteriaceae.g__Ornithobacterium	feature_id[168].value > threshold=51.5
node_7351: feature_name=k__Bacteria.p__Firmicutes.c__Clostridia.o__Clostridiales.f__Lachnospiraceae.g__Blautia	feature_id[28].value <= threshold=62.5
node_7352: feature_name=k__Bacteria.p__Proteobacteria.c__Gammaproteobacteria.o__Xanthomonadales.f__Rhodanobacteraceae.g__Luteibacter	feature_id[251].value <= threshold=628.5
node_7353: feature_name=k__Bacteria.p__Bacteroidetes.c__Flavobacteriia.o__Flavobacteriales.f__Flavobacteriaceae.g__Bergeyella	feature_id[310].value <= threshold=7.5
node_7354: feature_name=k__Bacteria.p__Actinobacteria.c__Actinobacteria.o__Actinomycetales.f__Actinomycetaceae.g__Actinomyces	feature_id[345].value > threshold=98.0
node_7364: feature_name=k__Bacteria.p__Firmicutes.c__Bacilli.o__Bacillales.g__Acidibacillus	feature_id[421].value <= threshold=300.5
node_7365: feature_name=k__Bacteria.p__Actinobacteria.c__Actinobacteria.o__Micrococcales.f__Intrasporangiaceae.g__Terrabacter	feature_id[100].value <= threshold=12907.5
node_7366: feature_name=k__Bacteria.p__Proteobacteria.c__Betaproteobacteria.o__Burkholderiales.f__Burkholderiaceae.g__Cupriavidus	feature_id[207].value <= threshold=228.0
node_7367: feature_name=k__Archaea.p__Euryarchaeota.c__Halobacteria.o__Natrialbales.f__Natrialbaceae.g__Halovivax	feature_id[214].value <= threshold=53.5
node_7368: feature_name=k__Viruses.f__Retroviridae.g__Gammaretrovirus	feature_id[525].value <= threshold=59.0
node_7369: feature_name=k__Bacteria.p__Actinobacteria.c__Actinobacteria.o__Pseudonocardiales.f__Pseudonocardiaceae.g__Prauserella	feature_id[125].value <= threshold=11.5
node_7370: feature_name=k__Bacteria.p__Firmicutes.c__Erysipelotrichia.o__Erysipelotrichales.f__Erysipelotrichaceae.g__Coprobacillus	feature_id[563].value > threshold=1.5
node_7374: feature_name=k__Bacteria.p__Firmicutes.c__Clostridia.o__Thermoanaerobacterales.f__Thermoanaerobacteraceae.g__Thermacetogenium	feature_id[184].value <= threshold=12.5
node_7375: feature_name=k__Bacteria.p__Bacteroidetes.c__Chitinophagia.o__Chitinophagales.f__Chitinophagaceae.g__Sediminibacterium	feature_id[167].value <= threshold=30.5
node_7376: feature_name=k__Viruses.f__Papillomaviridae.g__Alphapapillomavirus	feature_id[14].value <= threshold=71.0
node_7377: feature_name=k__Bacteria.p__Proteobacteria.c__Gammaproteobacteria.o__Enterobacteriales.f__Enterobacteriaceae.g__Hafnia	feature_id[257].value <= threshold=125.5
node_7378: feature_name=k__Bacteria.p__Bacteroidetes.c__Flavobacteriia.o__Flavobacteriales.f__Flavobacteriaceae.g__Riemerella	feature_id[249].value <= threshold=262.5
class: Kidney Renal Clear Cell Carcinoma
Rules_12	passed counts:151
node_0: feature_name=k__Bacteria.p__Proteobacteria.c__Deltaproteobacteria.o__Desulfarculales.f__Desulfarculaceae.g__Desulfocarbo	feature_id[142].value > threshold=27.5
node_7986: feature_name=k__Bacteria.p__Proteobacteria.c__Alphaproteobacteria.o__Rhizobiales.f__Bradyrhizobiaceae.g__Bradyrhizobium	feature_id[27].value > threshold=3459.0
node_8078: feature_name=k__Viruses.o__Caudovirales.f__Myoviridae.g__T4likevirus	feature_id[12].value <= threshold=1.5
node_8079: feature_name=k__Viruses.f__Polydnaviridae.g__Bracovirus	feature_id[405].value <= threshold=451.0
node_8080: feature_name=k__Bacteria.p__Proteobacteria.c__Betaproteobacteria.o__Burkholderiales.f__Oxalobacteraceae.g__Massilia	feature_id[403].value > threshold=127.5
node_8086: feature_name=k__Bacteria.p__Bacteroidetes.c__Flavobacteriia.o__Flavobacteriales.f__Flavobacteriaceae.g__Ornithobacterium	feature_id[168].value > threshold=60.5
node_8092: feature_name=k__Bacteria.p__Thermotogae.c__Thermotogae.o__Petrotogales.g__Marinitoga	feature_id[22].value > threshold=300.0
node_8094: feature_name=k__Viruses.f__Nimaviridae.g__Whispovirus	feature_id[121].value <= threshold=291.0
node_8095: feature_name=k__Bacteria.p__Verrucomicrobia.c__Verrucomicrobiae.o__Verrucomicrobiales.f__Akkermansiaceae.g__Akkermansia	feature_id[264].value <= threshold=25.0
node_8096: feature_name=k__Bacteria.p__Proteobacteria.c__Gammaproteobacteria.o__Enterobacteriales.f__Enterobacteriaceae.g__Erwinia	feature_id[545].value <= threshold=375.0
node_8097: feature_name=k__Bacteria.p__Cyanobacteria.o__Chroococcales.g__Synechocystis	feature_id[440].value <= threshold=1101.5
node_8098: feature_name=k__Bacteria.p__Proteobacteria.c__Alphaproteobacteria.o__Sphingomonadales.f__Erythrobacteraceae.g__Erythrobacter	feature_id[411].value > threshold=49.5
node_8100: feature_name=k__Bacteria.p__Firmicutes.c__Bacilli.o__Lactobacillales.f__Enterococcaceae.g__Enterococcus	feature_id[271].value > threshold=4742.5
node_8102: feature_name=k__Bacteria.p__Bacteroidetes.c__Flavobacteriia.o__Flavobacteriales.f__Flavobacteriaceae.g__Aquimarina	feature_id[19].value > threshold=101.0
node_8104: feature_name=k__Bacteria.p__Proteobacteria.c__Gammaproteobacteria.o__Enterobacteriales.f__Enterobacteriaceae.g__Plesiomonas	feature_id[496].value <= threshold=68.0
node_8105: feature_name=k__Bacteria.p__Proteobacteria.c__Gammaproteobacteria.o__Enterobacteriales.f__Enterobacteriaceae.g__Xenorhabdus	feature_id[201].value > threshold=33.5
class: Esophageal Carcinoma
Rules_13	passed counts:130
node_0: feature_name=k__Bacteria.p__Proteobacteria.c__Deltaproteobacteria.o__Desulfarculales.f__Desulfarculaceae.g__Desulfocarbo	feature_id[142].value <= threshold=27.5
node_1: feature_name=k__Bacteria.p__Firmicutes.c__Bacilli.o__Bacillales.f__Bacillaceae.g__Pontibacillus	feature_id[243].value <= threshold=569.0
node_2: feature_name=k__Viruses.f__Papillomaviridae.g__Alphapapillomavirus	feature_id[14].value <= threshold=310.5
node_3: feature_name=k__Viruses.f__Polydnaviridae.g__Ichnovirus	feature_id[139].value > threshold=123.5
node_2481: feature_name=k__Bacteria.p__Proteobacteria.c__Gammaproteobacteria.o__Aeromonadales.f__Succinivibrionaceae.g__Succinimonas	feature_id[5].value <= threshold=92.5
node_2482: feature_name=k__Bacteria.p__Proteobacteria.c__Alphaproteobacteria.o__Rhizobiales.f__Brucellaceae.g__Ochrobactrum	feature_id[398].value <= threshold=148.5
node_2483: feature_name=k__Bacteria.p__Firmicutes.c__Bacilli.o__Bacillales.g__Acidibacillus	feature_id[421].value > threshold=104.5
node_3973: feature_name=k__Bacteria.p__Actinobacteria.c__Actinobacteria.o__Bifidobacteriales.f__Bifidobacteriaceae.g__Bifidobacterium	feature_id[138].value <= threshold=2818.0
node_3974: feature_name=k__Bacteria.p__Firmicutes.c__Clostridia.o__Clostridiales.f__Peptostreptococcaceae.g__Clostridioides	feature_id[428].value <= threshold=989.5
node_3975: feature_name=k__Bacteria.p__Bacteroidetes.c__Cytophagia.o__Cytophagales.f__Cyclobacteriaceae.g__Indibacter	feature_id[323].value <= threshold=68.5
node_3976: feature_name=k__Bacteria.p__Nitrospirae.c__Nitrospira.o__Nitrospirales.f__Nitrospiraceae.g__Nitrospira	feature_id[481].value <= threshold=24.5
node_3977: feature_name=k__Viruses.f__Circoviridae.g__Circovirus	feature_id[371].value <= threshold=9.5
node_3978: feature_name=k__Bacteria.p__Firmicutes.c__Bacilli.o__Lactobacillales.f__Streptococcaceae.g__Streptococcus	feature_id[233].value <= threshold=229074.5
node_3979: feature_name=k__Bacteria.p__Proteobacteria.c__Gammaproteobacteria.o__Thiotrichales.f__Francisellaceae.g__Francisella	feature_id[104].value > threshold=112.5
node_4765: feature_name=k__Bacteria.p__Firmicutes.c__Clostridia.o__Thermoanaerobacterales.f__Thermoanaerobacteraceae.g__Caldanaerobacter	feature_id[163].value <= threshold=100.0
node_4766: feature_name=k__Bacteria.p__Firmicutes.c__Tissierellia.o__Tissierellales.f__Peptoniphilaceae.g__Parvimonas	feature_id[189].value <= threshold=31.0
node_4767: feature_name=k__Archaea.p__Euryarchaeota.c__Methanomicrobia.o__Methanosarcinales.f__Methanosarcinaceae.g__Methanosarcina	feature_id[258].value <= threshold=465.5
node_4768: feature_name=k__Bacteria.p__Proteobacteria.c__Gammaproteobacteria.o__Xanthomonadales.f__Rhodanobacteraceae.g__Luteibacter	feature_id[251].value <= threshold=800.5
class: Prostate Adenocarcinoma
Rules_14	passed counts:124
node_0: feature_name=k__Bacteria.p__Proteobacteria.c__Deltaproteobacteria.o__Desulfarculales.f__Desulfarculaceae.g__Desulfocarbo	feature_id[142].value <= threshold=27.5
node_1: feature_name=k__Bacteria.p__Firmicutes.c__Bacilli.o__Bacillales.f__Bacillaceae.g__Pontibacillus	feature_id[243].value <= threshold=569.0
node_2: feature_name=k__Viruses.f__Papillomaviridae.g__Alphapapillomavirus	feature_id[14].value <= threshold=310.5
node_3: feature_name=k__Viruses.f__Polydnaviridae.g__Ichnovirus	feature_id[139].value > threshold=123.5
node_2481: feature_name=k__Bacteria.p__Proteobacteria.c__Gammaproteobacteria.o__Aeromonadales.f__Succinivibrionaceae.g__Succinimonas	feature_id[5].value > threshold=92.5
node_7161: feature_name=k__Bacteria.p__Proteobacteria.c__Betaproteobacteria.o__Neisseriales.f__Chromobacteriaceae.g__Pseudogulbenkiania	feature_id[90].value > threshold=12.5
node_7221: feature_name=k__Bacteria.p__Nitrospirae.c__Nitrospira.o__Nitrospirales.f__Nitrospiraceae.g__Nitrospira	feature_id[481].value > threshold=5.5
node_7547: feature_name=k__Bacteria.p__Firmicutes.c__Bacilli.o__Lactobacillales.f__Enterococcaceae.g__Catellicoccus	feature_id[10].value > threshold=224.5
node_7693: feature_name=k__Viruses.o__Tymovirales.f__Betaflexiviridae.g__Carlavirus	feature_id[37].value <= threshold=29.5
node_7694: feature_name=k__Bacteria.p__Nitrospinae.c__Nitrospinia.o__Nitrospinales.f__Nitrospinaceae.g__Nitrospina	feature_id[461].value <= threshold=5.5
node_7695: feature_name=k__Bacteria.p__Actinobacteria.c__Actinobacteria.o__Corynebacteriales.f__Corynebacteriaceae.g__Turicella	feature_id[263].value <= threshold=2.5
node_7696: feature_name=k__Bacteria.p__Proteobacteria.c__Gammaproteobacteria.o__Enterobacteriales.f__Enterobacteriaceae.g__Shigella	feature_id[17].value > threshold=990.5
node_7704: feature_name=k__Bacteria.p__Proteobacteria.c__Alphaproteobacteria.o__Rhizobiales.f__Methylobacteriaceae.g__Methylobacterium	feature_id[29].value <= threshold=1224.0
node_7705: feature_name=k__Bacteria.p__Proteobacteria.c__Betaproteobacteria.o__Burkholderiales.f__Alcaligenaceae.g__Alcaligenes	feature_id[497].value > threshold=3.0
node_7709: feature_name=k__Bacteria.p__Proteobacteria.c__Alphaproteobacteria.o__Rhizobiales.f__Bradyrhizobiaceae.g__Bosea	feature_id[533].value > threshold=3.5
node_7713: feature_name=k__Bacteria.p__Proteobacteria.c__Gammaproteobacteria.o__Xanthomonadales.f__Xanthomonadaceae.g__Xanthomonas	feature_id[132].value <= threshold=9232.0
node_7714: feature_name=k__Bacteria.p__Actinobacteria.c__Actinobacteria.o__Streptosporangiales.f__Nocardiopsaceae.g__Nocardiopsis	feature_id[390].value > threshold=4.0
node_7716: feature_name=k__Bacteria.p__Firmicutes.c__Negativicutes.o__Selenomonadales.f__Selenomonadaceae.g__Selenomonas	feature_id[360].value <= threshold=31.0
node_7717: feature_name=k__Bacteria.p__Firmicutes.c__Clostridia.o__Clostridiales.f__Peptostreptococcaceae.g__Clostridioides	feature_id[428].value <= threshold=2688.0
node_7718: feature_name=k__Bacteria.p__Bacteroidetes.c__Bacteroidia.o__Bacteroidales.f__Porphyromonadaceae.g__Parabacteroides	feature_id[107].value <= threshold=119.5
class: Lung Squamous Cell Carcinoma
Rules_15	passed counts:122
node_0: feature_name=k__Bacteria.p__Proteobacteria.c__Deltaproteobacteria.o__Desulfarculales.f__Desulfarculaceae.g__Desulfocarbo	feature_id[142].value <= threshold=27.5
node_1: feature_name=k__Bacteria.p__Firmicutes.c__Bacilli.o__Bacillales.f__Bacillaceae.g__Pontibacillus	feature_id[243].value <= threshold=569.0
node_2: feature_name=k__Viruses.f__Papillomaviridae.g__Alphapapillomavirus	feature_id[14].value <= threshold=310.5
node_3: feature_name=k__Viruses.f__Polydnaviridae.g__Ichnovirus	feature_id[139].value > threshold=123.5
node_2481: feature_name=k__Bacteria.p__Proteobacteria.c__Gammaproteobacteria.o__Aeromonadales.f__Succinivibrionaceae.g__Succinimonas	feature_id[5].value > threshold=92.5
node_7161: feature_name=k__Bacteria.p__Proteobacteria.c__Betaproteobacteria.o__Neisseriales.f__Chromobacteriaceae.g__Pseudogulbenkiania	feature_id[90].value <= threshold=12.5
node_7162: feature_name=k__Bacteria.p__Proteobacteria.c__Gammaproteobacteria.o__Enterobacteriales.f__Enterobacteriaceae.g__Citrobacter	feature_id[25].value <= threshold=87.5
node_7163: feature_name=k__Bacteria.p__Firmicutes.c__Clostridia.o__Clostridiales.f__Ruminococcaceae.g__Faecalibacterium	feature_id[200].value > threshold=1.5
node_7181: feature_name=k__Bacteria.p__Proteobacteria.c__Gammaproteobacteria.o__Xanthomonadales.f__Xanthomonadaceae.g__Xylella	feature_id[246].value <= threshold=97.5
node_7182: feature_name=k__Bacteria.p__Proteobacteria.c__Gammaproteobacteria.o__Xanthomonadales.f__Xanthomonadaceae.g__Luteimonas	feature_id[97].value <= threshold=42.5
node_7183: feature_name=k__Bacteria.p__Proteobacteria.c__Alphaproteobacteria.o__Rhizobiales.f__Phyllobacteriaceae.g__Phyllobacterium	feature_id[453].value <= threshold=16.0
node_7184: feature_name=k__Bacteria.p__Proteobacteria.c__Betaproteobacteria.o__Burkholderiales.f__Comamonadaceae.g__Pelomonas	feature_id[60].value > threshold=1.5
node_7190: feature_name=k__Bacteria.p__Proteobacteria.c__Alphaproteobacteria.o__Rhizobiales.f__Methylobacteriaceae.g__Microvirga	feature_id[173].value <= threshold=50.5
node_7191: feature_name=k__Bacteria.p__Proteobacteria.c__Gammaproteobacteria.o__Alteromonadales.f__Alteromonadaceae.g__Marinobacter	feature_id[24].value <= threshold=48.5
node_7192: feature_name=k__Bacteria.p__Proteobacteria.c__Gammaproteobacteria.o__Pasteurellales.f__Pasteurellaceae.g__Necropsobacter	feature_id[197].value > threshold=0.5
class: Colon Adenocarcinoma
Rules_16	passed counts:116
node_0: feature_name=k__Bacteria.p__Proteobacteria.c__Deltaproteobacteria.o__Desulfarculales.f__Desulfarculaceae.g__Desulfocarbo	feature_id[142].value <= threshold=27.5
node_1: feature_name=k__Bacteria.p__Firmicutes.c__Bacilli.o__Bacillales.f__Bacillaceae.g__Pontibacillus	feature_id[243].value <= threshold=569.0
node_2: feature_name=k__Viruses.f__Papillomaviridae.g__Alphapapillomavirus	feature_id[14].value <= threshold=310.5
node_3: feature_name=k__Viruses.f__Polydnaviridae.g__Ichnovirus	feature_id[139].value > threshold=123.5
node_2481: feature_name=k__Bacteria.p__Proteobacteria.c__Gammaproteobacteria.o__Aeromonadales.f__Succinivibrionaceae.g__Succinimonas	feature_id[5].value > threshold=92.5
node_7161: feature_name=k__Bacteria.p__Proteobacteria.c__Betaproteobacteria.o__Neisseriales.f__Chromobacteriaceae.g__Pseudogulbenkiania	feature_id[90].value > threshold=12.5
node_7221: feature_name=k__Bacteria.p__Nitrospirae.c__Nitrospira.o__Nitrospirales.f__Nitrospiraceae.g__Nitrospira	feature_id[481].value <= threshold=5.5
node_7222: feature_name=k__Bacteria.p__Spirochaetes.c__Spirochaetia.o__Brachyspirales.f__Brachyspiraceae.g__Brachyspira	feature_id[347].value <= threshold=14.5
node_7223: feature_name=k__Bacteria.p__Proteobacteria.c__Gammaproteobacteria.f__Competibacteraceae.g__Candidatus_Contendobacter	feature_id[73].value > threshold=60.0
node_7225: feature_name=k__Bacteria.p__Bacteroidetes.c__Flavobacteriia.o__Flavobacteriales.f__Flavobacteriaceae.g__Ornithobacterium	feature_id[168].value <= threshold=51.5
node_7226: feature_name=k__Bacteria.p__Cyanobacteria.o__Chroococcales.g__Microcystis	feature_id[179].value <= threshold=40.0
node_7227: feature_name=k__Bacteria.p__Actinobacteria.c__Actinobacteria.o__Bifidobacteriales.f__Bifidobacteriaceae.g__Scardovia	feature_id[450].value > threshold=2.5
node_7271: feature_name=k__Bacteria.p__Proteobacteria.c__Gammaproteobacteria.o__Enterobacteriales.f__Enterobacteriaceae.g__Klebsiella	feature_id[16].value <= threshold=4000.5
node_7272: feature_name=k__Bacteria.p__Proteobacteria.c__Betaproteobacteria.o__Burkholderiales.f__Oxalobacteraceae.g__Collimonas	feature_id[265].value > threshold=10.5
node_7290: feature_name=k__Bacteria.p__Actinobacteria.c__Actinobacteria.o__Corynebacteriales.f__Corynebacteriaceae.g__Corynebacterium	feature_id[329].value > threshold=139.5
node_7300: feature_name=k__Bacteria.p__Actinobacteria.c__Actinobacteria.o__Micrococcales.f__Intrasporangiaceae.g__Terrabacter	feature_id[100].value <= threshold=14496.0
node_7301: feature_name=k__Bacteria.p__Firmicutes.c__Clostridia.o__Thermoanaerobacterales.f__Thermoanaerobacterales_Family_III._Incertae_Sedis.g__Caldicellulosiruptor	feature_id[93].value <= threshold=349.0
node_7302: feature_name=k__Bacteria.p__Bacteroidetes.c__Bacteroidia.o__Bacteroidales.f__Prolixibacteraceae.g__Sunxiuqinia	feature_id[290].value > threshold=23.0
class: Breast Invasive Carcinoma
Rules_17	passed counts:111
node_0: feature_name=k__Bacteria.p__Proteobacteria.c__Deltaproteobacteria.o__Desulfarculales.f__Desulfarculaceae.g__Desulfocarbo	feature_id[142].value <= threshold=27.5
node_1: feature_name=k__Bacteria.p__Firmicutes.c__Bacilli.o__Bacillales.f__Bacillaceae.g__Pontibacillus	feature_id[243].value <= threshold=569.0
node_2: feature_name=k__Viruses.f__Papillomaviridae.g__Alphapapillomavirus	feature_id[14].value <= threshold=310.5
node_3: feature_name=k__Viruses.f__Polydnaviridae.g__Ichnovirus	feature_id[139].value <= threshold=123.5
node_4: feature_name=k__Bacteria.p__Proteobacteria.c__Alphaproteobacteria.o__Rhodobacterales.f__Rhodobacteraceae.g__Ruegeria	feature_id[136].value <= threshold=1788.5
node_5: feature_name=k__Bacteria.p__Proteobacteria.c__Gammaproteobacteria.o__Xanthomonadales.f__Xanthomonadaceae.g__Xylella	feature_id[246].value > threshold=80.5
node_1545: feature_name=k__Bacteria.p__Proteobacteria.c__Gammaproteobacteria.o__Enterobacteriales.f__Enterobacteriaceae.g__Proteus	feature_id[9].value > threshold=1087.5
node_1639: feature_name=k__Viruses.f__Nimaviridae.g__Whispovirus	feature_id[121].value > threshold=27.5
node_1659: feature_name=k__Viruses.f__Polydnaviridae.g__Bracovirus	feature_id[405].value <= threshold=66.5
node_1660: feature_name=k__Bacteria.p__Nitrospirae.c__Nitrospira.o__Nitrospirales.f__Nitrospiraceae.g__Nitrospira	feature_id[481].value <= threshold=20.0
node_1661: feature_name=k__Viruses.o__Herpesvirales.f__Herpesviridae.g__Simplexvirus	feature_id[402].value <= threshold=69.0
node_1662: feature_name=k__Viruses.o__Tymovirales.f__Betaflexiviridae.g__Carlavirus	feature_id[37].value <= threshold=35.5
node_1663: feature_name=k__Viruses.f__Partitiviridae.g__Betapartitivirus	feature_id[88].value <= threshold=26.5
node_1664: feature_name=k__Bacteria.p__Proteobacteria.c__Betaproteobacteria.o__Burkholderiales.f__Alcaligenaceae.g__Bordetella	feature_id[36].value <= threshold=97185.5
class: Pheochromocytoma and Paraganglioma
Rules_18	passed counts:105
node_0: feature_name=k__Bacteria.p__Proteobacteria.c__Deltaproteobacteria.o__Desulfarculales.f__Desulfarculaceae.g__Desulfocarbo	feature_id[142].value <= threshold=27.5
node_1: feature_name=k__Bacteria.p__Firmicutes.c__Bacilli.o__Bacillales.f__Bacillaceae.g__Pontibacillus	feature_id[243].value <= threshold=569.0
node_2: feature_name=k__Viruses.f__Papillomaviridae.g__Alphapapillomavirus	feature_id[14].value <= threshold=310.5
node_3: feature_name=k__Viruses.f__Polydnaviridae.g__Ichnovirus	feature_id[139].value > threshold=123.5
node_2481: feature_name=k__Bacteria.p__Proteobacteria.c__Gammaproteobacteria.o__Aeromonadales.f__Succinivibrionaceae.g__Succinimonas	feature_id[5].value <= threshold=92.5
node_2482: feature_name=k__Bacteria.p__Proteobacteria.c__Alphaproteobacteria.o__Rhizobiales.f__Brucellaceae.g__Ochrobactrum	feature_id[398].value <= threshold=148.5
node_2483: feature_name=k__Bacteria.p__Firmicutes.c__Bacilli.o__Bacillales.g__Acidibacillus	feature_id[421].value > threshold=104.5
node_3973: feature_name=k__Bacteria.p__Actinobacteria.c__Actinobacteria.o__Bifidobacteriales.f__Bifidobacteriaceae.g__Bifidobacterium	feature_id[138].value <= threshold=2818.0
node_3974: feature_name=k__Bacteria.p__Firmicutes.c__Clostridia.o__Clostridiales.f__Peptostreptococcaceae.g__Clostridioides	feature_id[428].value <= threshold=989.5
node_3975: feature_name=k__Bacteria.p__Bacteroidetes.c__Cytophagia.o__Cytophagales.f__Cyclobacteriaceae.g__Indibacter	feature_id[323].value <= threshold=68.5
node_3976: feature_name=k__Bacteria.p__Nitrospirae.c__Nitrospira.o__Nitrospirales.f__Nitrospiraceae.g__Nitrospira	feature_id[481].value <= threshold=24.5
node_3977: feature_name=k__Viruses.f__Circoviridae.g__Circovirus	feature_id[371].value > threshold=9.5
node_4887: feature_name=k__Bacteria.p__Proteobacteria.c__Alphaproteobacteria.o__Rhizobiales.f__Aurantimonadaceae.g__Aureimonas	feature_id[234].value > threshold=5.5
node_5845: feature_name=k__Bacteria.p__Firmicutes.c__Clostridia.o__Clostridiales.f__Lachnospiraceae.g__Lachnoclostridium	feature_id[2].value <= threshold=29.5
node_5846: feature_name=k__Archaea.p__Euryarchaeota.c__Halobacteria.o__Halobacteriales.f__Halobacteriaceae.g__Halococcus	feature_id[55].value > threshold=8.5
node_5894: feature_name=k__Bacteria.p__Bacteroidetes.c__Flavobacteriia.o__Flavobacteriales.f__Flavobacteriaceae.g__Formosa	feature_id[304].value <= threshold=66.5
node_5895: feature_name=k__Bacteria.p__Proteobacteria.c__Gammaproteobacteria.o__Enterobacteriales.f__Enterobacteriaceae.g__Klebsiella	feature_id[16].value > threshold=2562.0
node_5899: feature_name=k__Viruses.o__Tymovirales.f__Betaflexiviridae.g__Carlavirus	feature_id[37].value <= threshold=465.0
node_5900: feature_name=k__Bacteria.p__Proteobacteria.c__Gammaproteobacteria.o__Oceanospirillales.f__Oceanospirillaceae.g__Marinomonas	feature_id[270].value > threshold=4.5
node_5904: feature_name=k__Bacteria.p__Bacteroidetes.c__Cytophagia.o__Cytophagales.f__Cyclobacteriaceae.g__Indibacter	feature_id[323].value <= threshold=5.5
node_5905: feature_name=k__Bacteria.p__Proteobacteria.c__Gammaproteobacteria.o__Pasteurellales.f__Pasteurellaceae.g__Mannheimia	feature_id[273].value > threshold=18.0
node_5907: feature_name=k__Bacteria.p__Actinobacteria.c__Actinobacteria.o__Micrococcales.f__Microbacteriaceae.g__Agromyces	feature_id[406].value <= threshold=4724.0
node_5908: feature_name=k__Bacteria.p__Proteobacteria.c__Betaproteobacteria.o__Burkholderiales.f__Oxalobacteraceae.g__Noviherbaspirillum	feature_id[353].value <= threshold=1.5
class: Lung Adenocarcinoma
Rules_19	passed counts:100
node_0: feature_name=k__Bacteria.p__Proteobacteria.c__Deltaproteobacteria.o__Desulfarculales.f__Desulfarculaceae.g__Desulfocarbo	feature_id[142].value <= threshold=27.5
node_1: feature_name=k__Bacteria.p__Firmicutes.c__Bacilli.o__Bacillales.f__Bacillaceae.g__Pontibacillus	feature_id[243].value <= threshold=569.0
node_2: feature_name=k__Viruses.f__Papillomaviridae.g__Alphapapillomavirus	feature_id[14].value <= threshold=310.5
node_3: feature_name=k__Viruses.f__Polydnaviridae.g__Ichnovirus	feature_id[139].value > threshold=123.5
node_2481: feature_name=k__Bacteria.p__Proteobacteria.c__Gammaproteobacteria.o__Aeromonadales.f__Succinivibrionaceae.g__Succinimonas	feature_id[5].value <= threshold=92.5
node_2482: feature_name=k__Bacteria.p__Proteobacteria.c__Alphaproteobacteria.o__Rhizobiales.f__Brucellaceae.g__Ochrobactrum	feature_id[398].value <= threshold=148.5
node_2483: feature_name=k__Bacteria.p__Firmicutes.c__Bacilli.o__Bacillales.g__Acidibacillus	feature_id[421].value <= threshold=104.5
node_2484: feature_name=k__Bacteria.p__Actinobacteria.c__Actinobacteria.o__Micrococcales.f__Intrasporangiaceae.g__Tetrasphaera	feature_id[296].value <= threshold=1815.5
node_2485: feature_name=k__Viruses.o__Herpesvirales.f__Herpesviridae.g__Proboscivirus	feature_id[379].value <= threshold=15.5
node_2486: feature_name=k__Archaea.p__Euryarchaeota.c__Methanomicrobia.o__Methanosarcinales.f__Methanosarcinaceae.g__Methanosarcina	feature_id[258].value <= threshold=223.5
node_2487: feature_name=k__Bacteria.p__Proteobacteria.c__Gammaproteobacteria.o__Xanthomonadales.f__Xanthomonadaceae.g__Luteimonas	feature_id[97].value <= threshold=8.5
node_2488: feature_name=k__Viruses.o__Herpesvirales.f__Alloherpesviridae.g__Cyprinivirus	feature_id[204].value > threshold=7.5
node_2546: feature_name=k__Bacteria.p__Tenericutes.c__Mollicutes.o__Entomoplasmatales.f__Entomoplasmataceae.g__Entomoplasma	feature_id[351].value > threshold=1.5
node_3340: feature_name=k__Viruses.f__Papillomaviridae.g__Alphapapillomavirus	feature_id[14].value > threshold=22.5
node_3526: feature_name=k__Bacteria.p__Firmicutes.c__Clostridia.o__Clostridiales.f__Peptostreptococcaceae.g__Paeniclostridium	feature_id[356].value <= threshold=53.0
node_3527: feature_name=k__Bacteria.p__Proteobacteria.c__Gammaproteobacteria.o__Vibrionales.f__Vibrionaceae.g__Enterovibrio	feature_id[130].value > threshold=1.5
node_3533: feature_name=k__Bacteria.p__Proteobacteria.c__Gammaproteobacteria.o__Pasteurellales.f__Pasteurellaceae.g__Gallibacterium	feature_id[171].value <= threshold=380.0
node_3534: feature_name=k__Bacteria.p__Actinobacteria.c__Actinobacteria.o__Corynebacteriales.f__Gordoniaceae.g__Gordonia	feature_id[23].value <= threshold=137.5
node_3535: feature_name=k__Bacteria.p__Proteobacteria.c__Gammaproteobacteria.o__Legionellales.f__Legionellaceae.g__Legionella	feature_id[437].value <= threshold=120.0
node_3536: feature_name=k__Bacteria.p__Bacteroidetes.c__Flavobacteriia.o__Flavobacteriales.f__Flavobacteriaceae.g__Psychroserpens	feature_id[114].value <= threshold=14.5
node_3537: feature_name=k__Bacteria.p__Proteobacteria.c__Gammaproteobacteria.o__Xanthomonadales.f__Rhodanobacteraceae.g__Luteibacter	feature_id[251].value > threshold=146.0
class: Skin Cutaneous Melanoma
Rules_20	passed counts:100
node_0: feature_name=k__Bacteria.p__Proteobacteria.c__Deltaproteobacteria.o__Desulfarculales.f__Desulfarculaceae.g__Desulfocarbo	feature_id[142].value <= threshold=27.5
node_1: feature_name=k__Bacteria.p__Firmicutes.c__Bacilli.o__Bacillales.f__Bacillaceae.g__Pontibacillus	feature_id[243].value <= threshold=569.0
node_2: feature_name=k__Viruses.f__Papillomaviridae.g__Alphapapillomavirus	feature_id[14].value <= threshold=310.5
node_3: feature_name=k__Viruses.f__Polydnaviridae.g__Ichnovirus	feature_id[139].value <= threshold=123.5
node_4: feature_name=k__Bacteria.p__Proteobacteria.c__Alphaproteobacteria.o__Rhodobacterales.f__Rhodobacteraceae.g__Ruegeria	feature_id[136].value > threshold=1788.5
node_1696: feature_name=k__Bacteria.p__Firmicutes.c__Clostridia.o__Clostridiales.g__Flavonifractor	feature_id[111].value <= threshold=18.5
node_1697: feature_name=k__Bacteria.p__Firmicutes.c__Clostridia.o__Clostridiales.f__Peptostreptococcaceae.g__Clostridioides	feature_id[428].value <= threshold=74.5
node_1698: feature_name=k__Viruses.o__Tymovirales.f__Betaflexiviridae.g__Carlavirus	feature_id[37].value > threshold=5.5
node_1736: feature_name=k__Bacteria.p__Proteobacteria.c__Alphaproteobacteria.o__Rhizobiales.f__Phyllobacteriaceae.g__Phyllobacterium	feature_id[453].value > threshold=7.5
node_1900: feature_name=k__Bacteria.p__Proteobacteria.c__Gammaproteobacteria.o__Enterobacteriales.f__Enterobacteriaceae.g__Pectobacterium	feature_id[91].value > threshold=5.5
node_1912: feature_name=k__Viruses.o__Herpesvirales.f__Herpesviridae.g__Mardivirus	feature_id[385].value <= threshold=48.0
class: Uterine Corpus Endometrial Carcinoma
Rules_21	passed counts:96
node_0: feature_name=k__Bacteria.p__Proteobacteria.c__Deltaproteobacteria.o__Desulfarculales.f__Desulfarculaceae.g__Desulfocarbo	feature_id[142].value <= threshold=27.5
node_1: feature_name=k__Bacteria.p__Firmicutes.c__Bacilli.o__Bacillales.f__Bacillaceae.g__Pontibacillus	feature_id[243].value <= threshold=569.0
node_2: feature_name=k__Viruses.f__Papillomaviridae.g__Alphapapillomavirus	feature_id[14].value <= threshold=310.5
node_3: feature_name=k__Viruses.f__Polydnaviridae.g__Ichnovirus	feature_id[139].value > threshold=123.5
node_2481: feature_name=k__Bacteria.p__Proteobacteria.c__Gammaproteobacteria.o__Aeromonadales.f__Succinivibrionaceae.g__Succinimonas	feature_id[5].value <= threshold=92.5
node_2482: feature_name=k__Bacteria.p__Proteobacteria.c__Alphaproteobacteria.o__Rhizobiales.f__Brucellaceae.g__Ochrobactrum	feature_id[398].value <= threshold=148.5
node_2483: feature_name=k__Bacteria.p__Firmicutes.c__Bacilli.o__Bacillales.g__Acidibacillus	feature_id[421].value > threshold=104.5
node_3973: feature_name=k__Bacteria.p__Actinobacteria.c__Actinobacteria.o__Bifidobacteriales.f__Bifidobacteriaceae.g__Bifidobacterium	feature_id[138].value <= threshold=2818.0
node_3974: feature_name=k__Bacteria.p__Firmicutes.c__Clostridia.o__Clostridiales.f__Peptostreptococcaceae.g__Clostridioides	feature_id[428].value <= threshold=989.5
node_3975: feature_name=k__Bacteria.p__Bacteroidetes.c__Cytophagia.o__Cytophagales.f__Cyclobacteriaceae.g__Indibacter	feature_id[323].value <= threshold=68.5
node_3976: feature_name=k__Bacteria.p__Nitrospirae.c__Nitrospira.o__Nitrospirales.f__Nitrospiraceae.g__Nitrospira	feature_id[481].value > threshold=24.5
node_6024: feature_name=k__Bacteria.p__Proteobacteria.c__Betaproteobacteria.o__Neisseriales.f__Chromobacteriaceae.g__Gulbenkiania	feature_id[444].value <= threshold=47.5
node_6025: feature_name=k__Bacteria.p__Proteobacteria.c__Gammaproteobacteria.o__Xanthomonadales.f__Xanthomonadaceae.g__Luteimonas	feature_id[97].value > threshold=2.5
node_6033: feature_name=k__Bacteria.p__Proteobacteria.c__Alphaproteobacteria.o__Rhodobacterales.f__Rhodobacteraceae.g__Loktanella	feature_id[18].value <= threshold=90.0
class: Head and Neck Squamous Cell Carcinoma
Rules_22	passed counts:93
node_0: feature_name=k__Bacteria.p__Proteobacteria.c__Deltaproteobacteria.o__Desulfarculales.f__Desulfarculaceae.g__Desulfocarbo	feature_id[142].value <= threshold=27.5
node_1: feature_name=k__Bacteria.p__Firmicutes.c__Bacilli.o__Bacillales.f__Bacillaceae.g__Pontibacillus	feature_id[243].value <= threshold=569.0
node_2: feature_name=k__Viruses.f__Papillomaviridae.g__Alphapapillomavirus	feature_id[14].value <= threshold=310.5
node_3: feature_name=k__Viruses.f__Polydnaviridae.g__Ichnovirus	feature_id[139].value > threshold=123.5
node_2481: feature_name=k__Bacteria.p__Proteobacteria.c__Gammaproteobacteria.o__Aeromonadales.f__Succinivibrionaceae.g__Succinimonas	feature_id[5].value <= threshold=92.5
node_2482: feature_name=k__Bacteria.p__Proteobacteria.c__Alphaproteobacteria.o__Rhizobiales.f__Brucellaceae.g__Ochrobactrum	feature_id[398].value <= threshold=148.5
node_2483: feature_name=k__Bacteria.p__Firmicutes.c__Bacilli.o__Bacillales.g__Acidibacillus	feature_id[421].value > threshold=104.5
node_3973: feature_name=k__Bacteria.p__Actinobacteria.c__Actinobacteria.o__Bifidobacteriales.f__Bifidobacteriaceae.g__Bifidobacterium	feature_id[138].value <= threshold=2818.0
node_3974: feature_name=k__Bacteria.p__Firmicutes.c__Clostridia.o__Clostridiales.f__Peptostreptococcaceae.g__Clostridioides	feature_id[428].value <= threshold=989.5
node_3975: feature_name=k__Bacteria.p__Bacteroidetes.c__Cytophagia.o__Cytophagales.f__Cyclobacteriaceae.g__Indibacter	feature_id[323].value <= threshold=68.5
node_3976: feature_name=k__Bacteria.p__Nitrospirae.c__Nitrospira.o__Nitrospirales.f__Nitrospiraceae.g__Nitrospira	feature_id[481].value <= threshold=24.5
node_3977: feature_name=k__Viruses.f__Circoviridae.g__Circovirus	feature_id[371].value > threshold=9.5
node_4887: feature_name=k__Bacteria.p__Proteobacteria.c__Alphaproteobacteria.o__Rhizobiales.f__Aurantimonadaceae.g__Aureimonas	feature_id[234].value <= threshold=5.5
node_4888: feature_name=k__Bacteria.p__Firmicutes.c__Negativicutes.o__Veillonellales.f__Veillonellaceae.g__Veillonella	feature_id[209].value <= threshold=7.5
node_4889: feature_name=k__Bacteria.p__Proteobacteria.c__Alphaproteobacteria.o__Rhizobiales.f__Phyllobacteriaceae.g__Mesorhizobium	feature_id[140].value > threshold=1688.0
node_5117: feature_name=k__Bacteria.p__Actinobacteria.c__Actinobacteria.o__Micrococcales.f__Intrasporangiaceae.g__Tetrasphaera	feature_id[296].value > threshold=2257.5
node_5417: feature_name=k__Bacteria.p__Actinobacteria.c__Coriobacteriia.o__Coriobacteriales.f__Coriobacteriaceae.g__Collinsella	feature_id[78].value <= threshold=17.5
node_5418: feature_name=k__Bacteria.p__Proteobacteria.c__Betaproteobacteria.o__Burkholderiales.f__Comamonadaceae.g__Curvibacter	feature_id[499].value <= threshold=7.5
node_5419: feature_name=k__Bacteria.p__Firmicutes.c__Bacilli.o__Bacillales.f__Planococcaceae.g__Paenisporosarcina	feature_id[15].value <= threshold=162.5
node_5420: feature_name=k__Viruses.o__Tymovirales.f__Betaflexiviridae.g__Carlavirus	feature_id[37].value > threshold=146.0
node_5436: feature_name=k__Bacteria.p__Cyanobacteria.o__Nostocales.f__Scytonemataceae.g__Scytonema	feature_id[529].value <= threshold=136.5
node_5437: feature_name=k__Viruses.f__Circoviridae.g__Circovirus	feature_id[371].value <= threshold=122.0
node_5438: feature_name=k__Bacteria.p__Spirochaetes.c__Spirochaetia.o__Spirochaetales.f__Borreliaceae.g__Borreliella	feature_id[378].value > threshold=24.5
node_5440: feature_name=k__Bacteria.p__Proteobacteria.c__Alphaproteobacteria.o__Rhodobacterales.f__Rhodobacteraceae.g__Falsirhodobacter	feature_id[116].value <= threshold=1.5
class: Prostate Adenocarcinoma
Rules_23	passed counts:87
node_0: feature_name=k__Bacteria.p__Proteobacteria.c__Deltaproteobacteria.o__Desulfarculales.f__Desulfarculaceae.g__Desulfocarbo	feature_id[142].value <= threshold=27.5
node_1: feature_name=k__Bacteria.p__Firmicutes.c__Bacilli.o__Bacillales.f__Bacillaceae.g__Pontibacillus	feature_id[243].value <= threshold=569.0
node_2: feature_name=k__Viruses.f__Papillomaviridae.g__Alphapapillomavirus	feature_id[14].value <= threshold=310.5
node_3: feature_name=k__Viruses.f__Polydnaviridae.g__Ichnovirus	feature_id[139].value <= threshold=123.5
node_4: feature_name=k__Bacteria.p__Proteobacteria.c__Alphaproteobacteria.o__Rhodobacterales.f__Rhodobacteraceae.g__Ruegeria	feature_id[136].value > threshold=1788.5
node_1696: feature_name=k__Bacteria.p__Firmicutes.c__Clostridia.o__Clostridiales.g__Flavonifractor	feature_id[111].value <= threshold=18.5
node_1697: feature_name=k__Bacteria.p__Firmicutes.c__Clostridia.o__Clostridiales.f__Peptostreptococcaceae.g__Clostridioides	feature_id[428].value <= threshold=74.5
node_1698: feature_name=k__Viruses.o__Tymovirales.f__Betaflexiviridae.g__Carlavirus	feature_id[37].value <= threshold=5.5
node_1699: feature_name=k__Viruses.f__Papillomaviridae.g__Alphapapillomavirus	feature_id[14].value <= threshold=3.5
node_1700: feature_name=k__Bacteria.p__Firmicutes.c__Bacilli.o__Lactobacillales.f__Enterococcaceae.g__Catellicoccus	feature_id[10].value > threshold=81.5
node_1708: feature_name=k__Bacteria.p__Proteobacteria.c__Deltaproteobacteria.o__Desulfobacterales.f__Desulfobacteraceae.g__Desulfatibacillum	feature_id[191].value <= threshold=29.0
node_1709: feature_name=k__Bacteria.p__Actinobacteria.c__Actinobacteria.o__Propionibacteriales.f__Nocardioidaceae.g__Nocardioides	feature_id[236].value <= threshold=44.0
node_1710: feature_name=k__Bacteria.p__Proteobacteria.c__Alphaproteobacteria.o__Rhizobiales.f__Phyllobacteriaceae.g__Nitratireductor	feature_id[577].value <= threshold=19.0
node_1711: feature_name=k__Bacteria.p__Spirochaetes.c__Spirochaetia.o__Spirochaetales.f__Borreliaceae.g__Borrelia	feature_id[334].value > threshold=4.5
node_1713: feature_name=k__Bacteria.p__Actinobacteria.c__Actinobacteria.o__Corynebacteriales.f__Corynebacteriaceae.g__Corynebacterium	feature_id[329].value > threshold=56.0
node_1715: feature_name=k__Archaea.p__Crenarchaeota.c__Thermoprotei.o__Sulfolobales.f__Sulfolobaceae.g__Metallosphaera	feature_id[485].value <= threshold=5.5
class: Rectum Adenocarcinoma
Rules_24	passed counts:81
node_0: feature_name=k__Bacteria.p__Proteobacteria.c__Deltaproteobacteria.o__Desulfarculales.f__Desulfarculaceae.g__Desulfocarbo	feature_id[142].value <= threshold=27.5
node_1: feature_name=k__Bacteria.p__Firmicutes.c__Bacilli.o__Bacillales.f__Bacillaceae.g__Pontibacillus	feature_id[243].value <= threshold=569.0
node_2: feature_name=k__Viruses.f__Papillomaviridae.g__Alphapapillomavirus	feature_id[14].value <= threshold=310.5
node_3: feature_name=k__Viruses.f__Polydnaviridae.g__Ichnovirus	feature_id[139].value > threshold=123.5
node_2481: feature_name=k__Bacteria.p__Proteobacteria.c__Gammaproteobacteria.o__Aeromonadales.f__Succinivibrionaceae.g__Succinimonas	feature_id[5].value <= threshold=92.5
node_2482: feature_name=k__Bacteria.p__Proteobacteria.c__Alphaproteobacteria.o__Rhizobiales.f__Brucellaceae.g__Ochrobactrum	feature_id[398].value <= threshold=148.5
node_2483: feature_name=k__Bacteria.p__Firmicutes.c__Bacilli.o__Bacillales.g__Acidibacillus	feature_id[421].value > threshold=104.5
node_3973: feature_name=k__Bacteria.p__Actinobacteria.c__Actinobacteria.o__Bifidobacteriales.f__Bifidobacteriaceae.g__Bifidobacterium	feature_id[138].value <= threshold=2818.0
node_3974: feature_name=k__Bacteria.p__Firmicutes.c__Clostridia.o__Clostridiales.f__Peptostreptococcaceae.g__Clostridioides	feature_id[428].value <= threshold=989.5
node_3975: feature_name=k__Bacteria.p__Bacteroidetes.c__Cytophagia.o__Cytophagales.f__Cyclobacteriaceae.g__Indibacter	feature_id[323].value <= threshold=68.5
node_3976: feature_name=k__Bacteria.p__Nitrospirae.c__Nitrospira.o__Nitrospirales.f__Nitrospiraceae.g__Nitrospira	feature_id[481].value > threshold=24.5
node_6024: feature_name=k__Bacteria.p__Proteobacteria.c__Betaproteobacteria.o__Neisseriales.f__Chromobacteriaceae.g__Gulbenkiania	feature_id[444].value > threshold=47.5
node_6036: feature_name=k__Bacteria.p__Proteobacteria.c__Betaproteobacteria.o__Burkholderiales.f__Comamonadaceae.g__Curvibacter	feature_id[499].value <= threshold=194.5
node_6037: feature_name=k__Bacteria.p__Actinobacteria.c__Actinobacteria.o__Micrococcales.f__Brevibacteriaceae.g__Brevibacterium	feature_id[115].value > threshold=3.5
node_6089: feature_name=k__Bacteria.p__Actinobacteria.c__Actinobacteria.o__Corynebacteriales.f__Gordoniaceae.g__Gordonia	feature_id[23].value > threshold=31.5
node_6235: feature_name=k__Bacteria.p__Bacteroidetes.c__Flavobacteriia.o__Flavobacteriales.f__Flavobacteriaceae.g__Riemerella	feature_id[249].value > threshold=29.5
node_6243: feature_name=k__Bacteria.p__Actinobacteria.c__Actinobacteria.o__Micrococcales.f__Microbacteriaceae.g__Pseudoclavibacter	feature_id[335].value <= threshold=4.5
node_6244: feature_name=k__Bacteria.p__Proteobacteria.c__Alphaproteobacteria.o__Rhizobiales.f__Methylobacteriaceae.g__Methylobacterium	feature_id[29].value > threshold=47.0
node_6254: feature_name=k__Bacteria.p__Proteobacteria.c__Betaproteobacteria.o__Burkholderiales.f__Comamonadaceae.g__Acidovorax	feature_id[51].value <= threshold=1349.5
node_6255: feature_name=k__Bacteria.p__Actinobacteria.c__Actinobacteria.o__Propionibacteriales.f__Nocardioidaceae.g__Nocardioides	feature_id[236].value <= threshold=147.5
node_6256: feature_name=k__Bacteria.p__Proteobacteria.c__Alphaproteobacteria.o__Rhodobacterales.f__Rhodobacteraceae.g__Ruegeria	feature_id[136].value <= threshold=4022.5
node_6257: feature_name=k__Bacteria.p__Actinobacteria.c__Actinobacteria.o__Corynebacteriales.f__Corynebacteriaceae.g__Turicella	feature_id[263].value <= threshold=12.5
node_6258: feature_name=k__Bacteria.p__Proteobacteria.c__Deltaproteobacteria.o__Myxococcales.f__Polyangiaceae.g__Sorangium	feature_id[103].value > threshold=8.0
node_6262: feature_name=k__Bacteria.p__Proteobacteria.c__Gammaproteobacteria.o__Pasteurellales.f__Pasteurellaceae.g__Gallibacterium	feature_id[171].value <= threshold=555.0
node_6263: feature_name=k__Bacteria.p__Actinobacteria.c__Actinobacteria.o__Micrococcales.f__Promicromonosporaceae.g__Xylanimonas	feature_id[409].value <= threshold=12.5
node_6264: feature_name=k__Bacteria.p__Firmicutes.c__Bacilli.o__Lactobacillales.f__Aerococcaceae.g__Eremococcus	feature_id[514].value <= threshold=3.0
node_6265: feature_name=k__Bacteria.p__Firmicutes.c__Clostridia.o__Clostridiales.f__Lachnospiraceae.g__Blautia	feature_id[28].value > threshold=27.5
class: Lung Squamous Cell Carcinoma
Rules_25	passed counts:77
node_0: feature_name=k__Bacteria.p__Proteobacteria.c__Deltaproteobacteria.o__Desulfarculales.f__Desulfarculaceae.g__Desulfocarbo	feature_id[142].value <= threshold=27.5
node_1: feature_name=k__Bacteria.p__Firmicutes.c__Bacilli.o__Bacillales.f__Bacillaceae.g__Pontibacillus	feature_id[243].value <= threshold=569.0
node_2: feature_name=k__Viruses.f__Papillomaviridae.g__Alphapapillomavirus	feature_id[14].value <= threshold=310.5
node_3: feature_name=k__Viruses.f__Polydnaviridae.g__Ichnovirus	feature_id[139].value <= threshold=123.5
node_4: feature_name=k__Bacteria.p__Proteobacteria.c__Alphaproteobacteria.o__Rhodobacterales.f__Rhodobacteraceae.g__Ruegeria	feature_id[136].value <= threshold=1788.5
node_5: feature_name=k__Bacteria.p__Proteobacteria.c__Gammaproteobacteria.o__Xanthomonadales.f__Xanthomonadaceae.g__Xylella	feature_id[246].value <= threshold=80.5
node_6: feature_name=k__Bacteria.p__Proteobacteria.c__Alphaproteobacteria.o__Rhodospirillales.f__Acetobacteraceae.g__Saccharibacter	feature_id[220].value > threshold=32.5
node_1362: feature_name=k__Bacteria.p__Bacteroidetes.c__Chitinophagia.o__Chitinophagales.f__Chitinophagaceae.g__Sediminibacterium	feature_id[167].value <= threshold=6.5
node_1363: feature_name=k__Bacteria.p__Nitrospirae.c__Nitrospira.o__Nitrospirales.f__Nitrospiraceae.g__Nitrospira	feature_id[481].value <= threshold=50.5
node_1364: feature_name=k__Bacteria.p__Bacteroidetes.c__Bacteroidia.o__Bacteroidales.f__Prolixibacteraceae.g__Sunxiuqinia	feature_id[290].value > threshold=38.5
node_1410: feature_name=k__Bacteria.p__Proteobacteria.c__Betaproteobacteria.o__Burkholderiales.f__Comamonadaceae.g__Pelomonas	feature_id[60].value > threshold=8.5
node_1424: feature_name=k__Bacteria.p__Firmicutes.c__Bacilli.o__Lactobacillales.f__Aerococcaceae.g__Aerococcus	feature_id[373].value <= threshold=11.5
node_1425: feature_name=k__Viruses.o__Herpesvirales.f__Herpesviridae.g__Simplexvirus	feature_id[402].value <= threshold=24.0
node_1426: feature_name=k__Bacteria.p__Firmicutes.c__Clostridia.o__Clostridiales.f__Syntrophomonadaceae.g__Syntrophomonas	feature_id[322].value <= threshold=887.0
class: Testicular Germ Cell Tumors
Rules_26	passed counts:73
node_0: feature_name=k__Bacteria.p__Proteobacteria.c__Deltaproteobacteria.o__Desulfarculales.f__Desulfarculaceae.g__Desulfocarbo	feature_id[142].value <= threshold=27.5
node_1: feature_name=k__Bacteria.p__Firmicutes.c__Bacilli.o__Bacillales.f__Bacillaceae.g__Pontibacillus	feature_id[243].value <= threshold=569.0
node_2: feature_name=k__Viruses.f__Papillomaviridae.g__Alphapapillomavirus	feature_id[14].value > threshold=310.5
node_7818: feature_name=k__Bacteria.p__Proteobacteria.c__Gammaproteobacteria.o__Xanthomonadales.f__Xanthomonadaceae.g__Luteimonas	feature_id[97].value > threshold=4.5
node_7884: feature_name=k__Bacteria.p__Actinobacteria.c__Actinobacteria.o__Corynebacteriales.f__Nocardiaceae.g__Smaragdicoccus	feature_id[162].value <= threshold=6.5
node_7885: feature_name=k__Bacteria.p__Firmicutes.c__Clostridia.o__Clostridiales.f__Clostridiaceae.g__Clostridium	feature_id[70].value > threshold=3325.5
node_7913: feature_name=k__Bacteria.p__Nitrospinae.c__Nitrospinia.o__Nitrospinales.f__Nitrospinaceae.g__Nitrospina	feature_id[461].value > threshold=0.5
node_7921: feature_name=k__Bacteria.p__Firmicutes.c__Bacilli.o__Bacillales.f__Paenibacillaceae.g__Gorillibacterium	feature_id[568].value <= threshold=210.5
node_7922: feature_name=k__Bacteria.p__Proteobacteria.c__Betaproteobacteria.o__Burkholderiales.f__Comamonadaceae.g__Pelomonas	feature_id[60].value <= threshold=271.5
node_7923: feature_name=k__Bacteria.p__Proteobacteria.c__Alphaproteobacteria.o__Rhodobacterales.f__Rhodobacteraceae.g__Ruegeria	feature_id[136].value <= threshold=2936.0
class: Head and Neck Squamous Cell Carcinoma
Rules_27	passed counts:71
node_0: feature_name=k__Bacteria.p__Proteobacteria.c__Deltaproteobacteria.o__Desulfarculales.f__Desulfarculaceae.g__Desulfocarbo	feature_id[142].value <= threshold=27.5
node_1: feature_name=k__Bacteria.p__Firmicutes.c__Bacilli.o__Bacillales.f__Bacillaceae.g__Pontibacillus	feature_id[243].value <= threshold=569.0
node_2: feature_name=k__Viruses.f__Papillomaviridae.g__Alphapapillomavirus	feature_id[14].value <= threshold=310.5
node_3: feature_name=k__Viruses.f__Polydnaviridae.g__Ichnovirus	feature_id[139].value > threshold=123.5
node_2481: feature_name=k__Bacteria.p__Proteobacteria.c__Gammaproteobacteria.o__Aeromonadales.f__Succinivibrionaceae.g__Succinimonas	feature_id[5].value <= threshold=92.5
node_2482: feature_name=k__Bacteria.p__Proteobacteria.c__Alphaproteobacteria.o__Rhizobiales.f__Brucellaceae.g__Ochrobactrum	feature_id[398].value <= threshold=148.5
node_2483: feature_name=k__Bacteria.p__Firmicutes.c__Bacilli.o__Bacillales.g__Acidibacillus	feature_id[421].value > threshold=104.5
node_3973: feature_name=k__Bacteria.p__Actinobacteria.c__Actinobacteria.o__Bifidobacteriales.f__Bifidobacteriaceae.g__Bifidobacterium	feature_id[138].value <= threshold=2818.0
node_3974: feature_name=k__Bacteria.p__Firmicutes.c__Clostridia.o__Clostridiales.f__Peptostreptococcaceae.g__Clostridioides	feature_id[428].value > threshold=989.5
node_6648: feature_name=k__Bacteria.p__Actinobacteria.c__Actinobacteria.o__Corynebacteriales.f__Corynebacteriaceae.g__Turicella	feature_id[263].value <= threshold=12.5
node_6649: feature_name=k__Viruses.f__Bunyaviridae.g__Tospovirus	feature_id[276].value > threshold=81.5
node_6685: feature_name=k__Viruses.f__Flaviviridae.g__Flavivirus	feature_id[434].value <= threshold=44.5
node_6686: feature_name=k__Viruses.o__Caudovirales.f__Myoviridae.g__T4likevirus	feature_id[12].value <= threshold=437.0
node_6687: feature_name=k__Bacteria.p__Proteobacteria.c__Alphaproteobacteria.o__Rhizobiales.f__Aurantimonadaceae.g__Aureimonas	feature_id[234].value <= threshold=65.0
node_6688: feature_name=k__Bacteria.p__Proteobacteria.c__Gammaproteobacteria.o__Chromatiales.f__Chromatiaceae.g__Nitrosococcus	feature_id[175].value > threshold=193.5
node_6722: feature_name=k__Bacteria.p__Firmicutes.c__Bacilli.o__Bacillales.f__Paenibacillaceae.g__Gorillibacterium	feature_id[568].value > threshold=85.0
node_6726: feature_name=k__Bacteria.p__Actinobacteria.c__Coriobacteriia.o__Coriobacteriales.f__Atopobiaceae.g__Olsenella	feature_id[110].value <= threshold=717.5
class: Breast Invasive Carcinoma
Rules_28	passed counts:68
node_0: feature_name=k__Bacteria.p__Proteobacteria.c__Deltaproteobacteria.o__Desulfarculales.f__Desulfarculaceae.g__Desulfocarbo	feature_id[142].value <= threshold=27.5
node_1: feature_name=k__Bacteria.p__Firmicutes.c__Bacilli.o__Bacillales.f__Bacillaceae.g__Pontibacillus	feature_id[243].value <= threshold=569.0
node_2: feature_name=k__Viruses.f__Papillomaviridae.g__Alphapapillomavirus	feature_id[14].value <= threshold=310.5
node_3: feature_name=k__Viruses.f__Polydnaviridae.g__Ichnovirus	feature_id[139].value <= threshold=123.5
node_4: feature_name=k__Bacteria.p__Proteobacteria.c__Alphaproteobacteria.o__Rhodobacterales.f__Rhodobacteraceae.g__Ruegeria	feature_id[136].value <= threshold=1788.5
node_5: feature_name=k__Bacteria.p__Proteobacteria.c__Gammaproteobacteria.o__Xanthomonadales.f__Xanthomonadaceae.g__Xylella	feature_id[246].value <= threshold=80.5
node_6: feature_name=k__Bacteria.p__Proteobacteria.c__Alphaproteobacteria.o__Rhodospirillales.f__Acetobacteraceae.g__Saccharibacter	feature_id[220].value <= threshold=32.5
node_7: feature_name=k__Bacteria.p__Bacteroidetes.c__Flavobacteriia.o__Flavobacteriales.f__Flavobacteriaceae.g__Chryseobacterium	feature_id[327].value <= threshold=328.5
node_8: feature_name=k__Bacteria.p__Bacteroidetes.c__Flavobacteriia.o__Flavobacteriales.f__Flavobacteriaceae.g__Bergeyella	feature_id[310].value <= threshold=6.5
node_9: feature_name=k__Bacteria.p__Firmicutes.c__Clostridia.o__Clostridiales.f__Peptostreptococcaceae.g__Paeniclostridium	feature_id[356].value <= threshold=124.5
node_10: feature_name=k__Bacteria.p__Actinobacteria.c__Coriobacteriia.o__Coriobacteriales.f__Coriobacteriaceae.g__Collinsella	feature_id[78].value <= threshold=3.5
node_11: feature_name=k__Bacteria.p__Proteobacteria.c__Betaproteobacteria.o__Burkholderiales.f__Comamonadaceae.g__Curvibacter	feature_id[499].value <= threshold=10.5
node_12: feature_name=k__Bacteria.p__Firmicutes.c__Bacilli.o__Lactobacillales.f__Leuconostocaceae.g__Leuconostoc	feature_id[94].value <= threshold=45.5
node_13: feature_name=k__Bacteria.p__Fusobacteria.c__Fusobacteriia.o__Fusobacteriales.f__Fusobacteriaceae.g__Fusobacterium	feature_id[77].value <= threshold=44.0
node_14: feature_name=k__Bacteria.p__Cyanobacteria.o__Nostocales.f__Scytonemataceae.g__Scytonema	feature_id[529].value > threshold=16.0
node_32: feature_name=k__Bacteria.p__Firmicutes.c__Negativicutes.o__Veillonellales.f__Veillonellaceae.g__Veillonella	feature_id[209].value <= threshold=8.5
node_33: feature_name=k__Bacteria.p__Proteobacteria.c__Alphaproteobacteria.o__Rhizobiales.f__Phyllobacteriaceae.g__Mesorhizobium	feature_id[140].value <= threshold=1874.5
node_34: feature_name=k__Bacteria.p__Proteobacteria.c__Gammaproteobacteria.o__Oceanospirillales.f__Oceanospirillaceae.g__Oceanobacter	feature_id[578].value <= threshold=67.5
node_35: feature_name=k__Viruses.f__Baculoviridae.g__Betabaculovirus	feature_id[324].value <= threshold=13.0
node_36: feature_name=k__Viruses.o__Herpesvirales.f__Herpesviridae.g__Roseolovirus	feature_id[283].value <= threshold=85.0
node_37: feature_name=k__Bacteria.p__Proteobacteria.c__Alphaproteobacteria.o__Rhodobacterales.f__Rhodobacteraceae.g__Pseudovibrio	feature_id[124].value > threshold=54.5
node_41: feature_name=k__Bacteria.p__Proteobacteria.c__Alphaproteobacteria.o__Rhizobiales.f__Aurantimonadaceae.g__Aureimonas	feature_id[234].value <= threshold=7.0
node_42: feature_name=k__Viruses.o__Herpesvirales.f__Herpesviridae.g__Cytomegalovirus	feature_id[131].value <= threshold=11.0
node_43: feature_name=k__Bacteria.p__Proteobacteria.c__Betaproteobacteria.o__Burkholderiales.f__Alcaligenaceae.g__Achromobacter	feature_id[3].value <= threshold=72.0
node_44: feature_name=k__Bacteria.p__Proteobacteria.c__Betaproteobacteria.o__Burkholderiales.f__Burkholderiaceae.g__Lautropia	feature_id[325].value <= threshold=1.5
node_45: feature_name=k__Bacteria.p__Proteobacteria.c__Deltaproteobacteria.o__Myxococcales.f__Labilitrichaceae.g__Labilithrix	feature_id[548].value <= threshold=2.5
node_46: feature_name=k__Bacteria.p__Proteobacteria.c__Alphaproteobacteria.o__Rhizobiales.f__Bartonellaceae.g__Bartonella	feature_id[346].value > threshold=19.5
node_50: feature_name=k__Bacteria.p__Proteobacteria.c__Alphaproteobacteria.o__Rhizobiales.f__Bartonellaceae.g__Bartonella	feature_id[346].value > threshold=21.5
class: Uveal Melanoma
Rules_29	passed counts:67
node_0: feature_name=k__Bacteria.p__Proteobacteria.c__Deltaproteobacteria.o__Desulfarculales.f__Desulfarculaceae.g__Desulfocarbo	feature_id[142].value <= threshold=27.5
node_1: feature_name=k__Bacteria.p__Firmicutes.c__Bacilli.o__Bacillales.f__Bacillaceae.g__Pontibacillus	feature_id[243].value <= threshold=569.0
node_2: feature_name=k__Viruses.f__Papillomaviridae.g__Alphapapillomavirus	feature_id[14].value <= threshold=310.5
node_3: feature_name=k__Viruses.f__Polydnaviridae.g__Ichnovirus	feature_id[139].value <= threshold=123.5
node_4: feature_name=k__Bacteria.p__Proteobacteria.c__Alphaproteobacteria.o__Rhodobacterales.f__Rhodobacteraceae.g__Ruegeria	feature_id[136].value > threshold=1788.5
node_1696: feature_name=k__Bacteria.p__Firmicutes.c__Clostridia.o__Clostridiales.g__Flavonifractor	feature_id[111].value > threshold=18.5
node_2048: feature_name=k__Bacteria.p__Nitrospirae.c__Nitrospira.o__Nitrospirales.f__Nitrospiraceae.g__Nitrospira	feature_id[481].value > threshold=12.5
node_2386: feature_name=k__Bacteria.p__Proteobacteria.c__Betaproteobacteria.o__Burkholderiales.f__Comamonadaceae.g__Curvibacter	feature_id[499].value <= threshold=270.0
node_2387: feature_name=k__Bacteria.p__Proteobacteria.c__Gammaproteobacteria.o__Aeromonadales.f__Succinivibrionaceae.g__Succinimonas	feature_id[5].value <= threshold=37.5
node_2388: feature_name=k__Bacteria.p__Proteobacteria.c__Betaproteobacteria.o__Burkholderiales.f__Burkholderiaceae.g__Paraburkholderia	feature_id[394].value > threshold=235.5
node_2392: feature_name=k__Bacteria.p__Proteobacteria.c__Gammaproteobacteria.o__Xanthomonadales.f__Rhodanobacteraceae.g__Luteibacter	feature_id[251].value <= threshold=728.5
node_2393: feature_name=k__Bacteria.p__Proteobacteria.c__Betaproteobacteria.o__Burkholderiales.f__Burkholderiaceae.g__Cupriavidus	feature_id[207].value > threshold=36.5
node_2401: feature_name=k__Bacteria.p__Proteobacteria.c__Deltaproteobacteria.o__Myxococcales.f__Labilitrichaceae.g__Labilithrix	feature_id[548].value <= threshold=16.0
node_2402: feature_name=k__Bacteria.p__Proteobacteria.c__Gammaproteobacteria.o__Oceanospirillales.f__Alcanivoracaceae.g__Alcanivorax	feature_id[172].value > threshold=22.0
node_2406: feature_name=k__Bacteria.p__Proteobacteria.c__Gammaproteobacteria.o__Pseudomonadales.f__Moraxellaceae.g__Acinetobacter	feature_id[80].value > threshold=1213.0
node_2408: feature_name=k__Archaea.p__Thaumarchaeota.g__Candidatus_Nitrosopelagicus	feature_id[407].value <= threshold=229.5
node_2409: feature_name=k__Bacteria.p__Actinobacteria.c__Actinobacteria.o__Pseudonocardiales.f__Pseudonocardiaceae.g__Pseudonocardia	feature_id[491].value <= threshold=25.0
class: Thymoma
Rules_30	passed counts:65
node_0: feature_name=k__Bacteria.p__Proteobacteria.c__Deltaproteobacteria.o__Desulfarculales.f__Desulfarculaceae.g__Desulfocarbo	feature_id[142].value <= threshold=27.5
node_1: feature_name=k__Bacteria.p__Firmicutes.c__Bacilli.o__Bacillales.f__Bacillaceae.g__Pontibacillus	feature_id[243].value <= threshold=569.0
node_2: feature_name=k__Viruses.f__Papillomaviridae.g__Alphapapillomavirus	feature_id[14].value <= threshold=310.5
node_3: feature_name=k__Viruses.f__Polydnaviridae.g__Ichnovirus	feature_id[139].value > threshold=123.5
node_2481: feature_name=k__Bacteria.p__Proteobacteria.c__Gammaproteobacteria.o__Aeromonadales.f__Succinivibrionaceae.g__Succinimonas	feature_id[5].value <= threshold=92.5
node_2482: feature_name=k__Bacteria.p__Proteobacteria.c__Alphaproteobacteria.o__Rhizobiales.f__Brucellaceae.g__Ochrobactrum	feature_id[398].value <= threshold=148.5
node_2483: feature_name=k__Bacteria.p__Firmicutes.c__Bacilli.o__Bacillales.g__Acidibacillus	feature_id[421].value > threshold=104.5
node_3973: feature_name=k__Bacteria.p__Actinobacteria.c__Actinobacteria.o__Bifidobacteriales.f__Bifidobacteriaceae.g__Bifidobacterium	feature_id[138].value <= threshold=2818.0
node_3974: feature_name=k__Bacteria.p__Firmicutes.c__Clostridia.o__Clostridiales.f__Peptostreptococcaceae.g__Clostridioides	feature_id[428].value > threshold=989.5
node_6648: feature_name=k__Bacteria.p__Actinobacteria.c__Actinobacteria.o__Corynebacteriales.f__Corynebacteriaceae.g__Turicella	feature_id[263].value > threshold=12.5
node_6850: feature_name=k__Viruses.o__Caudovirales.f__Myoviridae.g__T4likevirus	feature_id[12].value <= threshold=9.0
node_6851: feature_name=k__Bacteria.p__Proteobacteria.c__Betaproteobacteria.o__Burkholderiales.g__Ideonella	feature_id[50].value <= threshold=686.0
node_6852: feature_name=k__Bacteria.p__Actinobacteria.c__Actinobacteria.o__Micrococcales.f__Intrasporangiaceae.g__Tetrasphaera	feature_id[296].value > threshold=8003.0
node_6856: feature_name=k__Bacteria.p__Proteobacteria.c__Gammaproteobacteria.o__Alteromonadales.f__Alteromonadaceae.g__Paraglaciecola	feature_id[550].value <= threshold=39.5
node_6857: feature_name=k__Bacteria.p__Chloroflexi.c__Ktedonobacteria.o__Thermogemmatisporales.f__Thermogemmatisporaceae.g__Thermogemmatispora	feature_id[556].value <= threshold=639.5
node_6858: feature_name=k__Bacteria.p__Actinobacteria.c__Actinobacteria.o__Streptosporangiales.f__Streptosporangiaceae.g__Microbispora	feature_id[164].value > threshold=2.5
node_6860: feature_name=k__Archaea.p__Euryarchaeota.c__Methanococci.o__Methanococcales.f__Methanococcaceae.g__Methanococcus	feature_id[177].value > threshold=444.5
node_6862: feature_name=k__Bacteria.p__Actinobacteria.c__Actinobacteria.o__Bifidobacteriales.f__Bifidobacteriaceae.g__Gardnerella	feature_id[333].value <= threshold=256.5
node_6863: feature_name=k__Bacteria.p__Firmicutes.c__Negativicutes.o__Selenomonadales.f__Sporomusaceae.g__Sporomusa	feature_id[528].value <= threshold=8.0
node_6864: feature_name=k__Bacteria.p__Proteobacteria.c__Betaproteobacteria.o__Burkholderiales.f__Comamonadaceae.g__Comamonas	feature_id[123].value > threshold=24.5
class: Sarcoma
Rules_31	passed counts:65
node_0: feature_name=k__Bacteria.p__Proteobacteria.c__Deltaproteobacteria.o__Desulfarculales.f__Desulfarculaceae.g__Desulfocarbo	feature_id[142].value <= threshold=27.5
node_1: feature_name=k__Bacteria.p__Firmicutes.c__Bacilli.o__Bacillales.f__Bacillaceae.g__Pontibacillus	feature_id[243].value <= threshold=569.0
node_2: feature_name=k__Viruses.f__Papillomaviridae.g__Alphapapillomavirus	feature_id[14].value <= threshold=310.5
node_3: feature_name=k__Viruses.f__Polydnaviridae.g__Ichnovirus	feature_id[139].value > threshold=123.5
node_2481: feature_name=k__Bacteria.p__Proteobacteria.c__Gammaproteobacteria.o__Aeromonadales.f__Succinivibrionaceae.g__Succinimonas	feature_id[5].value <= threshold=92.5
node_2482: feature_name=k__Bacteria.p__Proteobacteria.c__Alphaproteobacteria.o__Rhizobiales.f__Brucellaceae.g__Ochrobactrum	feature_id[398].value <= threshold=148.5
node_2483: feature_name=k__Bacteria.p__Firmicutes.c__Bacilli.o__Bacillales.g__Acidibacillus	feature_id[421].value > threshold=104.5
node_3973: feature_name=k__Bacteria.p__Actinobacteria.c__Actinobacteria.o__Bifidobacteriales.f__Bifidobacteriaceae.g__Bifidobacterium	feature_id[138].value <= threshold=2818.0
node_3974: feature_name=k__Bacteria.p__Firmicutes.c__Clostridia.o__Clostridiales.f__Peptostreptococcaceae.g__Clostridioides	feature_id[428].value <= threshold=989.5
node_3975: feature_name=k__Bacteria.p__Bacteroidetes.c__Cytophagia.o__Cytophagales.f__Cyclobacteriaceae.g__Indibacter	feature_id[323].value <= threshold=68.5
node_3976: feature_name=k__Bacteria.p__Nitrospirae.c__Nitrospira.o__Nitrospirales.f__Nitrospiraceae.g__Nitrospira	feature_id[481].value <= threshold=24.5
node_3977: feature_name=k__Viruses.f__Circoviridae.g__Circovirus	feature_id[371].value > threshold=9.5
node_4887: feature_name=k__Bacteria.p__Proteobacteria.c__Alphaproteobacteria.o__Rhizobiales.f__Aurantimonadaceae.g__Aureimonas	feature_id[234].value <= threshold=5.5
node_4888: feature_name=k__Bacteria.p__Firmicutes.c__Negativicutes.o__Veillonellales.f__Veillonellaceae.g__Veillonella	feature_id[209].value <= threshold=7.5
node_4889: feature_name=k__Bacteria.p__Proteobacteria.c__Alphaproteobacteria.o__Rhizobiales.f__Phyllobacteriaceae.g__Mesorhizobium	feature_id[140].value > threshold=1688.0
node_5117: feature_name=k__Bacteria.p__Actinobacteria.c__Actinobacteria.o__Micrococcales.f__Intrasporangiaceae.g__Tetrasphaera	feature_id[296].value <= threshold=2257.5
node_5118: feature_name=k__Bacteria.p__Proteobacteria.c__Gammaproteobacteria.o__Pasteurellales.f__Pasteurellaceae.g__Necropsobacter	feature_id[197].value > threshold=11.5
node_5262: feature_name=k__Bacteria.p__Proteobacteria.c__Gammaproteobacteria.o__Pseudomonadales.f__Pseudomonadaceae.g__Pseudomonas	feature_id[57].value <= threshold=43665.5
node_5263: feature_name=k__Archaea.p__Euryarchaeota.c__Methanomicrobia.o__Methanosarcinales.f__Methanosarcinaceae.g__Methanosarcina	feature_id[258].value > threshold=823.5
node_5315: feature_name=k__Bacteria.p__Firmicutes.c__Bacilli.o__Lactobacillales.f__Lactobacillaceae.g__Pediococcus	feature_id[62].value > threshold=61.0
node_5323: feature_name=k__Bacteria.p__Actinobacteria.c__Actinobacteria.o__Bifidobacteriales.f__Bifidobacteriaceae.g__Bifidobacterium	feature_id[138].value <= threshold=102.5
node_5324: feature_name=k__Bacteria.p__Proteobacteria.c__Betaproteobacteria.o__Burkholderiales.f__Burkholderiaceae.g__Cupriavidus	feature_id[207].value <= threshold=322.0
node_5325: feature_name=k__Bacteria.p__Proteobacteria.c__Betaproteobacteria.o__Burkholderiales.f__Comamonadaceae.g__Curvibacter	feature_id[499].value <= threshold=13.5
node_5326: feature_name=k__Bacteria.p__Proteobacteria.c__Betaproteobacteria.o__Burkholderiales.g__Aquabacterium	feature_id[300].value <= threshold=1.5
node_5327: feature_name=k__Bacteria.p__Firmicutes.c__Clostridia.o__Clostridiales.f__Lachnospiraceae.g__Lachnoclostridium	feature_id[2].value > threshold=1.5
node_5333: feature_name=k__Bacteria.p__Proteobacteria.c__Alphaproteobacteria.o__Caulobacterales.f__Caulobacteraceae.g__Caulobacter	feature_id[358].value <= threshold=2571.0
node_5334: feature_name=k__Bacteria.p__Proteobacteria.c__Gammaproteobacteria.o__Vibrionales.f__Vibrionaceae.g__Photobacterium	feature_id[523].value > threshold=32.0
node_5338: feature_name=k__Bacteria.p__Actinobacteria.c__Actinobacteria.o__Streptosporangiales.f__Thermomonosporaceae.g__Thermomonospora	feature_id[464].value <= threshold=0.5
node_5339: feature_name=k__Bacteria.p__Actinobacteria.c__Actinobacteria.o__Micrococcales.f__Dermabacteraceae.g__Brachybacterium	feature_id[74].value > threshold=0.5
node_5345: feature_name=k__Bacteria.p__Bacteroidetes.c__Flavobacteriia.o__Flavobacteriales.f__Flavobacteriaceae.g__Xanthomarina	feature_id[71].value > threshold=8.0
node_5347: feature_name=k__Bacteria.p__Cyanobacteria.o__Oscillatoriales.g__Trichodesmium	feature_id[280].value > threshold=6.5
class: Uterine Corpus Endometrial Carcinoma
Rules_32	passed counts:64
node_0: feature_name=k__Bacteria.p__Proteobacteria.c__Deltaproteobacteria.o__Desulfarculales.f__Desulfarculaceae.g__Desulfocarbo	feature_id[142].value <= threshold=27.5
node_1: feature_name=k__Bacteria.p__Firmicutes.c__Bacilli.o__Bacillales.f__Bacillaceae.g__Pontibacillus	feature_id[243].value <= threshold=569.0
node_2: feature_name=k__Viruses.f__Papillomaviridae.g__Alphapapillomavirus	feature_id[14].value <= threshold=310.5
node_3: feature_name=k__Viruses.f__Polydnaviridae.g__Ichnovirus	feature_id[139].value > threshold=123.5
node_2481: feature_name=k__Bacteria.p__Proteobacteria.c__Gammaproteobacteria.o__Aeromonadales.f__Succinivibrionaceae.g__Succinimonas	feature_id[5].value <= threshold=92.5
node_2482: feature_name=k__Bacteria.p__Proteobacteria.c__Alphaproteobacteria.o__Rhizobiales.f__Brucellaceae.g__Ochrobactrum	feature_id[398].value <= threshold=148.5
node_2483: feature_name=k__Bacteria.p__Firmicutes.c__Bacilli.o__Bacillales.g__Acidibacillus	feature_id[421].value > threshold=104.5
node_3973: feature_name=k__Bacteria.p__Actinobacteria.c__Actinobacteria.o__Bifidobacteriales.f__Bifidobacteriaceae.g__Bifidobacterium	feature_id[138].value <= threshold=2818.0
node_3974: feature_name=k__Bacteria.p__Firmicutes.c__Clostridia.o__Clostridiales.f__Peptostreptococcaceae.g__Clostridioides	feature_id[428].value <= threshold=989.5
node_3975: feature_name=k__Bacteria.p__Bacteroidetes.c__Cytophagia.o__Cytophagales.f__Cyclobacteriaceae.g__Indibacter	feature_id[323].value <= threshold=68.5
node_3976: feature_name=k__Bacteria.p__Nitrospirae.c__Nitrospira.o__Nitrospirales.f__Nitrospiraceae.g__Nitrospira	feature_id[481].value <= threshold=24.5
node_3977: feature_name=k__Viruses.f__Circoviridae.g__Circovirus	feature_id[371].value > threshold=9.5
node_4887: feature_name=k__Bacteria.p__Proteobacteria.c__Alphaproteobacteria.o__Rhizobiales.f__Aurantimonadaceae.g__Aureimonas	feature_id[234].value <= threshold=5.5
node_4888: feature_name=k__Bacteria.p__Firmicutes.c__Negativicutes.o__Veillonellales.f__Veillonellaceae.g__Veillonella	feature_id[209].value <= threshold=7.5
node_4889: feature_name=k__Bacteria.p__Proteobacteria.c__Alphaproteobacteria.o__Rhizobiales.f__Phyllobacteriaceae.g__Mesorhizobium	feature_id[140].value > threshold=1688.0
node_5117: feature_name=k__Bacteria.p__Actinobacteria.c__Actinobacteria.o__Micrococcales.f__Intrasporangiaceae.g__Tetrasphaera	feature_id[296].value <= threshold=2257.5
node_5118: feature_name=k__Bacteria.p__Proteobacteria.c__Gammaproteobacteria.o__Pasteurellales.f__Pasteurellaceae.g__Necropsobacter	feature_id[197].value <= threshold=11.5
node_5119: feature_name=k__Bacteria.p__Actinobacteria.c__Actinobacteria.o__Micrococcales.f__Microbacteriaceae.g__Microbacterium	feature_id[98].value > threshold=4021.5
node_5181: feature_name=k__Bacteria.p__Bacteroidetes.c__Flavobacteriia.o__Flavobacteriales.f__Flavobacteriaceae.g__Gelidibacter	feature_id[471].value <= threshold=13.5
node_5182: feature_name=k__Bacteria.p__Firmicutes.c__Bacilli.o__Lactobacillales.f__Aerococcaceae.g__Abiotrophia	feature_id[549].value <= threshold=0.5
node_5183: feature_name=k__Bacteria.p__Proteobacteria.c__Alphaproteobacteria.o__Rhizobiales.f__Methylobacteriaceae.g__Methylobacterium	feature_id[29].value > threshold=61.5
node_5209: feature_name=k__Bacteria.p__Actinobacteria.c__Actinobacteria.o__Corynebacteriales.f__Nocardiaceae.g__Rhodococcus	feature_id[286].value <= threshold=2035.0
node_5210: feature_name=k__Bacteria.p__Firmicutes.c__Bacilli.o__Lactobacillales.f__Streptococcaceae.g__Streptococcus	feature_id[233].value > threshold=244284.5
node_5220: feature_name=k__Bacteria.p__Proteobacteria.c__Epsilonproteobacteria.o__Campylobacterales.f__Campylobacteraceae.g__Campylobacter	feature_id[217].value <= threshold=707.0
node_5221: feature_name=k__Bacteria.p__Firmicutes.c__Clostridia.o__Clostridiales.f__Peptostreptococcaceae.g__Peptostreptococcus	feature_id[159].value <= threshold=3.5
node_5222: feature_name=k__Bacteria.p__Bacteroidetes.c__Flavobacteriia.o__Flavobacteriales.f__Flavobacteriaceae.g__Bergeyella	feature_id[310].value <= threshold=5.5
class: Thyroid Carcinoma
Rules_33	passed counts:64
node_0: feature_name=k__Bacteria.p__Proteobacteria.c__Deltaproteobacteria.o__Desulfarculales.f__Desulfarculaceae.g__Desulfocarbo	feature_id[142].value <= threshold=27.5
node_1: feature_name=k__Bacteria.p__Firmicutes.c__Bacilli.o__Bacillales.f__Bacillaceae.g__Pontibacillus	feature_id[243].value <= threshold=569.0
node_2: feature_name=k__Viruses.f__Papillomaviridae.g__Alphapapillomavirus	feature_id[14].value <= threshold=310.5
node_3: feature_name=k__Viruses.f__Polydnaviridae.g__Ichnovirus	feature_id[139].value <= threshold=123.5
node_4: feature_name=k__Bacteria.p__Proteobacteria.c__Alphaproteobacteria.o__Rhodobacterales.f__Rhodobacteraceae.g__Ruegeria	feature_id[136].value <= threshold=1788.5
node_5: feature_name=k__Bacteria.p__Proteobacteria.c__Gammaproteobacteria.o__Xanthomonadales.f__Xanthomonadaceae.g__Xylella	feature_id[246].value <= threshold=80.5
node_6: feature_name=k__Bacteria.p__Proteobacteria.c__Alphaproteobacteria.o__Rhodospirillales.f__Acetobacteraceae.g__Saccharibacter	feature_id[220].value <= threshold=32.5
node_7: feature_name=k__Bacteria.p__Bacteroidetes.c__Flavobacteriia.o__Flavobacteriales.f__Flavobacteriaceae.g__Chryseobacterium	feature_id[327].value <= threshold=328.5
node_8: feature_name=k__Bacteria.p__Bacteroidetes.c__Flavobacteriia.o__Flavobacteriales.f__Flavobacteriaceae.g__Bergeyella	feature_id[310].value <= threshold=6.5
node_9: feature_name=k__Bacteria.p__Firmicutes.c__Clostridia.o__Clostridiales.f__Peptostreptococcaceae.g__Paeniclostridium	feature_id[356].value <= threshold=124.5
node_10: feature_name=k__Bacteria.p__Actinobacteria.c__Coriobacteriia.o__Coriobacteriales.f__Coriobacteriaceae.g__Collinsella	feature_id[78].value > threshold=3.5
node_150: feature_name=k__Bacteria.p__Proteobacteria.c__Gammaproteobacteria.o__Xanthomonadales.f__Rhodanobacteraceae.g__Luteibacter	feature_id[251].value <= threshold=361.5
node_151: feature_name=k__Bacteria.p__Proteobacteria.c__Gammaproteobacteria.o__Xanthomonadales.f__Xanthomonadaceae.g__Luteimonas	feature_id[97].value > threshold=14.5
node_845: feature_name=k__Bacteria.p__Proteobacteria.c__Betaproteobacteria.o__Neisseriales.f__Chromobacteriaceae.g__Pseudogulbenkiania	feature_id[90].value > threshold=179.5
node_865: feature_name=k__Bacteria.p__Nitrospirae.c__Nitrospira.o__Nitrospirales.f__Nitrospiraceae.g__Nitrospira	feature_id[481].value <= threshold=7.5
node_866: feature_name=k__Bacteria.p__Proteobacteria.c__Alphaproteobacteria.o__Rhodospirillales.f__Acetobacteraceae.g__Saccharibacter	feature_id[220].value > threshold=3.5
node_880: feature_name=k__Bacteria.p__Firmicutes.c__Bacilli.o__Bacillales.g__Acidibacillus	feature_id[421].value <= threshold=128.5
node_881: feature_name=k__Bacteria.p__Firmicutes.c__Clostridia.o__Clostridiales.g__Intestinimonas	feature_id[311].value <= threshold=2.5
node_882: feature_name=k__Bacteria.p__Proteobacteria.c__Betaproteobacteria.o__Burkholderiales.g__Aquincola	feature_id[255].value <= threshold=19.5
node_883: feature_name=k__Bacteria.p__Proteobacteria.c__Betaproteobacteria.o__Burkholderiales.f__Alcaligenaceae.g__Advenella	feature_id[542].value <= threshold=5.5
node_884: feature_name=k__Bacteria.p__Actinobacteria.c__Actinobacteria.o__Micrococcales.f__Micrococcaceae.g__Arthrobacter	feature_id[248].value > threshold=10.0
node_886: feature_name=k__Bacteria.p__Bacteroidetes.c__Flavobacteriia.o__Flavobacteriales.f__Flavobacteriaceae.g__Ornithobacterium	feature_id[168].value <= threshold=34.5
node_887: feature_name=k__Bacteria.p__Planctomycetes.c__Planctomycetia.o__Planctomycetales.f__Planctomycetaceae.g__Gemmata	feature_id[41].value <= threshold=2861.0
node_888: feature_name=k__Bacteria.p__Proteobacteria.c__Gammaproteobacteria.o__Pasteurellales.f__Pasteurellaceae.g__Mannheimia	feature_id[273].value <= threshold=61.0
class: Sarcoma
Rules_34	passed counts:61
node_0: feature_name=k__Bacteria.p__Proteobacteria.c__Deltaproteobacteria.o__Desulfarculales.f__Desulfarculaceae.g__Desulfocarbo	feature_id[142].value <= threshold=27.5
node_1: feature_name=k__Bacteria.p__Firmicutes.c__Bacilli.o__Bacillales.f__Bacillaceae.g__Pontibacillus	feature_id[243].value <= threshold=569.0
node_2: feature_name=k__Viruses.f__Papillomaviridae.g__Alphapapillomavirus	feature_id[14].value <= threshold=310.5
node_3: feature_name=k__Viruses.f__Polydnaviridae.g__Ichnovirus	feature_id[139].value > threshold=123.5
node_2481: feature_name=k__Bacteria.p__Proteobacteria.c__Gammaproteobacteria.o__Aeromonadales.f__Succinivibrionaceae.g__Succinimonas	feature_id[5].value <= threshold=92.5
node_2482: feature_name=k__Bacteria.p__Proteobacteria.c__Alphaproteobacteria.o__Rhizobiales.f__Brucellaceae.g__Ochrobactrum	feature_id[398].value <= threshold=148.5
node_2483: feature_name=k__Bacteria.p__Firmicutes.c__Bacilli.o__Bacillales.g__Acidibacillus	feature_id[421].value <= threshold=104.5
node_2484: feature_name=k__Bacteria.p__Actinobacteria.c__Actinobacteria.o__Micrococcales.f__Intrasporangiaceae.g__Tetrasphaera	feature_id[296].value <= threshold=1815.5
node_2485: feature_name=k__Viruses.o__Herpesvirales.f__Herpesviridae.g__Proboscivirus	feature_id[379].value <= threshold=15.5
node_2486: feature_name=k__Archaea.p__Euryarchaeota.c__Methanomicrobia.o__Methanosarcinales.f__Methanosarcinaceae.g__Methanosarcina	feature_id[258].value <= threshold=223.5
node_2487: feature_name=k__Bacteria.p__Proteobacteria.c__Gammaproteobacteria.o__Xanthomonadales.f__Xanthomonadaceae.g__Luteimonas	feature_id[97].value > threshold=8.5
node_3575: feature_name=k__Bacteria.p__Bacteroidetes.c__Flavobacteriia.o__Flavobacteriales.f__Flavobacteriaceae.g__Riemerella	feature_id[249].value <= threshold=38.5
node_3576: feature_name=k__Bacteria.p__Proteobacteria.c__Alphaproteobacteria.o__Rickettsiales.f__Anaplasmataceae.g__Wolbachia	feature_id[199].value <= threshold=113.5
node_3577: feature_name=k__Viruses.f__Nimaviridae.g__Whispovirus	feature_id[121].value > threshold=30.0
node_3591: feature_name=k__Bacteria.p__Bacteroidetes.c__Flavobacteriia.o__Flavobacteriales.f__Flavobacteriaceae.g__Ornithobacterium	feature_id[168].value <= threshold=40.0
node_3592: feature_name=k__Bacteria.p__Nitrospirae.c__Nitrospira.o__Nitrospirales.f__Nitrospiraceae.g__Nitrospira	feature_id[481].value <= threshold=10.5
node_3593: feature_name=k__Bacteria.p__Proteobacteria.c__Alphaproteobacteria.o__Rhizobiales.f__Aurantimonadaceae.g__Aureimonas	feature_id[234].value <= threshold=17.5
node_3594: feature_name=k__Bacteria.p__Proteobacteria.c__Betaproteobacteria.o__Burkholderiales.f__Comamonadaceae.g__Pseudacidovorax	feature_id[188].value <= threshold=4.5
class: Sarcoma
Rules_35	passed counts:61
node_0: feature_name=k__Bacteria.p__Proteobacteria.c__Deltaproteobacteria.o__Desulfarculales.f__Desulfarculaceae.g__Desulfocarbo	feature_id[142].value <= threshold=27.5
node_1: feature_name=k__Bacteria.p__Firmicutes.c__Bacilli.o__Bacillales.f__Bacillaceae.g__Pontibacillus	feature_id[243].value <= threshold=569.0
node_2: feature_name=k__Viruses.f__Papillomaviridae.g__Alphapapillomavirus	feature_id[14].value <= threshold=310.5
node_3: feature_name=k__Viruses.f__Polydnaviridae.g__Ichnovirus	feature_id[139].value > threshold=123.5
node_2481: feature_name=k__Bacteria.p__Proteobacteria.c__Gammaproteobacteria.o__Aeromonadales.f__Succinivibrionaceae.g__Succinimonas	feature_id[5].value <= threshold=92.5
node_2482: feature_name=k__Bacteria.p__Proteobacteria.c__Alphaproteobacteria.o__Rhizobiales.f__Brucellaceae.g__Ochrobactrum	feature_id[398].value <= threshold=148.5
node_2483: feature_name=k__Bacteria.p__Firmicutes.c__Bacilli.o__Bacillales.g__Acidibacillus	feature_id[421].value <= threshold=104.5
node_2484: feature_name=k__Bacteria.p__Actinobacteria.c__Actinobacteria.o__Micrococcales.f__Intrasporangiaceae.g__Tetrasphaera	feature_id[296].value <= threshold=1815.5
node_2485: feature_name=k__Viruses.o__Herpesvirales.f__Herpesviridae.g__Proboscivirus	feature_id[379].value <= threshold=15.5
node_2486: feature_name=k__Archaea.p__Euryarchaeota.c__Methanomicrobia.o__Methanosarcinales.f__Methanosarcinaceae.g__Methanosarcina	feature_id[258].value <= threshold=223.5
node_2487: feature_name=k__Bacteria.p__Proteobacteria.c__Gammaproteobacteria.o__Xanthomonadales.f__Xanthomonadaceae.g__Luteimonas	feature_id[97].value <= threshold=8.5
node_2488: feature_name=k__Viruses.o__Herpesvirales.f__Alloherpesviridae.g__Cyprinivirus	feature_id[204].value > threshold=7.5
node_2546: feature_name=k__Bacteria.p__Tenericutes.c__Mollicutes.o__Entomoplasmatales.f__Entomoplasmataceae.g__Entomoplasma	feature_id[351].value <= threshold=1.5
node_2547: feature_name=k__Bacteria.p__Cyanobacteria.o__Chroococcales.g__Microcystis	feature_id[179].value <= threshold=33.5
node_2548: feature_name=k__Bacteria.p__Proteobacteria.c__Gammaproteobacteria.o__Thiotrichales.f__Francisellaceae.g__Francisella	feature_id[104].value <= threshold=105.5
node_2549: feature_name=k__Bacteria.p__Proteobacteria.c__Gammaproteobacteria.o__Enterobacteriales.f__Enterobacteriaceae.g__Proteus	feature_id[9].value <= threshold=2082.0
node_2550: feature_name=k__Bacteria.p__Firmicutes.c__Clostridia.o__Clostridiales.f__Ruminococcaceae.g__Faecalibacterium	feature_id[200].value > threshold=1.5
node_3076: feature_name=k__Bacteria.p__Actinobacteria.c__Actinobacteria.o__Corynebacteriales.f__Nocardiaceae.g__Nocardia	feature_id[156].value <= threshold=3170.5
node_3077: feature_name=k__Bacteria.p__Proteobacteria.c__Gammaproteobacteria.o__Legionellales.f__Legionellaceae.g__Legionella	feature_id[437].value <= threshold=99.5
node_3078: feature_name=k__Bacteria.p__Firmicutes.c__Clostridia.o__Clostridiales.f__Peptostreptococcaceae.g__Clostridioides	feature_id[428].value <= threshold=100.5
node_3079: feature_name=k__Bacteria.p__Proteobacteria.c__Betaproteobacteria.o__Burkholderiales.f__Comamonadaceae.g__Pelomonas	feature_id[60].value <= threshold=61.5
node_3080: feature_name=k__Bacteria.p__Firmicutes.c__Bacilli.o__Lactobacillales.f__Streptococcaceae.g__Streptococcus	feature_id[233].value > threshold=3769.5
node_3082: feature_name=k__Bacteria.p__Proteobacteria.c__Alphaproteobacteria.o__Rhodobacterales.f__Rhodobacteraceae.g__Aestuariivita	feature_id[484].value <= threshold=1.5
node_3083: feature_name=k__Bacteria.p__Proteobacteria.c__Alphaproteobacteria.o__Rhodospirillales.f__Acetobacteraceae.g__Saccharibacter	feature_id[220].value <= threshold=32.5
class: Colon Adenocarcinoma
Rules_36	passed counts:60
node_0: feature_name=k__Bacteria.p__Proteobacteria.c__Deltaproteobacteria.o__Desulfarculales.f__Desulfarculaceae.g__Desulfocarbo	feature_id[142].value <= threshold=27.5
node_1: feature_name=k__Bacteria.p__Firmicutes.c__Bacilli.o__Bacillales.f__Bacillaceae.g__Pontibacillus	feature_id[243].value <= threshold=569.0
node_2: feature_name=k__Viruses.f__Papillomaviridae.g__Alphapapillomavirus	feature_id[14].value <= threshold=310.5
node_3: feature_name=k__Viruses.f__Polydnaviridae.g__Ichnovirus	feature_id[139].value > threshold=123.5
node_2481: feature_name=k__Bacteria.p__Proteobacteria.c__Gammaproteobacteria.o__Aeromonadales.f__Succinivibrionaceae.g__Succinimonas	feature_id[5].value <= threshold=92.5
node_2482: feature_name=k__Bacteria.p__Proteobacteria.c__Alphaproteobacteria.o__Rhizobiales.f__Brucellaceae.g__Ochrobactrum	feature_id[398].value <= threshold=148.5
node_2483: feature_name=k__Bacteria.p__Firmicutes.c__Bacilli.o__Bacillales.g__Acidibacillus	feature_id[421].value > threshold=104.5
node_3973: feature_name=k__Bacteria.p__Actinobacteria.c__Actinobacteria.o__Bifidobacteriales.f__Bifidobacteriaceae.g__Bifidobacterium	feature_id[138].value <= threshold=2818.0
node_3974: feature_name=k__Bacteria.p__Firmicutes.c__Clostridia.o__Clostridiales.f__Peptostreptococcaceae.g__Clostridioides	feature_id[428].value <= threshold=989.5
node_3975: feature_name=k__Bacteria.p__Bacteroidetes.c__Cytophagia.o__Cytophagales.f__Cyclobacteriaceae.g__Indibacter	feature_id[323].value <= threshold=68.5
node_3976: feature_name=k__Bacteria.p__Nitrospirae.c__Nitrospira.o__Nitrospirales.f__Nitrospiraceae.g__Nitrospira	feature_id[481].value <= threshold=24.5
node_3977: feature_name=k__Viruses.f__Circoviridae.g__Circovirus	feature_id[371].value <= threshold=9.5
node_3978: feature_name=k__Bacteria.p__Firmicutes.c__Bacilli.o__Lactobacillales.f__Streptococcaceae.g__Streptococcus	feature_id[233].value > threshold=229074.5
node_4844: feature_name=k__Viruses.o__Tymovirales.f__Betaflexiviridae.g__Carlavirus	feature_id[37].value > threshold=57.5
node_4862: feature_name=k__Bacteria.p__Firmicutes.c__Bacilli.o__Bacillales.g__Exiguobacterium	feature_id[11].value <= threshold=441.5
node_4863: feature_name=k__Bacteria.p__Proteobacteria.c__Alphaproteobacteria.o__Rickettsiales.f__Anaplasmataceae.g__Wolbachia	feature_id[199].value <= threshold=150.0
class: Colon Adenocarcinoma
Rules_37	passed counts:59
node_0: feature_name=k__Bacteria.p__Proteobacteria.c__Deltaproteobacteria.o__Desulfarculales.f__Desulfarculaceae.g__Desulfocarbo	feature_id[142].value <= threshold=27.5
node_1: feature_name=k__Bacteria.p__Firmicutes.c__Bacilli.o__Bacillales.f__Bacillaceae.g__Pontibacillus	feature_id[243].value <= threshold=569.0
node_2: feature_name=k__Viruses.f__Papillomaviridae.g__Alphapapillomavirus	feature_id[14].value <= threshold=310.5
node_3: feature_name=k__Viruses.f__Polydnaviridae.g__Ichnovirus	feature_id[139].value > threshold=123.5
node_2481: feature_name=k__Bacteria.p__Proteobacteria.c__Gammaproteobacteria.o__Aeromonadales.f__Succinivibrionaceae.g__Succinimonas	feature_id[5].value > threshold=92.5
node_7161: feature_name=k__Bacteria.p__Proteobacteria.c__Betaproteobacteria.o__Neisseriales.f__Chromobacteriaceae.g__Pseudogulbenkiania	feature_id[90].value > threshold=12.5
node_7221: feature_name=k__Bacteria.p__Nitrospirae.c__Nitrospira.o__Nitrospirales.f__Nitrospiraceae.g__Nitrospira	feature_id[481].value > threshold=5.5
node_7547: feature_name=k__Bacteria.p__Firmicutes.c__Bacilli.o__Lactobacillales.f__Enterococcaceae.g__Catellicoccus	feature_id[10].value > threshold=224.5
node_7693: feature_name=k__Viruses.o__Tymovirales.f__Betaflexiviridae.g__Carlavirus	feature_id[37].value > threshold=29.5
node_7753: feature_name=k__Bacteria.p__Firmicutes.c__Bacilli.o__Bacillales.g__Acidibacillus	feature_id[421].value <= threshold=301.0
node_7754: feature_name=k__Bacteria.p__Firmicutes.c__Clostridia.o__Clostridiales.f__Lachnospiraceae.g__Lachnoclostridium	feature_id[2].value <= threshold=940.5
node_7755: feature_name=k__Bacteria.p__Proteobacteria.c__Alphaproteobacteria.o__Pelagibacterales.f__Pelagibacteraceae.g__Candidatus_Pelagibacter	feature_id[105].value <= threshold=17.5
node_7756: feature_name=k__Bacteria.p__Firmicutes.c__Clostridia.o__Clostridiales.f__Peptostreptococcaceae.g__Clostridioides	feature_id[428].value > threshold=138.5
class: Breast Invasive Carcinoma
Rules_38	passed counts:55
node_0: feature_name=k__Bacteria.p__Proteobacteria.c__Deltaproteobacteria.o__Desulfarculales.f__Desulfarculaceae.g__Desulfocarbo	feature_id[142].value <= threshold=27.5
node_1: feature_name=k__Bacteria.p__Firmicutes.c__Bacilli.o__Bacillales.f__Bacillaceae.g__Pontibacillus	feature_id[243].value <= threshold=569.0
node_2: feature_name=k__Viruses.f__Papillomaviridae.g__Alphapapillomavirus	feature_id[14].value <= threshold=310.5
node_3: feature_name=k__Viruses.f__Polydnaviridae.g__Ichnovirus	feature_id[139].value > threshold=123.5
node_2481: feature_name=k__Bacteria.p__Proteobacteria.c__Gammaproteobacteria.o__Aeromonadales.f__Succinivibrionaceae.g__Succinimonas	feature_id[5].value <= threshold=92.5
node_2482: feature_name=k__Bacteria.p__Proteobacteria.c__Alphaproteobacteria.o__Rhizobiales.f__Brucellaceae.g__Ochrobactrum	feature_id[398].value <= threshold=148.5
node_2483: feature_name=k__Bacteria.p__Firmicutes.c__Bacilli.o__Bacillales.g__Acidibacillus	feature_id[421].value > threshold=104.5
node_3973: feature_name=k__Bacteria.p__Actinobacteria.c__Actinobacteria.o__Bifidobacteriales.f__Bifidobacteriaceae.g__Bifidobacterium	feature_id[138].value <= threshold=2818.0
node_3974: feature_name=k__Bacteria.p__Firmicutes.c__Clostridia.o__Clostridiales.f__Peptostreptococcaceae.g__Clostridioides	feature_id[428].value <= threshold=989.5
node_3975: feature_name=k__Bacteria.p__Bacteroidetes.c__Cytophagia.o__Cytophagales.f__Cyclobacteriaceae.g__Indibacter	feature_id[323].value <= threshold=68.5
node_3976: feature_name=k__Bacteria.p__Nitrospirae.c__Nitrospira.o__Nitrospirales.f__Nitrospiraceae.g__Nitrospira	feature_id[481].value > threshold=24.5
node_6024: feature_name=k__Bacteria.p__Proteobacteria.c__Betaproteobacteria.o__Neisseriales.f__Chromobacteriaceae.g__Gulbenkiania	feature_id[444].value > threshold=47.5
node_6036: feature_name=k__Bacteria.p__Proteobacteria.c__Betaproteobacteria.o__Burkholderiales.f__Comamonadaceae.g__Curvibacter	feature_id[499].value > threshold=194.5
node_6336: feature_name=k__Bacteria.p__Cyanobacteria.o__Nostocales.f__Nostocaceae.g__Anabaena	feature_id[117].value <= threshold=1725.0
node_6337: feature_name=k__Bacteria.p__Actinobacteria.c__Actinobacteria.o__Micromonosporales.f__Micromonosporaceae.g__Micromonospora	feature_id[292].value <= threshold=187.5
node_6338: feature_name=k__Bacteria.p__Firmicutes.c__Clostridia.o__Clostridiales.f__Peptostreptococcaceae.g__Paeniclostridium	feature_id[356].value > threshold=39.5
node_6360: feature_name=k__Bacteria.p__Proteobacteria.c__Alphaproteobacteria.o__Rhizobiales.f__Aurantimonadaceae.g__Aureimonas	feature_id[234].value <= threshold=15.5
node_6361: feature_name=k__Viruses.f__Nimaviridae.g__Whispovirus	feature_id[121].value <= threshold=107.5
node_6362: feature_name=k__Bacteria.p__Proteobacteria.c__Betaproteobacteria.o__Burkholderiales.f__Comamonadaceae.g__Curvibacter	feature_id[499].value > threshold=294.0
node_6376: feature_name=k__Bacteria.p__Proteobacteria.c__Alphaproteobacteria.o__Pelagibacterales.f__Pelagibacteraceae.g__Candidatus_Pelagibacter	feature_id[105].value <= threshold=51297.0
node_6377: feature_name=k__Bacteria.p__Proteobacteria.c__Betaproteobacteria.o__Burkholderiales.f__Alcaligenaceae.g__Achromobacter	feature_id[3].value <= threshold=4243.5
node_6378: feature_name=k__Bacteria.p__Actinobacteria.c__Actinobacteria.o__Corynebacteriales.f__Dietziaceae.g__Dietzia	feature_id[359].value > threshold=0.5
node_6382: feature_name=k__Bacteria.p__Proteobacteria.c__Alphaproteobacteria.o__Rhodobacterales.f__Rhodobacteraceae.g__Roseovarius	feature_id[393].value <= threshold=384.0
node_6383: feature_name=k__Bacteria.p__Planctomycetes.c__Planctomycetia.o__Planctomycetales.f__Planctomycetaceae.g__Gemmata	feature_id[41].value > threshold=1317.0
node_6387: feature_name=k__Bacteria.p__Proteobacteria.c__Betaproteobacteria.o__Burkholderiales.f__Oxalobacteraceae.g__Herbaspirillum	feature_id[30].value <= threshold=2626.5
node_6388: feature_name=k__Bacteria.p__Firmicutes.c__Erysipelotrichia.o__Erysipelotrichales.f__Erysipelotrichaceae.g__Coprobacillus	feature_id[563].value > threshold=0.5
node_6390: feature_name=k__Bacteria.p__Proteobacteria.c__Alphaproteobacteria.o__Rhodospirillales.f__Rhodospirillaceae.g__Skermanella	feature_id[355].value <= threshold=17.0
node_6391: feature_name=k__Bacteria.p__Proteobacteria.c__Gammaproteobacteria.o__Chromatiales.f__Chromatiaceae.g__Thioflavicoccus	feature_id[221].value <= threshold=42.0
node_6392: feature_name=k__Bacteria.p__Bacteroidetes.c__Cytophagia.o__Cytophagales.f__Cyclobacteriaceae.g__Cecembia	feature_id[476].value <= threshold=35.0
node_6393: feature_name=k__Bacteria.p__Firmicutes.c__Bacilli.o__Lactobacillales.f__Carnobacteriaceae.g__Jeotgalibaca	feature_id[238].value <= threshold=1650.5
class: Bladder Urothelial Carcinoma
Rules_39	passed counts:54
node_0: feature_name=k__Bacteria.p__Proteobacteria.c__Deltaproteobacteria.o__Desulfarculales.f__Desulfarculaceae.g__Desulfocarbo	feature_id[142].value <= threshold=27.5
node_1: feature_name=k__Bacteria.p__Firmicutes.c__Bacilli.o__Bacillales.f__Bacillaceae.g__Pontibacillus	feature_id[243].value <= threshold=569.0
node_2: feature_name=k__Viruses.f__Papillomaviridae.g__Alphapapillomavirus	feature_id[14].value <= threshold=310.5
node_3: feature_name=k__Viruses.f__Polydnaviridae.g__Ichnovirus	feature_id[139].value > threshold=123.5
node_2481: feature_name=k__Bacteria.p__Proteobacteria.c__Gammaproteobacteria.o__Aeromonadales.f__Succinivibrionaceae.g__Succinimonas	feature_id[5].value > threshold=92.5
node_7161: feature_name=k__Bacteria.p__Proteobacteria.c__Betaproteobacteria.o__Neisseriales.f__Chromobacteriaceae.g__Pseudogulbenkiania	feature_id[90].value > threshold=12.5
node_7221: feature_name=k__Bacteria.p__Nitrospirae.c__Nitrospira.o__Nitrospirales.f__Nitrospiraceae.g__Nitrospira	feature_id[481].value <= threshold=5.5
node_7222: feature_name=k__Bacteria.p__Spirochaetes.c__Spirochaetia.o__Brachyspirales.f__Brachyspiraceae.g__Brachyspira	feature_id[347].value <= threshold=14.5
node_7223: feature_name=k__Bacteria.p__Proteobacteria.c__Gammaproteobacteria.f__Competibacteraceae.g__Candidatus_Contendobacter	feature_id[73].value <= threshold=60.0
class: Stomach Adenocarcinoma
Rules_40	passed counts:54
node_0: feature_name=k__Bacteria.p__Proteobacteria.c__Deltaproteobacteria.o__Desulfarculales.f__Desulfarculaceae.g__Desulfocarbo	feature_id[142].value <= threshold=27.5
node_1: feature_name=k__Bacteria.p__Firmicutes.c__Bacilli.o__Bacillales.f__Bacillaceae.g__Pontibacillus	feature_id[243].value <= threshold=569.0
node_2: feature_name=k__Viruses.f__Papillomaviridae.g__Alphapapillomavirus	feature_id[14].value <= threshold=310.5
node_3: feature_name=k__Viruses.f__Polydnaviridae.g__Ichnovirus	feature_id[139].value <= threshold=123.5
node_4: feature_name=k__Bacteria.p__Proteobacteria.c__Alphaproteobacteria.o__Rhodobacterales.f__Rhodobacteraceae.g__Ruegeria	feature_id[136].value > threshold=1788.5
node_1696: feature_name=k__Bacteria.p__Firmicutes.c__Clostridia.o__Clostridiales.g__Flavonifractor	feature_id[111].value > threshold=18.5
node_2048: feature_name=k__Bacteria.p__Nitrospirae.c__Nitrospira.o__Nitrospirales.f__Nitrospiraceae.g__Nitrospira	feature_id[481].value <= threshold=12.5
node_2049: feature_name=k__Viruses.f__Nimaviridae.g__Whispovirus	feature_id[121].value > threshold=21.5
node_2127: feature_name=k__Bacteria.p__Proteobacteria.c__Betaproteobacteria.o__Burkholderiales.f__Burkholderiaceae.g__Cupriavidus	feature_id[207].value > threshold=62.5
node_2209: feature_name=k__Viruses.o__Tymovirales.f__Betaflexiviridae.g__Carlavirus	feature_id[37].value <= threshold=19.5
node_2210: feature_name=k__Viruses.f__Nimaviridae.g__Whispovirus	feature_id[121].value > threshold=30.5
node_2234: feature_name=k__Bacteria.p__Proteobacteria.c__Gammaproteobacteria.o__Xanthomonadales.f__Rhodanobacteraceae.g__Luteibacter	feature_id[251].value <= threshold=578.5
node_2235: feature_name=k__Bacteria.p__Proteobacteria.c__Betaproteobacteria.o__Burkholderiales.f__Comamonadaceae.g__Pelomonas	feature_id[60].value <= threshold=136.0
node_2236: feature_name=k__Bacteria.p__Proteobacteria.c__Alphaproteobacteria.o__Rhizobiales.f__Bartonellaceae.g__Bartonella	feature_id[346].value <= threshold=52.5
node_2237: feature_name=k__Bacteria.p__Firmicutes.c__Clostridia.o__Clostridiales.f__Peptostreptococcaceae.g__Clostridioides	feature_id[428].value > threshold=42.0
node_2247: feature_name=k__Bacteria.p__Nitrospirae.c__Nitrospira.o__Nitrospirales.f__Nitrospiraceae.g__Nitrospira	feature_id[481].value <= threshold=9.5
node_2248: feature_name=k__Bacteria.p__Proteobacteria.c__Gammaproteobacteria.o__Xanthomonadales.f__Xanthomonadaceae.g__Xylella	feature_id[246].value > threshold=32.5
node_2252: feature_name=k__Bacteria.p__Firmicutes.c__Clostridia.o__Clostridiales.g__Flavonifractor	feature_id[111].value <= threshold=222.0
node_2253: feature_name=k__Bacteria.p__Cyanobacteria.o__Oscillatoriales.g__Nodosilinea	feature_id[457].value <= threshold=1.5
class: Mesothelioma
Rules_41	passed counts:52
node_0: feature_name=k__Bacteria.p__Proteobacteria.c__Deltaproteobacteria.o__Desulfarculales.f__Desulfarculaceae.g__Desulfocarbo	feature_id[142].value <= threshold=27.5
node_1: feature_name=k__Bacteria.p__Firmicutes.c__Bacilli.o__Bacillales.f__Bacillaceae.g__Pontibacillus	feature_id[243].value <= threshold=569.0
node_2: feature_name=k__Viruses.f__Papillomaviridae.g__Alphapapillomavirus	feature_id[14].value <= threshold=310.5
node_3: feature_name=k__Viruses.f__Polydnaviridae.g__Ichnovirus	feature_id[139].value > threshold=123.5
node_2481: feature_name=k__Bacteria.p__Proteobacteria.c__Gammaproteobacteria.o__Aeromonadales.f__Succinivibrionaceae.g__Succinimonas	feature_id[5].value <= threshold=92.5
node_2482: feature_name=k__Bacteria.p__Proteobacteria.c__Alphaproteobacteria.o__Rhizobiales.f__Brucellaceae.g__Ochrobactrum	feature_id[398].value <= threshold=148.5
node_2483: feature_name=k__Bacteria.p__Firmicutes.c__Bacilli.o__Bacillales.g__Acidibacillus	feature_id[421].value <= threshold=104.5
node_2484: feature_name=k__Bacteria.p__Actinobacteria.c__Actinobacteria.o__Micrococcales.f__Intrasporangiaceae.g__Tetrasphaera	feature_id[296].value <= threshold=1815.5
node_2485: feature_name=k__Viruses.o__Herpesvirales.f__Herpesviridae.g__Proboscivirus	feature_id[379].value <= threshold=15.5
node_2486: feature_name=k__Archaea.p__Euryarchaeota.c__Methanomicrobia.o__Methanosarcinales.f__Methanosarcinaceae.g__Methanosarcina	feature_id[258].value <= threshold=223.5
node_2487: feature_name=k__Bacteria.p__Proteobacteria.c__Gammaproteobacteria.o__Xanthomonadales.f__Xanthomonadaceae.g__Luteimonas	feature_id[97].value > threshold=8.5
node_3575: feature_name=k__Bacteria.p__Bacteroidetes.c__Flavobacteriia.o__Flavobacteriales.f__Flavobacteriaceae.g__Riemerella	feature_id[249].value > threshold=38.5
node_3625: feature_name=k__Bacteria.p__Proteobacteria.c__Gammaproteobacteria.o__Enterobacteriales.f__Enterobacteriaceae.g__Hafnia	feature_id[257].value > threshold=63.5
node_3663: feature_name=k__Bacteria.p__Proteobacteria.c__Alphaproteobacteria.o__Rhizobiales.f__Phyllobacteriaceae.g__Phyllobacterium	feature_id[453].value > threshold=3.5
node_3667: feature_name=k__Bacteria.p__Firmicutes.c__Bacilli.o__Lactobacillales.f__Lactobacillaceae.g__Lactobacillus	feature_id[147].value <= threshold=3185.5
node_3668: feature_name=k__Bacteria.p__Firmicutes.c__Clostridia.o__Clostridiales.f__Syntrophomonadaceae.g__Syntrophothermus	feature_id[561].value <= threshold=3.5
class: Uterine Corpus Endometrial Carcinoma
Rules_42	passed counts:51
node_0: feature_name=k__Bacteria.p__Proteobacteria.c__Deltaproteobacteria.o__Desulfarculales.f__Desulfarculaceae.g__Desulfocarbo	feature_id[142].value <= threshold=27.5
node_1: feature_name=k__Bacteria.p__Firmicutes.c__Bacilli.o__Bacillales.f__Bacillaceae.g__Pontibacillus	feature_id[243].value <= threshold=569.0
node_2: feature_name=k__Viruses.f__Papillomaviridae.g__Alphapapillomavirus	feature_id[14].value <= threshold=310.5
node_3: feature_name=k__Viruses.f__Polydnaviridae.g__Ichnovirus	feature_id[139].value > threshold=123.5
node_2481: feature_name=k__Bacteria.p__Proteobacteria.c__Gammaproteobacteria.o__Aeromonadales.f__Succinivibrionaceae.g__Succinimonas	feature_id[5].value <= threshold=92.5
node_2482: feature_name=k__Bacteria.p__Proteobacteria.c__Alphaproteobacteria.o__Rhizobiales.f__Brucellaceae.g__Ochrobactrum	feature_id[398].value <= threshold=148.5
node_2483: feature_name=k__Bacteria.p__Firmicutes.c__Bacilli.o__Bacillales.g__Acidibacillus	feature_id[421].value > threshold=104.5
node_3973: feature_name=k__Bacteria.p__Actinobacteria.c__Actinobacteria.o__Bifidobacteriales.f__Bifidobacteriaceae.g__Bifidobacterium	feature_id[138].value <= threshold=2818.0
node_3974: feature_name=k__Bacteria.p__Firmicutes.c__Clostridia.o__Clostridiales.f__Peptostreptococcaceae.g__Clostridioides	feature_id[428].value <= threshold=989.5
node_3975: feature_name=k__Bacteria.p__Bacteroidetes.c__Cytophagia.o__Cytophagales.f__Cyclobacteriaceae.g__Indibacter	feature_id[323].value <= threshold=68.5
node_3976: feature_name=k__Bacteria.p__Nitrospirae.c__Nitrospira.o__Nitrospirales.f__Nitrospiraceae.g__Nitrospira	feature_id[481].value <= threshold=24.5
node_3977: feature_name=k__Viruses.f__Circoviridae.g__Circovirus	feature_id[371].value > threshold=9.5
node_4887: feature_name=k__Bacteria.p__Proteobacteria.c__Alphaproteobacteria.o__Rhizobiales.f__Aurantimonadaceae.g__Aureimonas	feature_id[234].value <= threshold=5.5
node_4888: feature_name=k__Bacteria.p__Firmicutes.c__Negativicutes.o__Veillonellales.f__Veillonellaceae.g__Veillonella	feature_id[209].value <= threshold=7.5
node_4889: feature_name=k__Bacteria.p__Proteobacteria.c__Alphaproteobacteria.o__Rhizobiales.f__Phyllobacteriaceae.g__Mesorhizobium	feature_id[140].value <= threshold=1688.0
node_4890: feature_name=k__Bacteria.p__Proteobacteria.c__Betaproteobacteria.o__Neisseriales.f__Neisseriaceae.g__Neisseria	feature_id[134].value > threshold=4294.5
node_5016: feature_name=k__Viruses.o__Tymovirales.f__Betaflexiviridae.g__Carlavirus	feature_id[37].value > threshold=145.5
node_5032: feature_name=k__Bacteria.p__Proteobacteria.c__Gammaproteobacteria.o__Alteromonadales.f__Shewanellaceae.g__Shewanella	feature_id[82].value > threshold=37.5
node_5054: feature_name=k__Bacteria.p__Proteobacteria.c__Betaproteobacteria.o__Burkholderiales.f__Comamonadaceae.g__Pelomonas	feature_id[60].value > threshold=0.5
node_5080: feature_name=k__Bacteria.p__Actinobacteria.c__Actinobacteria.o__Pseudonocardiales.f__Pseudonocardiaceae.g__Amycolatopsis	feature_id[208].value <= threshold=20.5
node_5081: feature_name=k__Bacteria.p__Proteobacteria.c__Gammaproteobacteria.o__Pasteurellales.f__Pasteurellaceae.g__Necropsobacter	feature_id[197].value > threshold=3.5
node_5089: feature_name=k__Bacteria.p__Proteobacteria.c__Gammaproteobacteria.o__Pasteurellales.f__Pasteurellaceae.g__Histophilus	feature_id[35].value <= threshold=112.5
node_5090: feature_name=k__Bacteria.p__Bacteroidetes.o__Bacteroidetes_Order_II._Incertae_sedis.f__Rhodothermaceae.g__Rhodothermus	feature_id[380].value <= threshold=8.5
node_5091: feature_name=k__Bacteria.p__Proteobacteria.c__Betaproteobacteria.o__Burkholderiales.f__Alcaligenaceae.g__Achromobacter	feature_id[3].value > threshold=21.0
node_5095: feature_name=k__Bacteria.p__Proteobacteria.c__Betaproteobacteria.o__Burkholderiales.f__Comamonadaceae.g__Variovorax	feature_id[69].value <= threshold=380.0
class: Brain Lower Grade Glioma
Rules_43	passed counts:51
node_0: feature_name=k__Bacteria.p__Proteobacteria.c__Deltaproteobacteria.o__Desulfarculales.f__Desulfarculaceae.g__Desulfocarbo	feature_id[142].value <= threshold=27.5
node_1: feature_name=k__Bacteria.p__Firmicutes.c__Bacilli.o__Bacillales.f__Bacillaceae.g__Pontibacillus	feature_id[243].value <= threshold=569.0
node_2: feature_name=k__Viruses.f__Papillomaviridae.g__Alphapapillomavirus	feature_id[14].value <= threshold=310.5
node_3: feature_name=k__Viruses.f__Polydnaviridae.g__Ichnovirus	feature_id[139].value > threshold=123.5
node_2481: feature_name=k__Bacteria.p__Proteobacteria.c__Gammaproteobacteria.o__Aeromonadales.f__Succinivibrionaceae.g__Succinimonas	feature_id[5].value <= threshold=92.5
node_2482: feature_name=k__Bacteria.p__Proteobacteria.c__Alphaproteobacteria.o__Rhizobiales.f__Brucellaceae.g__Ochrobactrum	feature_id[398].value <= threshold=148.5
node_2483: feature_name=k__Bacteria.p__Firmicutes.c__Bacilli.o__Bacillales.g__Acidibacillus	feature_id[421].value <= threshold=104.5
node_2484: feature_name=k__Bacteria.p__Actinobacteria.c__Actinobacteria.o__Micrococcales.f__Intrasporangiaceae.g__Tetrasphaera	feature_id[296].value <= threshold=1815.5
node_2485: feature_name=k__Viruses.o__Herpesvirales.f__Herpesviridae.g__Proboscivirus	feature_id[379].value > threshold=15.5
node_3801: feature_name=k__Bacteria.p__Proteobacteria.c__Alphaproteobacteria.o__Pelagibacterales.f__Pelagibacteraceae.g__Candidatus_Pelagibacter	feature_id[105].value > threshold=18.0
node_3913: feature_name=k__Bacteria.p__Actinobacteria.c__Actinobacteria.o__Micrococcales.f__Intrasporangiaceae.g__Tetrasphaera	feature_id[296].value <= threshold=1069.5
class: Kidney Renal Clear Cell Carcinoma
Rules_44	passed counts:51
node_0: feature_name=k__Bacteria.p__Proteobacteria.c__Deltaproteobacteria.o__Desulfarculales.f__Desulfarculaceae.g__Desulfocarbo	feature_id[142].value <= threshold=27.5
node_1: feature_name=k__Bacteria.p__Firmicutes.c__Bacilli.o__Bacillales.f__Bacillaceae.g__Pontibacillus	feature_id[243].value <= threshold=569.0
node_2: feature_name=k__Viruses.f__Papillomaviridae.g__Alphapapillomavirus	feature_id[14].value <= threshold=310.5
node_3: feature_name=k__Viruses.f__Polydnaviridae.g__Ichnovirus	feature_id[139].value > threshold=123.5
node_2481: feature_name=k__Bacteria.p__Proteobacteria.c__Gammaproteobacteria.o__Aeromonadales.f__Succinivibrionaceae.g__Succinimonas	feature_id[5].value <= threshold=92.5
node_2482: feature_name=k__Bacteria.p__Proteobacteria.c__Alphaproteobacteria.o__Rhizobiales.f__Brucellaceae.g__Ochrobactrum	feature_id[398].value <= threshold=148.5
node_2483: feature_name=k__Bacteria.p__Firmicutes.c__Bacilli.o__Bacillales.g__Acidibacillus	feature_id[421].value <= threshold=104.5
node_2484: feature_name=k__Bacteria.p__Actinobacteria.c__Actinobacteria.o__Micrococcales.f__Intrasporangiaceae.g__Tetrasphaera	feature_id[296].value <= threshold=1815.5
node_2485: feature_name=k__Viruses.o__Herpesvirales.f__Herpesviridae.g__Proboscivirus	feature_id[379].value <= threshold=15.5
node_2486: feature_name=k__Archaea.p__Euryarchaeota.c__Methanomicrobia.o__Methanosarcinales.f__Methanosarcinaceae.g__Methanosarcina	feature_id[258].value <= threshold=223.5
node_2487: feature_name=k__Bacteria.p__Proteobacteria.c__Gammaproteobacteria.o__Xanthomonadales.f__Xanthomonadaceae.g__Luteimonas	feature_id[97].value <= threshold=8.5
node_2488: feature_name=k__Viruses.o__Herpesvirales.f__Alloherpesviridae.g__Cyprinivirus	feature_id[204].value > threshold=7.5
node_2546: feature_name=k__Bacteria.p__Tenericutes.c__Mollicutes.o__Entomoplasmatales.f__Entomoplasmataceae.g__Entomoplasma	feature_id[351].value <= threshold=1.5
node_2547: feature_name=k__Bacteria.p__Cyanobacteria.o__Chroococcales.g__Microcystis	feature_id[179].value <= threshold=33.5
node_2548: feature_name=k__Bacteria.p__Proteobacteria.c__Gammaproteobacteria.o__Thiotrichales.f__Francisellaceae.g__Francisella	feature_id[104].value > threshold=105.5
node_3306: feature_name=k__Bacteria.p__Firmicutes.c__Clostridia.o__Clostridiales.f__Peptostreptococcaceae.g__Paeniclostridium	feature_id[356].value <= threshold=60.5
node_3307: feature_name=k__Viruses.f__Nimaviridae.g__Whispovirus	feature_id[121].value > threshold=42.0
node_3311: feature_name=k__Bacteria.p__Firmicutes.c__Clostridia.o__Clostridiales.g__Epulopiscium	feature_id[169].value <= threshold=50.0
node_3312: feature_name=k__Bacteria.p__Firmicutes.c__Bacilli.o__Lactobacillales.f__Lactobacillaceae.g__Lactobacillus	feature_id[147].value <= threshold=599642.0
class: Prostate Adenocarcinoma
Rules_45	passed counts:51
node_0: feature_name=k__Bacteria.p__Proteobacteria.c__Deltaproteobacteria.o__Desulfarculales.f__Desulfarculaceae.g__Desulfocarbo	feature_id[142].value <= threshold=27.5
node_1: feature_name=k__Bacteria.p__Firmicutes.c__Bacilli.o__Bacillales.f__Bacillaceae.g__Pontibacillus	feature_id[243].value <= threshold=569.0
node_2: feature_name=k__Viruses.f__Papillomaviridae.g__Alphapapillomavirus	feature_id[14].value <= threshold=310.5
node_3: feature_name=k__Viruses.f__Polydnaviridae.g__Ichnovirus	feature_id[139].value <= threshold=123.5
node_4: feature_name=k__Bacteria.p__Proteobacteria.c__Alphaproteobacteria.o__Rhodobacterales.f__Rhodobacteraceae.g__Ruegeria	feature_id[136].value <= threshold=1788.5
node_5: feature_name=k__Bacteria.p__Proteobacteria.c__Gammaproteobacteria.o__Xanthomonadales.f__Xanthomonadaceae.g__Xylella	feature_id[246].value <= threshold=80.5
node_6: feature_name=k__Bacteria.p__Proteobacteria.c__Alphaproteobacteria.o__Rhodospirillales.f__Acetobacteraceae.g__Saccharibacter	feature_id[220].value <= threshold=32.5
node_7: feature_name=k__Bacteria.p__Bacteroidetes.c__Flavobacteriia.o__Flavobacteriales.f__Flavobacteriaceae.g__Chryseobacterium	feature_id[327].value <= threshold=328.5
node_8: feature_name=k__Bacteria.p__Bacteroidetes.c__Flavobacteriia.o__Flavobacteriales.f__Flavobacteriaceae.g__Bergeyella	feature_id[310].value <= threshold=6.5
node_9: feature_name=k__Bacteria.p__Firmicutes.c__Clostridia.o__Clostridiales.f__Peptostreptococcaceae.g__Paeniclostridium	feature_id[356].value <= threshold=124.5
node_10: feature_name=k__Bacteria.p__Actinobacteria.c__Coriobacteriia.o__Coriobacteriales.f__Coriobacteriaceae.g__Collinsella	feature_id[78].value > threshold=3.5
node_150: feature_name=k__Bacteria.p__Proteobacteria.c__Gammaproteobacteria.o__Xanthomonadales.f__Rhodanobacteraceae.g__Luteibacter	feature_id[251].value <= threshold=361.5
node_151: feature_name=k__Bacteria.p__Proteobacteria.c__Gammaproteobacteria.o__Xanthomonadales.f__Xanthomonadaceae.g__Luteimonas	feature_id[97].value <= threshold=14.5
node_152: feature_name=k__Bacteria.p__Proteobacteria.c__Gammaproteobacteria.o__Enterobacteriales.f__Enterobacteriaceae.g__Proteus	feature_id[9].value <= threshold=1447.5
node_153: feature_name=k__Bacteria.p__Proteobacteria.c__Gammaproteobacteria.o__Oceanospirillales.f__Oceanospirillaceae.g__Marinomonas	feature_id[270].value <= threshold=35.0
node_154: feature_name=k__Bacteria.p__Proteobacteria.c__Gammaproteobacteria.f__Competibacteraceae.g__Candidatus_Contendobacter	feature_id[73].value <= threshold=39.5
node_155: feature_name=k__Viruses.f__Circoviridae.g__Circovirus	feature_id[371].value <= threshold=5.5
node_156: feature_name=k__Bacteria.p__Proteobacteria.c__Alphaproteobacteria.o__Rhizobiales.f__Bradyrhizobiaceae.g__Bradyrhizobium	feature_id[27].value <= threshold=70.5
node_157: feature_name=k__Bacteria.p__Proteobacteria.c__Gammaproteobacteria.o__Enterobacteriales.f__Enterobacteriaceae.g__Yersinia	feature_id[386].value <= threshold=299.0
node_158: feature_name=k__Bacteria.p__Proteobacteria.c__Gammaproteobacteria.o__Enterobacteriales.f__Enterobacteriaceae.g__Sodalis	feature_id[552].value <= threshold=4.5
node_159: feature_name=k__Bacteria.p__Proteobacteria.c__Gammaproteobacteria.o__Enterobacteriales.f__Enterobacteriaceae.g__Klebsiella	feature_id[16].value > threshold=448.0
class: Colon Adenocarcinoma
Rules_46	passed counts:50
node_0: feature_name=k__Bacteria.p__Proteobacteria.c__Deltaproteobacteria.o__Desulfarculales.f__Desulfarculaceae.g__Desulfocarbo	feature_id[142].value > threshold=27.5
node_7986: feature_name=k__Bacteria.p__Proteobacteria.c__Alphaproteobacteria.o__Rhizobiales.f__Bradyrhizobiaceae.g__Bradyrhizobium	feature_id[27].value <= threshold=3459.0
node_7987: feature_name=k__Bacteria.p__Proteobacteria.c__Betaproteobacteria.o__Neisseriales.f__Chromobacteriaceae.g__Pseudogulbenkiania	feature_id[90].value > threshold=1317.0
node_8033: feature_name=k__Bacteria.p__Proteobacteria.c__Gammaproteobacteria.o__Enterobacteriales.f__Enterobacteriaceae.g__Klebsiella	feature_id[16].value > threshold=163276.0
node_8075: feature_name=k__Bacteria.p__Bacteroidetes.c__Flavobacteriia.o__Flavobacteriales.f__Blattabacteriaceae.g__Blattabacterium	feature_id[58].value > threshold=3.5
class: Ovarian Serous Cystadenocarcinoma
Rules_47	passed counts:50
node_0: feature_name=k__Bacteria.p__Proteobacteria.c__Deltaproteobacteria.o__Desulfarculales.f__Desulfarculaceae.g__Desulfocarbo	feature_id[142].value <= threshold=27.5
node_1: feature_name=k__Bacteria.p__Firmicutes.c__Bacilli.o__Bacillales.f__Bacillaceae.g__Pontibacillus	feature_id[243].value <= threshold=569.0
node_2: feature_name=k__Viruses.f__Papillomaviridae.g__Alphapapillomavirus	feature_id[14].value <= threshold=310.5
node_3: feature_name=k__Viruses.f__Polydnaviridae.g__Ichnovirus	feature_id[139].value > threshold=123.5
node_2481: feature_name=k__Bacteria.p__Proteobacteria.c__Gammaproteobacteria.o__Aeromonadales.f__Succinivibrionaceae.g__Succinimonas	feature_id[5].value > threshold=92.5
node_7161: feature_name=k__Bacteria.p__Proteobacteria.c__Betaproteobacteria.o__Neisseriales.f__Chromobacteriaceae.g__Pseudogulbenkiania	feature_id[90].value <= threshold=12.5
node_7162: feature_name=k__Bacteria.p__Proteobacteria.c__Gammaproteobacteria.o__Enterobacteriales.f__Enterobacteriaceae.g__Citrobacter	feature_id[25].value <= threshold=87.5
node_7163: feature_name=k__Bacteria.p__Firmicutes.c__Clostridia.o__Clostridiales.f__Ruminococcaceae.g__Faecalibacterium	feature_id[200].value <= threshold=1.5
node_7164: feature_name=k__Bacteria.p__Actinobacteria.c__Coriobacteriia.o__Coriobacteriales.f__Coriobacteriaceae.g__Collinsella	feature_id[78].value > threshold=100.0
node_7178: feature_name=k__Bacteria.p__Firmicutes.c__Bacilli.o__Lactobacillales.f__Carnobacteriaceae.g__Jeotgalibaca	feature_id[238].value <= threshold=18.5
class: Uterine Corpus Endometrial Carcinoma
Rules_48	passed counts:50
node_0: feature_name=k__Bacteria.p__Proteobacteria.c__Deltaproteobacteria.o__Desulfarculales.f__Desulfarculaceae.g__Desulfocarbo	feature_id[142].value <= threshold=27.5
node_1: feature_name=k__Bacteria.p__Firmicutes.c__Bacilli.o__Bacillales.f__Bacillaceae.g__Pontibacillus	feature_id[243].value <= threshold=569.0
node_2: feature_name=k__Viruses.f__Papillomaviridae.g__Alphapapillomavirus	feature_id[14].value <= threshold=310.5
node_3: feature_name=k__Viruses.f__Polydnaviridae.g__Ichnovirus	feature_id[139].value > threshold=123.5
node_2481: feature_name=k__Bacteria.p__Proteobacteria.c__Gammaproteobacteria.o__Aeromonadales.f__Succinivibrionaceae.g__Succinimonas	feature_id[5].value <= threshold=92.5
node_2482: feature_name=k__Bacteria.p__Proteobacteria.c__Alphaproteobacteria.o__Rhizobiales.f__Brucellaceae.g__Ochrobactrum	feature_id[398].value <= threshold=148.5
node_2483: feature_name=k__Bacteria.p__Firmicutes.c__Bacilli.o__Bacillales.g__Acidibacillus	feature_id[421].value > threshold=104.5
node_3973: feature_name=k__Bacteria.p__Actinobacteria.c__Actinobacteria.o__Bifidobacteriales.f__Bifidobacteriaceae.g__Bifidobacterium	feature_id[138].value <= threshold=2818.0
node_3974: feature_name=k__Bacteria.p__Firmicutes.c__Clostridia.o__Clostridiales.f__Peptostreptococcaceae.g__Clostridioides	feature_id[428].value <= threshold=989.5
node_3975: feature_name=k__Bacteria.p__Bacteroidetes.c__Cytophagia.o__Cytophagales.f__Cyclobacteriaceae.g__Indibacter	feature_id[323].value > threshold=68.5
node_6629: feature_name=k__Bacteria.p__Proteobacteria.c__Deltaproteobacteria.o__Myxococcales.f__Anaeromyxobacteraceae.g__Anaeromyxobacter	feature_id[575].value <= threshold=39.5
node_6630: feature_name=k__Bacteria.p__Proteobacteria.c__Gammaproteobacteria.o__Chromatiales.f__Chromatiaceae.g__Allochromatium	feature_id[194].value <= threshold=1.5
node_6631: feature_name=k__Bacteria.p__Proteobacteria.c__Gammaproteobacteria.o__Chromatiales.f__Chromatiaceae.g__Thioflavicoccus	feature_id[221].value > threshold=1.5
node_6637: feature_name=k__Bacteria.p__Proteobacteria.c__Gammaproteobacteria.o__Alteromonadales.f__Idiomarinaceae.g__Idiomarina	feature_id[195].value <= threshold=41502.5
class: Glioblastoma Multiforme
Rules_49	passed counts:49
node_0: feature_name=k__Bacteria.p__Proteobacteria.c__Deltaproteobacteria.o__Desulfarculales.f__Desulfarculaceae.g__Desulfocarbo	feature_id[142].value <= threshold=27.5
node_1: feature_name=k__Bacteria.p__Firmicutes.c__Bacilli.o__Bacillales.f__Bacillaceae.g__Pontibacillus	feature_id[243].value <= threshold=569.0
node_2: feature_name=k__Viruses.f__Papillomaviridae.g__Alphapapillomavirus	feature_id[14].value <= threshold=310.5
node_3: feature_name=k__Viruses.f__Polydnaviridae.g__Ichnovirus	feature_id[139].value <= threshold=123.5
node_4: feature_name=k__Bacteria.p__Proteobacteria.c__Alphaproteobacteria.o__Rhodobacterales.f__Rhodobacteraceae.g__Ruegeria	feature_id[136].value <= threshold=1788.5
node_5: feature_name=k__Bacteria.p__Proteobacteria.c__Gammaproteobacteria.o__Xanthomonadales.f__Xanthomonadaceae.g__Xylella	feature_id[246].value <= threshold=80.5
node_6: feature_name=k__Bacteria.p__Proteobacteria.c__Alphaproteobacteria.o__Rhodospirillales.f__Acetobacteraceae.g__Saccharibacter	feature_id[220].value <= threshold=32.5
node_7: feature_name=k__Bacteria.p__Bacteroidetes.c__Flavobacteriia.o__Flavobacteriales.f__Flavobacteriaceae.g__Chryseobacterium	feature_id[327].value <= threshold=328.5
node_8: feature_name=k__Bacteria.p__Bacteroidetes.c__Flavobacteriia.o__Flavobacteriales.f__Flavobacteriaceae.g__Bergeyella	feature_id[310].value <= threshold=6.5
node_9: feature_name=k__Bacteria.p__Firmicutes.c__Clostridia.o__Clostridiales.f__Peptostreptococcaceae.g__Paeniclostridium	feature_id[356].value <= threshold=124.5
node_10: feature_name=k__Bacteria.p__Actinobacteria.c__Coriobacteriia.o__Coriobacteriales.f__Coriobacteriaceae.g__Collinsella	feature_id[78].value > threshold=3.5
node_150: feature_name=k__Bacteria.p__Proteobacteria.c__Gammaproteobacteria.o__Xanthomonadales.f__Rhodanobacteraceae.g__Luteibacter	feature_id[251].value > threshold=361.5
node_918: feature_name=k__Bacteria.p__Proteobacteria.c__Gammaproteobacteria.o__Aeromonadales.f__Succinivibrionaceae.g__Succinimonas	feature_id[5].value <= threshold=11.5
node_919: feature_name=k__Bacteria.p__Proteobacteria.c__Alphaproteobacteria.o__Rickettsiales.f__Anaplasmataceae.g__Wolbachia	feature_id[199].value > threshold=27.5
node_937: feature_name=k__Viruses.f__Partitiviridae.g__Betapartitivirus	feature_id[88].value <= threshold=19.5
node_938: feature_name=k__Bacteria.p__Proteobacteria.c__Alphaproteobacteria.o__Rhodobacterales.f__Rhodobacteraceae.g__Rubellimicrobium	feature_id[281].value <= threshold=7.5
node_939: feature_name=k__Bacteria.p__Bacteroidetes.c__Flavobacteriia.o__Flavobacteriales.f__Flavobacteriaceae.g__Riemerella	feature_id[249].value > threshold=11.0
node_945: feature_name=k__Bacteria.p__Actinobacteria.c__Actinobacteria.o__Pseudonocardiales.f__Pseudonocardiaceae.g__Actinomycetospora	feature_id[272].value <= threshold=1.5
node_946: feature_name=k__Bacteria.p__Firmicutes.c__Clostridia.o__Clostridiales.f__Peptostreptococcaceae.g__Paeniclostridium	feature_id[356].value > threshold=14.5
node_954: feature_name=k__Bacteria.p__Firmicutes.c__Clostridia.o__Thermoanaerobacterales.f__Thermoanaerobacterales_Family_III._Incertae_Sedis.g__Caldicellulosiruptor	feature_id[93].value <= threshold=268.0
node_955: feature_name=k__Bacteria.p__Actinobacteria.c__Actinobacteria.o__Propionibacteriales.f__Propionibacteriaceae.g__Propionibacterium	feature_id[65].value > threshold=104.5
node_957: feature_name=k__Bacteria.p__Proteobacteria.c__Alphaproteobacteria.o__Rhodospirillales.f__Acetobacteraceae.g__Acetobacter	feature_id[318].value > threshold=8.5
node_959: feature_name=k__Viruses.f__Baculoviridae.g__Alphabaculovirus	feature_id[245].value <= threshold=14.0
node_960: feature_name=k__Bacteria.p__Firmicutes.c__Clostridia.o__Clostridiales.f__Clostridiales_Family_XIII._Incertae_Sedis.g__Casaltella	feature_id[475].value <= threshold=0.5
node_961: feature_name=k__Bacteria.p__Firmicutes.c__Clostridia.o__Clostridiales.f__Clostridiaceae.g__Clostridium	feature_id[70].value > threshold=123.5
class: Pancreatic Adenocarcinoma
Rules_50	passed counts:48
node_0: feature_name=k__Bacteria.p__Proteobacteria.c__Deltaproteobacteria.o__Desulfarculales.f__Desulfarculaceae.g__Desulfocarbo	feature_id[142].value <= threshold=27.5
node_1: feature_name=k__Bacteria.p__Firmicutes.c__Bacilli.o__Bacillales.f__Bacillaceae.g__Pontibacillus	feature_id[243].value <= threshold=569.0
node_2: feature_name=k__Viruses.f__Papillomaviridae.g__Alphapapillomavirus	feature_id[14].value <= threshold=310.5
node_3: feature_name=k__Viruses.f__Polydnaviridae.g__Ichnovirus	feature_id[139].value > threshold=123.5
node_2481: feature_name=k__Bacteria.p__Proteobacteria.c__Gammaproteobacteria.o__Aeromonadales.f__Succinivibrionaceae.g__Succinimonas	feature_id[5].value <= threshold=92.5
node_2482: feature_name=k__Bacteria.p__Proteobacteria.c__Alphaproteobacteria.o__Rhizobiales.f__Brucellaceae.g__Ochrobactrum	feature_id[398].value <= threshold=148.5
node_2483: feature_name=k__Bacteria.p__Firmicutes.c__Bacilli.o__Bacillales.g__Acidibacillus	feature_id[421].value <= threshold=104.5
node_2484: feature_name=k__Bacteria.p__Actinobacteria.c__Actinobacteria.o__Micrococcales.f__Intrasporangiaceae.g__Tetrasphaera	feature_id[296].value <= threshold=1815.5
node_2485: feature_name=k__Viruses.o__Herpesvirales.f__Herpesviridae.g__Proboscivirus	feature_id[379].value <= threshold=15.5
node_2486: feature_name=k__Archaea.p__Euryarchaeota.c__Methanomicrobia.o__Methanosarcinales.f__Methanosarcinaceae.g__Methanosarcina	feature_id[258].value <= threshold=223.5
node_2487: feature_name=k__Bacteria.p__Proteobacteria.c__Gammaproteobacteria.o__Xanthomonadales.f__Xanthomonadaceae.g__Luteimonas	feature_id[97].value <= threshold=8.5
node_2488: feature_name=k__Viruses.o__Herpesvirales.f__Alloherpesviridae.g__Cyprinivirus	feature_id[204].value > threshold=7.5
node_2546: feature_name=k__Bacteria.p__Tenericutes.c__Mollicutes.o__Entomoplasmatales.f__Entomoplasmataceae.g__Entomoplasma	feature_id[351].value > threshold=1.5
node_3340: feature_name=k__Viruses.f__Papillomaviridae.g__Alphapapillomavirus	feature_id[14].value <= threshold=22.5
node_3341: feature_name=k__Bacteria.p__Planctomycetes.c__Planctomycetia.o__Candidatus_Brocadiales.f__Candidatus_Brocadiaceae.g__Candidatus_Jettenia	feature_id[410].value > threshold=10.5
node_3491: feature_name=k__Bacteria.p__Actinobacteria.c__Actinobacteria.o__Micrococcales.f__Intrasporangiaceae.g__Terrabacter	feature_id[100].value <= threshold=13418.0
node_3492: feature_name=k__Viruses.f__Nimaviridae.g__Whispovirus	feature_id[121].value > threshold=23.5
node_3508: feature_name=k__Bacteria.p__Firmicutes.c__Clostridia.o__Clostridiales.f__Peptostreptococcaceae.g__Paeniclostridium	feature_id[356].value <= threshold=71.5
node_3509: feature_name=k__Bacteria.p__Firmicutes.c__Clostridia.o__Clostridiales.g__Epulopiscium	feature_id[169].value <= threshold=37.0
node_3510: feature_name=k__Bacteria.p__Fusobacteria.c__Fusobacteriia.o__Fusobacteriales.f__Fusobacteriaceae.g__Psychrilyobacter	feature_id[309].value <= threshold=19.0
node_3511: feature_name=k__Bacteria.p__Bacteroidetes.c__Flavobacteriia.o__Flavobacteriales.f__Flavobacteriaceae.g__Arenibacter	feature_id[432].value <= threshold=27.0
class: Skin Cutaneous Melanoma
Rules_51	passed counts:47
node_0: feature_name=k__Bacteria.p__Proteobacteria.c__Deltaproteobacteria.o__Desulfarculales.f__Desulfarculaceae.g__Desulfocarbo	feature_id[142].value <= threshold=27.5
node_1: feature_name=k__Bacteria.p__Firmicutes.c__Bacilli.o__Bacillales.f__Bacillaceae.g__Pontibacillus	feature_id[243].value <= threshold=569.0
node_2: feature_name=k__Viruses.f__Papillomaviridae.g__Alphapapillomavirus	feature_id[14].value <= threshold=310.5
node_3: feature_name=k__Viruses.f__Polydnaviridae.g__Ichnovirus	feature_id[139].value > threshold=123.5
node_2481: feature_name=k__Bacteria.p__Proteobacteria.c__Gammaproteobacteria.o__Aeromonadales.f__Succinivibrionaceae.g__Succinimonas	feature_id[5].value <= threshold=92.5
node_2482: feature_name=k__Bacteria.p__Proteobacteria.c__Alphaproteobacteria.o__Rhizobiales.f__Brucellaceae.g__Ochrobactrum	feature_id[398].value <= threshold=148.5
node_2483: feature_name=k__Bacteria.p__Firmicutes.c__Bacilli.o__Bacillales.g__Acidibacillus	feature_id[421].value <= threshold=104.5
node_2484: feature_name=k__Bacteria.p__Actinobacteria.c__Actinobacteria.o__Micrococcales.f__Intrasporangiaceae.g__Tetrasphaera	feature_id[296].value <= threshold=1815.5
node_2485: feature_name=k__Viruses.o__Herpesvirales.f__Herpesviridae.g__Proboscivirus	feature_id[379].value <= threshold=15.5
node_2486: feature_name=k__Archaea.p__Euryarchaeota.c__Methanomicrobia.o__Methanosarcinales.f__Methanosarcinaceae.g__Methanosarcina	feature_id[258].value <= threshold=223.5
node_2487: feature_name=k__Bacteria.p__Proteobacteria.c__Gammaproteobacteria.o__Xanthomonadales.f__Xanthomonadaceae.g__Luteimonas	feature_id[97].value <= threshold=8.5
node_2488: feature_name=k__Viruses.o__Herpesvirales.f__Alloherpesviridae.g__Cyprinivirus	feature_id[204].value > threshold=7.5
node_2546: feature_name=k__Bacteria.p__Tenericutes.c__Mollicutes.o__Entomoplasmatales.f__Entomoplasmataceae.g__Entomoplasma	feature_id[351].value <= threshold=1.5
node_2547: feature_name=k__Bacteria.p__Cyanobacteria.o__Chroococcales.g__Microcystis	feature_id[179].value <= threshold=33.5
node_2548: feature_name=k__Bacteria.p__Proteobacteria.c__Gammaproteobacteria.o__Thiotrichales.f__Francisellaceae.g__Francisella	feature_id[104].value <= threshold=105.5
node_2549: feature_name=k__Bacteria.p__Proteobacteria.c__Gammaproteobacteria.o__Enterobacteriales.f__Enterobacteriaceae.g__Proteus	feature_id[9].value > threshold=2082.0
node_3157: feature_name=k__Bacteria.p__Proteobacteria.c__Betaproteobacteria.o__Burkholderiales.f__Comamonadaceae.g__Pelomonas	feature_id[60].value > threshold=3.5
node_3179: feature_name=k__Bacteria.p__Actinobacteria.c__Actinobacteria.o__Micrococcales.f__Intrasporangiaceae.g__Terrabacter	feature_id[100].value <= threshold=3910.0
node_3180: feature_name=k__Bacteria.p__Thermotogae.c__Thermotogae.o__Petrotogales.g__Marinitoga	feature_id[22].value > threshold=23.5
node_3218: feature_name=k__Bacteria.p__Proteobacteria.c__Gammaproteobacteria.o__Legionellales.f__Legionellaceae.g__Legionella	feature_id[437].value <= threshold=166.5
node_3219: feature_name=k__Bacteria.p__Firmicutes.c__Negativicutes.o__Selenomonadales.f__Selenomonadaceae.g__Mitsuokella	feature_id[224].value <= threshold=0.5
node_3220: feature_name=k__Bacteria.p__Proteobacteria.c__Betaproteobacteria.o__Burkholderiales.f__Comamonadaceae.g__Alicycliphilus	feature_id[430].value <= threshold=9.0
node_3221: feature_name=k__Bacteria.p__Proteobacteria.c__Betaproteobacteria.o__Burkholderiales.f__Oxalobacteraceae.g__Collimonas	feature_id[265].value <= threshold=18.5
node_3222: feature_name=k__Bacteria.p__Firmicutes.c__Bacilli.o__Bacillales.f__Staphylococcaceae.g__Staphylococcus	feature_id[306].value > threshold=3388.5
node_3228: feature_name=k__Bacteria.p__Firmicutes.c__Bacilli.o__Bacillales.f__Paenibacillaceae.g__Paenibacillus	feature_id[239].value > threshold=1289.5
node_3232: feature_name=k__Bacteria.p__Chlamydiae.c__Chlamydiia.o__Chlamydiales.f__Chlamydiaceae.g__Chlamydia	feature_id[330].value > threshold=838.0
node_3234: feature_name=k__Bacteria.p__Bacteroidetes.c__Bacteroidia.o__Bacteroidales.f__Bacteroidaceae.g__Bacteroides	feature_id[95].value > threshold=6035.5
class: Kidney Renal Papillary Cell Carcinoma
Rules_52	passed counts:45
node_0: feature_name=k__Bacteria.p__Proteobacteria.c__Deltaproteobacteria.o__Desulfarculales.f__Desulfarculaceae.g__Desulfocarbo	feature_id[142].value > threshold=27.5
node_7986: feature_name=k__Bacteria.p__Proteobacteria.c__Alphaproteobacteria.o__Rhizobiales.f__Bradyrhizobiaceae.g__Bradyrhizobium	feature_id[27].value > threshold=3459.0
node_8078: feature_name=k__Viruses.o__Caudovirales.f__Myoviridae.g__T4likevirus	feature_id[12].value <= threshold=1.5
node_8079: feature_name=k__Viruses.f__Polydnaviridae.g__Bracovirus	feature_id[405].value > threshold=451.0
node_8117: feature_name=k__Bacteria.p__Proteobacteria.c__Gammaproteobacteria.o__Enterobacteriales.f__Enterobacteriaceae.g__Raoultella	feature_id[391].value <= threshold=626.5
node_8118: feature_name=k__Bacteria.p__Proteobacteria.c__Betaproteobacteria.o__Hydrogenophilales.f__Hydrogenophilaceae.g__Thiobacillus	feature_id[426].value <= threshold=86.0
class: Stomach Adenocarcinoma
Rules_53	passed counts:44
node_0: feature_name=k__Bacteria.p__Proteobacteria.c__Deltaproteobacteria.o__Desulfarculales.f__Desulfarculaceae.g__Desulfocarbo	feature_id[142].value <= threshold=27.5
node_1: feature_name=k__Bacteria.p__Firmicutes.c__Bacilli.o__Bacillales.f__Bacillaceae.g__Pontibacillus	feature_id[243].value <= threshold=569.0
node_2: feature_name=k__Viruses.f__Papillomaviridae.g__Alphapapillomavirus	feature_id[14].value <= threshold=310.5
node_3: feature_name=k__Viruses.f__Polydnaviridae.g__Ichnovirus	feature_id[139].value > threshold=123.5
node_2481: feature_name=k__Bacteria.p__Proteobacteria.c__Gammaproteobacteria.o__Aeromonadales.f__Succinivibrionaceae.g__Succinimonas	feature_id[5].value <= threshold=92.5
node_2482: feature_name=k__Bacteria.p__Proteobacteria.c__Alphaproteobacteria.o__Rhizobiales.f__Brucellaceae.g__Ochrobactrum	feature_id[398].value > threshold=148.5
node_6950: feature_name=k__Bacteria.p__Proteobacteria.c__Alphaproteobacteria.o__Rhodobacterales.f__Hyphomonadaceae.g__Robiginitomaculum	feature_id[0].value <= threshold=2.5
node_6951: feature_name=k__Bacteria.p__Firmicutes.c__Bacilli.o__Bacillales.f__Paenibacillaceae.g__Gorillibacterium	feature_id[568].value <= threshold=187.5
node_6952: feature_name=k__Bacteria.p__Cyanobacteria.o__Chroococcales.g__Crocosphaera	feature_id[176].value > threshold=1178.5
node_7020: feature_name=k__Bacteria.p__Proteobacteria.c__Deltaproteobacteria.o__Myxococcales.f__Cystobacteraceae.g__Cystobacter	feature_id[489].value > threshold=43.5
node_7028: feature_name=k__Bacteria.p__Proteobacteria.c__Betaproteobacteria.o__Burkholderiales.f__Oxalobacteraceae.g__Janthinobacterium	feature_id[298].value <= threshold=287.5
node_7029: feature_name=k__Bacteria.p__Proteobacteria.c__Betaproteobacteria.o__Burkholderiales.f__Comamonadaceae.g__Pelomonas	feature_id[60].value <= threshold=17.5
node_7030: feature_name=k__Bacteria.p__Proteobacteria.c__Gammaproteobacteria.o__Vibrionales.f__Vibrionaceae.g__Enterovibrio	feature_id[130].value <= threshold=249.0
node_7031: feature_name=k__Bacteria.p__Proteobacteria.c__Alphaproteobacteria.o__Rhizobiales.f__Rhizobiaceae.g__Kaistia	feature_id[241].value > threshold=2.5
node_7035: feature_name=k__Bacteria.p__Bacteroidetes.o__Bacteroidetes_Order_II._Incertae_sedis.f__Rhodothermaceae.g__Rhodothermus	feature_id[380].value > threshold=7.5
node_7037: feature_name=k__Viruses.f__Hepadnaviridae.g__Orthohepadnavirus	feature_id[85].value <= threshold=123.5
node_7038: feature_name=k__Viruses.f__Ascoviridae.g__Ascovirus	feature_id[553].value > threshold=7.5
node_7040: feature_name=k__Bacteria.p__Actinobacteria.c__Actinobacteria.o__Micrococcales.f__Brevibacteriaceae.g__Brevibacterium	feature_id[115].value > threshold=4.0
node_7042: feature_name=k__Bacteria.p__Bacteroidetes.c__Cytophagia.o__Cytophagales.f__Hymenobacteraceae.g__Pontibacter	feature_id[558].value > threshold=0.5
node_7046: feature_name=k__Bacteria.p__Proteobacteria.c__Gammaproteobacteria.o__Enterobacteriales.f__Enterobacteriaceae.g__Shigella	feature_id[17].value <= threshold=311874.5
node_7047: feature_name=k__Bacteria.p__Proteobacteria.c__Alphaproteobacteria.o__Rhodospirillales.f__Acetobacteraceae.g__Komagataeibacter	feature_id[460].value <= threshold=49.5
node_7048: feature_name=k__Bacteria.p__Thermotogae.c__Thermotogae.o__Thermotogales.f__Fervidobacteriaceae.g__Fervidobacterium	feature_id[439].value > threshold=25.5
node_7050: feature_name=k__Bacteria.p__Actinobacteria.c__Actinobacteria.o__Micrococcales.f__Micrococcaceae.g__Enteractinococcus	feature_id[423].value > threshold=1.0
node_7052: feature_name=k__Bacteria.p__Cyanobacteria.o__Stigonematales.g__Fischerella	feature_id[279].value > threshold=11892.0
class: Kidney Chromophobe
Rules_54	passed counts:44
node_0: feature_name=k__Bacteria.p__Proteobacteria.c__Deltaproteobacteria.o__Desulfarculales.f__Desulfarculaceae.g__Desulfocarbo	feature_id[142].value <= threshold=27.5
node_1: feature_name=k__Bacteria.p__Firmicutes.c__Bacilli.o__Bacillales.f__Bacillaceae.g__Pontibacillus	feature_id[243].value <= threshold=569.0
node_2: feature_name=k__Viruses.f__Papillomaviridae.g__Alphapapillomavirus	feature_id[14].value <= threshold=310.5
node_3: feature_name=k__Viruses.f__Polydnaviridae.g__Ichnovirus	feature_id[139].value > threshold=123.5
node_2481: feature_name=k__Bacteria.p__Proteobacteria.c__Gammaproteobacteria.o__Aeromonadales.f__Succinivibrionaceae.g__Succinimonas	feature_id[5].value <= threshold=92.5
node_2482: feature_name=k__Bacteria.p__Proteobacteria.c__Alphaproteobacteria.o__Rhizobiales.f__Brucellaceae.g__Ochrobactrum	feature_id[398].value <= threshold=148.5
node_2483: feature_name=k__Bacteria.p__Firmicutes.c__Bacilli.o__Bacillales.g__Acidibacillus	feature_id[421].value > threshold=104.5
node_3973: feature_name=k__Bacteria.p__Actinobacteria.c__Actinobacteria.o__Bifidobacteriales.f__Bifidobacteriaceae.g__Bifidobacterium	feature_id[138].value <= threshold=2818.0
node_3974: feature_name=k__Bacteria.p__Firmicutes.c__Clostridia.o__Clostridiales.f__Peptostreptococcaceae.g__Clostridioides	feature_id[428].value <= threshold=989.5
node_3975: feature_name=k__Bacteria.p__Bacteroidetes.c__Cytophagia.o__Cytophagales.f__Cyclobacteriaceae.g__Indibacter	feature_id[323].value <= threshold=68.5
node_3976: feature_name=k__Bacteria.p__Nitrospirae.c__Nitrospira.o__Nitrospirales.f__Nitrospiraceae.g__Nitrospira	feature_id[481].value <= threshold=24.5
node_3977: feature_name=k__Viruses.f__Circoviridae.g__Circovirus	feature_id[371].value > threshold=9.5
node_4887: feature_name=k__Bacteria.p__Proteobacteria.c__Alphaproteobacteria.o__Rhizobiales.f__Aurantimonadaceae.g__Aureimonas	feature_id[234].value <= threshold=5.5
node_4888: feature_name=k__Bacteria.p__Firmicutes.c__Negativicutes.o__Veillonellales.f__Veillonellaceae.g__Veillonella	feature_id[209].value <= threshold=7.5
node_4889: feature_name=k__Bacteria.p__Proteobacteria.c__Alphaproteobacteria.o__Rhizobiales.f__Phyllobacteriaceae.g__Mesorhizobium	feature_id[140].value <= threshold=1688.0
node_4890: feature_name=k__Bacteria.p__Proteobacteria.c__Betaproteobacteria.o__Neisseriales.f__Neisseriaceae.g__Neisseria	feature_id[134].value <= threshold=4294.5
node_4891: feature_name=k__Bacteria.p__Proteobacteria.c__Betaproteobacteria.o__Burkholderiales.f__Comamonadaceae.g__Curvibacter	feature_id[499].value > threshold=7.5
node_4959: feature_name=k__Bacteria.p__Proteobacteria.c__Betaproteobacteria.o__Neisseriales.f__Chromobacteriaceae.g__Aquitalea	feature_id[203].value <= threshold=30.5
node_4960: feature_name=k__Bacteria.p__Actinobacteria.c__Coriobacteriia.o__Coriobacteriales.f__Coriobacteriaceae.g__Collinsella	feature_id[78].value <= threshold=7.5
node_4961: feature_name=k__Bacteria.p__Proteobacteria.c__Gammaproteobacteria.o__Alteromonadales.f__Shewanellaceae.g__Shewanella	feature_id[82].value > threshold=51.5
node_4977: feature_name=k__Bacteria.p__Proteobacteria.c__Gammaproteobacteria.o__Enterobacteriales.f__Enterobacteriaceae.g__Xenorhabdus	feature_id[201].value > threshold=22.5
node_4987: feature_name=k__Viruses.o__Herpesvirales.f__Herpesviridae.g__Roseolovirus	feature_id[283].value <= threshold=143.0
node_4988: feature_name=k__Bacteria.p__Proteobacteria.c__Gammaproteobacteria.o__Pasteurellales.f__Pasteurellaceae.g__Necropsobacter	feature_id[197].value <= threshold=334.5
node_4989: feature_name=k__Bacteria.p__Bacteroidetes.c__Flavobacteriia.o__Flavobacteriales.f__Flavobacteriaceae.g__Gelidibacter	feature_id[471].value <= threshold=10.5
class: Bladder Urothelial Carcinoma
Rules_55	passed counts:44
node_0: feature_name=k__Bacteria.p__Proteobacteria.c__Deltaproteobacteria.o__Desulfarculales.f__Desulfarculaceae.g__Desulfocarbo	feature_id[142].value <= threshold=27.5
node_1: feature_name=k__Bacteria.p__Firmicutes.c__Bacilli.o__Bacillales.f__Bacillaceae.g__Pontibacillus	feature_id[243].value <= threshold=569.0
node_2: feature_name=k__Viruses.f__Papillomaviridae.g__Alphapapillomavirus	feature_id[14].value <= threshold=310.5
node_3: feature_name=k__Viruses.f__Polydnaviridae.g__Ichnovirus	feature_id[139].value > threshold=123.5
node_2481: feature_name=k__Bacteria.p__Proteobacteria.c__Gammaproteobacteria.o__Aeromonadales.f__Succinivibrionaceae.g__Succinimonas	feature_id[5].value <= threshold=92.5
node_2482: feature_name=k__Bacteria.p__Proteobacteria.c__Alphaproteobacteria.o__Rhizobiales.f__Brucellaceae.g__Ochrobactrum	feature_id[398].value <= threshold=148.5
node_2483: feature_name=k__Bacteria.p__Firmicutes.c__Bacilli.o__Bacillales.g__Acidibacillus	feature_id[421].value <= threshold=104.5
node_2484: feature_name=k__Bacteria.p__Actinobacteria.c__Actinobacteria.o__Micrococcales.f__Intrasporangiaceae.g__Tetrasphaera	feature_id[296].value <= threshold=1815.5
node_2485: feature_name=k__Viruses.o__Herpesvirales.f__Herpesviridae.g__Proboscivirus	feature_id[379].value <= threshold=15.5
node_2486: feature_name=k__Archaea.p__Euryarchaeota.c__Methanomicrobia.o__Methanosarcinales.f__Methanosarcinaceae.g__Methanosarcina	feature_id[258].value > threshold=223.5
node_3674: feature_name=k__Bacteria.p__Proteobacteria.c__Betaproteobacteria.o__Burkholderiales.f__Comamonadaceae.g__Pelomonas	feature_id[60].value <= threshold=3.5
node_3675: feature_name=k__Bacteria.p__Actinobacteria.c__Actinobacteria.o__Micrococcales.f__Dermabacteraceae.g__Brachybacterium	feature_id[74].value > threshold=121.5
node_3695: feature_name=k__Bacteria.p__Fusobacteria.c__Fusobacteriia.o__Fusobacteriales.f__Fusobacteriaceae.g__Fusobacterium	feature_id[77].value <= threshold=26.0
node_3696: feature_name=k__Bacteria.p__Proteobacteria.c__Gammaproteobacteria.o__Xanthomonadales.f__Xanthomonadaceae.g__Stenotrophomonas	feature_id[420].value > threshold=113.5
node_3704: feature_name=k__Bacteria.p__Proteobacteria.c__Betaproteobacteria.o__Nitrosomonadales.f__Nitrosomonadaceae.g__Nitrosospira	feature_id[48].value > threshold=56.0
node_3710: feature_name=k__Bacteria.p__Proteobacteria.c__Betaproteobacteria.o__Neisseriales.f__Neisseriaceae.g__Neisseria	feature_id[134].value <= threshold=4258.0
class: Kidney Chromophobe
Rules_56	passed counts:43
node_0: feature_name=k__Bacteria.p__Proteobacteria.c__Deltaproteobacteria.o__Desulfarculales.f__Desulfarculaceae.g__Desulfocarbo	feature_id[142].value <= threshold=27.5
node_1: feature_name=k__Bacteria.p__Firmicutes.c__Bacilli.o__Bacillales.f__Bacillaceae.g__Pontibacillus	feature_id[243].value <= threshold=569.0
node_2: feature_name=k__Viruses.f__Papillomaviridae.g__Alphapapillomavirus	feature_id[14].value <= threshold=310.5
node_3: feature_name=k__Viruses.f__Polydnaviridae.g__Ichnovirus	feature_id[139].value > threshold=123.5
node_2481: feature_name=k__Bacteria.p__Proteobacteria.c__Gammaproteobacteria.o__Aeromonadales.f__Succinivibrionaceae.g__Succinimonas	feature_id[5].value <= threshold=92.5
node_2482: feature_name=k__Bacteria.p__Proteobacteria.c__Alphaproteobacteria.o__Rhizobiales.f__Brucellaceae.g__Ochrobactrum	feature_id[398].value <= threshold=148.5
node_2483: feature_name=k__Bacteria.p__Firmicutes.c__Bacilli.o__Bacillales.g__Acidibacillus	feature_id[421].value > threshold=104.5
node_3973: feature_name=k__Bacteria.p__Actinobacteria.c__Actinobacteria.o__Bifidobacteriales.f__Bifidobacteriaceae.g__Bifidobacterium	feature_id[138].value <= threshold=2818.0
node_3974: feature_name=k__Bacteria.p__Firmicutes.c__Clostridia.o__Clostridiales.f__Peptostreptococcaceae.g__Clostridioides	feature_id[428].value > threshold=989.5
node_6648: feature_name=k__Bacteria.p__Actinobacteria.c__Actinobacteria.o__Corynebacteriales.f__Corynebacteriaceae.g__Turicella	feature_id[263].value <= threshold=12.5
node_6649: feature_name=k__Viruses.f__Bunyaviridae.g__Tospovirus	feature_id[276].value <= threshold=81.5
node_6650: feature_name=k__Bacteria.p__Firmicutes.c__Bacilli.o__Bacillales.f__Bacillaceae.g__Oceanobacillus	feature_id[331].value > threshold=8.5
node_6660: feature_name=k__Viruses.o__Herpesvirales.f__Herpesviridae.g__Simplexvirus	feature_id[402].value <= threshold=130.5
node_6661: feature_name=k__Bacteria.p__Proteobacteria.c__Gammaproteobacteria.o__Pasteurellales.f__Pasteurellaceae.g__Necropsobacter	feature_id[197].value > threshold=1.5
node_6663: feature_name=k__Bacteria.p__Firmicutes.c__Bacilli.o__Lactobacillales.f__Carnobacteriaceae.g__Carnobacterium	feature_id[145].value <= threshold=219.0
node_6664: feature_name=k__Bacteria.p__Actinobacteria.c__Actinobacteria.o__Corynebacteriales.f__Nocardiaceae.g__Rhodococcus	feature_id[286].value <= threshold=11380.5
node_6665: feature_name=k__Bacteria.p__Actinobacteria.c__Coriobacteriia.o__Coriobacteriales.f__Coriobacteriaceae.g__Senegalimassilia	feature_id[326].value <= threshold=47.0
class: Rectum Adenocarcinoma
Rules_57	passed counts:43
node_0: feature_name=k__Bacteria.p__Proteobacteria.c__Deltaproteobacteria.o__Desulfarculales.f__Desulfarculaceae.g__Desulfocarbo	feature_id[142].value <= threshold=27.5
node_1: feature_name=k__Bacteria.p__Firmicutes.c__Bacilli.o__Bacillales.f__Bacillaceae.g__Pontibacillus	feature_id[243].value <= threshold=569.0
node_2: feature_name=k__Viruses.f__Papillomaviridae.g__Alphapapillomavirus	feature_id[14].value <= threshold=310.5
node_3: feature_name=k__Viruses.f__Polydnaviridae.g__Ichnovirus	feature_id[139].value > threshold=123.5
node_2481: feature_name=k__Bacteria.p__Proteobacteria.c__Gammaproteobacteria.o__Aeromonadales.f__Succinivibrionaceae.g__Succinimonas	feature_id[5].value <= threshold=92.5
node_2482: feature_name=k__Bacteria.p__Proteobacteria.c__Alphaproteobacteria.o__Rhizobiales.f__Brucellaceae.g__Ochrobactrum	feature_id[398].value <= threshold=148.5
node_2483: feature_name=k__Bacteria.p__Firmicutes.c__Bacilli.o__Bacillales.g__Acidibacillus	feature_id[421].value > threshold=104.5
node_3973: feature_name=k__Bacteria.p__Actinobacteria.c__Actinobacteria.o__Bifidobacteriales.f__Bifidobacteriaceae.g__Bifidobacterium	feature_id[138].value <= threshold=2818.0
node_3974: feature_name=k__Bacteria.p__Firmicutes.c__Clostridia.o__Clostridiales.f__Peptostreptococcaceae.g__Clostridioides	feature_id[428].value <= threshold=989.5
node_3975: feature_name=k__Bacteria.p__Bacteroidetes.c__Cytophagia.o__Cytophagales.f__Cyclobacteriaceae.g__Indibacter	feature_id[323].value <= threshold=68.5
node_3976: feature_name=k__Bacteria.p__Nitrospirae.c__Nitrospira.o__Nitrospirales.f__Nitrospiraceae.g__Nitrospira	feature_id[481].value <= threshold=24.5
node_3977: feature_name=k__Viruses.f__Circoviridae.g__Circovirus	feature_id[371].value > threshold=9.5
node_4887: feature_name=k__Bacteria.p__Proteobacteria.c__Alphaproteobacteria.o__Rhizobiales.f__Aurantimonadaceae.g__Aureimonas	feature_id[234].value <= threshold=5.5
node_4888: feature_name=k__Bacteria.p__Firmicutes.c__Negativicutes.o__Veillonellales.f__Veillonellaceae.g__Veillonella	feature_id[209].value <= threshold=7.5
node_4889: feature_name=k__Bacteria.p__Proteobacteria.c__Alphaproteobacteria.o__Rhizobiales.f__Phyllobacteriaceae.g__Mesorhizobium	feature_id[140].value <= threshold=1688.0
node_4890: feature_name=k__Bacteria.p__Proteobacteria.c__Betaproteobacteria.o__Neisseriales.f__Neisseriaceae.g__Neisseria	feature_id[134].value > threshold=4294.5
node_5016: feature_name=k__Viruses.o__Tymovirales.f__Betaflexiviridae.g__Carlavirus	feature_id[37].value > threshold=145.5
node_5032: feature_name=k__Bacteria.p__Proteobacteria.c__Gammaproteobacteria.o__Alteromonadales.f__Shewanellaceae.g__Shewanella	feature_id[82].value <= threshold=37.5
node_5033: feature_name=k__Bacteria.p__Proteobacteria.c__Gammaproteobacteria.o__Xanthomonadales.f__Xanthomonadaceae.g__Stenotrophomonas	feature_id[420].value > threshold=144.5
node_5035: feature_name=k__Bacteria.p__Actinobacteria.c__Actinobacteria.o__Micrococcales.f__Intrasporangiaceae.g__Tetrasphaera	feature_id[296].value <= threshold=3723.5
node_5036: feature_name=k__Bacteria.p__Proteobacteria.c__Alphaproteobacteria.o__Rhizobiales.f__Phyllobacteriaceae.g__Mesorhizobium	feature_id[140].value <= threshold=1566.5
node_5037: feature_name=k__Bacteria.p__Spirochaetes.c__Spirochaetia.o__Spirochaetales.f__Borreliaceae.g__Borrelia	feature_id[334].value > threshold=167.5
node_5041: feature_name=k__Bacteria.p__Bacteroidetes.c__Flavobacteriia.o__Flavobacteriales.f__Flavobacteriaceae.g__Algibacter	feature_id[8].value <= threshold=4.5
node_5042: feature_name=k__Bacteria.p__Proteobacteria.c__Betaproteobacteria.o__Burkholderiales.f__Burkholderiaceae.g__Lautropia	feature_id[325].value <= threshold=1.5
class: Cervical Squamous Cell Carcinoma and Endocervical Adenocarcinoma
Rules_58	passed counts:43
node_0: feature_name=k__Bacteria.p__Proteobacteria.c__Deltaproteobacteria.o__Desulfarculales.f__Desulfarculaceae.g__Desulfocarbo	feature_id[142].value <= threshold=27.5
node_1: feature_name=k__Bacteria.p__Firmicutes.c__Bacilli.o__Bacillales.f__Bacillaceae.g__Pontibacillus	feature_id[243].value <= threshold=569.0
node_2: feature_name=k__Viruses.f__Papillomaviridae.g__Alphapapillomavirus	feature_id[14].value <= threshold=310.5
node_3: feature_name=k__Viruses.f__Polydnaviridae.g__Ichnovirus	feature_id[139].value <= threshold=123.5
node_4: feature_name=k__Bacteria.p__Proteobacteria.c__Alphaproteobacteria.o__Rhodobacterales.f__Rhodobacteraceae.g__Ruegeria	feature_id[136].value > threshold=1788.5
node_1696: feature_name=k__Bacteria.p__Firmicutes.c__Clostridia.o__Clostridiales.g__Flavonifractor	feature_id[111].value <= threshold=18.5
node_1697: feature_name=k__Bacteria.p__Firmicutes.c__Clostridia.o__Clostridiales.f__Peptostreptococcaceae.g__Clostridioides	feature_id[428].value > threshold=74.5
node_1915: feature_name=k__Bacteria.p__Proteobacteria.c__Alphaproteobacteria.o__Sphingomonadales.f__Sphingomonadaceae.g__Sphingobium	feature_id[72].value <= threshold=52.5
node_1916: feature_name=k__Bacteria.p__Proteobacteria.c__Alphaproteobacteria.o__Rhizobiales.f__Bartonellaceae.g__Bartonella	feature_id[346].value > threshold=22.5
node_1938: feature_name=k__Viruses.f__Polyomaviridae.g__Polyomavirus	feature_id[366].value <= threshold=15.5
node_1939: feature_name=k__Bacteria.p__Proteobacteria.c__Gammaproteobacteria.o__Xanthomonadales.f__Rhodanobacteraceae.g__Luteibacter	feature_id[251].value <= threshold=561.5
node_1940: feature_name=k__Bacteria.p__Proteobacteria.c__Alphaproteobacteria.o__Rhizobiales.f__Rhizobiaceae.g__Rhizobium	feature_id[350].value > threshold=55.0
node_1944: feature_name=k__Bacteria.p__Proteobacteria.c__Gammaproteobacteria.o__Enterobacteriales.f__Enterobacteriaceae.g__Proteus	feature_id[9].value <= threshold=2773.5
node_1945: feature_name=k__Bacteria.p__Proteobacteria.c__Betaproteobacteria.o__Burkholderiales.f__Comamonadaceae.g__Curvibacter	feature_id[499].value > threshold=24.0
node_1951: feature_name=k__Bacteria.p__Bacteroidetes.c__Bacteroidia.o__Bacteroidales.f__Rikenellaceae.g__Alistipes	feature_id[186].value <= threshold=2.5
node_1952: feature_name=k__Bacteria.p__Proteobacteria.c__Deltaproteobacteria.o__Desulfobacterales.f__Desulfobacteraceae.g__Desulfatibacillum	feature_id[191].value <= threshold=86.0
class: Uterine Carcinosarcoma
Rules_59	passed counts:42
node_0: feature_name=k__Bacteria.p__Proteobacteria.c__Deltaproteobacteria.o__Desulfarculales.f__Desulfarculaceae.g__Desulfocarbo	feature_id[142].value <= threshold=27.5
node_1: feature_name=k__Bacteria.p__Firmicutes.c__Bacilli.o__Bacillales.f__Bacillaceae.g__Pontibacillus	feature_id[243].value <= threshold=569.0
node_2: feature_name=k__Viruses.f__Papillomaviridae.g__Alphapapillomavirus	feature_id[14].value <= threshold=310.5
node_3: feature_name=k__Viruses.f__Polydnaviridae.g__Ichnovirus	feature_id[139].value > threshold=123.5
node_2481: feature_name=k__Bacteria.p__Proteobacteria.c__Gammaproteobacteria.o__Aeromonadales.f__Succinivibrionaceae.g__Succinimonas	feature_id[5].value <= threshold=92.5
node_2482: feature_name=k__Bacteria.p__Proteobacteria.c__Alphaproteobacteria.o__Rhizobiales.f__Brucellaceae.g__Ochrobactrum	feature_id[398].value <= threshold=148.5
node_2483: feature_name=k__Bacteria.p__Firmicutes.c__Bacilli.o__Bacillales.g__Acidibacillus	feature_id[421].value > threshold=104.5
node_3973: feature_name=k__Bacteria.p__Actinobacteria.c__Actinobacteria.o__Bifidobacteriales.f__Bifidobacteriaceae.g__Bifidobacterium	feature_id[138].value <= threshold=2818.0
node_3974: feature_name=k__Bacteria.p__Firmicutes.c__Clostridia.o__Clostridiales.f__Peptostreptococcaceae.g__Clostridioides	feature_id[428].value > threshold=989.5
node_6648: feature_name=k__Bacteria.p__Actinobacteria.c__Actinobacteria.o__Corynebacteriales.f__Corynebacteriaceae.g__Turicella	feature_id[263].value <= threshold=12.5
node_6649: feature_name=k__Viruses.f__Bunyaviridae.g__Tospovirus	feature_id[276].value > threshold=81.5
node_6685: feature_name=k__Viruses.f__Flaviviridae.g__Flavivirus	feature_id[434].value > threshold=44.5
node_6749: feature_name=k__Bacteria.p__Actinobacteria.c__Actinobacteria.o__Micrococcales.f__Micrococcaceae.g__Arthrobacter	feature_id[248].value <= threshold=7324.0
node_6750: feature_name=k__Bacteria.p__Actinobacteria.c__Actinobacteria.o__Corynebacteriales.f__Dietziaceae.g__Dietzia	feature_id[359].value > threshold=50.0
class: Kidney Renal Clear Cell Carcinoma
Rules_60	passed counts:42
node_0: feature_name=k__Bacteria.p__Proteobacteria.c__Deltaproteobacteria.o__Desulfarculales.f__Desulfarculaceae.g__Desulfocarbo	feature_id[142].value <= threshold=27.5
node_1: feature_name=k__Bacteria.p__Firmicutes.c__Bacilli.o__Bacillales.f__Bacillaceae.g__Pontibacillus	feature_id[243].value <= threshold=569.0
node_2: feature_name=k__Viruses.f__Papillomaviridae.g__Alphapapillomavirus	feature_id[14].value <= threshold=310.5
node_3: feature_name=k__Viruses.f__Polydnaviridae.g__Ichnovirus	feature_id[139].value > threshold=123.5
node_2481: feature_name=k__Bacteria.p__Proteobacteria.c__Gammaproteobacteria.o__Aeromonadales.f__Succinivibrionaceae.g__Succinimonas	feature_id[5].value <= threshold=92.5
node_2482: feature_name=k__Bacteria.p__Proteobacteria.c__Alphaproteobacteria.o__Rhizobiales.f__Brucellaceae.g__Ochrobactrum	feature_id[398].value <= threshold=148.5
node_2483: feature_name=k__Bacteria.p__Firmicutes.c__Bacilli.o__Bacillales.g__Acidibacillus	feature_id[421].value > threshold=104.5
node_3973: feature_name=k__Bacteria.p__Actinobacteria.c__Actinobacteria.o__Bifidobacteriales.f__Bifidobacteriaceae.g__Bifidobacterium	feature_id[138].value <= threshold=2818.0
node_3974: feature_name=k__Bacteria.p__Firmicutes.c__Clostridia.o__Clostridiales.f__Peptostreptococcaceae.g__Clostridioides	feature_id[428].value <= threshold=989.5
node_3975: feature_name=k__Bacteria.p__Bacteroidetes.c__Cytophagia.o__Cytophagales.f__Cyclobacteriaceae.g__Indibacter	feature_id[323].value <= threshold=68.5
node_3976: feature_name=k__Bacteria.p__Nitrospirae.c__Nitrospira.o__Nitrospirales.f__Nitrospiraceae.g__Nitrospira	feature_id[481].value <= threshold=24.5
node_3977: feature_name=k__Viruses.f__Circoviridae.g__Circovirus	feature_id[371].value > threshold=9.5
node_4887: feature_name=k__Bacteria.p__Proteobacteria.c__Alphaproteobacteria.o__Rhizobiales.f__Aurantimonadaceae.g__Aureimonas	feature_id[234].value <= threshold=5.5
node_4888: feature_name=k__Bacteria.p__Firmicutes.c__Negativicutes.o__Veillonellales.f__Veillonellaceae.g__Veillonella	feature_id[209].value <= threshold=7.5
node_4889: feature_name=k__Bacteria.p__Proteobacteria.c__Alphaproteobacteria.o__Rhizobiales.f__Phyllobacteriaceae.g__Mesorhizobium	feature_id[140].value > threshold=1688.0
node_5117: feature_name=k__Bacteria.p__Actinobacteria.c__Actinobacteria.o__Micrococcales.f__Intrasporangiaceae.g__Tetrasphaera	feature_id[296].value > threshold=2257.5
node_5417: feature_name=k__Bacteria.p__Actinobacteria.c__Coriobacteriia.o__Coriobacteriales.f__Coriobacteriaceae.g__Collinsella	feature_id[78].value <= threshold=17.5
node_5418: feature_name=k__Bacteria.p__Proteobacteria.c__Betaproteobacteria.o__Burkholderiales.f__Comamonadaceae.g__Curvibacter	feature_id[499].value > threshold=7.5
node_5502: feature_name=k__Viruses.o__Tymovirales.f__Betaflexiviridae.g__Carlavirus	feature_id[37].value <= threshold=316.0
node_5503: feature_name=k__Bacteria.p__Proteobacteria.c__Gammaproteobacteria.o__Pasteurellales.f__Pasteurellaceae.g__Histophilus	feature_id[35].value > threshold=96.0
node_5513: feature_name=k__Bacteria.p__Proteobacteria.c__Gammaproteobacteria.o__Enterobacteriales.f__Enterobacteriaceae.g__Citrobacter	feature_id[25].value <= threshold=927.0
node_5514: feature_name=k__Bacteria.p__Proteobacteria.c__Alphaproteobacteria.o__Rhizobiales.f__Hyphomicrobiaceae.g__Devosia	feature_id[112].value <= threshold=148.0
node_5515: feature_name=k__Bacteria.p__Proteobacteria.c__Betaproteobacteria.o__Burkholderiales.f__Comamonadaceae.g__Curvibacter	feature_id[499].value > threshold=12.5
node_5551: feature_name=k__Bacteria.p__Proteobacteria.c__Alphaproteobacteria.o__Rhodospirillales.g__Reyranella	feature_id[76].value <= threshold=4.0
node_5552: feature_name=k__Bacteria.p__Proteobacteria.c__Betaproteobacteria.o__Burkholderiales.f__Comamonadaceae.g__Pelomonas	feature_id[60].value <= threshold=22.0
node_5553: feature_name=k__Bacteria.p__Deinococcus.Thermus.c__Deinococci.o__Thermales.f__Thermaceae.g__Meiothermus	feature_id[170].value <= threshold=296.0
node_5554: feature_name=k__Bacteria.p__Actinobacteria.c__Actinobacteria.o__Micrococcales.f__Dermacoccaceae.g__Kytococcus	feature_id[341].value <= threshold=1.5
node_5555: feature_name=k__Bacteria.p__Proteobacteria.c__Gammaproteobacteria.o__Enterobacteriales.f__Enterobacteriaceae.g__Candidatus_Ishikawaella	feature_id[137].value <= threshold=0.5
node_5556: feature_name=k__Bacteria.p__Actinobacteria.c__Actinobacteria.o__Streptomycetales.f__Streptomycetaceae.g__Kitasatospora	feature_id[59].value > threshold=20.0
class: Bladder Urothelial Carcinoma
Rules_61	passed counts:42
node_0: feature_name=k__Bacteria.p__Proteobacteria.c__Deltaproteobacteria.o__Desulfarculales.f__Desulfarculaceae.g__Desulfocarbo	feature_id[142].value <= threshold=27.5
node_1: feature_name=k__Bacteria.p__Firmicutes.c__Bacilli.o__Bacillales.f__Bacillaceae.g__Pontibacillus	feature_id[243].value <= threshold=569.0
node_2: feature_name=k__Viruses.f__Papillomaviridae.g__Alphapapillomavirus	feature_id[14].value <= threshold=310.5
node_3: feature_name=k__Viruses.f__Polydnaviridae.g__Ichnovirus	feature_id[139].value > threshold=123.5
node_2481: feature_name=k__Bacteria.p__Proteobacteria.c__Gammaproteobacteria.o__Aeromonadales.f__Succinivibrionaceae.g__Succinimonas	feature_id[5].value <= threshold=92.5
node_2482: feature_name=k__Bacteria.p__Proteobacteria.c__Alphaproteobacteria.o__Rhizobiales.f__Brucellaceae.g__Ochrobactrum	feature_id[398].value <= threshold=148.5
node_2483: feature_name=k__Bacteria.p__Firmicutes.c__Bacilli.o__Bacillales.g__Acidibacillus	feature_id[421].value > threshold=104.5
node_3973: feature_name=k__Bacteria.p__Actinobacteria.c__Actinobacteria.o__Bifidobacteriales.f__Bifidobacteriaceae.g__Bifidobacterium	feature_id[138].value <= threshold=2818.0
node_3974: feature_name=k__Bacteria.p__Firmicutes.c__Clostridia.o__Clostridiales.f__Peptostreptococcaceae.g__Clostridioides	feature_id[428].value <= threshold=989.5
node_3975: feature_name=k__Bacteria.p__Bacteroidetes.c__Cytophagia.o__Cytophagales.f__Cyclobacteriaceae.g__Indibacter	feature_id[323].value <= threshold=68.5
node_3976: feature_name=k__Bacteria.p__Nitrospirae.c__Nitrospira.o__Nitrospirales.f__Nitrospiraceae.g__Nitrospira	feature_id[481].value <= threshold=24.5
node_3977: feature_name=k__Viruses.f__Circoviridae.g__Circovirus	feature_id[371].value <= threshold=9.5
node_3978: feature_name=k__Bacteria.p__Firmicutes.c__Bacilli.o__Lactobacillales.f__Streptococcaceae.g__Streptococcus	feature_id[233].value <= threshold=229074.5
node_3979: feature_name=k__Bacteria.p__Proteobacteria.c__Gammaproteobacteria.o__Thiotrichales.f__Francisellaceae.g__Francisella	feature_id[104].value <= threshold=112.5
node_3980: feature_name=k__Bacteria.p__Bacteroidetes.c__Flavobacteriia.o__Flavobacteriales.f__Flavobacteriaceae.g__Ornithobacterium	feature_id[168].value <= threshold=65.5
node_3981: feature_name=k__Bacteria.p__Proteobacteria.c__Gammaproteobacteria.o__Xanthomonadales.f__Xanthomonadaceae.g__Luteimonas	feature_id[97].value > threshold=7.5
node_4573: feature_name=k__Bacteria.p__Proteobacteria.c__Alphaproteobacteria.o__Rickettsiales.f__Anaplasmataceae.g__Wolbachia	feature_id[199].value > threshold=81.5
node_4601: feature_name=k__Bacteria.p__Bacteroidetes.c__Flavobacteriia.o__Flavobacteriales.f__Flavobacteriaceae.g__Riemerella	feature_id[249].value <= threshold=41.5
class: Head and Neck Squamous Cell Carcinoma
Rules_62	passed counts:42
node_0: feature_name=k__Bacteria.p__Proteobacteria.c__Deltaproteobacteria.o__Desulfarculales.f__Desulfarculaceae.g__Desulfocarbo	feature_id[142].value <= threshold=27.5
node_1: feature_name=k__Bacteria.p__Firmicutes.c__Bacilli.o__Bacillales.f__Bacillaceae.g__Pontibacillus	feature_id[243].value <= threshold=569.0
node_2: feature_name=k__Viruses.f__Papillomaviridae.g__Alphapapillomavirus	feature_id[14].value <= threshold=310.5
node_3: feature_name=k__Viruses.f__Polydnaviridae.g__Ichnovirus	feature_id[139].value <= threshold=123.5
node_4: feature_name=k__Bacteria.p__Proteobacteria.c__Alphaproteobacteria.o__Rhodobacterales.f__Rhodobacteraceae.g__Ruegeria	feature_id[136].value <= threshold=1788.5
node_5: feature_name=k__Bacteria.p__Proteobacteria.c__Gammaproteobacteria.o__Xanthomonadales.f__Xanthomonadaceae.g__Xylella	feature_id[246].value <= threshold=80.5
node_6: feature_name=k__Bacteria.p__Proteobacteria.c__Alphaproteobacteria.o__Rhodospirillales.f__Acetobacteraceae.g__Saccharibacter	feature_id[220].value <= threshold=32.5
node_7: feature_name=k__Bacteria.p__Bacteroidetes.c__Flavobacteriia.o__Flavobacteriales.f__Flavobacteriaceae.g__Chryseobacterium	feature_id[327].value <= threshold=328.5
node_8: feature_name=k__Bacteria.p__Bacteroidetes.c__Flavobacteriia.o__Flavobacteriales.f__Flavobacteriaceae.g__Bergeyella	feature_id[310].value <= threshold=6.5
node_9: feature_name=k__Bacteria.p__Firmicutes.c__Clostridia.o__Clostridiales.f__Peptostreptococcaceae.g__Paeniclostridium	feature_id[356].value <= threshold=124.5
node_10: feature_name=k__Bacteria.p__Actinobacteria.c__Coriobacteriia.o__Coriobacteriales.f__Coriobacteriaceae.g__Collinsella	feature_id[78].value > threshold=3.5
node_150: feature_name=k__Bacteria.p__Proteobacteria.c__Gammaproteobacteria.o__Xanthomonadales.f__Rhodanobacteraceae.g__Luteibacter	feature_id[251].value <= threshold=361.5
node_151: feature_name=k__Bacteria.p__Proteobacteria.c__Gammaproteobacteria.o__Xanthomonadales.f__Xanthomonadaceae.g__Luteimonas	feature_id[97].value <= threshold=14.5
node_152: feature_name=k__Bacteria.p__Proteobacteria.c__Gammaproteobacteria.o__Enterobacteriales.f__Enterobacteriaceae.g__Proteus	feature_id[9].value <= threshold=1447.5
node_153: feature_name=k__Bacteria.p__Proteobacteria.c__Gammaproteobacteria.o__Oceanospirillales.f__Oceanospirillaceae.g__Marinomonas	feature_id[270].value <= threshold=35.0
node_154: feature_name=k__Bacteria.p__Proteobacteria.c__Gammaproteobacteria.f__Competibacteraceae.g__Candidatus_Contendobacter	feature_id[73].value > threshold=39.5
node_242: feature_name=k__Bacteria.p__Nitrospirae.c__Nitrospira.o__Nitrospirales.f__Nitrospiraceae.g__Nitrospira	feature_id[481].value > threshold=11.5
node_536: feature_name=k__Bacteria.p__Proteobacteria.c__Alphaproteobacteria.o__Rhizobiales.f__Phyllobacteriaceae.g__Mesorhizobium	feature_id[140].value <= threshold=5588.5
node_537: feature_name=k__Bacteria.p__Proteobacteria.c__Gammaproteobacteria.o__Xanthomonadales.f__Xanthomonadaceae.g__Luteimonas	feature_id[97].value > threshold=2.5
node_589: feature_name=k__Bacteria.p__Actinobacteria.c__Actinobacteria.o__Micrococcales.f__Intrasporangiaceae.g__Tetrasphaera	feature_id[296].value <= threshold=590.5
node_590: feature_name=k__Bacteria.p__Firmicutes.c__Clostridia.o__Clostridiales.f__Peptostreptococcaceae.g__Clostridioides	feature_id[428].value <= threshold=301.5
class: Head and Neck Squamous Cell Carcinoma
Rules_63	passed counts:41
node_0: feature_name=k__Bacteria.p__Proteobacteria.c__Deltaproteobacteria.o__Desulfarculales.f__Desulfarculaceae.g__Desulfocarbo	feature_id[142].value > threshold=27.5
node_7986: feature_name=k__Bacteria.p__Proteobacteria.c__Alphaproteobacteria.o__Rhizobiales.f__Bradyrhizobiaceae.g__Bradyrhizobium	feature_id[27].value <= threshold=3459.0
node_7987: feature_name=k__Bacteria.p__Proteobacteria.c__Betaproteobacteria.o__Neisseriales.f__Chromobacteriaceae.g__Pseudogulbenkiania	feature_id[90].value <= threshold=1317.0
node_7988: feature_name=k__Bacteria.p__Proteobacteria.c__Alphaproteobacteria.o__Sphingomonadales.f__Erythrobacteraceae.g__Erythrobacter	feature_id[411].value <= threshold=184.5
node_7989: feature_name=k__Viruses.o__Herpesvirales.f__Herpesviridae.g__Cytomegalovirus	feature_id[131].value > threshold=33.0
node_8005: feature_name=k__Bacteria.p__Actinobacteria.c__Actinobacteria.o__Micrococcales.f__Dermabacteraceae.g__Brachybacterium	feature_id[74].value <= threshold=184.0
class: Stomach Adenocarcinoma
Rules_64	passed counts:40
node_0: feature_name=k__Bacteria.p__Proteobacteria.c__Deltaproteobacteria.o__Desulfarculales.f__Desulfarculaceae.g__Desulfocarbo	feature_id[142].value <= threshold=27.5
node_1: feature_name=k__Bacteria.p__Firmicutes.c__Bacilli.o__Bacillales.f__Bacillaceae.g__Pontibacillus	feature_id[243].value <= threshold=569.0
node_2: feature_name=k__Viruses.f__Papillomaviridae.g__Alphapapillomavirus	feature_id[14].value <= threshold=310.5
node_3: feature_name=k__Viruses.f__Polydnaviridae.g__Ichnovirus	feature_id[139].value > threshold=123.5
node_2481: feature_name=k__Bacteria.p__Proteobacteria.c__Gammaproteobacteria.o__Aeromonadales.f__Succinivibrionaceae.g__Succinimonas	feature_id[5].value <= threshold=92.5
node_2482: feature_name=k__Bacteria.p__Proteobacteria.c__Alphaproteobacteria.o__Rhizobiales.f__Brucellaceae.g__Ochrobactrum	feature_id[398].value <= threshold=148.5
node_2483: feature_name=k__Bacteria.p__Firmicutes.c__Bacilli.o__Bacillales.g__Acidibacillus	feature_id[421].value > threshold=104.5
node_3973: feature_name=k__Bacteria.p__Actinobacteria.c__Actinobacteria.o__Bifidobacteriales.f__Bifidobacteriaceae.g__Bifidobacterium	feature_id[138].value <= threshold=2818.0
node_3974: feature_name=k__Bacteria.p__Firmicutes.c__Clostridia.o__Clostridiales.f__Peptostreptococcaceae.g__Clostridioides	feature_id[428].value <= threshold=989.5
node_3975: feature_name=k__Bacteria.p__Bacteroidetes.c__Cytophagia.o__Cytophagales.f__Cyclobacteriaceae.g__Indibacter	feature_id[323].value <= threshold=68.5
node_3976: feature_name=k__Bacteria.p__Nitrospirae.c__Nitrospira.o__Nitrospirales.f__Nitrospiraceae.g__Nitrospira	feature_id[481].value <= threshold=24.5
node_3977: feature_name=k__Viruses.f__Circoviridae.g__Circovirus	feature_id[371].value > threshold=9.5
node_4887: feature_name=k__Bacteria.p__Proteobacteria.c__Alphaproteobacteria.o__Rhizobiales.f__Aurantimonadaceae.g__Aureimonas	feature_id[234].value <= threshold=5.5
node_4888: feature_name=k__Bacteria.p__Firmicutes.c__Negativicutes.o__Veillonellales.f__Veillonellaceae.g__Veillonella	feature_id[209].value <= threshold=7.5
node_4889: feature_name=k__Bacteria.p__Proteobacteria.c__Alphaproteobacteria.o__Rhizobiales.f__Phyllobacteriaceae.g__Mesorhizobium	feature_id[140].value > threshold=1688.0
node_5117: feature_name=k__Bacteria.p__Actinobacteria.c__Actinobacteria.o__Micrococcales.f__Intrasporangiaceae.g__Tetrasphaera	feature_id[296].value > threshold=2257.5
node_5417: feature_name=k__Bacteria.p__Actinobacteria.c__Coriobacteriia.o__Coriobacteriales.f__Coriobacteriaceae.g__Collinsella	feature_id[78].value > threshold=17.5
node_5627: feature_name=k__Bacteria.p__Proteobacteria.c__Gammaproteobacteria.o__Enterobacteriales.f__Enterobacteriaceae.g__Serratia	feature_id[87].value <= threshold=142.5
node_5628: feature_name=k__Bacteria.p__Firmicutes.c__Clostridia.o__Clostridiales.g__Epulopiscium	feature_id[169].value > threshold=55.5
node_5632: feature_name=k__Bacteria.p__Actinobacteria.c__Actinobacteria.o__Micrococcales.f__Micrococcaceae.g__Rothia	feature_id[449].value <= threshold=5.0
node_5633: feature_name=k__Bacteria.p__Proteobacteria.c__Gammaproteobacteria.f__Competibacteraceae.g__Candidatus_Contendobacter	feature_id[73].value <= threshold=11.5
node_5634: feature_name=k__Bacteria.p__Proteobacteria.c__Gammaproteobacteria.o__Vibrionales.f__Vibrionaceae.g__Photobacterium	feature_id[523].value <= threshold=51.5
node_5635: feature_name=k__Bacteria.p__Firmicutes.c__Bacilli.o__Bacillales.f__Bacillaceae.g__Pontibacillus	feature_id[243].value <= threshold=4.5
node_5636: feature_name=k__Bacteria.p__Proteobacteria.c__Gammaproteobacteria.o__Enterobacteriales.f__Enterobacteriaceae.g__Salmonella	feature_id[102].value <= threshold=42584.5
class: Skin Cutaneous Melanoma
Rules_65	passed counts:39
node_0: feature_name=k__Bacteria.p__Proteobacteria.c__Deltaproteobacteria.o__Desulfarculales.f__Desulfarculaceae.g__Desulfocarbo	feature_id[142].value <= threshold=27.5
node_1: feature_name=k__Bacteria.p__Firmicutes.c__Bacilli.o__Bacillales.f__Bacillaceae.g__Pontibacillus	feature_id[243].value <= threshold=569.0
node_2: feature_name=k__Viruses.f__Papillomaviridae.g__Alphapapillomavirus	feature_id[14].value <= threshold=310.5
node_3: feature_name=k__Viruses.f__Polydnaviridae.g__Ichnovirus	feature_id[139].value > threshold=123.5
node_2481: feature_name=k__Bacteria.p__Proteobacteria.c__Gammaproteobacteria.o__Aeromonadales.f__Succinivibrionaceae.g__Succinimonas	feature_id[5].value > threshold=92.5
node_7161: feature_name=k__Bacteria.p__Proteobacteria.c__Betaproteobacteria.o__Neisseriales.f__Chromobacteriaceae.g__Pseudogulbenkiania	feature_id[90].value > threshold=12.5
node_7221: feature_name=k__Bacteria.p__Nitrospirae.c__Nitrospira.o__Nitrospirales.f__Nitrospiraceae.g__Nitrospira	feature_id[481].value > threshold=5.5
node_7547: feature_name=k__Bacteria.p__Firmicutes.c__Bacilli.o__Lactobacillales.f__Enterococcaceae.g__Catellicoccus	feature_id[10].value <= threshold=224.5
node_7548: feature_name=k__Bacteria.p__Proteobacteria.c__Alphaproteobacteria.o__Rickettsiales.f__Anaplasmataceae.g__Wolbachia	feature_id[199].value <= threshold=163.5
node_7549: feature_name=k__Bacteria.p__Actinobacteria.c__Actinobacteria.o__Bifidobacteriales.f__Bifidobacteriaceae.g__Scardovia	feature_id[450].value > threshold=1.5
node_7591: feature_name=k__Bacteria.p__Bacteroidetes.c__Bacteroidia.o__Bacteroidales.f__Bacteroidaceae.g__Bacteroides	feature_id[95].value <= threshold=12139.5
node_7592: feature_name=k__Bacteria.p__Firmicutes.c__Clostridia.o__Clostridiales.f__Clostridiaceae.g__Clostridium	feature_id[70].value > threshold=153.0
node_7600: feature_name=k__Bacteria.p__Proteobacteria.c__Epsilonproteobacteria.o__Campylobacterales.f__Campylobacteraceae.g__Campylobacter	feature_id[217].value <= threshold=2110.0
node_7601: feature_name=k__Bacteria.p__Proteobacteria.c__Gammaproteobacteria.o__Xanthomonadales.f__Xanthomonadaceae.g__Xylella	feature_id[246].value <= threshold=71.5
node_7602: feature_name=k__Bacteria.p__Proteobacteria.c__Betaproteobacteria.o__Burkholderiales.f__Burkholderiaceae.g__Ralstonia	feature_id[42].value > threshold=858.0
node_7610: feature_name=k__Bacteria.p__Proteobacteria.c__Gammaproteobacteria.o__Enterobacteriales.f__Enterobacteriaceae.g__Escherichia	feature_id[126].value <= threshold=13733.0
class: Breast Invasive Carcinoma
Rules_66	passed counts:39
node_0: feature_name=k__Bacteria.p__Proteobacteria.c__Deltaproteobacteria.o__Desulfarculales.f__Desulfarculaceae.g__Desulfocarbo	feature_id[142].value <= threshold=27.5
node_1: feature_name=k__Bacteria.p__Firmicutes.c__Bacilli.o__Bacillales.f__Bacillaceae.g__Pontibacillus	feature_id[243].value <= threshold=569.0
node_2: feature_name=k__Viruses.f__Papillomaviridae.g__Alphapapillomavirus	feature_id[14].value <= threshold=310.5
node_3: feature_name=k__Viruses.f__Polydnaviridae.g__Ichnovirus	feature_id[139].value > threshold=123.5
node_2481: feature_name=k__Bacteria.p__Proteobacteria.c__Gammaproteobacteria.o__Aeromonadales.f__Succinivibrionaceae.g__Succinimonas	feature_id[5].value <= threshold=92.5
node_2482: feature_name=k__Bacteria.p__Proteobacteria.c__Alphaproteobacteria.o__Rhizobiales.f__Brucellaceae.g__Ochrobactrum	feature_id[398].value <= threshold=148.5
node_2483: feature_name=k__Bacteria.p__Firmicutes.c__Bacilli.o__Bacillales.g__Acidibacillus	feature_id[421].value > threshold=104.5
node_3973: feature_name=k__Bacteria.p__Actinobacteria.c__Actinobacteria.o__Bifidobacteriales.f__Bifidobacteriaceae.g__Bifidobacterium	feature_id[138].value <= threshold=2818.0
node_3974: feature_name=k__Bacteria.p__Firmicutes.c__Clostridia.o__Clostridiales.f__Peptostreptococcaceae.g__Clostridioides	feature_id[428].value > threshold=989.5
node_6648: feature_name=k__Bacteria.p__Actinobacteria.c__Actinobacteria.o__Corynebacteriales.f__Corynebacteriaceae.g__Turicella	feature_id[263].value > threshold=12.5
node_6850: feature_name=k__Viruses.o__Caudovirales.f__Myoviridae.g__T4likevirus	feature_id[12].value > threshold=9.0
node_6892: feature_name=k__Bacteria.p__Actinobacteria.c__Actinobacteria.o__Actinomycetales.f__Actinomycetaceae.g__Actinomyces	feature_id[345].value <= threshold=310.5
class: Breast Invasive Carcinoma
Rules_67	passed counts:39
node_0: feature_name=k__Bacteria.p__Proteobacteria.c__Deltaproteobacteria.o__Desulfarculales.f__Desulfarculaceae.g__Desulfocarbo	feature_id[142].value <= threshold=27.5
node_1: feature_name=k__Bacteria.p__Firmicutes.c__Bacilli.o__Bacillales.f__Bacillaceae.g__Pontibacillus	feature_id[243].value <= threshold=569.0
node_2: feature_name=k__Viruses.f__Papillomaviridae.g__Alphapapillomavirus	feature_id[14].value <= threshold=310.5
node_3: feature_name=k__Viruses.f__Polydnaviridae.g__Ichnovirus	feature_id[139].value > threshold=123.5
node_2481: feature_name=k__Bacteria.p__Proteobacteria.c__Gammaproteobacteria.o__Aeromonadales.f__Succinivibrionaceae.g__Succinimonas	feature_id[5].value <= threshold=92.5
node_2482: feature_name=k__Bacteria.p__Proteobacteria.c__Alphaproteobacteria.o__Rhizobiales.f__Brucellaceae.g__Ochrobactrum	feature_id[398].value <= threshold=148.5
node_2483: feature_name=k__Bacteria.p__Firmicutes.c__Bacilli.o__Bacillales.g__Acidibacillus	feature_id[421].value > threshold=104.5
node_3973: feature_name=k__Bacteria.p__Actinobacteria.c__Actinobacteria.o__Bifidobacteriales.f__Bifidobacteriaceae.g__Bifidobacterium	feature_id[138].value <= threshold=2818.0
node_3974: feature_name=k__Bacteria.p__Firmicutes.c__Clostridia.o__Clostridiales.f__Peptostreptococcaceae.g__Clostridioides	feature_id[428].value <= threshold=989.5
node_3975: feature_name=k__Bacteria.p__Bacteroidetes.c__Cytophagia.o__Cytophagales.f__Cyclobacteriaceae.g__Indibacter	feature_id[323].value <= threshold=68.5
node_3976: feature_name=k__Bacteria.p__Nitrospirae.c__Nitrospira.o__Nitrospirales.f__Nitrospiraceae.g__Nitrospira	feature_id[481].value <= threshold=24.5
node_3977: feature_name=k__Viruses.f__Circoviridae.g__Circovirus	feature_id[371].value <= threshold=9.5
node_3978: feature_name=k__Bacteria.p__Firmicutes.c__Bacilli.o__Lactobacillales.f__Streptococcaceae.g__Streptococcus	feature_id[233].value <= threshold=229074.5
node_3979: feature_name=k__Bacteria.p__Proteobacteria.c__Gammaproteobacteria.o__Thiotrichales.f__Francisellaceae.g__Francisella	feature_id[104].value <= threshold=112.5
node_3980: feature_name=k__Bacteria.p__Bacteroidetes.c__Flavobacteriia.o__Flavobacteriales.f__Flavobacteriaceae.g__Ornithobacterium	feature_id[168].value > threshold=65.5
node_4620: feature_name=k__Bacteria.p__Proteobacteria.c__Gammaproteobacteria.o__Pasteurellales.f__Pasteurellaceae.g__Mannheimia	feature_id[273].value <= threshold=85.5
node_4621: feature_name=k__Bacteria.p__Thermotogae.c__Thermotogae.o__Petrotogales.g__Marinitoga	feature_id[22].value > threshold=36.5
node_4677: feature_name=k__Bacteria.p__Proteobacteria.c__Gammaproteobacteria.o__Legionellales.f__Legionellaceae.g__Legionella	feature_id[437].value <= threshold=166.5
node_4678: feature_name=k__Bacteria.p__Proteobacteria.c__Gammaproteobacteria.o__Xanthomonadales.f__Xanthomonadaceae.g__Xylella	feature_id[246].value > threshold=45.0
node_4686: feature_name=k__Archaea.p__Thaumarchaeota.g__Candidatus_Nitrosopelagicus	feature_id[407].value <= threshold=150.5
node_4687: feature_name=k__Bacteria.p__Proteobacteria.c__Alphaproteobacteria.o__Rhodospirillales.f__Acetobacteraceae.g__Acetobacter	feature_id[318].value <= threshold=105.0
node_4688: feature_name=k__Bacteria.p__Firmicutes.c__Clostridia.o__Clostridiales.g__Epulopiscium	feature_id[169].value <= threshold=56.0
node_4689: feature_name=k__Bacteria.p__Firmicutes.c__Clostridia.o__Clostridiales.f__Peptostreptococcaceae.g__Clostridioides	feature_id[428].value > threshold=34.0
node_4693: feature_name=k__Bacteria.p__Firmicutes.c__Bacilli.o__Bacillales.f__Bacillaceae.g__Bacillus	feature_id[287].value > threshold=6751.5
node_4695: feature_name=k__Bacteria.p__Actinobacteria.c__Actinobacteria.o__Micrococcales.f__Intrasporangiaceae.g__Tetrasphaera	feature_id[296].value > threshold=948.5
class: Kidney Renal Papillary Cell Carcinoma
Rules_68	passed counts:38
node_0: feature_name=k__Bacteria.p__Proteobacteria.c__Deltaproteobacteria.o__Desulfarculales.f__Desulfarculaceae.g__Desulfocarbo	feature_id[142].value <= threshold=27.5
node_1: feature_name=k__Bacteria.p__Firmicutes.c__Bacilli.o__Bacillales.f__Bacillaceae.g__Pontibacillus	feature_id[243].value <= threshold=569.0
node_2: feature_name=k__Viruses.f__Papillomaviridae.g__Alphapapillomavirus	feature_id[14].value <= threshold=310.5
node_3: feature_name=k__Viruses.f__Polydnaviridae.g__Ichnovirus	feature_id[139].value > threshold=123.5
node_2481: feature_name=k__Bacteria.p__Proteobacteria.c__Gammaproteobacteria.o__Aeromonadales.f__Succinivibrionaceae.g__Succinimonas	feature_id[5].value <= threshold=92.5
node_2482: feature_name=k__Bacteria.p__Proteobacteria.c__Alphaproteobacteria.o__Rhizobiales.f__Brucellaceae.g__Ochrobactrum	feature_id[398].value <= threshold=148.5
node_2483: feature_name=k__Bacteria.p__Firmicutes.c__Bacilli.o__Bacillales.g__Acidibacillus	feature_id[421].value > threshold=104.5
node_3973: feature_name=k__Bacteria.p__Actinobacteria.c__Actinobacteria.o__Bifidobacteriales.f__Bifidobacteriaceae.g__Bifidobacterium	feature_id[138].value <= threshold=2818.0
node_3974: feature_name=k__Bacteria.p__Firmicutes.c__Clostridia.o__Clostridiales.f__Peptostreptococcaceae.g__Clostridioides	feature_id[428].value > threshold=989.5
node_6648: feature_name=k__Bacteria.p__Actinobacteria.c__Actinobacteria.o__Corynebacteriales.f__Corynebacteriaceae.g__Turicella	feature_id[263].value <= threshold=12.5
node_6649: feature_name=k__Viruses.f__Bunyaviridae.g__Tospovirus	feature_id[276].value > threshold=81.5
node_6685: feature_name=k__Viruses.f__Flaviviridae.g__Flavivirus	feature_id[434].value <= threshold=44.5
node_6686: feature_name=k__Viruses.o__Caudovirales.f__Myoviridae.g__T4likevirus	feature_id[12].value > threshold=437.0
node_6736: feature_name=k__Viruses.o__Herpesvirales.f__Herpesviridae.g__Mardivirus	feature_id[385].value <= threshold=190.5
node_6737: feature_name=k__Bacteria.p__Firmicutes.c__Clostridia.o__Clostridiales.f__Ruminococcaceae.g__Faecalibacterium	feature_id[200].value > threshold=1.5
node_6741: feature_name=k__Bacteria.p__Firmicutes.c__Clostridia.o__Thermoanaerobacterales.f__Thermoanaerobacteraceae.g__Caldanaerobacter	feature_id[163].value > threshold=136.5
node_6743: feature_name=k__Bacteria.p__Proteobacteria.c__Gammaproteobacteria.o__Enterobacteriales.f__Enterobacteriaceae.g__Pectobacterium	feature_id[91].value <= threshold=3188.0
class: Uterine Corpus Endometrial Carcinoma
Rules_69	passed counts:38
node_0: feature_name=k__Bacteria.p__Proteobacteria.c__Deltaproteobacteria.o__Desulfarculales.f__Desulfarculaceae.g__Desulfocarbo	feature_id[142].value <= threshold=27.5
node_1: feature_name=k__Bacteria.p__Firmicutes.c__Bacilli.o__Bacillales.f__Bacillaceae.g__Pontibacillus	feature_id[243].value <= threshold=569.0
node_2: feature_name=k__Viruses.f__Papillomaviridae.g__Alphapapillomavirus	feature_id[14].value <= threshold=310.5
node_3: feature_name=k__Viruses.f__Polydnaviridae.g__Ichnovirus	feature_id[139].value > threshold=123.5
node_2481: feature_name=k__Bacteria.p__Proteobacteria.c__Gammaproteobacteria.o__Aeromonadales.f__Succinivibrionaceae.g__Succinimonas	feature_id[5].value <= threshold=92.5
node_2482: feature_name=k__Bacteria.p__Proteobacteria.c__Alphaproteobacteria.o__Rhizobiales.f__Brucellaceae.g__Ochrobactrum	feature_id[398].value <= threshold=148.5
node_2483: feature_name=k__Bacteria.p__Firmicutes.c__Bacilli.o__Bacillales.g__Acidibacillus	feature_id[421].value > threshold=104.5
node_3973: feature_name=k__Bacteria.p__Actinobacteria.c__Actinobacteria.o__Bifidobacteriales.f__Bifidobacteriaceae.g__Bifidobacterium	feature_id[138].value <= threshold=2818.0
node_3974: feature_name=k__Bacteria.p__Firmicutes.c__Clostridia.o__Clostridiales.f__Peptostreptococcaceae.g__Clostridioides	feature_id[428].value <= threshold=989.5
node_3975: feature_name=k__Bacteria.p__Bacteroidetes.c__Cytophagia.o__Cytophagales.f__Cyclobacteriaceae.g__Indibacter	feature_id[323].value <= threshold=68.5
node_3976: feature_name=k__Bacteria.p__Nitrospirae.c__Nitrospira.o__Nitrospirales.f__Nitrospiraceae.g__Nitrospira	feature_id[481].value <= threshold=24.5
node_3977: feature_name=k__Viruses.f__Circoviridae.g__Circovirus	feature_id[371].value <= threshold=9.5
node_3978: feature_name=k__Bacteria.p__Firmicutes.c__Bacilli.o__Lactobacillales.f__Streptococcaceae.g__Streptococcus	feature_id[233].value <= threshold=229074.5
node_3979: feature_name=k__Bacteria.p__Proteobacteria.c__Gammaproteobacteria.o__Thiotrichales.f__Francisellaceae.g__Francisella	feature_id[104].value <= threshold=112.5
node_3980: feature_name=k__Bacteria.p__Bacteroidetes.c__Flavobacteriia.o__Flavobacteriales.f__Flavobacteriaceae.g__Ornithobacterium	feature_id[168].value <= threshold=65.5
node_3981: feature_name=k__Bacteria.p__Proteobacteria.c__Gammaproteobacteria.o__Xanthomonadales.f__Xanthomonadaceae.g__Luteimonas	feature_id[97].value <= threshold=7.5
node_3982: feature_name=k__Bacteria.p__Actinobacteria.c__Actinobacteria.o__Micrococcales.f__Intrasporangiaceae.g__Terrabacter	feature_id[100].value > threshold=5861.5
node_4486: feature_name=k__Bacteria.p__Proteobacteria.c__Gammaproteobacteria.o__Pasteurellales.f__Pasteurellaceae.g__Gallibacterium	feature_id[171].value <= threshold=679.5
node_4487: feature_name=k__Bacteria.p__Proteobacteria.c__Betaproteobacteria.o__Neisseriales.f__Chromobacteriaceae.g__Gulbenkiania	feature_id[444].value > threshold=108.0
node_4557: feature_name=k__Bacteria.p__Cyanobacteria.o__Chroococcales.g__Microcystis	feature_id[179].value <= threshold=33.5
node_4558: feature_name=k__Bacteria.p__Actinobacteria.c__Actinobacteria.o__Micrococcales.f__Intrasporangiaceae.g__Tetrasphaera	feature_id[296].value <= threshold=2600.5
node_4559: feature_name=k__Bacteria.p__Proteobacteria.c__Betaproteobacteria.o__Neisseriales.f__Chromobacteriaceae.g__Pseudogulbenkiania	feature_id[90].value > threshold=46.5
class: Lung Adenocarcinoma
Rules_70	passed counts:38
node_0: feature_name=k__Bacteria.p__Proteobacteria.c__Deltaproteobacteria.o__Desulfarculales.f__Desulfarculaceae.g__Desulfocarbo	feature_id[142].value <= threshold=27.5
node_1: feature_name=k__Bacteria.p__Firmicutes.c__Bacilli.o__Bacillales.f__Bacillaceae.g__Pontibacillus	feature_id[243].value <= threshold=569.0
node_2: feature_name=k__Viruses.f__Papillomaviridae.g__Alphapapillomavirus	feature_id[14].value <= threshold=310.5
node_3: feature_name=k__Viruses.f__Polydnaviridae.g__Ichnovirus	feature_id[139].value <= threshold=123.5
node_4: feature_name=k__Bacteria.p__Proteobacteria.c__Alphaproteobacteria.o__Rhodobacterales.f__Rhodobacteraceae.g__Ruegeria	feature_id[136].value <= threshold=1788.5
node_5: feature_name=k__Bacteria.p__Proteobacteria.c__Gammaproteobacteria.o__Xanthomonadales.f__Xanthomonadaceae.g__Xylella	feature_id[246].value <= threshold=80.5
node_6: feature_name=k__Bacteria.p__Proteobacteria.c__Alphaproteobacteria.o__Rhodospirillales.f__Acetobacteraceae.g__Saccharibacter	feature_id[220].value <= threshold=32.5
node_7: feature_name=k__Bacteria.p__Bacteroidetes.c__Flavobacteriia.o__Flavobacteriales.f__Flavobacteriaceae.g__Chryseobacterium	feature_id[327].value <= threshold=328.5
node_8: feature_name=k__Bacteria.p__Bacteroidetes.c__Flavobacteriia.o__Flavobacteriales.f__Flavobacteriaceae.g__Bergeyella	feature_id[310].value <= threshold=6.5
node_9: feature_name=k__Bacteria.p__Firmicutes.c__Clostridia.o__Clostridiales.f__Peptostreptococcaceae.g__Paeniclostridium	feature_id[356].value <= threshold=124.5
node_10: feature_name=k__Bacteria.p__Actinobacteria.c__Coriobacteriia.o__Coriobacteriales.f__Coriobacteriaceae.g__Collinsella	feature_id[78].value > threshold=3.5
node_150: feature_name=k__Bacteria.p__Proteobacteria.c__Gammaproteobacteria.o__Xanthomonadales.f__Rhodanobacteraceae.g__Luteibacter	feature_id[251].value <= threshold=361.5
node_151: feature_name=k__Bacteria.p__Proteobacteria.c__Gammaproteobacteria.o__Xanthomonadales.f__Xanthomonadaceae.g__Luteimonas	feature_id[97].value <= threshold=14.5
node_152: feature_name=k__Bacteria.p__Proteobacteria.c__Gammaproteobacteria.o__Enterobacteriales.f__Enterobacteriaceae.g__Proteus	feature_id[9].value <= threshold=1447.5
node_153: feature_name=k__Bacteria.p__Proteobacteria.c__Gammaproteobacteria.o__Oceanospirillales.f__Oceanospirillaceae.g__Marinomonas	feature_id[270].value > threshold=35.0
node_625: feature_name=k__Bacteria.p__Proteobacteria.c__Alphaproteobacteria.o__Caulobacterales.f__Caulobacteraceae.g__Brevundimonas	feature_id[226].value > threshold=185.5
node_637: feature_name=k__Bacteria.p__Proteobacteria.c__Alphaproteobacteria.o__Rhizobiales.f__Bradyrhizobiaceae.g__Tardiphaga	feature_id[285].value <= threshold=33.5
node_638: feature_name=k__Bacteria.p__Proteobacteria.c__Alphaproteobacteria.o__Rhizobiales.f__Methylobacteriaceae.g__Methylobacterium	feature_id[29].value > threshold=67.0
node_642: feature_name=k__Bacteria.p__Proteobacteria.c__Alphaproteobacteria.o__Rhodospirillales.f__Acetobacteraceae.g__Komagataeibacter	feature_id[460].value <= threshold=31.0
node_643: feature_name=k__Bacteria.p__Actinobacteria.c__Actinobacteria.o__Micrococcales.f__Microbacteriaceae.g__Microbacterium	feature_id[98].value <= threshold=131109.0
class: Esophageal Carcinoma
Rules_71	passed counts:37
node_0: feature_name=k__Bacteria.p__Proteobacteria.c__Deltaproteobacteria.o__Desulfarculales.f__Desulfarculaceae.g__Desulfocarbo	feature_id[142].value <= threshold=27.5
node_1: feature_name=k__Bacteria.p__Firmicutes.c__Bacilli.o__Bacillales.f__Bacillaceae.g__Pontibacillus	feature_id[243].value <= threshold=569.0
node_2: feature_name=k__Viruses.f__Papillomaviridae.g__Alphapapillomavirus	feature_id[14].value <= threshold=310.5
node_3: feature_name=k__Viruses.f__Polydnaviridae.g__Ichnovirus	feature_id[139].value > threshold=123.5
node_2481: feature_name=k__Bacteria.p__Proteobacteria.c__Gammaproteobacteria.o__Aeromonadales.f__Succinivibrionaceae.g__Succinimonas	feature_id[5].value <= threshold=92.5
node_2482: feature_name=k__Bacteria.p__Proteobacteria.c__Alphaproteobacteria.o__Rhizobiales.f__Brucellaceae.g__Ochrobactrum	feature_id[398].value > threshold=148.5
node_6950: feature_name=k__Bacteria.p__Proteobacteria.c__Alphaproteobacteria.o__Rhodobacterales.f__Hyphomonadaceae.g__Robiginitomaculum	feature_id[0].value <= threshold=2.5
node_6951: feature_name=k__Bacteria.p__Firmicutes.c__Bacilli.o__Bacillales.f__Paenibacillaceae.g__Gorillibacterium	feature_id[568].value > threshold=187.5
node_7073: feature_name=k__Archaea.p__Euryarchaeota.c__Halobacteria.o__Natrialbales.f__Natrialbaceae.g__Natronococcus	feature_id[419].value <= threshold=141.5
node_7074: feature_name=k__Bacteria.p__Proteobacteria.c__Betaproteobacteria.o__Burkholderiales.f__Comamonadaceae.g__Variovorax	feature_id[69].value > threshold=514.0
node_7086: feature_name=k__Bacteria.p__Cyanobacteria.o__Oscillatoriales.g__Geitlerinema	feature_id[369].value <= threshold=473.5
node_7087: feature_name=k__Bacteria.p__Proteobacteria.c__Alphaproteobacteria.o__Sphingomonadales.f__Erythrobacteraceae.g__Croceicoccus	feature_id[573].value > threshold=0.5
class: Kidney Renal Papillary Cell Carcinoma
Rules_72	passed counts:37
node_0: feature_name=k__Bacteria.p__Proteobacteria.c__Deltaproteobacteria.o__Desulfarculales.f__Desulfarculaceae.g__Desulfocarbo	feature_id[142].value <= threshold=27.5
node_1: feature_name=k__Bacteria.p__Firmicutes.c__Bacilli.o__Bacillales.f__Bacillaceae.g__Pontibacillus	feature_id[243].value <= threshold=569.0
node_2: feature_name=k__Viruses.f__Papillomaviridae.g__Alphapapillomavirus	feature_id[14].value <= threshold=310.5
node_3: feature_name=k__Viruses.f__Polydnaviridae.g__Ichnovirus	feature_id[139].value > threshold=123.5
node_2481: feature_name=k__Bacteria.p__Proteobacteria.c__Gammaproteobacteria.o__Aeromonadales.f__Succinivibrionaceae.g__Succinimonas	feature_id[5].value <= threshold=92.5
node_2482: feature_name=k__Bacteria.p__Proteobacteria.c__Alphaproteobacteria.o__Rhizobiales.f__Brucellaceae.g__Ochrobactrum	feature_id[398].value <= threshold=148.5
node_2483: feature_name=k__Bacteria.p__Firmicutes.c__Bacilli.o__Bacillales.g__Acidibacillus	feature_id[421].value <= threshold=104.5
node_2484: feature_name=k__Bacteria.p__Actinobacteria.c__Actinobacteria.o__Micrococcales.f__Intrasporangiaceae.g__Tetrasphaera	feature_id[296].value <= threshold=1815.5
node_2485: feature_name=k__Viruses.o__Herpesvirales.f__Herpesviridae.g__Proboscivirus	feature_id[379].value > threshold=15.5
node_3801: feature_name=k__Bacteria.p__Proteobacteria.c__Alphaproteobacteria.o__Pelagibacterales.f__Pelagibacteraceae.g__Candidatus_Pelagibacter	feature_id[105].value <= threshold=18.0
node_3802: feature_name=k__Bacteria.p__Bacteroidetes.c__Flavobacteriia.o__Flavobacteriales.f__Flavobacteriaceae.g__Ornithobacterium	feature_id[168].value <= threshold=52.5
node_3803: feature_name=k__Bacteria.p__Bacteroidetes.c__Flavobacteriia.o__Flavobacteriales.f__Flavobacteriaceae.g__Chryseobacterium	feature_id[327].value <= threshold=177.5
node_3804: feature_name=k__Bacteria.p__Cyanobacteria.o__Chroococcales.g__Cyanothece	feature_id[81].value > threshold=133.5
node_3810: feature_name=k__Bacteria.p__Proteobacteria.c__Alphaproteobacteria.o__Rhodobacterales.f__Rhodobacteraceae.g__Leisingera	feature_id[119].value > threshold=0.5
class: Brain Lower Grade Glioma
Rules_73	passed counts:36
node_0: feature_name=k__Bacteria.p__Proteobacteria.c__Deltaproteobacteria.o__Desulfarculales.f__Desulfarculaceae.g__Desulfocarbo	feature_id[142].value <= threshold=27.5
node_1: feature_name=k__Bacteria.p__Firmicutes.c__Bacilli.o__Bacillales.f__Bacillaceae.g__Pontibacillus	feature_id[243].value <= threshold=569.0
node_2: feature_name=k__Viruses.f__Papillomaviridae.g__Alphapapillomavirus	feature_id[14].value <= threshold=310.5
node_3: feature_name=k__Viruses.f__Polydnaviridae.g__Ichnovirus	feature_id[139].value > threshold=123.5
node_2481: feature_name=k__Bacteria.p__Proteobacteria.c__Gammaproteobacteria.o__Aeromonadales.f__Succinivibrionaceae.g__Succinimonas	feature_id[5].value <= threshold=92.5
node_2482: feature_name=k__Bacteria.p__Proteobacteria.c__Alphaproteobacteria.o__Rhizobiales.f__Brucellaceae.g__Ochrobactrum	feature_id[398].value <= threshold=148.5
node_2483: feature_name=k__Bacteria.p__Firmicutes.c__Bacilli.o__Bacillales.g__Acidibacillus	feature_id[421].value > threshold=104.5
node_3973: feature_name=k__Bacteria.p__Actinobacteria.c__Actinobacteria.o__Bifidobacteriales.f__Bifidobacteriaceae.g__Bifidobacterium	feature_id[138].value <= threshold=2818.0
node_3974: feature_name=k__Bacteria.p__Firmicutes.c__Clostridia.o__Clostridiales.f__Peptostreptococcaceae.g__Clostridioides	feature_id[428].value <= threshold=989.5
node_3975: feature_name=k__Bacteria.p__Bacteroidetes.c__Cytophagia.o__Cytophagales.f__Cyclobacteriaceae.g__Indibacter	feature_id[323].value <= threshold=68.5
node_3976: feature_name=k__Bacteria.p__Nitrospirae.c__Nitrospira.o__Nitrospirales.f__Nitrospiraceae.g__Nitrospira	feature_id[481].value > threshold=24.5
node_6024: feature_name=k__Bacteria.p__Proteobacteria.c__Betaproteobacteria.o__Neisseriales.f__Chromobacteriaceae.g__Gulbenkiania	feature_id[444].value > threshold=47.5
node_6036: feature_name=k__Bacteria.p__Proteobacteria.c__Betaproteobacteria.o__Burkholderiales.f__Comamonadaceae.g__Curvibacter	feature_id[499].value > threshold=194.5
node_6336: feature_name=k__Bacteria.p__Cyanobacteria.o__Nostocales.f__Nostocaceae.g__Anabaena	feature_id[117].value > threshold=1725.0
node_6510: feature_name=k__Bacteria.p__Proteobacteria.c__Betaproteobacteria.o__Burkholderiales.f__Burkholderiaceae.g__Cupriavidus	feature_id[207].value <= threshold=912.5
node_6511: feature_name=k__Bacteria.p__Bacteroidetes.c__Chitinophagia.o__Chitinophagales.f__Chitinophagaceae.g__Sediminibacterium	feature_id[167].value > threshold=56.5
node_6525: feature_name=k__Bacteria.p__Proteobacteria.c__Betaproteobacteria.o__Neisseriales.f__Chromobacteriaceae.g__Chromobacterium	feature_id[532].value <= threshold=21.0
class: Glioblastoma Multiforme
Rules_74	passed counts:36
node_0: feature_name=k__Bacteria.p__Proteobacteria.c__Deltaproteobacteria.o__Desulfarculales.f__Desulfarculaceae.g__Desulfocarbo	feature_id[142].value <= threshold=27.5
node_1: feature_name=k__Bacteria.p__Firmicutes.c__Bacilli.o__Bacillales.f__Bacillaceae.g__Pontibacillus	feature_id[243].value <= threshold=569.0
node_2: feature_name=k__Viruses.f__Papillomaviridae.g__Alphapapillomavirus	feature_id[14].value <= threshold=310.5
node_3: feature_name=k__Viruses.f__Polydnaviridae.g__Ichnovirus	feature_id[139].value > threshold=123.5
node_2481: feature_name=k__Bacteria.p__Proteobacteria.c__Gammaproteobacteria.o__Aeromonadales.f__Succinivibrionaceae.g__Succinimonas	feature_id[5].value <= threshold=92.5
node_2482: feature_name=k__Bacteria.p__Proteobacteria.c__Alphaproteobacteria.o__Rhizobiales.f__Brucellaceae.g__Ochrobactrum	feature_id[398].value <= threshold=148.5
node_2483: feature_name=k__Bacteria.p__Firmicutes.c__Bacilli.o__Bacillales.g__Acidibacillus	feature_id[421].value > threshold=104.5
node_3973: feature_name=k__Bacteria.p__Actinobacteria.c__Actinobacteria.o__Bifidobacteriales.f__Bifidobacteriaceae.g__Bifidobacterium	feature_id[138].value <= threshold=2818.0
node_3974: feature_name=k__Bacteria.p__Firmicutes.c__Clostridia.o__Clostridiales.f__Peptostreptococcaceae.g__Clostridioides	feature_id[428].value <= threshold=989.5
node_3975: feature_name=k__Bacteria.p__Bacteroidetes.c__Cytophagia.o__Cytophagales.f__Cyclobacteriaceae.g__Indibacter	feature_id[323].value <= threshold=68.5
node_3976: feature_name=k__Bacteria.p__Nitrospirae.c__Nitrospira.o__Nitrospirales.f__Nitrospiraceae.g__Nitrospira	feature_id[481].value <= threshold=24.5
node_3977: feature_name=k__Viruses.f__Circoviridae.g__Circovirus	feature_id[371].value > threshold=9.5
node_4887: feature_name=k__Bacteria.p__Proteobacteria.c__Alphaproteobacteria.o__Rhizobiales.f__Aurantimonadaceae.g__Aureimonas	feature_id[234].value <= threshold=5.5
node_4888: feature_name=k__Bacteria.p__Firmicutes.c__Negativicutes.o__Veillonellales.f__Veillonellaceae.g__Veillonella	feature_id[209].value > threshold=7.5
node_5690: feature_name=k__Bacteria.p__Firmicutes.c__Erysipelotrichia.o__Erysipelotrichales.f__Erysipelotrichaceae.g__Solobacterium	feature_id[153].value > threshold=6.5
node_5822: feature_name=k__Bacteria.p__Proteobacteria.c__Betaproteobacteria.o__Neisseriales.f__Neisseriaceae.g__Eikenella	feature_id[141].value > threshold=6.5
node_5842: feature_name=k__Bacteria.p__Proteobacteria.c__Betaproteobacteria.o__Neisseriales.f__Chromobacteriaceae.g__Gulbenkiania	feature_id[444].value > threshold=262.0
class: Head and Neck Squamous Cell Carcinoma
Rules_75	passed counts:35
node_0: feature_name=k__Bacteria.p__Proteobacteria.c__Deltaproteobacteria.o__Desulfarculales.f__Desulfarculaceae.g__Desulfocarbo	feature_id[142].value <= threshold=27.5
node_1: feature_name=k__Bacteria.p__Firmicutes.c__Bacilli.o__Bacillales.f__Bacillaceae.g__Pontibacillus	feature_id[243].value <= threshold=569.0
node_2: feature_name=k__Viruses.f__Papillomaviridae.g__Alphapapillomavirus	feature_id[14].value <= threshold=310.5
node_3: feature_name=k__Viruses.f__Polydnaviridae.g__Ichnovirus	feature_id[139].value <= threshold=123.5
node_4: feature_name=k__Bacteria.p__Proteobacteria.c__Alphaproteobacteria.o__Rhodobacterales.f__Rhodobacteraceae.g__Ruegeria	feature_id[136].value > threshold=1788.5
node_1696: feature_name=k__Bacteria.p__Firmicutes.c__Clostridia.o__Clostridiales.g__Flavonifractor	feature_id[111].value > threshold=18.5
node_2048: feature_name=k__Bacteria.p__Nitrospirae.c__Nitrospira.o__Nitrospirales.f__Nitrospiraceae.g__Nitrospira	feature_id[481].value <= threshold=12.5
node_2049: feature_name=k__Viruses.f__Nimaviridae.g__Whispovirus	feature_id[121].value <= threshold=21.5
node_2050: feature_name=k__Bacteria.p__Planctomycetes.c__Planctomycetia.o__Candidatus_Brocadiales.f__Candidatus_Brocadiaceae.g__Candidatus_Jettenia	feature_id[410].value > threshold=4.5
node_2096: feature_name=k__Archaea.p__Euryarchaeota.c__Halobacteria.o__Natrialbales.f__Natrialbaceae.g__Halobiforma	feature_id[576].value <= threshold=1.5
node_2097: feature_name=k__Bacteria.p__Proteobacteria.c__Gammaproteobacteria.o__Pasteurellales.f__Pasteurellaceae.g__Gallibacterium	feature_id[171].value <= threshold=139.5
node_2098: feature_name=k__Bacteria.p__Proteobacteria.c__Gammaproteobacteria.o__Pseudomonadales.f__Moraxellaceae.g__Acinetobacter	feature_id[80].value > threshold=1894.0
node_2102: feature_name=k__Bacteria.p__Planctomycetes.c__Planctomycetia.o__Planctomycetales.f__Planctomycetaceae.g__Gemmata	feature_id[41].value > threshold=1104.0
node_2108: feature_name=k__Bacteria.p__Proteobacteria.c__Betaproteobacteria.o__Burkholderiales.f__Sutterellaceae.g__Sutterella	feature_id[180].value > threshold=0.5
node_2110: feature_name=k__Bacteria.p__Proteobacteria.c__Gammaproteobacteria.o__Pseudomonadales.f__Pseudomonadaceae.g__Pseudomonas	feature_id[57].value <= threshold=1530608.0
class: Lymphoid Neoplasm Diffuse Large B-cell Lymphoma
Rules_76	passed counts:34
node_0: feature_name=k__Bacteria.p__Proteobacteria.c__Deltaproteobacteria.o__Desulfarculales.f__Desulfarculaceae.g__Desulfocarbo	feature_id[142].value <= threshold=27.5
node_1: feature_name=k__Bacteria.p__Firmicutes.c__Bacilli.o__Bacillales.f__Bacillaceae.g__Pontibacillus	feature_id[243].value <= threshold=569.0
node_2: feature_name=k__Viruses.f__Papillomaviridae.g__Alphapapillomavirus	feature_id[14].value <= threshold=310.5
node_3: feature_name=k__Viruses.f__Polydnaviridae.g__Ichnovirus	feature_id[139].value > threshold=123.5
node_2481: feature_name=k__Bacteria.p__Proteobacteria.c__Gammaproteobacteria.o__Aeromonadales.f__Succinivibrionaceae.g__Succinimonas	feature_id[5].value <= threshold=92.5
node_2482: feature_name=k__Bacteria.p__Proteobacteria.c__Alphaproteobacteria.o__Rhizobiales.f__Brucellaceae.g__Ochrobactrum	feature_id[398].value <= threshold=148.5
node_2483: feature_name=k__Bacteria.p__Firmicutes.c__Bacilli.o__Bacillales.g__Acidibacillus	feature_id[421].value > threshold=104.5
node_3973: feature_name=k__Bacteria.p__Actinobacteria.c__Actinobacteria.o__Bifidobacteriales.f__Bifidobacteriaceae.g__Bifidobacterium	feature_id[138].value <= threshold=2818.0
node_3974: feature_name=k__Bacteria.p__Firmicutes.c__Clostridia.o__Clostridiales.f__Peptostreptococcaceae.g__Clostridioides	feature_id[428].value <= threshold=989.5
node_3975: feature_name=k__Bacteria.p__Bacteroidetes.c__Cytophagia.o__Cytophagales.f__Cyclobacteriaceae.g__Indibacter	feature_id[323].value <= threshold=68.5
node_3976: feature_name=k__Bacteria.p__Nitrospirae.c__Nitrospira.o__Nitrospirales.f__Nitrospiraceae.g__Nitrospira	feature_id[481].value > threshold=24.5
node_6024: feature_name=k__Bacteria.p__Proteobacteria.c__Betaproteobacteria.o__Neisseriales.f__Chromobacteriaceae.g__Gulbenkiania	feature_id[444].value > threshold=47.5
node_6036: feature_name=k__Bacteria.p__Proteobacteria.c__Betaproteobacteria.o__Burkholderiales.f__Comamonadaceae.g__Curvibacter	feature_id[499].value > threshold=194.5
node_6336: feature_name=k__Bacteria.p__Cyanobacteria.o__Nostocales.f__Nostocaceae.g__Anabaena	feature_id[117].value > threshold=1725.0
node_6510: feature_name=k__Bacteria.p__Proteobacteria.c__Betaproteobacteria.o__Burkholderiales.f__Burkholderiaceae.g__Cupriavidus	feature_id[207].value > threshold=912.5
node_6530: feature_name=k__Bacteria.p__Proteobacteria.c__Alphaproteobacteria.o__Caulobacterales.f__Caulobacteraceae.g__Phenylobacterium	feature_id[40].value <= threshold=18.0
node_6531: feature_name=k__Bacteria.p__Proteobacteria.c__Betaproteobacteria.o__Burkholderiales.f__Comamonadaceae.g__Curvibacter	feature_id[499].value > threshold=671.0
node_6587: feature_name=k__Bacteria.p__Spirochaetes.c__Spirochaetia.f__Leptospiraceae.g__Leptospira	feature_id[83].value <= threshold=56732.5
node_6588: feature_name=k__Bacteria.p__Bacteroidetes.c__Chitinophagia.o__Chitinophagales.f__Chitinophagaceae.g__Sediminibacterium	feature_id[167].value <= threshold=7.5
node_6589: feature_name=k__Viruses.f__Nimaviridae.g__Whispovirus	feature_id[121].value > threshold=23.0
node_6593: feature_name=k__Bacteria.p__Actinobacteria.c__Actinobacteria.o__Micrococcales.f__Intrasporangiaceae.g__Tetrasphaera	feature_id[296].value > threshold=11660.5
class: Thyroid Carcinoma
Rules_77	passed counts:34
node_0: feature_name=k__Bacteria.p__Proteobacteria.c__Deltaproteobacteria.o__Desulfarculales.f__Desulfarculaceae.g__Desulfocarbo	feature_id[142].value <= threshold=27.5
node_1: feature_name=k__Bacteria.p__Firmicutes.c__Bacilli.o__Bacillales.f__Bacillaceae.g__Pontibacillus	feature_id[243].value <= threshold=569.0
node_2: feature_name=k__Viruses.f__Papillomaviridae.g__Alphapapillomavirus	feature_id[14].value <= threshold=310.5
node_3: feature_name=k__Viruses.f__Polydnaviridae.g__Ichnovirus	feature_id[139].value > threshold=123.5
node_2481: feature_name=k__Bacteria.p__Proteobacteria.c__Gammaproteobacteria.o__Aeromonadales.f__Succinivibrionaceae.g__Succinimonas	feature_id[5].value <= threshold=92.5
node_2482: feature_name=k__Bacteria.p__Proteobacteria.c__Alphaproteobacteria.o__Rhizobiales.f__Brucellaceae.g__Ochrobactrum	feature_id[398].value <= threshold=148.5
node_2483: feature_name=k__Bacteria.p__Firmicutes.c__Bacilli.o__Bacillales.g__Acidibacillus	feature_id[421].value <= threshold=104.5
node_2484: feature_name=k__Bacteria.p__Actinobacteria.c__Actinobacteria.o__Micrococcales.f__Intrasporangiaceae.g__Tetrasphaera	feature_id[296].value <= threshold=1815.5
node_2485: feature_name=k__Viruses.o__Herpesvirales.f__Herpesviridae.g__Proboscivirus	feature_id[379].value <= threshold=15.5
node_2486: feature_name=k__Archaea.p__Euryarchaeota.c__Methanomicrobia.o__Methanosarcinales.f__Methanosarcinaceae.g__Methanosarcina	feature_id[258].value <= threshold=223.5
node_2487: feature_name=k__Bacteria.p__Proteobacteria.c__Gammaproteobacteria.o__Xanthomonadales.f__Xanthomonadaceae.g__Luteimonas	feature_id[97].value <= threshold=8.5
node_2488: feature_name=k__Viruses.o__Herpesvirales.f__Alloherpesviridae.g__Cyprinivirus	feature_id[204].value > threshold=7.5
node_2546: feature_name=k__Bacteria.p__Tenericutes.c__Mollicutes.o__Entomoplasmatales.f__Entomoplasmataceae.g__Entomoplasma	feature_id[351].value <= threshold=1.5
node_2547: feature_name=k__Bacteria.p__Cyanobacteria.o__Chroococcales.g__Microcystis	feature_id[179].value <= threshold=33.5
node_2548: feature_name=k__Bacteria.p__Proteobacteria.c__Gammaproteobacteria.o__Thiotrichales.f__Francisellaceae.g__Francisella	feature_id[104].value <= threshold=105.5
node_2549: feature_name=k__Bacteria.p__Proteobacteria.c__Gammaproteobacteria.o__Enterobacteriales.f__Enterobacteriaceae.g__Proteus	feature_id[9].value <= threshold=2082.0
node_2550: feature_name=k__Bacteria.p__Firmicutes.c__Clostridia.o__Clostridiales.f__Ruminococcaceae.g__Faecalibacterium	feature_id[200].value <= threshold=1.5
node_2551: feature_name=k__Bacteria.p__Proteobacteria.c__Alphaproteobacteria.o__Rhizobiales.f__Phyllobacteriaceae.g__Phyllobacterium	feature_id[453].value <= threshold=2.5
node_2552: feature_name=k__Viruses.f__Papillomaviridae.g__Alphapapillomavirus	feature_id[14].value <= threshold=26.5
node_2553: feature_name=k__Bacteria.p__Actinobacteria.c__Actinobacteria.o__Micrococcales.f__Intrasporangiaceae.g__Tetrasphaera	feature_id[296].value <= threshold=1513.0
node_2554: feature_name=k__Bacteria.p__Bacteroidetes.c__Flavobacteriia.o__Flavobacteriales.f__Flavobacteriaceae.g__Ornithobacterium	feature_id[168].value <= threshold=51.5
node_2555: feature_name=k__Bacteria.p__Nitrospirae.c__Nitrospira.o__Nitrospirales.f__Nitrospiraceae.g__Nitrospira	feature_id[481].value <= threshold=9.5
node_2556: feature_name=k__Bacteria.p__Actinobacteria.c__Actinobacteria.o__Corynebacteriales.f__Nocardiaceae.g__Rhodococcus	feature_id[286].value <= threshold=57.5
node_2557: feature_name=k__Bacteria.p__Proteobacteria.c__Gammaproteobacteria.o__Pseudomonadales.f__Pseudomonadaceae.g__Pseudomonas	feature_id[57].value > threshold=11401.0
node_2581: feature_name=k__Bacteria.p__Proteobacteria.c__Alphaproteobacteria.o__Sphingomonadales.f__Erythrobacteraceae.g__Erythrobacter	feature_id[411].value > threshold=3.5
node_2599: feature_name=k__Bacteria.p__Actinobacteria.c__Actinobacteria.o__Micrococcales.f__Intrasporangiaceae.g__Terrabacter	feature_id[100].value > threshold=1646.5
node_2611: feature_name=k__Viruses.o__Herpesvirales.f__Alloherpesviridae.g__Cyprinivirus	feature_id[204].value > threshold=9.0
node_2615: feature_name=k__Bacteria.p__Proteobacteria.c__Betaproteobacteria.o__Burkholderiales.f__Comamonadaceae.g__Pelomonas	feature_id[60].value <= threshold=46.5
node_2616: feature_name=k__Bacteria.p__Actinobacteria.c__Actinobacteria.o__Corynebacteriales.f__Nocardiaceae.g__Nocardia	feature_id[156].value <= threshold=6959.0
class: Lung Adenocarcinoma
Rules_78	passed counts:34
node_0: feature_name=k__Bacteria.p__Proteobacteria.c__Deltaproteobacteria.o__Desulfarculales.f__Desulfarculaceae.g__Desulfocarbo	feature_id[142].value <= threshold=27.5
node_1: feature_name=k__Bacteria.p__Firmicutes.c__Bacilli.o__Bacillales.f__Bacillaceae.g__Pontibacillus	feature_id[243].value <= threshold=569.0
node_2: feature_name=k__Viruses.f__Papillomaviridae.g__Alphapapillomavirus	feature_id[14].value <= threshold=310.5
node_3: feature_name=k__Viruses.f__Polydnaviridae.g__Ichnovirus	feature_id[139].value <= threshold=123.5
node_4: feature_name=k__Bacteria.p__Proteobacteria.c__Alphaproteobacteria.o__Rhodobacterales.f__Rhodobacteraceae.g__Ruegeria	feature_id[136].value > threshold=1788.5
node_1696: feature_name=k__Bacteria.p__Firmicutes.c__Clostridia.o__Clostridiales.g__Flavonifractor	feature_id[111].value <= threshold=18.5
node_1697: feature_name=k__Bacteria.p__Firmicutes.c__Clostridia.o__Clostridiales.f__Peptostreptococcaceae.g__Clostridioides	feature_id[428].value <= threshold=74.5
node_1698: feature_name=k__Viruses.o__Tymovirales.f__Betaflexiviridae.g__Carlavirus	feature_id[37].value > threshold=5.5
node_1736: feature_name=k__Bacteria.p__Proteobacteria.c__Alphaproteobacteria.o__Rhizobiales.f__Phyllobacteriaceae.g__Phyllobacterium	feature_id[453].value <= threshold=7.5
node_1737: feature_name=k__Bacteria.p__Proteobacteria.c__Alphaproteobacteria.o__Rhizobiales.f__Methylobacteriaceae.g__Microvirga	feature_id[173].value <= threshold=59.0
node_1738: feature_name=k__Bacteria.p__Bacteroidetes.c__Flavobacteriia.o__Flavobacteriales.f__Flavobacteriaceae.g__Chryseobacterium	feature_id[327].value <= threshold=345.5
node_1739: feature_name=k__Bacteria.p__Proteobacteria.c__Alphaproteobacteria.o__Rhizobiales.f__Phyllobacteriaceae.g__Mesorhizobium	feature_id[140].value <= threshold=396.0
node_1740: feature_name=k__Bacteria.p__Proteobacteria.c__Gammaproteobacteria.o__Pasteurellales.f__Pasteurellaceae.g__Mannheimia	feature_id[273].value <= threshold=31.5
node_1741: feature_name=k__Bacteria.p__Proteobacteria.c__Gammaproteobacteria.o__Enterobacteriales.f__Enterobacteriaceae.g__Salmonella	feature_id[102].value > threshold=1250.0
class: Colon Adenocarcinoma
Rules_79	passed counts:34
node_0: feature_name=k__Bacteria.p__Proteobacteria.c__Deltaproteobacteria.o__Desulfarculales.f__Desulfarculaceae.g__Desulfocarbo	feature_id[142].value <= threshold=27.5
node_1: feature_name=k__Bacteria.p__Firmicutes.c__Bacilli.o__Bacillales.f__Bacillaceae.g__Pontibacillus	feature_id[243].value <= threshold=569.0
node_2: feature_name=k__Viruses.f__Papillomaviridae.g__Alphapapillomavirus	feature_id[14].value <= threshold=310.5
node_3: feature_name=k__Viruses.f__Polydnaviridae.g__Ichnovirus	feature_id[139].value <= threshold=123.5
node_4: feature_name=k__Bacteria.p__Proteobacteria.c__Alphaproteobacteria.o__Rhodobacterales.f__Rhodobacteraceae.g__Ruegeria	feature_id[136].value <= threshold=1788.5
node_5: feature_name=k__Bacteria.p__Proteobacteria.c__Gammaproteobacteria.o__Xanthomonadales.f__Xanthomonadaceae.g__Xylella	feature_id[246].value <= threshold=80.5
node_6: feature_name=k__Bacteria.p__Proteobacteria.c__Alphaproteobacteria.o__Rhodospirillales.f__Acetobacteraceae.g__Saccharibacter	feature_id[220].value <= threshold=32.5
node_7: feature_name=k__Bacteria.p__Bacteroidetes.c__Flavobacteriia.o__Flavobacteriales.f__Flavobacteriaceae.g__Chryseobacterium	feature_id[327].value <= threshold=328.5
node_8: feature_name=k__Bacteria.p__Bacteroidetes.c__Flavobacteriia.o__Flavobacteriales.f__Flavobacteriaceae.g__Bergeyella	feature_id[310].value <= threshold=6.5
node_9: feature_name=k__Bacteria.p__Firmicutes.c__Clostridia.o__Clostridiales.f__Peptostreptococcaceae.g__Paeniclostridium	feature_id[356].value <= threshold=124.5
node_10: feature_name=k__Bacteria.p__Actinobacteria.c__Coriobacteriia.o__Coriobacteriales.f__Coriobacteriaceae.g__Collinsella	feature_id[78].value <= threshold=3.5
node_11: feature_name=k__Bacteria.p__Proteobacteria.c__Betaproteobacteria.o__Burkholderiales.f__Comamonadaceae.g__Curvibacter	feature_id[499].value > threshold=10.5
node_109: feature_name=k__Bacteria.p__Verrucomicrobia.c__Opitutae.o__Opitutales.f__Opitutaceae.g__Diplosphaera	feature_id[143].value <= threshold=34.5
node_110: feature_name=k__Bacteria.p__Proteobacteria.c__Betaproteobacteria.o__Neisseriales.f__Neisseriaceae.g__Neisseria	feature_id[134].value > threshold=3445.5
node_130: feature_name=k__Viruses.f__Baculoviridae.g__Alphabaculovirus	feature_id[245].value <= threshold=19.0
node_131: feature_name=k__Bacteria.p__Firmicutes.c__Negativicutes.o__Selenomonadales.f__Selenomonadaceae.g__Selenomonas	feature_id[360].value > threshold=1.5
node_133: feature_name=k__Bacteria.p__Proteobacteria.c__Alphaproteobacteria.o__Rhodobacterales.f__Rhodobacteraceae.g__Rhodovulum	feature_id[166].value <= threshold=7.0
class: Esophageal Carcinoma
Rules_80	passed counts:33
node_0: feature_name=k__Bacteria.p__Proteobacteria.c__Deltaproteobacteria.o__Desulfarculales.f__Desulfarculaceae.g__Desulfocarbo	feature_id[142].value <= threshold=27.5
node_1: feature_name=k__Bacteria.p__Firmicutes.c__Bacilli.o__Bacillales.f__Bacillaceae.g__Pontibacillus	feature_id[243].value <= threshold=569.0
node_2: feature_name=k__Viruses.f__Papillomaviridae.g__Alphapapillomavirus	feature_id[14].value <= threshold=310.5
node_3: feature_name=k__Viruses.f__Polydnaviridae.g__Ichnovirus	feature_id[139].value > threshold=123.5
node_2481: feature_name=k__Bacteria.p__Proteobacteria.c__Gammaproteobacteria.o__Aeromonadales.f__Succinivibrionaceae.g__Succinimonas	feature_id[5].value <= threshold=92.5
node_2482: feature_name=k__Bacteria.p__Proteobacteria.c__Alphaproteobacteria.o__Rhizobiales.f__Brucellaceae.g__Ochrobactrum	feature_id[398].value > threshold=148.5
node_6950: feature_name=k__Bacteria.p__Proteobacteria.c__Alphaproteobacteria.o__Rhodobacterales.f__Hyphomonadaceae.g__Robiginitomaculum	feature_id[0].value > threshold=2.5
node_7112: feature_name=k__Bacteria.p__Actinobacteria.c__Actinobacteria.o__Micrococcales.f__Intrasporangiaceae.g__Tetrasphaera	feature_id[296].value <= threshold=21124.0
node_7113: feature_name=k__Bacteria.p__Proteobacteria.c__Alphaproteobacteria.o__Rhodobacterales.f__Rhodobacteraceae.g__Thioclava	feature_id[354].value <= threshold=2.5
node_7114: feature_name=k__Bacteria.p__Firmicutes.c__Bacilli.o__Bacillales.f__Paenibacillaceae.g__Gorillibacterium	feature_id[568].value <= threshold=190.0
node_7115: feature_name=k__Viruses.f__Virgaviridae.g__Furovirus	feature_id[96].value <= threshold=173.5
class: Ovarian Serous Cystadenocarcinoma
Rules_81	passed counts:33
node_0: feature_name=k__Bacteria.p__Proteobacteria.c__Deltaproteobacteria.o__Desulfarculales.f__Desulfarculaceae.g__Desulfocarbo	feature_id[142].value <= threshold=27.5
node_1: feature_name=k__Bacteria.p__Firmicutes.c__Bacilli.o__Bacillales.f__Bacillaceae.g__Pontibacillus	feature_id[243].value <= threshold=569.0
node_2: feature_name=k__Viruses.f__Papillomaviridae.g__Alphapapillomavirus	feature_id[14].value <= threshold=310.5
node_3: feature_name=k__Viruses.f__Polydnaviridae.g__Ichnovirus	feature_id[139].value > threshold=123.5
node_2481: feature_name=k__Bacteria.p__Proteobacteria.c__Gammaproteobacteria.o__Aeromonadales.f__Succinivibrionaceae.g__Succinimonas	feature_id[5].value <= threshold=92.5
node_2482: feature_name=k__Bacteria.p__Proteobacteria.c__Alphaproteobacteria.o__Rhizobiales.f__Brucellaceae.g__Ochrobactrum	feature_id[398].value <= threshold=148.5
node_2483: feature_name=k__Bacteria.p__Firmicutes.c__Bacilli.o__Bacillales.g__Acidibacillus	feature_id[421].value > threshold=104.5
node_3973: feature_name=k__Bacteria.p__Actinobacteria.c__Actinobacteria.o__Bifidobacteriales.f__Bifidobacteriaceae.g__Bifidobacterium	feature_id[138].value <= threshold=2818.0
node_3974: feature_name=k__Bacteria.p__Firmicutes.c__Clostridia.o__Clostridiales.f__Peptostreptococcaceae.g__Clostridioides	feature_id[428].value <= threshold=989.5
node_3975: feature_name=k__Bacteria.p__Bacteroidetes.c__Cytophagia.o__Cytophagales.f__Cyclobacteriaceae.g__Indibacter	feature_id[323].value <= threshold=68.5
node_3976: feature_name=k__Bacteria.p__Nitrospirae.c__Nitrospira.o__Nitrospirales.f__Nitrospiraceae.g__Nitrospira	feature_id[481].value > threshold=24.5
node_6024: feature_name=k__Bacteria.p__Proteobacteria.c__Betaproteobacteria.o__Neisseriales.f__Chromobacteriaceae.g__Gulbenkiania	feature_id[444].value > threshold=47.5
node_6036: feature_name=k__Bacteria.p__Proteobacteria.c__Betaproteobacteria.o__Burkholderiales.f__Comamonadaceae.g__Curvibacter	feature_id[499].value > threshold=194.5
node_6336: feature_name=k__Bacteria.p__Cyanobacteria.o__Nostocales.f__Nostocaceae.g__Anabaena	feature_id[117].value <= threshold=1725.0
node_6337: feature_name=k__Bacteria.p__Actinobacteria.c__Actinobacteria.o__Micromonosporales.f__Micromonosporaceae.g__Micromonospora	feature_id[292].value > threshold=187.5
node_6441: feature_name=k__Bacteria.p__Firmicutes.c__Clostridia.o__Clostridiales.g__Flavonifractor	feature_id[111].value > threshold=148.5
node_6459: feature_name=k__Bacteria.p__Actinobacteria.c__Actinobacteria.o__Corynebacteriales.f__Dietziaceae.g__Dietzia	feature_id[359].value > threshold=8.5
node_6487: feature_name=k__Bacteria.p__Firmicutes.c__Clostridia.o__Clostridiales.f__Lachnospiraceae.g__Robinsoniella	feature_id[512].value <= threshold=9.5
node_6488: feature_name=k__Bacteria.p__Firmicutes.c__Negativicutes.o__Selenomonadales.f__Selenomonadaceae.g__Megamonas	feature_id[470].value <= threshold=5.0
node_6489: feature_name=k__Bacteria.p__Proteobacteria.c__Gammaproteobacteria.o__Chromatiales.f__Ectothiorhodospiraceae.g__Alkalilimnicola	feature_id[317].value <= threshold=7.0
node_6490: feature_name=k__Bacteria.p__Proteobacteria.c__Gammaproteobacteria.o__Xanthomonadales.f__Xanthomonadaceae.g__Lysobacter	feature_id[152].value > threshold=248.0
node_6494: feature_name=k__Bacteria.p__Proteobacteria.c__Betaproteobacteria.o__Burkholderiales.f__Comamonadaceae.g__Ottowia	feature_id[531].value <= threshold=26.5
node_6495: feature_name=k__Bacteria.p__Actinobacteria.c__Actinobacteria.o__Corynebacteriales.f__Nocardiaceae.g__Nocardia	feature_id[156].value <= threshold=132523.0
class: Skin Cutaneous Melanoma
Rules_82	passed counts:32
node_0: feature_name=k__Bacteria.p__Proteobacteria.c__Deltaproteobacteria.o__Desulfarculales.f__Desulfarculaceae.g__Desulfocarbo	feature_id[142].value <= threshold=27.5
node_1: feature_name=k__Bacteria.p__Firmicutes.c__Bacilli.o__Bacillales.f__Bacillaceae.g__Pontibacillus	feature_id[243].value <= threshold=569.0
node_2: feature_name=k__Viruses.f__Papillomaviridae.g__Alphapapillomavirus	feature_id[14].value <= threshold=310.5
node_3: feature_name=k__Viruses.f__Polydnaviridae.g__Ichnovirus	feature_id[139].value > threshold=123.5
node_2481: feature_name=k__Bacteria.p__Proteobacteria.c__Gammaproteobacteria.o__Aeromonadales.f__Succinivibrionaceae.g__Succinimonas	feature_id[5].value > threshold=92.5
node_7161: feature_name=k__Bacteria.p__Proteobacteria.c__Betaproteobacteria.o__Neisseriales.f__Chromobacteriaceae.g__Pseudogulbenkiania	feature_id[90].value > threshold=12.5
node_7221: feature_name=k__Bacteria.p__Nitrospirae.c__Nitrospira.o__Nitrospirales.f__Nitrospiraceae.g__Nitrospira	feature_id[481].value > threshold=5.5
node_7547: feature_name=k__Bacteria.p__Firmicutes.c__Bacilli.o__Lactobacillales.f__Enterococcaceae.g__Catellicoccus	feature_id[10].value <= threshold=224.5
node_7548: feature_name=k__Bacteria.p__Proteobacteria.c__Alphaproteobacteria.o__Rickettsiales.f__Anaplasmataceae.g__Wolbachia	feature_id[199].value > threshold=163.5
node_7664: feature_name=k__Bacteria.p__Bacteroidetes.c__Flavobacteriia.o__Flavobacteriales.f__Flavobacteriaceae.g__Riemerella	feature_id[249].value <= threshold=57.5
node_7665: feature_name=k__Bacteria.p__Firmicutes.c__Bacilli.o__Bacillales.f__Planococcaceae.g__Paenisporosarcina	feature_id[15].value <= threshold=80.0
node_7666: feature_name=k__Bacteria.p__Firmicutes.c__Bacilli.o__Lactobacillales.f__Enterococcaceae.g__Catellicoccus	feature_id[10].value > threshold=46.0
class: Head and Neck Squamous Cell Carcinoma
Rules_83	passed counts:32
node_0: feature_name=k__Bacteria.p__Proteobacteria.c__Deltaproteobacteria.o__Desulfarculales.f__Desulfarculaceae.g__Desulfocarbo	feature_id[142].value <= threshold=27.5
node_1: feature_name=k__Bacteria.p__Firmicutes.c__Bacilli.o__Bacillales.f__Bacillaceae.g__Pontibacillus	feature_id[243].value <= threshold=569.0
node_2: feature_name=k__Viruses.f__Papillomaviridae.g__Alphapapillomavirus	feature_id[14].value <= threshold=310.5
node_3: feature_name=k__Viruses.f__Polydnaviridae.g__Ichnovirus	feature_id[139].value > threshold=123.5
node_2481: feature_name=k__Bacteria.p__Proteobacteria.c__Gammaproteobacteria.o__Aeromonadales.f__Succinivibrionaceae.g__Succinimonas	feature_id[5].value <= threshold=92.5
node_2482: feature_name=k__Bacteria.p__Proteobacteria.c__Alphaproteobacteria.o__Rhizobiales.f__Brucellaceae.g__Ochrobactrum	feature_id[398].value > threshold=148.5
node_6950: feature_name=k__Bacteria.p__Proteobacteria.c__Alphaproteobacteria.o__Rhodobacterales.f__Hyphomonadaceae.g__Robiginitomaculum	feature_id[0].value > threshold=2.5
node_7112: feature_name=k__Bacteria.p__Actinobacteria.c__Actinobacteria.o__Micrococcales.f__Intrasporangiaceae.g__Tetrasphaera	feature_id[296].value > threshold=21124.0
node_7140: feature_name=k__Bacteria.p__Firmicutes.c__Clostridia.o__Clostridiales.g__Flavonifractor	feature_id[111].value <= threshold=428.5
node_7141: feature_name=k__Bacteria.p__Proteobacteria.c__Betaproteobacteria.o__Burkholderiales.f__Comamonadaceae.g__Variovorax	feature_id[69].value > threshold=395.5
node_7153: feature_name=k__Bacteria.p__Chloroflexi.c__Ktedonobacteria.o__Thermogemmatisporales.f__Thermogemmatisporaceae.g__Thermogemmatispora	feature_id[556].value <= threshold=744.5
class: Head and Neck Squamous Cell Carcinoma
Rules_84	passed counts:32
node_0: feature_name=k__Bacteria.p__Proteobacteria.c__Deltaproteobacteria.o__Desulfarculales.f__Desulfarculaceae.g__Desulfocarbo	feature_id[142].value <= threshold=27.5
node_1: feature_name=k__Bacteria.p__Firmicutes.c__Bacilli.o__Bacillales.f__Bacillaceae.g__Pontibacillus	feature_id[243].value <= threshold=569.0
node_2: feature_name=k__Viruses.f__Papillomaviridae.g__Alphapapillomavirus	feature_id[14].value <= threshold=310.5
node_3: feature_name=k__Viruses.f__Polydnaviridae.g__Ichnovirus	feature_id[139].value > threshold=123.5
node_2481: feature_name=k__Bacteria.p__Proteobacteria.c__Gammaproteobacteria.o__Aeromonadales.f__Succinivibrionaceae.g__Succinimonas	feature_id[5].value <= threshold=92.5
node_2482: feature_name=k__Bacteria.p__Proteobacteria.c__Alphaproteobacteria.o__Rhizobiales.f__Brucellaceae.g__Ochrobactrum	feature_id[398].value <= threshold=148.5
node_2483: feature_name=k__Bacteria.p__Firmicutes.c__Bacilli.o__Bacillales.g__Acidibacillus	feature_id[421].value > threshold=104.5
node_3973: feature_name=k__Bacteria.p__Actinobacteria.c__Actinobacteria.o__Bifidobacteriales.f__Bifidobacteriaceae.g__Bifidobacterium	feature_id[138].value <= threshold=2818.0
node_3974: feature_name=k__Bacteria.p__Firmicutes.c__Clostridia.o__Clostridiales.f__Peptostreptococcaceae.g__Clostridioides	feature_id[428].value <= threshold=989.5
node_3975: feature_name=k__Bacteria.p__Bacteroidetes.c__Cytophagia.o__Cytophagales.f__Cyclobacteriaceae.g__Indibacter	feature_id[323].value <= threshold=68.5
node_3976: feature_name=k__Bacteria.p__Nitrospirae.c__Nitrospira.o__Nitrospirales.f__Nitrospiraceae.g__Nitrospira	feature_id[481].value > threshold=24.5
node_6024: feature_name=k__Bacteria.p__Proteobacteria.c__Betaproteobacteria.o__Neisseriales.f__Chromobacteriaceae.g__Gulbenkiania	feature_id[444].value > threshold=47.5
node_6036: feature_name=k__Bacteria.p__Proteobacteria.c__Betaproteobacteria.o__Burkholderiales.f__Comamonadaceae.g__Curvibacter	feature_id[499].value > threshold=194.5
node_6336: feature_name=k__Bacteria.p__Cyanobacteria.o__Nostocales.f__Nostocaceae.g__Anabaena	feature_id[117].value > threshold=1725.0
node_6510: feature_name=k__Bacteria.p__Proteobacteria.c__Betaproteobacteria.o__Burkholderiales.f__Burkholderiaceae.g__Cupriavidus	feature_id[207].value > threshold=912.5
node_6530: feature_name=k__Bacteria.p__Proteobacteria.c__Alphaproteobacteria.o__Caulobacterales.f__Caulobacteraceae.g__Phenylobacterium	feature_id[40].value <= threshold=18.0
node_6531: feature_name=k__Bacteria.p__Proteobacteria.c__Betaproteobacteria.o__Burkholderiales.f__Comamonadaceae.g__Curvibacter	feature_id[499].value <= threshold=671.0
node_6532: feature_name=k__Bacteria.p__Actinobacteria.c__Actinobacteria.o__Micrococcales.f__Intrasporangiaceae.g__Tetrasphaera	feature_id[296].value > threshold=23736.0
node_6546: feature_name=k__Bacteria.p__Bacteroidetes.c__Bacteroidia.o__Bacteroidales.f__Porphyromonadaceae.g__Tannerella	feature_id[375].value > threshold=101.5
node_6558: feature_name=k__Bacteria.p__Proteobacteria.c__Alphaproteobacteria.o__Rhizobiales.f__Phyllobacteriaceae.g__Mesorhizobium	feature_id[140].value <= threshold=22568.0
node_6559: feature_name=k__Bacteria.p__Acidobacteria.c__Blastocatellia.g__Pyrinomonas	feature_id[343].value <= threshold=0.5
node_6560: feature_name=k__Viruses.o__Herpesvirales.f__Alloherpesviridae.g__Cyprinivirus	feature_id[204].value > threshold=578.5
node_6562: feature_name=k__Bacteria.p__Bacteroidetes.c__Bacteroidia.o__Bacteroidales.f__Porphyromonadaceae.g__Barnesiella	feature_id[244].value > threshold=58.0
class: Lung Squamous Cell Carcinoma
Rules_85	passed counts:32
node_0: feature_name=k__Bacteria.p__Proteobacteria.c__Deltaproteobacteria.o__Desulfarculales.f__Desulfarculaceae.g__Desulfocarbo	feature_id[142].value <= threshold=27.5
node_1: feature_name=k__Bacteria.p__Firmicutes.c__Bacilli.o__Bacillales.f__Bacillaceae.g__Pontibacillus	feature_id[243].value <= threshold=569.0
node_2: feature_name=k__Viruses.f__Papillomaviridae.g__Alphapapillomavirus	feature_id[14].value <= threshold=310.5
node_3: feature_name=k__Viruses.f__Polydnaviridae.g__Ichnovirus	feature_id[139].value > threshold=123.5
node_2481: feature_name=k__Bacteria.p__Proteobacteria.c__Gammaproteobacteria.o__Aeromonadales.f__Succinivibrionaceae.g__Succinimonas	feature_id[5].value <= threshold=92.5
node_2482: feature_name=k__Bacteria.p__Proteobacteria.c__Alphaproteobacteria.o__Rhizobiales.f__Brucellaceae.g__Ochrobactrum	feature_id[398].value <= threshold=148.5
node_2483: feature_name=k__Bacteria.p__Firmicutes.c__Bacilli.o__Bacillales.g__Acidibacillus	feature_id[421].value <= threshold=104.5
node_2484: feature_name=k__Bacteria.p__Actinobacteria.c__Actinobacteria.o__Micrococcales.f__Intrasporangiaceae.g__Tetrasphaera	feature_id[296].value <= threshold=1815.5
node_2485: feature_name=k__Viruses.o__Herpesvirales.f__Herpesviridae.g__Proboscivirus	feature_id[379].value <= threshold=15.5
node_2486: feature_name=k__Archaea.p__Euryarchaeota.c__Methanomicrobia.o__Methanosarcinales.f__Methanosarcinaceae.g__Methanosarcina	feature_id[258].value > threshold=223.5
node_3674: feature_name=k__Bacteria.p__Proteobacteria.c__Betaproteobacteria.o__Burkholderiales.f__Comamonadaceae.g__Pelomonas	feature_id[60].value > threshold=3.5
node_3724: feature_name=k__Bacteria.p__Actinobacteria.c__Actinobacteria.o__Micrococcales.f__Intrasporangiaceae.g__Tetrasphaera	feature_id[296].value <= threshold=617.0
node_3725: feature_name=k__Bacteria.p__Proteobacteria.c__Betaproteobacteria.o__Neisseriales.f__Chromobacteriaceae.g__Gulbenkiania	feature_id[444].value > threshold=129.5
class: Kidney Renal Clear Cell Carcinoma
Rules_86	passed counts:32
node_0: feature_name=k__Bacteria.p__Proteobacteria.c__Deltaproteobacteria.o__Desulfarculales.f__Desulfarculaceae.g__Desulfocarbo	feature_id[142].value <= threshold=27.5
node_1: feature_name=k__Bacteria.p__Firmicutes.c__Bacilli.o__Bacillales.f__Bacillaceae.g__Pontibacillus	feature_id[243].value <= threshold=569.0
node_2: feature_name=k__Viruses.f__Papillomaviridae.g__Alphapapillomavirus	feature_id[14].value <= threshold=310.5
node_3: feature_name=k__Viruses.f__Polydnaviridae.g__Ichnovirus	feature_id[139].value > threshold=123.5
node_2481: feature_name=k__Bacteria.p__Proteobacteria.c__Gammaproteobacteria.o__Aeromonadales.f__Succinivibrionaceae.g__Succinimonas	feature_id[5].value <= threshold=92.5
node_2482: feature_name=k__Bacteria.p__Proteobacteria.c__Alphaproteobacteria.o__Rhizobiales.f__Brucellaceae.g__Ochrobactrum	feature_id[398].value <= threshold=148.5
node_2483: feature_name=k__Bacteria.p__Firmicutes.c__Bacilli.o__Bacillales.g__Acidibacillus	feature_id[421].value <= threshold=104.5
node_2484: feature_name=k__Bacteria.p__Actinobacteria.c__Actinobacteria.o__Micrococcales.f__Intrasporangiaceae.g__Tetrasphaera	feature_id[296].value <= threshold=1815.5
node_2485: feature_name=k__Viruses.o__Herpesvirales.f__Herpesviridae.g__Proboscivirus	feature_id[379].value <= threshold=15.5
node_2486: feature_name=k__Archaea.p__Euryarchaeota.c__Methanomicrobia.o__Methanosarcinales.f__Methanosarcinaceae.g__Methanosarcina	feature_id[258].value <= threshold=223.5
node_2487: feature_name=k__Bacteria.p__Proteobacteria.c__Gammaproteobacteria.o__Xanthomonadales.f__Xanthomonadaceae.g__Luteimonas	feature_id[97].value <= threshold=8.5
node_2488: feature_name=k__Viruses.o__Herpesvirales.f__Alloherpesviridae.g__Cyprinivirus	feature_id[204].value > threshold=7.5
node_2546: feature_name=k__Bacteria.p__Tenericutes.c__Mollicutes.o__Entomoplasmatales.f__Entomoplasmataceae.g__Entomoplasma	feature_id[351].value <= threshold=1.5
node_2547: feature_name=k__Bacteria.p__Cyanobacteria.o__Chroococcales.g__Microcystis	feature_id[179].value > threshold=33.5
node_3335: feature_name=k__Bacteria.p__Tenericutes.c__Mollicutes.o__Mycoplasmatales.f__Mycoplasmataceae.g__Mycoplasma	feature_id[1].value <= threshold=2198.5
class: Liver Hepatocellular Carcinoma
Rules_87	passed counts:32
node_0: feature_name=k__Bacteria.p__Proteobacteria.c__Deltaproteobacteria.o__Desulfarculales.f__Desulfarculaceae.g__Desulfocarbo	feature_id[142].value <= threshold=27.5
node_1: feature_name=k__Bacteria.p__Firmicutes.c__Bacilli.o__Bacillales.f__Bacillaceae.g__Pontibacillus	feature_id[243].value <= threshold=569.0
node_2: feature_name=k__Viruses.f__Papillomaviridae.g__Alphapapillomavirus	feature_id[14].value <= threshold=310.5
node_3: feature_name=k__Viruses.f__Polydnaviridae.g__Ichnovirus	feature_id[139].value <= threshold=123.5
node_4: feature_name=k__Bacteria.p__Proteobacteria.c__Alphaproteobacteria.o__Rhodobacterales.f__Rhodobacteraceae.g__Ruegeria	feature_id[136].value > threshold=1788.5
node_1696: feature_name=k__Bacteria.p__Firmicutes.c__Clostridia.o__Clostridiales.g__Flavonifractor	feature_id[111].value <= threshold=18.5
node_1697: feature_name=k__Bacteria.p__Firmicutes.c__Clostridia.o__Clostridiales.f__Peptostreptococcaceae.g__Clostridioides	feature_id[428].value <= threshold=74.5
node_1698: feature_name=k__Viruses.o__Tymovirales.f__Betaflexiviridae.g__Carlavirus	feature_id[37].value <= threshold=5.5
node_1699: feature_name=k__Viruses.f__Papillomaviridae.g__Alphapapillomavirus	feature_id[14].value > threshold=3.5
node_1725: feature_name=k__Bacteria.p__Proteobacteria.c__Acidithiobacillia.o__Acidithiobacillales.f__Acidithiobacillaceae.g__Acidithiobacillus	feature_id[4].value <= threshold=7.5
node_1726: feature_name=k__Bacteria.p__Proteobacteria.c__Gammaproteobacteria.o__Enterobacteriales.f__Enterobacteriaceae.g__Shigella	feature_id[17].value <= threshold=887.0
node_1727: feature_name=k__Bacteria.p__Firmicutes.c__Bacilli.o__Bacillales.g__Acidibacillus	feature_id[421].value <= threshold=42.0
class: Colon Adenocarcinoma
Rules_88	passed counts:31
node_0: feature_name=k__Bacteria.p__Proteobacteria.c__Deltaproteobacteria.o__Desulfarculales.f__Desulfarculaceae.g__Desulfocarbo	feature_id[142].value <= threshold=27.5
node_1: feature_name=k__Bacteria.p__Firmicutes.c__Bacilli.o__Bacillales.f__Bacillaceae.g__Pontibacillus	feature_id[243].value <= threshold=569.0
node_2: feature_name=k__Viruses.f__Papillomaviridae.g__Alphapapillomavirus	feature_id[14].value <= threshold=310.5
node_3: feature_name=k__Viruses.f__Polydnaviridae.g__Ichnovirus	feature_id[139].value > threshold=123.5
node_2481: feature_name=k__Bacteria.p__Proteobacteria.c__Gammaproteobacteria.o__Aeromonadales.f__Succinivibrionaceae.g__Succinimonas	feature_id[5].value <= threshold=92.5
node_2482: feature_name=k__Bacteria.p__Proteobacteria.c__Alphaproteobacteria.o__Rhizobiales.f__Brucellaceae.g__Ochrobactrum	feature_id[398].value <= threshold=148.5
node_2483: feature_name=k__Bacteria.p__Firmicutes.c__Bacilli.o__Bacillales.g__Acidibacillus	feature_id[421].value > threshold=104.5
node_3973: feature_name=k__Bacteria.p__Actinobacteria.c__Actinobacteria.o__Bifidobacteriales.f__Bifidobacteriaceae.g__Bifidobacterium	feature_id[138].value <= threshold=2818.0
node_3974: feature_name=k__Bacteria.p__Firmicutes.c__Clostridia.o__Clostridiales.f__Peptostreptococcaceae.g__Clostridioides	feature_id[428].value <= threshold=989.5
node_3975: feature_name=k__Bacteria.p__Bacteroidetes.c__Cytophagia.o__Cytophagales.f__Cyclobacteriaceae.g__Indibacter	feature_id[323].value <= threshold=68.5
node_3976: feature_name=k__Bacteria.p__Nitrospirae.c__Nitrospira.o__Nitrospirales.f__Nitrospiraceae.g__Nitrospira	feature_id[481].value <= threshold=24.5
node_3977: feature_name=k__Viruses.f__Circoviridae.g__Circovirus	feature_id[371].value > threshold=9.5
node_4887: feature_name=k__Bacteria.p__Proteobacteria.c__Alphaproteobacteria.o__Rhizobiales.f__Aurantimonadaceae.g__Aureimonas	feature_id[234].value <= threshold=5.5
node_4888: feature_name=k__Bacteria.p__Firmicutes.c__Negativicutes.o__Veillonellales.f__Veillonellaceae.g__Veillonella	feature_id[209].value > threshold=7.5
node_5690: feature_name=k__Bacteria.p__Firmicutes.c__Erysipelotrichia.o__Erysipelotrichales.f__Erysipelotrichaceae.g__Solobacterium	feature_id[153].value <= threshold=6.5
node_5691: feature_name=k__Bacteria.p__Actinobacteria.c__Coriobacteriia.o__Coriobacteriales.f__Atopobiaceae.g__Olsenella	feature_id[110].value <= threshold=33.5
node_5692: feature_name=k__Bacteria.p__Proteobacteria.c__Betaproteobacteria.o__Burkholderiales.f__Alcaligenaceae.g__Achromobacter	feature_id[3].value <= threshold=46.5
node_5693: feature_name=k__Bacteria.p__Proteobacteria.c__Alphaproteobacteria.o__Rhizobiales.f__Phyllobacteriaceae.g__Mesorhizobium	feature_id[140].value > threshold=2611.5
class: Stomach Adenocarcinoma
Rules_89	passed counts:30
node_0: feature_name=k__Bacteria.p__Proteobacteria.c__Deltaproteobacteria.o__Desulfarculales.f__Desulfarculaceae.g__Desulfocarbo	feature_id[142].value <= threshold=27.5
node_1: feature_name=k__Bacteria.p__Firmicutes.c__Bacilli.o__Bacillales.f__Bacillaceae.g__Pontibacillus	feature_id[243].value <= threshold=569.0
node_2: feature_name=k__Viruses.f__Papillomaviridae.g__Alphapapillomavirus	feature_id[14].value <= threshold=310.5
node_3: feature_name=k__Viruses.f__Polydnaviridae.g__Ichnovirus	feature_id[139].value > threshold=123.5
node_2481: feature_name=k__Bacteria.p__Proteobacteria.c__Gammaproteobacteria.o__Aeromonadales.f__Succinivibrionaceae.g__Succinimonas	feature_id[5].value <= threshold=92.5
node_2482: feature_name=k__Bacteria.p__Proteobacteria.c__Alphaproteobacteria.o__Rhizobiales.f__Brucellaceae.g__Ochrobactrum	feature_id[398].value <= threshold=148.5
node_2483: feature_name=k__Bacteria.p__Firmicutes.c__Bacilli.o__Bacillales.g__Acidibacillus	feature_id[421].value > threshold=104.5
node_3973: feature_name=k__Bacteria.p__Actinobacteria.c__Actinobacteria.o__Bifidobacteriales.f__Bifidobacteriaceae.g__Bifidobacterium	feature_id[138].value <= threshold=2818.0
node_3974: feature_name=k__Bacteria.p__Firmicutes.c__Clostridia.o__Clostridiales.f__Peptostreptococcaceae.g__Clostridioides	feature_id[428].value <= threshold=989.5
node_3975: feature_name=k__Bacteria.p__Bacteroidetes.c__Cytophagia.o__Cytophagales.f__Cyclobacteriaceae.g__Indibacter	feature_id[323].value <= threshold=68.5
node_3976: feature_name=k__Bacteria.p__Nitrospirae.c__Nitrospira.o__Nitrospirales.f__Nitrospiraceae.g__Nitrospira	feature_id[481].value <= threshold=24.5
node_3977: feature_name=k__Viruses.f__Circoviridae.g__Circovirus	feature_id[371].value > threshold=9.5
node_4887: feature_name=k__Bacteria.p__Proteobacteria.c__Alphaproteobacteria.o__Rhizobiales.f__Aurantimonadaceae.g__Aureimonas	feature_id[234].value <= threshold=5.5
node_4888: feature_name=k__Bacteria.p__Firmicutes.c__Negativicutes.o__Veillonellales.f__Veillonellaceae.g__Veillonella	feature_id[209].value <= threshold=7.5
node_4889: feature_name=k__Bacteria.p__Proteobacteria.c__Alphaproteobacteria.o__Rhizobiales.f__Phyllobacteriaceae.g__Mesorhizobium	feature_id[140].value > threshold=1688.0
node_5117: feature_name=k__Bacteria.p__Actinobacteria.c__Actinobacteria.o__Micrococcales.f__Intrasporangiaceae.g__Tetrasphaera	feature_id[296].value > threshold=2257.5
node_5417: feature_name=k__Bacteria.p__Actinobacteria.c__Coriobacteriia.o__Coriobacteriales.f__Coriobacteriaceae.g__Collinsella	feature_id[78].value <= threshold=17.5
node_5418: feature_name=k__Bacteria.p__Proteobacteria.c__Betaproteobacteria.o__Burkholderiales.f__Comamonadaceae.g__Curvibacter	feature_id[499].value > threshold=7.5
node_5502: feature_name=k__Viruses.o__Tymovirales.f__Betaflexiviridae.g__Carlavirus	feature_id[37].value > threshold=316.0
node_5606: feature_name=k__Bacteria.p__Proteobacteria.c__Gammaproteobacteria.o__Chromatiales.f__Chromatiaceae.g__Nitrosococcus	feature_id[175].value <= threshold=0.5
node_5607: feature_name=k__Bacteria.p__Proteobacteria.c__Gammaproteobacteria.o__Alteromonadales.f__Alteromonadaceae.g__Alteromonas	feature_id[314].value > threshold=6.5
node_5613: feature_name=k__Bacteria.p__Actinobacteria.c__Actinobacteria.o__Micrococcales.f__Dermabacteraceae.g__Brachybacterium	feature_id[74].value <= threshold=122.5
node_5614: feature_name=k__Bacteria.p__Thermotogae.c__Thermotogae.o__Thermotogales.f__Fervidobacteriaceae.g__Fervidobacterium	feature_id[439].value > threshold=9.5
class: Prostate Adenocarcinoma
Rules_90	passed counts:30
node_0: feature_name=k__Bacteria.p__Proteobacteria.c__Deltaproteobacteria.o__Desulfarculales.f__Desulfarculaceae.g__Desulfocarbo	feature_id[142].value <= threshold=27.5
node_1: feature_name=k__Bacteria.p__Firmicutes.c__Bacilli.o__Bacillales.f__Bacillaceae.g__Pontibacillus	feature_id[243].value <= threshold=569.0
node_2: feature_name=k__Viruses.f__Papillomaviridae.g__Alphapapillomavirus	feature_id[14].value <= threshold=310.5
node_3: feature_name=k__Viruses.f__Polydnaviridae.g__Ichnovirus	feature_id[139].value <= threshold=123.5
node_4: feature_name=k__Bacteria.p__Proteobacteria.c__Alphaproteobacteria.o__Rhodobacterales.f__Rhodobacteraceae.g__Ruegeria	feature_id[136].value <= threshold=1788.5
node_5: feature_name=k__Bacteria.p__Proteobacteria.c__Gammaproteobacteria.o__Xanthomonadales.f__Xanthomonadaceae.g__Xylella	feature_id[246].value <= threshold=80.5
node_6: feature_name=k__Bacteria.p__Proteobacteria.c__Alphaproteobacteria.o__Rhodospirillales.f__Acetobacteraceae.g__Saccharibacter	feature_id[220].value <= threshold=32.5
node_7: feature_name=k__Bacteria.p__Bacteroidetes.c__Flavobacteriia.o__Flavobacteriales.f__Flavobacteriaceae.g__Chryseobacterium	feature_id[327].value <= threshold=328.5
node_8: feature_name=k__Bacteria.p__Bacteroidetes.c__Flavobacteriia.o__Flavobacteriales.f__Flavobacteriaceae.g__Bergeyella	feature_id[310].value <= threshold=6.5
node_9: feature_name=k__Bacteria.p__Firmicutes.c__Clostridia.o__Clostridiales.f__Peptostreptococcaceae.g__Paeniclostridium	feature_id[356].value <= threshold=124.5
node_10: feature_name=k__Bacteria.p__Actinobacteria.c__Coriobacteriia.o__Coriobacteriales.f__Coriobacteriaceae.g__Collinsella	feature_id[78].value > threshold=3.5
node_150: feature_name=k__Bacteria.p__Proteobacteria.c__Gammaproteobacteria.o__Xanthomonadales.f__Rhodanobacteraceae.g__Luteibacter	feature_id[251].value <= threshold=361.5
node_151: feature_name=k__Bacteria.p__Proteobacteria.c__Gammaproteobacteria.o__Xanthomonadales.f__Xanthomonadaceae.g__Luteimonas	feature_id[97].value <= threshold=14.5
node_152: feature_name=k__Bacteria.p__Proteobacteria.c__Gammaproteobacteria.o__Enterobacteriales.f__Enterobacteriaceae.g__Proteus	feature_id[9].value > threshold=1447.5
node_652: feature_name=k__Bacteria.p__Proteobacteria.c__Betaproteobacteria.o__Burkholderiales.f__Comamonadaceae.g__Hydrogenophaga	feature_id[342].value > threshold=4.5
node_714: feature_name=k__Bacteria.p__Firmicutes.c__Clostridia.o__Clostridiales.f__Peptostreptococcaceae.g__Paeniclostridium	feature_id[356].value > threshold=27.5
node_774: feature_name=k__Viruses.f__Polydnaviridae.g__Bracovirus	feature_id[405].value <= threshold=45.0
node_775: feature_name=k__Bacteria.p__Firmicutes.c__Bacilli.o__Bacillales.g__Acidibacillus	feature_id[421].value <= threshold=60.5
node_776: feature_name=k__Bacteria.p__Proteobacteria.c__Betaproteobacteria.o__Burkholderiales.f__Comamonadaceae.g__Curvibacter	feature_id[499].value > threshold=271.0
class: Pheochromocytoma and Paraganglioma
Rules_91	passed counts:29
node_0: feature_name=k__Bacteria.p__Proteobacteria.c__Deltaproteobacteria.o__Desulfarculales.f__Desulfarculaceae.g__Desulfocarbo	feature_id[142].value <= threshold=27.5
node_1: feature_name=k__Bacteria.p__Firmicutes.c__Bacilli.o__Bacillales.f__Bacillaceae.g__Pontibacillus	feature_id[243].value <= threshold=569.0
node_2: feature_name=k__Viruses.f__Papillomaviridae.g__Alphapapillomavirus	feature_id[14].value <= threshold=310.5
node_3: feature_name=k__Viruses.f__Polydnaviridae.g__Ichnovirus	feature_id[139].value > threshold=123.5
node_2481: feature_name=k__Bacteria.p__Proteobacteria.c__Gammaproteobacteria.o__Aeromonadales.f__Succinivibrionaceae.g__Succinimonas	feature_id[5].value > threshold=92.5
node_7161: feature_name=k__Bacteria.p__Proteobacteria.c__Betaproteobacteria.o__Neisseriales.f__Chromobacteriaceae.g__Pseudogulbenkiania	feature_id[90].value > threshold=12.5
node_7221: feature_name=k__Bacteria.p__Nitrospirae.c__Nitrospira.o__Nitrospirales.f__Nitrospiraceae.g__Nitrospira	feature_id[481].value <= threshold=5.5
node_7222: feature_name=k__Bacteria.p__Spirochaetes.c__Spirochaetia.o__Brachyspirales.f__Brachyspiraceae.g__Brachyspira	feature_id[347].value > threshold=14.5
node_7466: feature_name=k__Viruses.f__Togaviridae.g__Alphavirus	feature_id[448].value <= threshold=34.5
node_7467: feature_name=k__Bacteria.p__Actinobacteria.c__Actinobacteria.o__Corynebacteriales.f__Mycobacteriaceae.g__Mycobacterium	feature_id[370].value <= threshold=19676.5
node_7468: feature_name=k__Bacteria.p__Firmicutes.c__Clostridia.o__Clostridiales.f__Lachnospiraceae.g__Blautia	feature_id[28].value <= threshold=50.5
node_7469: feature_name=k__Bacteria.p__Actinobacteria.c__Coriobacteriia.o__Coriobacteriales.f__Atopobiaceae.g__Atopobium	feature_id[252].value > threshold=9.5
node_7471: feature_name=k__Bacteria.p__Proteobacteria.c__Acidithiobacillia.o__Acidithiobacillales.f__Acidithiobacillaceae.g__Acidithiobacillus	feature_id[4].value <= threshold=66.5
node_7472: feature_name=k__Bacteria.p__Firmicutes.c__Clostridia.o__Clostridiales.f__Peptostreptococcaceae.g__Clostridioides	feature_id[428].value <= threshold=989.0
class: Kidney Renal Clear Cell Carcinoma
Rules_92	passed counts:29
node_0: feature_name=k__Bacteria.p__Proteobacteria.c__Deltaproteobacteria.o__Desulfarculales.f__Desulfarculaceae.g__Desulfocarbo	feature_id[142].value <= threshold=27.5
node_1: feature_name=k__Bacteria.p__Firmicutes.c__Bacilli.o__Bacillales.f__Bacillaceae.g__Pontibacillus	feature_id[243].value <= threshold=569.0
node_2: feature_name=k__Viruses.f__Papillomaviridae.g__Alphapapillomavirus	feature_id[14].value <= threshold=310.5
node_3: feature_name=k__Viruses.f__Polydnaviridae.g__Ichnovirus	feature_id[139].value > threshold=123.5
node_2481: feature_name=k__Bacteria.p__Proteobacteria.c__Gammaproteobacteria.o__Aeromonadales.f__Succinivibrionaceae.g__Succinimonas	feature_id[5].value <= threshold=92.5
node_2482: feature_name=k__Bacteria.p__Proteobacteria.c__Alphaproteobacteria.o__Rhizobiales.f__Brucellaceae.g__Ochrobactrum	feature_id[398].value > threshold=148.5
node_6950: feature_name=k__Bacteria.p__Proteobacteria.c__Alphaproteobacteria.o__Rhodobacterales.f__Hyphomonadaceae.g__Robiginitomaculum	feature_id[0].value <= threshold=2.5
node_6951: feature_name=k__Bacteria.p__Firmicutes.c__Bacilli.o__Bacillales.f__Paenibacillaceae.g__Gorillibacterium	feature_id[568].value <= threshold=187.5
node_6952: feature_name=k__Bacteria.p__Cyanobacteria.o__Chroococcales.g__Crocosphaera	feature_id[176].value <= threshold=1178.5
node_6953: feature_name=k__Viruses.f__Baculoviridae.g__Alphabaculovirus	feature_id[245].value > threshold=223.5
node_6997: feature_name=k__Bacteria.p__Proteobacteria.c__Gammaproteobacteria.o__Enterobacteriales.f__Enterobacteriaceae.g__Proteus	feature_id[9].value <= threshold=1181.0
node_6998: feature_name=k__Bacteria.p__Proteobacteria.c__Betaproteobacteria.o__Burkholderiales.g__Rubrivivax	feature_id[267].value <= threshold=4.5
node_6999: feature_name=k__Bacteria.p__Firmicutes.c__Clostridia.o__Clostridiales.f__Peptococcaceae.g__Desulfosporosinus	feature_id[543].value > threshold=9.0
class: Liver Hepatocellular Carcinoma
Rules_93	passed counts:29
node_0: feature_name=k__Bacteria.p__Proteobacteria.c__Deltaproteobacteria.o__Desulfarculales.f__Desulfarculaceae.g__Desulfocarbo	feature_id[142].value <= threshold=27.5
node_1: feature_name=k__Bacteria.p__Firmicutes.c__Bacilli.o__Bacillales.f__Bacillaceae.g__Pontibacillus	feature_id[243].value <= threshold=569.0
node_2: feature_name=k__Viruses.f__Papillomaviridae.g__Alphapapillomavirus	feature_id[14].value <= threshold=310.5
node_3: feature_name=k__Viruses.f__Polydnaviridae.g__Ichnovirus	feature_id[139].value > threshold=123.5
node_2481: feature_name=k__Bacteria.p__Proteobacteria.c__Gammaproteobacteria.o__Aeromonadales.f__Succinivibrionaceae.g__Succinimonas	feature_id[5].value <= threshold=92.5
node_2482: feature_name=k__Bacteria.p__Proteobacteria.c__Alphaproteobacteria.o__Rhizobiales.f__Brucellaceae.g__Ochrobactrum	feature_id[398].value <= threshold=148.5
node_2483: feature_name=k__Bacteria.p__Firmicutes.c__Bacilli.o__Bacillales.g__Acidibacillus	feature_id[421].value > threshold=104.5
node_3973: feature_name=k__Bacteria.p__Actinobacteria.c__Actinobacteria.o__Bifidobacteriales.f__Bifidobacteriaceae.g__Bifidobacterium	feature_id[138].value <= threshold=2818.0
node_3974: feature_name=k__Bacteria.p__Firmicutes.c__Clostridia.o__Clostridiales.f__Peptostreptococcaceae.g__Clostridioides	feature_id[428].value > threshold=989.5
node_6648: feature_name=k__Bacteria.p__Actinobacteria.c__Actinobacteria.o__Corynebacteriales.f__Corynebacteriaceae.g__Turicella	feature_id[263].value <= threshold=12.5
node_6649: feature_name=k__Viruses.f__Bunyaviridae.g__Tospovirus	feature_id[276].value > threshold=81.5
node_6685: feature_name=k__Viruses.f__Flaviviridae.g__Flavivirus	feature_id[434].value <= threshold=44.5
node_6686: feature_name=k__Viruses.o__Caudovirales.f__Myoviridae.g__T4likevirus	feature_id[12].value <= threshold=437.0
node_6687: feature_name=k__Bacteria.p__Proteobacteria.c__Alphaproteobacteria.o__Rhizobiales.f__Aurantimonadaceae.g__Aureimonas	feature_id[234].value <= threshold=65.0
node_6688: feature_name=k__Bacteria.p__Proteobacteria.c__Gammaproteobacteria.o__Chromatiales.f__Chromatiaceae.g__Nitrosococcus	feature_id[175].value <= threshold=193.5
node_6689: feature_name=k__Bacteria.p__Proteobacteria.c__Deltaproteobacteria.o__Desulfovibrionales.f__Desulfovibrionaceae.g__Desulfovibrio	feature_id[54].value <= threshold=10024.0
node_6690: feature_name=k__Archaea.p__Euryarchaeota.c__Halobacteria.o__Haloferacales.f__Haloferacaceae.g__Haloquadratum	feature_id[424].value > threshold=35.0
node_6696: feature_name=k__Bacteria.p__Cyanobacteria.o__Chroococcales.g__Gloeocapsa	feature_id[312].value > threshold=12.5
node_6702: feature_name=k__Bacteria.p__Firmicutes.c__Bacilli.o__Lactobacillales.f__Carnobacteriaceae.g__Granulicatella	feature_id[435].value <= threshold=13.0
class: Breast Invasive Carcinoma
Rules_94	passed counts:29
node_0: feature_name=k__Bacteria.p__Proteobacteria.c__Deltaproteobacteria.o__Desulfarculales.f__Desulfarculaceae.g__Desulfocarbo	feature_id[142].value <= threshold=27.5
node_1: feature_name=k__Bacteria.p__Firmicutes.c__Bacilli.o__Bacillales.f__Bacillaceae.g__Pontibacillus	feature_id[243].value <= threshold=569.0
node_2: feature_name=k__Viruses.f__Papillomaviridae.g__Alphapapillomavirus	feature_id[14].value <= threshold=310.5
node_3: feature_name=k__Viruses.f__Polydnaviridae.g__Ichnovirus	feature_id[139].value > threshold=123.5
node_2481: feature_name=k__Bacteria.p__Proteobacteria.c__Gammaproteobacteria.o__Aeromonadales.f__Succinivibrionaceae.g__Succinimonas	feature_id[5].value <= threshold=92.5
node_2482: feature_name=k__Bacteria.p__Proteobacteria.c__Alphaproteobacteria.o__Rhizobiales.f__Brucellaceae.g__Ochrobactrum	feature_id[398].value <= threshold=148.5
node_2483: feature_name=k__Bacteria.p__Firmicutes.c__Bacilli.o__Bacillales.g__Acidibacillus	feature_id[421].value > threshold=104.5
node_3973: feature_name=k__Bacteria.p__Actinobacteria.c__Actinobacteria.o__Bifidobacteriales.f__Bifidobacteriaceae.g__Bifidobacterium	feature_id[138].value <= threshold=2818.0
node_3974: feature_name=k__Bacteria.p__Firmicutes.c__Clostridia.o__Clostridiales.f__Peptostreptococcaceae.g__Clostridioides	feature_id[428].value <= threshold=989.5
node_3975: feature_name=k__Bacteria.p__Bacteroidetes.c__Cytophagia.o__Cytophagales.f__Cyclobacteriaceae.g__Indibacter	feature_id[323].value <= threshold=68.5
node_3976: feature_name=k__Bacteria.p__Nitrospirae.c__Nitrospira.o__Nitrospirales.f__Nitrospiraceae.g__Nitrospira	feature_id[481].value <= threshold=24.5
node_3977: feature_name=k__Viruses.f__Circoviridae.g__Circovirus	feature_id[371].value > threshold=9.5
node_4887: feature_name=k__Bacteria.p__Proteobacteria.c__Alphaproteobacteria.o__Rhizobiales.f__Aurantimonadaceae.g__Aureimonas	feature_id[234].value <= threshold=5.5
node_4888: feature_name=k__Bacteria.p__Firmicutes.c__Negativicutes.o__Veillonellales.f__Veillonellaceae.g__Veillonella	feature_id[209].value <= threshold=7.5
node_4889: feature_name=k__Bacteria.p__Proteobacteria.c__Alphaproteobacteria.o__Rhizobiales.f__Phyllobacteriaceae.g__Mesorhizobium	feature_id[140].value > threshold=1688.0
node_5117: feature_name=k__Bacteria.p__Actinobacteria.c__Actinobacteria.o__Micrococcales.f__Intrasporangiaceae.g__Tetrasphaera	feature_id[296].value <= threshold=2257.5
node_5118: feature_name=k__Bacteria.p__Proteobacteria.c__Gammaproteobacteria.o__Pasteurellales.f__Pasteurellaceae.g__Necropsobacter	feature_id[197].value > threshold=11.5
node_5262: feature_name=k__Bacteria.p__Proteobacteria.c__Gammaproteobacteria.o__Pseudomonadales.f__Pseudomonadaceae.g__Pseudomonas	feature_id[57].value > threshold=43665.5
node_5394: feature_name=k__Bacteria.p__Actinobacteria.c__Actinobacteria.o__Micrococcales.f__Micrococcaceae.g__Kocuria	feature_id[44].value <= threshold=76.5
node_5395: feature_name=k__Bacteria.p__Proteobacteria.c__Alphaproteobacteria.o__Pelagibacterales.f__Pelagibacteraceae.g__Candidatus_Pelagibacter	feature_id[105].value <= threshold=5291.0
node_5396: feature_name=k__Bacteria.p__Actinobacteria.c__Actinobacteria.o__Pseudonocardiales.f__Pseudonocardiaceae.g__Amycolatopsis	feature_id[208].value <= threshold=410.5
class: Lung Adenocarcinoma
Rules_95	passed counts:29
node_0: feature_name=k__Bacteria.p__Proteobacteria.c__Deltaproteobacteria.o__Desulfarculales.f__Desulfarculaceae.g__Desulfocarbo	feature_id[142].value <= threshold=27.5
node_1: feature_name=k__Bacteria.p__Firmicutes.c__Bacilli.o__Bacillales.f__Bacillaceae.g__Pontibacillus	feature_id[243].value <= threshold=569.0
node_2: feature_name=k__Viruses.f__Papillomaviridae.g__Alphapapillomavirus	feature_id[14].value <= threshold=310.5
node_3: feature_name=k__Viruses.f__Polydnaviridae.g__Ichnovirus	feature_id[139].value <= threshold=123.5
node_4: feature_name=k__Bacteria.p__Proteobacteria.c__Alphaproteobacteria.o__Rhodobacterales.f__Rhodobacteraceae.g__Ruegeria	feature_id[136].value <= threshold=1788.5
node_5: feature_name=k__Bacteria.p__Proteobacteria.c__Gammaproteobacteria.o__Xanthomonadales.f__Xanthomonadaceae.g__Xylella	feature_id[246].value <= threshold=80.5
node_6: feature_name=k__Bacteria.p__Proteobacteria.c__Alphaproteobacteria.o__Rhodospirillales.f__Acetobacteraceae.g__Saccharibacter	feature_id[220].value <= threshold=32.5
node_7: feature_name=k__Bacteria.p__Bacteroidetes.c__Flavobacteriia.o__Flavobacteriales.f__Flavobacteriaceae.g__Chryseobacterium	feature_id[327].value <= threshold=328.5
node_8: feature_name=k__Bacteria.p__Bacteroidetes.c__Flavobacteriia.o__Flavobacteriales.f__Flavobacteriaceae.g__Bergeyella	feature_id[310].value <= threshold=6.5
node_9: feature_name=k__Bacteria.p__Firmicutes.c__Clostridia.o__Clostridiales.f__Peptostreptococcaceae.g__Paeniclostridium	feature_id[356].value > threshold=124.5
node_1091: feature_name=k__Bacteria.p__Bacteroidetes.c__Chitinophagia.o__Chitinophagales.f__Chitinophagaceae.g__Sediminibacterium	feature_id[167].value <= threshold=9.5
node_1092: feature_name=k__Bacteria.p__Bacteroidetes.c__Bacteroidia.o__Bacteroidales.f__Bacteroidaceae.g__Bacteroides	feature_id[95].value > threshold=4515.0
node_1106: feature_name=k__Bacteria.p__Proteobacteria.c__Alphaproteobacteria.o__Rhizobiales.f__Bradyrhizobiaceae.g__Tardiphaga	feature_id[285].value <= threshold=3.5
node_1107: feature_name=k__Bacteria.p__Firmicutes.c__Bacilli.o__Bacillales.g__Acidibacillus	feature_id[421].value <= threshold=84.0
class: Adrenocortical Carcinoma
Rules_96	passed counts:28
node_0: feature_name=k__Bacteria.p__Proteobacteria.c__Deltaproteobacteria.o__Desulfarculales.f__Desulfarculaceae.g__Desulfocarbo	feature_id[142].value <= threshold=27.5
node_1: feature_name=k__Bacteria.p__Firmicutes.c__Bacilli.o__Bacillales.f__Bacillaceae.g__Pontibacillus	feature_id[243].value <= threshold=569.0
node_2: feature_name=k__Viruses.f__Papillomaviridae.g__Alphapapillomavirus	feature_id[14].value <= threshold=310.5
node_3: feature_name=k__Viruses.f__Polydnaviridae.g__Ichnovirus	feature_id[139].value > threshold=123.5
node_2481: feature_name=k__Bacteria.p__Proteobacteria.c__Gammaproteobacteria.o__Aeromonadales.f__Succinivibrionaceae.g__Succinimonas	feature_id[5].value <= threshold=92.5
node_2482: feature_name=k__Bacteria.p__Proteobacteria.c__Alphaproteobacteria.o__Rhizobiales.f__Brucellaceae.g__Ochrobactrum	feature_id[398].value <= threshold=148.5
node_2483: feature_name=k__Bacteria.p__Firmicutes.c__Bacilli.o__Bacillales.g__Acidibacillus	feature_id[421].value <= threshold=104.5
node_2484: feature_name=k__Bacteria.p__Actinobacteria.c__Actinobacteria.o__Micrococcales.f__Intrasporangiaceae.g__Tetrasphaera	feature_id[296].value <= threshold=1815.5
node_2485: feature_name=k__Viruses.o__Herpesvirales.f__Herpesviridae.g__Proboscivirus	feature_id[379].value <= threshold=15.5
node_2486: feature_name=k__Archaea.p__Euryarchaeota.c__Methanomicrobia.o__Methanosarcinales.f__Methanosarcinaceae.g__Methanosarcina	feature_id[258].value <= threshold=223.5
node_2487: feature_name=k__Bacteria.p__Proteobacteria.c__Gammaproteobacteria.o__Xanthomonadales.f__Xanthomonadaceae.g__Luteimonas	feature_id[97].value <= threshold=8.5
node_2488: feature_name=k__Viruses.o__Herpesvirales.f__Alloherpesviridae.g__Cyprinivirus	feature_id[204].value > threshold=7.5
node_2546: feature_name=k__Bacteria.p__Tenericutes.c__Mollicutes.o__Entomoplasmatales.f__Entomoplasmataceae.g__Entomoplasma	feature_id[351].value > threshold=1.5
node_3340: feature_name=k__Viruses.f__Papillomaviridae.g__Alphapapillomavirus	feature_id[14].value <= threshold=22.5
node_3341: feature_name=k__Bacteria.p__Planctomycetes.c__Planctomycetia.o__Candidatus_Brocadiales.f__Candidatus_Brocadiaceae.g__Candidatus_Jettenia	feature_id[410].value <= threshold=10.5
node_3342: feature_name=k__Bacteria.p__Proteobacteria.c__Gammaproteobacteria.o__Pasteurellales.f__Pasteurellaceae.g__Gallibacterium	feature_id[171].value <= threshold=110.5
node_3343: feature_name=k__Viruses.o__Tymovirales.f__Betaflexiviridae.g__Carlavirus	feature_id[37].value > threshold=7.5
node_3345: feature_name=k__Bacteria.p__Proteobacteria.c__Gammaproteobacteria.o__Pasteurellales.f__Pasteurellaceae.g__Avibacterium	feature_id[187].value <= threshold=26.5
node_3346: feature_name=k__Bacteria.p__Proteobacteria.c__Gammaproteobacteria.o__Chromatiales.f__Ectothiorhodospiraceae.g__Thioalkalivibrio	feature_id[452].value > threshold=2.5
node_3358: feature_name=k__Bacteria.p__Actinobacteria.c__Actinobacteria.o__Micrococcales.f__Microbacteriaceae.g__Curtobacterium	feature_id[572].value <= threshold=60.5
node_3359: feature_name=k__Bacteria.p__Firmicutes.c__Bacilli.o__Bacillales.g__Acidibacillus	feature_id[421].value <= threshold=88.0
node_3360: feature_name=k__Bacteria.p__Proteobacteria.c__Betaproteobacteria.o__Burkholderiales.f__Burkholderiaceae.g__Limnobacter	feature_id[388].value <= threshold=1.5
node_3361: feature_name=k__Bacteria.p__Proteobacteria.c__Betaproteobacteria.o__Burkholderiales.f__Comamonadaceae.g__Ottowia	feature_id[531].value <= threshold=2.5
class: Skin Cutaneous Melanoma
Rules_97	passed counts:27
node_0: feature_name=k__Bacteria.p__Proteobacteria.c__Deltaproteobacteria.o__Desulfarculales.f__Desulfarculaceae.g__Desulfocarbo	feature_id[142].value > threshold=27.5
node_7986: feature_name=k__Bacteria.p__Proteobacteria.c__Alphaproteobacteria.o__Rhizobiales.f__Bradyrhizobiaceae.g__Bradyrhizobium	feature_id[27].value <= threshold=3459.0
node_7987: feature_name=k__Bacteria.p__Proteobacteria.c__Betaproteobacteria.o__Neisseriales.f__Chromobacteriaceae.g__Pseudogulbenkiania	feature_id[90].value > threshold=1317.0
node_8033: feature_name=k__Bacteria.p__Proteobacteria.c__Gammaproteobacteria.o__Enterobacteriales.f__Enterobacteriaceae.g__Klebsiella	feature_id[16].value <= threshold=163276.0
node_8034: feature_name=k__Viruses.o__Herpesvirales.f__Herpesviridae.g__Cytomegalovirus	feature_id[131].value <= threshold=31.5
node_8035: feature_name=k__Bacteria.p__Bacteroidetes.c__Flavobacteriia.o__Flavobacteriales.f__Flavobacteriaceae.g__Ornithobacterium	feature_id[168].value <= threshold=186.5
node_8036: feature_name=k__Bacteria.p__Bacteroidetes.c__Flavobacteriia.o__Flavobacteriales.f__Flavobacteriaceae.g__Lacinutrix	feature_id[571].value <= threshold=69.5
node_8037: feature_name=k__Bacteria.p__Proteobacteria.c__Gammaproteobacteria.f__Competibacteraceae.g__Candidatus_Contendobacter	feature_id[73].value <= threshold=407.0
node_8038: feature_name=k__Bacteria.p__Firmicutes.c__Negativicutes.o__Veillonellales.f__Veillonellaceae.g__Veillonella	feature_id[209].value <= threshold=195.0
class: Ovarian Serous Cystadenocarcinoma
Rules_98	passed counts:27
node_0: feature_name=k__Bacteria.p__Proteobacteria.c__Deltaproteobacteria.o__Desulfarculales.f__Desulfarculaceae.g__Desulfocarbo	feature_id[142].value <= threshold=27.5
node_1: feature_name=k__Bacteria.p__Firmicutes.c__Bacilli.o__Bacillales.f__Bacillaceae.g__Pontibacillus	feature_id[243].value <= threshold=569.0
node_2: feature_name=k__Viruses.f__Papillomaviridae.g__Alphapapillomavirus	feature_id[14].value <= threshold=310.5
node_3: feature_name=k__Viruses.f__Polydnaviridae.g__Ichnovirus	feature_id[139].value > threshold=123.5
node_2481: feature_name=k__Bacteria.p__Proteobacteria.c__Gammaproteobacteria.o__Aeromonadales.f__Succinivibrionaceae.g__Succinimonas	feature_id[5].value <= threshold=92.5
node_2482: feature_name=k__Bacteria.p__Proteobacteria.c__Alphaproteobacteria.o__Rhizobiales.f__Brucellaceae.g__Ochrobactrum	feature_id[398].value <= threshold=148.5
node_2483: feature_name=k__Bacteria.p__Firmicutes.c__Bacilli.o__Bacillales.g__Acidibacillus	feature_id[421].value > threshold=104.5
node_3973: feature_name=k__Bacteria.p__Actinobacteria.c__Actinobacteria.o__Bifidobacteriales.f__Bifidobacteriaceae.g__Bifidobacterium	feature_id[138].value <= threshold=2818.0
node_3974: feature_name=k__Bacteria.p__Firmicutes.c__Clostridia.o__Clostridiales.f__Peptostreptococcaceae.g__Clostridioides	feature_id[428].value <= threshold=989.5
node_3975: feature_name=k__Bacteria.p__Bacteroidetes.c__Cytophagia.o__Cytophagales.f__Cyclobacteriaceae.g__Indibacter	feature_id[323].value <= threshold=68.5
node_3976: feature_name=k__Bacteria.p__Nitrospirae.c__Nitrospira.o__Nitrospirales.f__Nitrospiraceae.g__Nitrospira	feature_id[481].value > threshold=24.5
node_6024: feature_name=k__Bacteria.p__Proteobacteria.c__Betaproteobacteria.o__Neisseriales.f__Chromobacteriaceae.g__Gulbenkiania	feature_id[444].value > threshold=47.5
node_6036: feature_name=k__Bacteria.p__Proteobacteria.c__Betaproteobacteria.o__Burkholderiales.f__Comamonadaceae.g__Curvibacter	feature_id[499].value <= threshold=194.5
node_6037: feature_name=k__Bacteria.p__Actinobacteria.c__Actinobacteria.o__Micrococcales.f__Brevibacteriaceae.g__Brevibacterium	feature_id[115].value > threshold=3.5
node_6089: feature_name=k__Bacteria.p__Actinobacteria.c__Actinobacteria.o__Corynebacteriales.f__Gordoniaceae.g__Gordonia	feature_id[23].value <= threshold=31.5
node_6090: feature_name=k__Bacteria.p__Proteobacteria.c__Alphaproteobacteria.o__Sphingomonadales.f__Sphingomonadaceae.g__Novosphingobium	feature_id[205].value > threshold=28.5
node_6138: feature_name=k__Bacteria.p__Proteobacteria.c__Alphaproteobacteria.o__Caulobacterales.f__Caulobacteraceae.g__Phenylobacterium	feature_id[40].value <= threshold=2.5
node_6139: feature_name=k__Bacteria.p__Actinobacteria.c__Actinobacteria.o__Micrococcales.f__Intrasporangiaceae.g__Terrabacter	feature_id[100].value > threshold=101.5
node_6153: feature_name=k__Bacteria.p__Proteobacteria.c__Betaproteobacteria.o__Burkholderiales.f__Comamonadaceae.g__Acidovorax	feature_id[51].value <= threshold=622.5
node_6154: feature_name=k__Bacteria.p__Proteobacteria.c__Gammaproteobacteria.o__Enterobacteriales.f__Enterobacteriaceae.g__Klebsiella	feature_id[16].value > threshold=1077.0
node_6170: feature_name=k__Viruses.o__Tymovirales.f__Betaflexiviridae.g__Carlavirus	feature_id[37].value <= threshold=55.0
node_6171: feature_name=k__Bacteria.p__Actinobacteria.c__Actinobacteria.o__Micrococcales.f__Brevibacteriaceae.g__Brevibacterium	feature_id[115].value <= threshold=30.0
node_6172: feature_name=k__Bacteria.p__Proteobacteria.c__Betaproteobacteria.o__Burkholderiales.f__Oxalobacteraceae.g__Massilia	feature_id[403].value > threshold=17.0
class: Lung Squamous Cell Carcinoma
Rules_99	passed counts:27
node_0: feature_name=k__Bacteria.p__Proteobacteria.c__Deltaproteobacteria.o__Desulfarculales.f__Desulfarculaceae.g__Desulfocarbo	feature_id[142].value <= threshold=27.5
node_1: feature_name=k__Bacteria.p__Firmicutes.c__Bacilli.o__Bacillales.f__Bacillaceae.g__Pontibacillus	feature_id[243].value <= threshold=569.0
node_2: feature_name=k__Viruses.f__Papillomaviridae.g__Alphapapillomavirus	feature_id[14].value <= threshold=310.5
node_3: feature_name=k__Viruses.f__Polydnaviridae.g__Ichnovirus	feature_id[139].value > threshold=123.5
node_2481: feature_name=k__Bacteria.p__Proteobacteria.c__Gammaproteobacteria.o__Aeromonadales.f__Succinivibrionaceae.g__Succinimonas	feature_id[5].value <= threshold=92.5
node_2482: feature_name=k__Bacteria.p__Proteobacteria.c__Alphaproteobacteria.o__Rhizobiales.f__Brucellaceae.g__Ochrobactrum	feature_id[398].value <= threshold=148.5
node_2483: feature_name=k__Bacteria.p__Firmicutes.c__Bacilli.o__Bacillales.g__Acidibacillus	feature_id[421].value > threshold=104.5
node_3973: feature_name=k__Bacteria.p__Actinobacteria.c__Actinobacteria.o__Bifidobacteriales.f__Bifidobacteriaceae.g__Bifidobacterium	feature_id[138].value <= threshold=2818.0
node_3974: feature_name=k__Bacteria.p__Firmicutes.c__Clostridia.o__Clostridiales.f__Peptostreptococcaceae.g__Clostridioides	feature_id[428].value <= threshold=989.5
node_3975: feature_name=k__Bacteria.p__Bacteroidetes.c__Cytophagia.o__Cytophagales.f__Cyclobacteriaceae.g__Indibacter	feature_id[323].value <= threshold=68.5
node_3976: feature_name=k__Bacteria.p__Nitrospirae.c__Nitrospira.o__Nitrospirales.f__Nitrospiraceae.g__Nitrospira	feature_id[481].value <= threshold=24.5
node_3977: feature_name=k__Viruses.f__Circoviridae.g__Circovirus	feature_id[371].value > threshold=9.5
node_4887: feature_name=k__Bacteria.p__Proteobacteria.c__Alphaproteobacteria.o__Rhizobiales.f__Aurantimonadaceae.g__Aureimonas	feature_id[234].value > threshold=5.5
node_5845: feature_name=k__Bacteria.p__Firmicutes.c__Clostridia.o__Clostridiales.f__Lachnospiraceae.g__Lachnoclostridium	feature_id[2].value <= threshold=29.5
node_5846: feature_name=k__Archaea.p__Euryarchaeota.c__Halobacteria.o__Halobacteriales.f__Halobacteriaceae.g__Halococcus	feature_id[55].value <= threshold=8.5
node_5847: feature_name=k__Bacteria.p__Proteobacteria.c__Gammaproteobacteria.o__Aeromonadales.f__Aeromonadaceae.g__Aeromonas	feature_id[6].value <= threshold=105.5
node_5848: feature_name=k__Bacteria.p__Proteobacteria.c__Gammaproteobacteria.o__Xanthomonadales.f__Xanthomonadaceae.g__Luteimonas	feature_id[97].value <= threshold=22.0
node_5849: feature_name=k__Bacteria.p__Proteobacteria.c__Betaproteobacteria.o__Neisseriales.f__Neisseriaceae.g__Neisseria	feature_id[134].value > threshold=4714.0
class: Breast Invasive Carcinoma
Rules_100	passed counts:26
node_0: feature_name=k__Bacteria.p__Proteobacteria.c__Deltaproteobacteria.o__Desulfarculales.f__Desulfarculaceae.g__Desulfocarbo	feature_id[142].value <= threshold=27.5
node_1: feature_name=k__Bacteria.p__Firmicutes.c__Bacilli.o__Bacillales.f__Bacillaceae.g__Pontibacillus	feature_id[243].value <= threshold=569.0
node_2: feature_name=k__Viruses.f__Papillomaviridae.g__Alphapapillomavirus	feature_id[14].value <= threshold=310.5
node_3: feature_name=k__Viruses.f__Polydnaviridae.g__Ichnovirus	feature_id[139].value > threshold=123.5
node_2481: feature_name=k__Bacteria.p__Proteobacteria.c__Gammaproteobacteria.o__Aeromonadales.f__Succinivibrionaceae.g__Succinimonas	feature_id[5].value <= threshold=92.5
node_2482: feature_name=k__Bacteria.p__Proteobacteria.c__Alphaproteobacteria.o__Rhizobiales.f__Brucellaceae.g__Ochrobactrum	feature_id[398].value <= threshold=148.5
node_2483: feature_name=k__Bacteria.p__Firmicutes.c__Bacilli.o__Bacillales.g__Acidibacillus	feature_id[421].value > threshold=104.5
node_3973: feature_name=k__Bacteria.p__Actinobacteria.c__Actinobacteria.o__Bifidobacteriales.f__Bifidobacteriaceae.g__Bifidobacterium	feature_id[138].value <= threshold=2818.0
[truncated: 79,227 more rows]
