# Supplementary material for: Identifying Robust Microbiota Signatures and Interpretable Rules to Distinguish Cancer Subtypes
Source: Front Mol Biosci. 2020 Nov 4;7:604794. doi: 10.3389/fmolb.2020.604794 (PMC7672214; doi:10.3389/fmolb.2020.604794)
Supplement: Supplementary Table S6 — Rules generated by decision tree on the SHOGUN dataset. [file Table_6.XLSX]

## Sheet: Supp 6 rules_TCGA_Microbiome_SH
Rules_0	passed counts:827
node_0: feature_name=k__Bacteria.p__Proteobacteria.c__Gammaproteobacteria.o__Oceanospirillales.f__.g__Terasakiispira	feature_id[1052].value <= threshold=-1.076329529285431
node_1: feature_name=k__Bacteria.p__Firmicutes.c__Negativicutes.o__Selenomonadales.f__Selenomonadaceae.g__Selenomonas	feature_id[204].value > threshold=-1.2820144891738892
node_69: feature_name=k__Bacteria.p__Firmicutes.c__Negativicutes.o__Selenomonadales.f__Selenomonadaceae.g__Selenomonas	feature_id[204].value <= threshold=-0.48161642253398895
node_70: feature_name=k__Bacteria.p__Proteobacteria.c__Alphaproteobacteria.o__Rhizobiales.f__Bradyrhizobiaceae.g__Bradyrhizobium	feature_id[3].value <= threshold=2.49528706073761
node_71: feature_name=k__Bacteria.p__Firmicutes.c__Clostridia.o__Clostridiales.f__Lachnospiraceae.g__Oribacterium	feature_id[347].value > threshold=-1.0959177613258362
node_79: feature_name=k__Bacteria.p__Proteobacteria.c__Betaproteobacteria.o__Burkholderiales.f__Comamonadaceae.g__Alicycliphilus	feature_id[60].value <= threshold=8.810548782348633
node_80: feature_name=k__Bacteria.p__Firmicutes.c__Clostridia.o__Clostridiales.f__Clostridiales.Family.XIII..Incertae.Sedis.g__	feature_id[258].value <= threshold=0.4224507063627243
node_81: feature_name=k__Bacteria.p__Proteobacteria.c__Betaproteobacteria.o__Burkholderiales.f__Oxalobacteraceae.g__Herminiimonas	feature_id[62].value <= threshold=1.4282675832509995
node_82: feature_name=k__Bacteria.p__Firmicutes.c__Bacilli.o__Bacillales.f__Planococcaceae.g__	feature_id[350].value <= threshold=-0.2601339425891638
node_83: feature_name=k__Bacteria.p__Actinobacteria.c__Actinobacteria.o__Corynebacteriales.f__Mycobacteriaceae.g__Hoyosella	feature_id[807].value <= threshold=-1.0837079286575317
class: Ovarian Serous Cystadenocarcinoma
Rules_1	passed counts:527
node_0: feature_name=k__Bacteria.p__Proteobacteria.c__Gammaproteobacteria.o__Oceanospirillales.f__.g__Terasakiispira	feature_id[1052].value <= threshold=-1.076329529285431
node_1: feature_name=k__Bacteria.p__Firmicutes.c__Negativicutes.o__Selenomonadales.f__Selenomonadaceae.g__Selenomonas	feature_id[204].value <= threshold=-1.2820144891738892
node_2: feature_name=k__Bacteria.p__Proteobacteria.c__Betaproteobacteria.o__Burkholderiales.f__Burkholderiaceae.g__Ralstonia	feature_id[37].value > threshold=-3.1567457914352417
node_30: feature_name=k__Bacteria.p__Proteobacteria.c__Alphaproteobacteria.o__Rhizobiales.f__Phyllobacteriaceae.g__Aliihoeflea	feature_id[323].value > threshold=-1.0889862179756165
node_38: feature_name=k__Bacteria.p__Proteobacteria.c__Alphaproteobacteria.o__Sphingomonadales.f__Sphingomonadaceae.__	feature_id[197].value > threshold=-3.763575553894043
node_42: feature_name=k__Bacteria.p__Proteobacteria.c__Betaproteobacteria.o__Burkholderiales.f__Alcaligenaceae.g__Bordetella	feature_id[287].value <= threshold=2.4060704708099365
node_43: feature_name=k__Bacteria.p__Candidatus.Amesbacteria.c__.o__.f__.g__	feature_id[561].value <= threshold=-0.9503638744354248
node_44: feature_name=k__Bacteria.p__Actinobacteria.c__Actinobacteria.o__Micrococcales.f__Micrococcaceae.g__Arthrobacter	feature_id[261].value <= threshold=9.694265365600586
node_45: feature_name=k__Bacteria.p__Proteobacteria.c__Gammaproteobacteria.o__Pasteurellales.f__Pasteurellaceae.g__Pasteurella	feature_id[953].value <= threshold=-1.0694104433059692
node_46: feature_name=k__Bacteria.p__Firmicutes.c__Bacilli.__.__.__	feature_id[15].value <= threshold=8.156120300292969
node_47: feature_name=k__Bacteria.p__Firmicutes.c__Negativicutes.o__Veillonellales.f__Veillonellaceae.g__Negativicoccus	feature_id[12].value > threshold=2.90405809879303
node_49: feature_name=k__Bacteria.p__Actinobacteria.c__Actinobacteria.o__Propionibacteriales.__.__	feature_id[378].value <= threshold=1.960324376821518
node_50: feature_name=k__Bacteria.p__Proteobacteria.c__Gammaproteobacteria.o__Thiotrichales.f__Thiotrichaceae.g__Achromatium	feature_id[93].value <= threshold=1.8580046892166138
node_51: feature_name=k__Bacteria.p__Proteobacteria.c__Betaproteobacteria.o__Burkholderiales.f__Oxalobacteraceae.g__Janthinobacterium	feature_id[555].value <= threshold=-0.8099875748157501
node_52: feature_name=k__Archaea.p__Crenarchaeota.c__Thermoprotei.o__Sulfolobales.f__Sulfolobaceae.g__Sulfolobus	feature_id[120].value > threshold=6.413322925567627
class: Stomach Adenocarcinoma
Rules_2	passed counts:378
node_0: feature_name=k__Bacteria.p__Proteobacteria.c__Gammaproteobacteria.o__Oceanospirillales.f__.g__Terasakiispira	feature_id[1052].value > threshold=-1.076329529285431
node_134: feature_name=k__Bacteria.p__Proteobacteria.c__Gammaproteobacteria.o__.f__.__	feature_id[1].value <= threshold=2.037103772163391
node_135: feature_name=k__Archaea.p__Euryarchaeota.c__Halobacteria.o__Natrialbales.f__Natrialbaceae.g__Natronococcus	feature_id[474].value <= threshold=-1.1440651416778564
node_136: feature_name=k__Bacteria.p__Proteobacteria.c__Betaproteobacteria.o__Rhodocyclales.f__Rhodocyclaceae.g__Dechloromonas	feature_id[154].value > threshold=-4.096251964569092
node_154: feature_name=k__Bacteria.p__Proteobacteria.c__Betaproteobacteria.o__Methylophilales.__.__	feature_id[992].value > threshold=-1.0757655501365662
class: Brain Lower Grade Glioma
Rules_3	passed counts:344
node_0: feature_name=k__Bacteria.p__Proteobacteria.c__Gammaproteobacteria.o__Oceanospirillales.f__.g__Terasakiispira	feature_id[1052].value > threshold=-1.076329529285431
node_134: feature_name=k__Bacteria.p__Proteobacteria.c__Gammaproteobacteria.o__.f__.__	feature_id[1].value > threshold=2.037103772163391
node_3784: feature_name=k__Bacteria.p__Actinobacteria.c__Coriobacteriia.o__Eggerthellales.f__Eggerthellaceae.g__Cryptobacterium	feature_id[780].value > threshold=-1.0737925171852112
node_3884: feature_name=k__Bacteria.p__Proteobacteria.c__Gammaproteobacteria.o__.f__.g__Candidatus.Thiodiazotropha	feature_id[6].value <= threshold=9.283762454986572
node_3885: feature_name=k__Bacteria.p__Actinobacteria.c__Actinobacteria.o__Kineosporiales.f__Kineosporiaceae.g__Kineosporia	feature_id[1149].value <= threshold=-1.076145887374878
node_3886: feature_name=k__Bacteria.p__Firmicutes.c__Clostridia.o__Clostridiales.f__Ruminococcaceae.g__Anaeromassilibacillus	feature_id[225].value <= threshold=4.765969276428223
node_3887: feature_name=k__Bacteria.p__Firmicutes.c__Clostridia.__.__.__	feature_id[359].value <= threshold=-1.0543372631072998
node_3888: feature_name=k__Bacteria.p__Verrucomicrobia.__.__.__.__	feature_id[804].value > threshold=-1.0814346671104431
node_3890: feature_name=k__Bacteria.p__Candidatus.Kryptonia.c__.o__.f__.g__Candidatus.Kryptonium	feature_id[57].value > threshold=-7.6786048412323
node_3894: feature_name=k__Bacteria.p__Firmicutes.c__Bacilli.o__Bacillales.f__.g__Exiguobacterium	feature_id[317].value <= threshold=6.67623233795166
node_3895: feature_name=k__Bacteria.p__Actinobacteria.c__Actinobacteria.o__Micrococcales.f__Micrococcaceae.g__Rothia	feature_id[118].value <= threshold=2.901267886161804
node_3896: feature_name=k__Bacteria.p__Proteobacteria.c__Alphaproteobacteria.o__Rhizobiales.f__Methylobacteriaceae.g__Methylobacterium	feature_id[117].value <= threshold=0.3038550913333893
node_3897: feature_name=k__Bacteria.p__Actinobacteria.c__Actinobacteria.o__Micrococcales.f__Intrasporangiaceae.g__Serinicoccus	feature_id[545].value <= threshold=-0.4470531493425369
node_3898: feature_name=k__Bacteria.p__Proteobacteria.c__Alphaproteobacteria.o__Rhodospirillales.f__Acetobacteraceae.__	feature_id[562].value <= threshold=4.268319725990295
node_3899: feature_name=k__Bacteria.p__Actinobacteria.c__Actinobacteria.__.__.__	feature_id[222].value > threshold=1.1944983005523682
node_3903: feature_name=k__Bacteria.p__Bacteroidetes.c__Flavobacteriia.o__Flavobacteriales.f__Flavobacteriaceae.g__Flavobacterium	feature_id[253].value <= threshold=-0.10467290878295898
class: Breast Invasive Carcinoma
Rules_4	passed counts:342
node_0: feature_name=k__Bacteria.p__Proteobacteria.c__Gammaproteobacteria.o__Oceanospirillales.f__.g__Terasakiispira	feature_id[1052].value > threshold=-1.076329529285431
node_134: feature_name=k__Bacteria.p__Proteobacteria.c__Gammaproteobacteria.o__.f__.__	feature_id[1].value <= threshold=2.037103772163391
node_135: feature_name=k__Archaea.p__Euryarchaeota.c__Halobacteria.o__Natrialbales.f__Natrialbaceae.g__Natronococcus	feature_id[474].value > threshold=-1.1440651416778564
node_157: feature_name=k__Bacteria.p__Proteobacteria.c__Alphaproteobacteria.o__Rhodobacterales.f__Rhodobacteraceae.g__Roseicitreum	feature_id[1273].value > threshold=-1.0757288932800293
node_3699: feature_name=k__Bacteria.p__Proteobacteria.c__Betaproteobacteria.o__Burkholderiales.f__Comamonadaceae.g__Delftia	feature_id[40].value > threshold=-0.9092474281787872
node_3775: feature_name=k__Bacteria.p__Firmicutes.c__Clostridia.o__Clostridiales.f__Ruminococcaceae.g__Ruminiclostridium	feature_id[251].value <= threshold=-1.1851654648780823
node_3776: feature_name=k__Bacteria.p__Actinobacteria.c__Coriobacteriia.o__Eggerthellales.f__Eggerthellaceae.g__	feature_id[47].value > threshold=7.233407735824585
node_3780: feature_name=k__Bacteria.p__Proteobacteria.c__Betaproteobacteria.o__Burkholderiales.f__Comamonadaceae.g__Alicycliphilus	feature_id[60].value <= threshold=5.947765588760376
class: Skin Cutaneous Melanoma
Rules_5	passed counts:281
node_0: feature_name=k__Bacteria.p__Proteobacteria.c__Gammaproteobacteria.o__Oceanospirillales.f__.g__Terasakiispira	feature_id[1052].value > threshold=-1.076329529285431
node_134: feature_name=k__Bacteria.p__Proteobacteria.c__Gammaproteobacteria.o__.f__.__	feature_id[1].value > threshold=2.037103772163391
node_3784: feature_name=k__Bacteria.p__Actinobacteria.c__Coriobacteriia.o__Eggerthellales.f__Eggerthellaceae.g__Cryptobacterium	feature_id[780].value <= threshold=-1.0737925171852112
node_3785: feature_name=k__Bacteria.p__Proteobacteria.c__Alphaproteobacteria.o__Rhodospirillales.f__Rhodospirillaceae.g__Tistrella	feature_id[782].value <= threshold=-1.0953460931777954
node_3786: feature_name=k__Bacteria.p__Proteobacteria.c__Betaproteobacteria.o__Burkholderiales.f__.g__Mitsuaria	feature_id[133].value <= threshold=-1.3156700134277344
node_3787: feature_name=k__Bacteria.p__Proteobacteria.c__Gammaproteobacteria.o__.f__.g__Candidatus.Thiodiazotropha	feature_id[6].value > threshold=9.521920204162598
class: Kidney Renal Clear Cell Carcinoma
Rules_6	passed counts:229
node_0: feature_name=k__Bacteria.p__Proteobacteria.c__Gammaproteobacteria.o__Oceanospirillales.f__.g__Terasakiispira	feature_id[1052].value > threshold=-1.076329529285431
node_134: feature_name=k__Bacteria.p__Proteobacteria.c__Gammaproteobacteria.o__.f__.__	feature_id[1].value <= threshold=2.037103772163391
node_135: feature_name=k__Archaea.p__Euryarchaeota.c__Halobacteria.o__Natrialbales.f__Natrialbaceae.g__Natronococcus	feature_id[474].value > threshold=-1.1440651416778564
node_157: feature_name=k__Bacteria.p__Proteobacteria.c__Alphaproteobacteria.o__Rhodobacterales.f__Rhodobacteraceae.g__Roseicitreum	feature_id[1273].value <= threshold=-1.0757288932800293
node_158: feature_name=k__Bacteria.p__Proteobacteria.c__Gammaproteobacteria.o__Alteromonadales.f__Alteromonadaceae.g__Paraglaciecola	feature_id[1212].value <= threshold=-1.067201316356659
node_159: feature_name=k__Bacteria.p__Proteobacteria.c__Alphaproteobacteria.o__Rhodobacterales.f__Rhodobacteraceae.g__Actibacterium	feature_id[1302].value > threshold=-1.0761780738830566
class: Glioblastoma Multiforme
Rules_7	passed counts:193
node_0: feature_name=k__Bacteria.p__Proteobacteria.c__Gammaproteobacteria.o__Oceanospirillales.f__.g__Terasakiispira	feature_id[1052].value > threshold=-1.076329529285431
node_134: feature_name=k__Bacteria.p__Proteobacteria.c__Gammaproteobacteria.o__.f__.__	feature_id[1].value <= threshold=2.037103772163391
node_135: feature_name=k__Archaea.p__Euryarchaeota.c__Halobacteria.o__Natrialbales.f__Natrialbaceae.g__Natronococcus	feature_id[474].value > threshold=-1.1440651416778564
node_157: feature_name=k__Bacteria.p__Proteobacteria.c__Alphaproteobacteria.o__Rhodobacterales.f__Rhodobacteraceae.g__Roseicitreum	feature_id[1273].value <= threshold=-1.0757288932800293
node_158: feature_name=k__Bacteria.p__Proteobacteria.c__Gammaproteobacteria.o__Alteromonadales.f__Alteromonadaceae.g__Paraglaciecola	feature_id[1212].value > threshold=-1.067201316356659
node_162: feature_name=k__Bacteria.p__Proteobacteria.c__Gammaproteobacteria.o__Oceanospirillales.f__Oceanospirillaceae.g__Pseudospirillum	feature_id[636].value > threshold=-1.0762258768081665
node_222: feature_name=k__Bacteria.p__Cyanobacteria.c__.o__Synechococcales.f__Synechococcaceae.g__Synechococcus	feature_id[528].value > threshold=-1.0898687243461609
node_344: feature_name=k__Bacteria.p__Proteobacteria.c__Alphaproteobacteria.o__Rickettsiales.f__Candidatus.Midichloriaceae.g__Candidatus.Jidaibacter	feature_id[1141].value > threshold=-1.076152503490448
node_3680: feature_name=k__Bacteria.p__Candidatus.Tectomicrobia.c__.o__.f__.__	feature_id[9].value <= threshold=0.7304552495479584
node_3681: feature_name=k__Bacteria.p__Bacteroidetes.c__Flavobacteriia.o__Flavobacteriales.f__Flavobacteriaceae.g__Riemerella	feature_id[385].value > threshold=1.6791200041770935
node_3683: feature_name=k__Bacteria.p__Proteobacteria.c__Epsilonproteobacteria.o__Campylobacterales.f__Campylobacteraceae.g__Campylobacter	feature_id[138].value > threshold=-1.871958076953888
class: Breast Invasive Carcinoma
Rules_8	passed counts:174
node_0: feature_name=k__Bacteria.p__Proteobacteria.c__Gammaproteobacteria.o__Oceanospirillales.f__.g__Terasakiispira	feature_id[1052].value > threshold=-1.076329529285431
node_134: feature_name=k__Bacteria.p__Proteobacteria.c__Gammaproteobacteria.o__.f__.__	feature_id[1].value <= threshold=2.037103772163391
node_135: feature_name=k__Archaea.p__Euryarchaeota.c__Halobacteria.o__Natrialbales.f__Natrialbaceae.g__Natronococcus	feature_id[474].value > threshold=-1.1440651416778564
node_157: feature_name=k__Bacteria.p__Proteobacteria.c__Alphaproteobacteria.o__Rhodobacterales.f__Rhodobacteraceae.g__Roseicitreum	feature_id[1273].value <= threshold=-1.0757288932800293
node_158: feature_name=k__Bacteria.p__Proteobacteria.c__Gammaproteobacteria.o__Alteromonadales.f__Alteromonadaceae.g__Paraglaciecola	feature_id[1212].value > threshold=-1.067201316356659
node_162: feature_name=k__Bacteria.p__Proteobacteria.c__Gammaproteobacteria.o__Oceanospirillales.f__Oceanospirillaceae.g__Pseudospirillum	feature_id[636].value <= threshold=-1.0762258768081665
node_163: feature_name=k__Bacteria.p__Proteobacteria.c__Betaproteobacteria.o__Burkholderiales.f__Alcaligenaceae.__	feature_id[400].value > threshold=-1.2069329619407654
node_209: feature_name=k__Bacteria.p__Proteobacteria.c__Gammaproteobacteria.o__Enterobacterales.f__Enterobacteriaceae.g__Citrobacter	feature_id[425].value > threshold=-1.104541003704071
node_211: feature_name=k__Bacteria.p__Proteobacteria.c__Gammaproteobacteria.o__Nevskiales.f__Sinobacteraceae.g__Nevskia	feature_id[179].value <= threshold=0.086697518825531
node_212: feature_name=k__Bacteria.p__Candidatus.Kryptonia.c__.o__.f__.g__Candidatus.Kryptonium	feature_id[57].value > threshold=-6.197618007659912
node_216: feature_name=k__Bacteria.p__Proteobacteria.c__Gammaproteobacteria.o__Pseudomonadales.f__Pseudomonadaceae.__	feature_id[17].value <= threshold=2.6988595724105835
class: Uveal Melanoma
Rules_9	passed counts:154
node_0: feature_name=k__Bacteria.p__Proteobacteria.c__Gammaproteobacteria.o__Oceanospirillales.f__.g__Terasakiispira	feature_id[1052].value > threshold=-1.076329529285431
node_134: feature_name=k__Bacteria.p__Proteobacteria.c__Gammaproteobacteria.o__.f__.__	feature_id[1].value <= threshold=2.037103772163391
node_135: feature_name=k__Archaea.p__Euryarchaeota.c__Halobacteria.o__Natrialbales.f__Natrialbaceae.g__Natronococcus	feature_id[474].value > threshold=-1.1440651416778564
node_157: feature_name=k__Bacteria.p__Proteobacteria.c__Alphaproteobacteria.o__Rhodobacterales.f__Rhodobacteraceae.g__Roseicitreum	feature_id[1273].value <= threshold=-1.0757288932800293
node_158: feature_name=k__Bacteria.p__Proteobacteria.c__Gammaproteobacteria.o__Alteromonadales.f__Alteromonadaceae.g__Paraglaciecola	feature_id[1212].value > threshold=-1.067201316356659
node_162: feature_name=k__Bacteria.p__Proteobacteria.c__Gammaproteobacteria.o__Oceanospirillales.f__Oceanospirillaceae.g__Pseudospirillum	feature_id[636].value > threshold=-1.0762258768081665
node_222: feature_name=k__Bacteria.p__Cyanobacteria.c__.o__Synechococcales.f__Synechococcaceae.g__Synechococcus	feature_id[528].value > threshold=-1.0898687243461609
node_344: feature_name=k__Bacteria.p__Proteobacteria.c__Alphaproteobacteria.o__Rickettsiales.f__Candidatus.Midichloriaceae.g__Candidatus.Jidaibacter	feature_id[1141].value <= threshold=-1.076152503490448
node_345: feature_name=k__Bacteria.p__Firmicutes.c__Bacilli.o__Lactobacillales.f__Enterococcaceae.g__Catellicoccus	feature_id[18].value <= threshold=8.973824977874756
node_346: feature_name=k__Bacteria.p__Firmicutes.c__Clostridia.o__Clostridiales.f__Ruminococcaceae.g__	feature_id[841].value <= threshold=-1.0761633515357971
node_347: feature_name=k__Bacteria.p__Proteobacteria.c__Gammaproteobacteria.o__Pasteurellales.f__Pasteurellaceae.g__Bibersteinia	feature_id[762].value <= threshold=-1.0796138048171997
node_348: feature_name=k__Bacteria.p__Proteobacteria.__.__.__.__	feature_id[164].value > threshold=11.979921817779541
node_382: feature_name=k__Bacteria.p__Cyanobacteria.c__.o__Nostocales.f__Aphanizomenonaceae.g__Cylindrospermopsis	feature_id[32].value > threshold=8.643042087554932
node_390: feature_name=k__Bacteria.p__Proteobacteria.c__Gammaproteobacteria.o__Pseudomonadales.f__Moraxellaceae.g__Acinetobacter	feature_id[27].value <= threshold=11.396225929260254
node_391: feature_name=k__Bacteria.p__Proteobacteria.c__Gammaproteobacteria.o__Vibrionales.f__Vibrionaceae.g__Photobacterium	feature_id[1163].value <= threshold=-1.0758808255195618
node_392: feature_name=k__Bacteria.p__Proteobacteria.c__Gammaproteobacteria.o__Enterobacterales.f__Enterobacteriaceae.__	feature_id[119].value <= threshold=5.9166271686553955
node_393: feature_name=k__Bacteria.p__Cyanobacteria.c__.o__Oscillatoriales.f__Cyanothecaceae.g__Cyanothece	feature_id[54].value <= threshold=18.131669998168945
node_394: feature_name=k__Bacteria.p__Proteobacteria.c__Alphaproteobacteria.o__Rhizobiales.__.__	feature_id[182].value <= threshold=8.182971715927124
node_395: feature_name=k__Bacteria.p__Proteobacteria.c__Betaproteobacteria.o__Burkholderiales.f__Oxalobacteraceae.__	feature_id[279].value <= threshold=11.872448444366455
node_396: feature_name=k__Bacteria.p__Actinobacteria.c__Actinobacteria.o__Micrococcales.f__Microbacteriaceae.g__Leucobacter	feature_id[58].value <= threshold=1.1905112862586975
class: Breast Invasive Carcinoma
Rules_10	passed counts:129
node_0: feature_name=k__Bacteria.p__Proteobacteria.c__Gammaproteobacteria.o__Oceanospirillales.f__.g__Terasakiispira	feature_id[1052].value > threshold=-1.076329529285431
node_134: feature_name=k__Bacteria.p__Proteobacteria.c__Gammaproteobacteria.o__.f__.__	feature_id[1].value > threshold=2.037103772163391
node_3784: feature_name=k__Bacteria.p__Actinobacteria.c__Coriobacteriia.o__Eggerthellales.f__Eggerthellaceae.g__Cryptobacterium	feature_id[780].value > threshold=-1.0737925171852112
node_3884: feature_name=k__Bacteria.p__Proteobacteria.c__Gammaproteobacteria.o__.f__.g__Candidatus.Thiodiazotropha	feature_id[6].value <= threshold=9.283762454986572
node_3885: feature_name=k__Bacteria.p__Actinobacteria.c__Actinobacteria.o__Kineosporiales.f__Kineosporiaceae.g__Kineosporia	feature_id[1149].value > threshold=-1.076145887374878
node_3921: feature_name=k__Bacteria.p__Firmicutes.c__Bacilli.o__Bacillales.f__Planococcaceae.g__Planococcus	feature_id[13].value <= threshold=6.618772506713867
node_3922: feature_name=k__Bacteria.p__Proteobacteria.c__Gammaproteobacteria.o__Thiotrichales.f__Thiotrichaceae.g__Achromatium	feature_id[93].value <= threshold=-1.6301950216293335
node_3923: feature_name=k__Bacteria.p__Proteobacteria.__.__.__.__	feature_id[164].value > threshold=10.47943639755249
node_3931: feature_name=k__Bacteria.p__Proteobacteria.c__Betaproteobacteria.o__Burkholderiales.f__.g__Methylibium	feature_id[200].value <= threshold=2.3249295949935913
class: Breast Invasive Carcinoma
Rules_11	passed counts:127
node_0: feature_name=k__Bacteria.p__Proteobacteria.c__Gammaproteobacteria.o__Oceanospirillales.f__.g__Terasakiispira	feature_id[1052].value > threshold=-1.076329529285431
node_134: feature_name=k__Bacteria.p__Proteobacteria.c__Gammaproteobacteria.o__.f__.__	feature_id[1].value > threshold=2.037103772163391
node_3784: feature_name=k__Bacteria.p__Actinobacteria.c__Coriobacteriia.o__Eggerthellales.f__Eggerthellaceae.g__Cryptobacterium	feature_id[780].value <= threshold=-1.0737925171852112
node_3785: feature_name=k__Bacteria.p__Proteobacteria.c__Alphaproteobacteria.o__Rhodospirillales.f__Rhodospirillaceae.g__Tistrella	feature_id[782].value <= threshold=-1.0953460931777954
node_3786: feature_name=k__Bacteria.p__Proteobacteria.c__Betaproteobacteria.o__Burkholderiales.f__.g__Mitsuaria	feature_id[133].value <= threshold=-1.3156700134277344
node_3787: feature_name=k__Bacteria.p__Proteobacteria.c__Gammaproteobacteria.o__.f__.g__Candidatus.Thiodiazotropha	feature_id[6].value <= threshold=9.521920204162598
node_3788: feature_name=k__Bacteria.p__Bacteroidetes.__.__.__.__	feature_id[173].value > threshold=0.138959601521492
node_3828: feature_name=k__Bacteria.p__Bacteroidetes.c__Flavobacteriia.o__Flavobacteriales.f__Flavobacteriaceae.__	feature_id[91].value <= threshold=1.648669719696045
node_3829: feature_name=k__Bacteria.p__Planctomycetes.c__Planctomycetia.o__Planctomycetales.f__Planctomycetaceae.g__Planctopirus	feature_id[112].value <= threshold=4.917582154273987
node_3830: feature_name=k__Bacteria.p__Proteobacteria.c__Alphaproteobacteria.o__Rhodobacterales.f__Rhodobacteraceae.g__Loktanella	feature_id[16].value > threshold=0.6730102449655533
class: Kidney Renal Clear Cell Carcinoma
Rules_12	passed counts:124
node_0: feature_name=k__Bacteria.p__Proteobacteria.c__Gammaproteobacteria.o__Oceanospirillales.f__.g__Terasakiispira	feature_id[1052].value > threshold=-1.076329529285431
node_134: feature_name=k__Bacteria.p__Proteobacteria.c__Gammaproteobacteria.o__.f__.__	feature_id[1].value <= threshold=2.037103772163391
node_135: feature_name=k__Archaea.p__Euryarchaeota.c__Halobacteria.o__Natrialbales.f__Natrialbaceae.g__Natronococcus	feature_id[474].value > threshold=-1.1440651416778564
node_157: feature_name=k__Bacteria.p__Proteobacteria.c__Alphaproteobacteria.o__Rhodobacterales.f__Rhodobacteraceae.g__Roseicitreum	feature_id[1273].value <= threshold=-1.0757288932800293
node_158: feature_name=k__Bacteria.p__Proteobacteria.c__Gammaproteobacteria.o__Alteromonadales.f__Alteromonadaceae.g__Paraglaciecola	feature_id[1212].value > threshold=-1.067201316356659
node_162: feature_name=k__Bacteria.p__Proteobacteria.c__Gammaproteobacteria.o__Oceanospirillales.f__Oceanospirillaceae.g__Pseudospirillum	feature_id[636].value > threshold=-1.0762258768081665
node_222: feature_name=k__Bacteria.p__Cyanobacteria.c__.o__Synechococcales.f__Synechococcaceae.g__Synechococcus	feature_id[528].value > threshold=-1.0898687243461609
node_344: feature_name=k__Bacteria.p__Proteobacteria.c__Alphaproteobacteria.o__Rickettsiales.f__Candidatus.Midichloriaceae.g__Candidatus.Jidaibacter	feature_id[1141].value <= threshold=-1.076152503490448
node_345: feature_name=k__Bacteria.p__Firmicutes.c__Bacilli.o__Lactobacillales.f__Enterococcaceae.g__Catellicoccus	feature_id[18].value <= threshold=8.973824977874756
node_346: feature_name=k__Bacteria.p__Firmicutes.c__Clostridia.o__Clostridiales.f__Ruminococcaceae.g__	feature_id[841].value > threshold=-1.0761633515357971
node_440: feature_name=k__Bacteria.p__Proteobacteria.c__Betaproteobacteria.o__Burkholderiales.f__Comamonadaceae.g__Pelomonas	feature_id[94].value <= threshold=9.269983291625977
node_441: feature_name=k__Bacteria.p__Bacteroidetes.c__Bacteroidia.o__Bacteroidales.f__Prevotellaceae.__	feature_id[240].value <= threshold=-1.030813753604889
node_442: feature_name=k__Bacteria.p__Proteobacteria.c__Epsilonproteobacteria.o__Campylobacterales.f__Campylobacteraceae.g__Campylobacter	feature_id[138].value <= threshold=0.5543898493051529
node_443: feature_name=k__Bacteria.p__Proteobacteria.c__Alphaproteobacteria.o__Sphingomonadales.f__Sphingomonadaceae.g__Sphingomonas	feature_id[87].value <= threshold=-1.9404100179672241
node_444: feature_name=k__Bacteria.p__Proteobacteria.c__Gammaproteobacteria.o__Pasteurellales.f__Pasteurellaceae.__	feature_id[193].value <= threshold=-0.07712855935096741
node_445: feature_name=k__Bacteria.__.__.__.__.__	feature_id[44].value > threshold=17.737704277038574
node_447: feature_name=k__Bacteria.p__Proteobacteria.c__Alphaproteobacteria.o__Rhizobiales.__.__	feature_id[182].value <= threshold=1.255140483379364
node_448: feature_name=k__Bacteria.p__Firmicutes.c__Clostridia.o__Clostridiales.f__Lachnospiraceae.__	feature_id[82].value <= threshold=3.920596122741699
node_449: feature_name=k__Bacteria.p__Actinobacteria.__.__.__.__	feature_id[131].value <= threshold=4.345439434051514
node_450: feature_name=k__Bacteria.p__Proteobacteria.c__Betaproteobacteria.o__Burkholderiales.f__.__	feature_id[127].value <= threshold=5.298874616622925
class: Kidney Renal Clear Cell Carcinoma
Rules_13	passed counts:121
node_0: feature_name=k__Bacteria.p__Proteobacteria.c__Gammaproteobacteria.o__Oceanospirillales.f__.g__Terasakiispira	feature_id[1052].value > threshold=-1.076329529285431
node_134: feature_name=k__Bacteria.p__Proteobacteria.c__Gammaproteobacteria.o__.f__.__	feature_id[1].value <= threshold=2.037103772163391
node_135: feature_name=k__Archaea.p__Euryarchaeota.c__Halobacteria.o__Natrialbales.f__Natrialbaceae.g__Natronococcus	feature_id[474].value > threshold=-1.1440651416778564
node_157: feature_name=k__Bacteria.p__Proteobacteria.c__Alphaproteobacteria.o__Rhodobacterales.f__Rhodobacteraceae.g__Roseicitreum	feature_id[1273].value <= threshold=-1.0757288932800293
node_158: feature_name=k__Bacteria.p__Proteobacteria.c__Gammaproteobacteria.o__Alteromonadales.f__Alteromonadaceae.g__Paraglaciecola	feature_id[1212].value > threshold=-1.067201316356659
node_162: feature_name=k__Bacteria.p__Proteobacteria.c__Gammaproteobacteria.o__Oceanospirillales.f__Oceanospirillaceae.g__Pseudospirillum	feature_id[636].value > threshold=-1.0762258768081665
node_222: feature_name=k__Bacteria.p__Cyanobacteria.c__.o__Synechococcales.f__Synechococcaceae.g__Synechococcus	feature_id[528].value <= threshold=-1.0898687243461609
node_223: feature_name=k__Bacteria.p__Proteobacteria.c__Epsilonproteobacteria.o__Campylobacterales.f__Campylobacteraceae.g__Campylobacter	feature_id[138].value <= threshold=-1.6568557620048523
node_224: feature_name=k__Bacteria.p__Proteobacteria.c__Alphaproteobacteria.o__Rhodobacterales.f__Rhodobacteraceae.g__Loktanella	feature_id[16].value <= threshold=4.969637393951416
node_225: feature_name=k__Bacteria.p__Firmicutes.c__Bacilli.o__Bacillales.f__Bacillaceae.g__Bacillus	feature_id[26].value <= threshold=16.41514492034912
node_226: feature_name=k__Bacteria.p__Proteobacteria.c__Gammaproteobacteria.o__Enterobacterales.f__Enterobacteriaceae.g__Escherichia	feature_id[143].value > threshold=-5.719284772872925
node_258: feature_name=k__Bacteria.p__.c__.o__.f__.g__	feature_id[176].value <= threshold=7.294623374938965
node_259: feature_name=k__Bacteria.p__Proteobacteria.c__Betaproteobacteria.o__Burkholderiales.f__.g__Tepidimonas	feature_id[292].value <= threshold=4.993548154830933
node_260: feature_name=k__Bacteria.p__Proteobacteria.c__Alphaproteobacteria.o__Rhodobacterales.f__Rhodobacteraceae.g__Paracoccus	feature_id[281].value <= threshold=4.645159989595413
node_261: feature_name=k__Bacteria.p__Deinococcus.Thermus.c__Deinococci.o__Thermales.f__Thermaceae.g__Meiothermus	feature_id[169].value <= threshold=6.097038745880127
node_262: feature_name=k__Bacteria.p__Cyanobacteria.c__.o__Oscillatoriales.f__Cyanothecaceae.g__Cyanothece	feature_id[54].value > threshold=5.3677732944488525
class: Sarcoma
Rules_14	passed counts:116
node_0: feature_name=k__Bacteria.p__Proteobacteria.c__Gammaproteobacteria.o__Oceanospirillales.f__.g__Terasakiispira	feature_id[1052].value <= threshold=-1.076329529285431
node_1: feature_name=k__Bacteria.p__Firmicutes.c__Negativicutes.o__Selenomonadales.f__Selenomonadaceae.g__Selenomonas	feature_id[204].value <= threshold=-1.2820144891738892
node_2: feature_name=k__Bacteria.p__Proteobacteria.c__Betaproteobacteria.o__Burkholderiales.f__Burkholderiaceae.g__Ralstonia	feature_id[37].value <= threshold=-3.1567457914352417
node_3: feature_name=k__Bacteria.p__Bacteroidetes.c__Cytophagia.o__Cytophagales.f__Cytophagaceae.__	feature_id[587].value > threshold=-1.0822163820266724
node_13: feature_name=k__Bacteria.p__Firmicutes.c__Clostridia.o__Clostridiales.f__Peptostreptococcaceae.g__Filifactor	feature_id[276].value <= threshold=-1.0906016826629639
node_14: feature_name=k__Bacteria.p__Proteobacteria.c__Gammaproteobacteria.o__Enterobacterales.f__Erwiniaceae.__	feature_id[402].value <= threshold=-1.078779935836792
node_15: feature_name=k__Bacteria.p__Actinobacteria.c__Actinobacteria.o__Corynebacteriales.f__Mycobacteriaceae.g__Mycobacterium	feature_id[7].value <= threshold=12.381343364715576
node_16: feature_name=k__Bacteria.p__Proteobacteria.c__Alphaproteobacteria.o__Rhodobacterales.f__Rhodobacteraceae.g__Paracoccus	feature_id[281].value <= threshold=1.8851534724235535
node_17: feature_name=k__Bacteria.p__Proteobacteria.c__Betaproteobacteria.o__Neisseriales.f__Neisseriaceae.__	feature_id[355].value <= threshold=2.8771747946739197
class: Esophageal Carcinoma
Rules_15	passed counts:111
node_0: feature_name=k__Bacteria.p__Proteobacteria.c__Gammaproteobacteria.o__Oceanospirillales.f__.g__Terasakiispira	feature_id[1052].value > threshold=-1.076329529285431
node_134: feature_name=k__Bacteria.p__Proteobacteria.c__Gammaproteobacteria.o__.f__.__	feature_id[1].value <= threshold=2.037103772163391
node_135: feature_name=k__Archaea.p__Euryarchaeota.c__Halobacteria.o__Natrialbales.f__Natrialbaceae.g__Natronococcus	feature_id[474].value > threshold=-1.1440651416778564
node_157: feature_name=k__Bacteria.p__Proteobacteria.c__Alphaproteobacteria.o__Rhodobacterales.f__Rhodobacteraceae.g__Roseicitreum	feature_id[1273].value <= threshold=-1.0757288932800293
node_158: feature_name=k__Bacteria.p__Proteobacteria.c__Gammaproteobacteria.o__Alteromonadales.f__Alteromonadaceae.g__Paraglaciecola	feature_id[1212].value > threshold=-1.067201316356659
node_162: feature_name=k__Bacteria.p__Proteobacteria.c__Gammaproteobacteria.o__Oceanospirillales.f__Oceanospirillaceae.g__Pseudospirillum	feature_id[636].value > threshold=-1.0762258768081665
node_222: feature_name=k__Bacteria.p__Cyanobacteria.c__.o__Synechococcales.f__Synechococcaceae.g__Synechococcus	feature_id[528].value <= threshold=-1.0898687243461609
node_223: feature_name=k__Bacteria.p__Proteobacteria.c__Epsilonproteobacteria.o__Campylobacterales.f__Campylobacteraceae.g__Campylobacter	feature_id[138].value > threshold=-1.6568557620048523
node_289: feature_name=k__Bacteria.p__Proteobacteria.c__Gammaproteobacteria.o__.f__.g__Pseudohongiella	feature_id[1210].value > threshold=-1.073220670223236
node_291: feature_name=k__Bacteria.p__Cyanobacteria.__.__.__.__	feature_id[534].value > threshold=-1.0795345902442932
node_335: feature_name=k__Bacteria.p__Proteobacteria.c__Betaproteobacteria.o__Burkholderiales.f__.g__Ideonella	feature_id[53].value <= threshold=5.062932252883911
node_336: feature_name=k__Bacteria.p__Actinobacteria.c__Actinobacteria.o__Micrococcales.f__Intrasporangiaceae.g__Tetrasphaera	feature_id[104].value > threshold=-10.23586893081665
class: Bladder Urothelial Carcinoma
Rules_16	passed counts:109
node_0: feature_name=k__Bacteria.p__Proteobacteria.c__Gammaproteobacteria.o__Oceanospirillales.f__.g__Terasakiispira	feature_id[1052].value > threshold=-1.076329529285431
node_134: feature_name=k__Bacteria.p__Proteobacteria.c__Gammaproteobacteria.o__.f__.__	feature_id[1].value <= threshold=2.037103772163391
node_135: feature_name=k__Archaea.p__Euryarchaeota.c__Halobacteria.o__Natrialbales.f__Natrialbaceae.g__Natronococcus	feature_id[474].value > threshold=-1.1440651416778564
node_157: feature_name=k__Bacteria.p__Proteobacteria.c__Alphaproteobacteria.o__Rhodobacterales.f__Rhodobacteraceae.g__Roseicitreum	feature_id[1273].value <= threshold=-1.0757288932800293
node_158: feature_name=k__Bacteria.p__Proteobacteria.c__Gammaproteobacteria.o__Alteromonadales.f__Alteromonadaceae.g__Paraglaciecola	feature_id[1212].value > threshold=-1.067201316356659
node_162: feature_name=k__Bacteria.p__Proteobacteria.c__Gammaproteobacteria.o__Oceanospirillales.f__Oceanospirillaceae.g__Pseudospirillum	feature_id[636].value > threshold=-1.0762258768081665
node_222: feature_name=k__Bacteria.p__Cyanobacteria.c__.o__Synechococcales.f__Synechococcaceae.g__Synechococcus	feature_id[528].value > threshold=-1.0898687243461609
node_344: feature_name=k__Bacteria.p__Proteobacteria.c__Alphaproteobacteria.o__Rickettsiales.f__Candidatus.Midichloriaceae.g__Candidatus.Jidaibacter	feature_id[1141].value <= threshold=-1.076152503490448
node_345: feature_name=k__Bacteria.p__Firmicutes.c__Bacilli.o__Lactobacillales.f__Enterococcaceae.g__Catellicoccus	feature_id[18].value > threshold=8.973824977874756
node_499: feature_name=k__Bacteria.p__Actinobacteria.c__Actinobacteria.o__Micrococcales.f__Microbacteriaceae.g__Humibacter	feature_id[1227].value <= threshold=-1.0761964917182922
node_500: feature_name=k__Bacteria.p__Firmicutes.c__Bacilli.o__Bacillales.f__Planococcaceae.g__Planococcus	feature_id[13].value > threshold=8.430969715118408
node_684: feature_name=k__Bacteria.p__Proteobacteria.c__Betaproteobacteria.o__Burkholderiales.f__Comamonadaceae.g__Curvibacter	feature_id[28].value > threshold=-3.5802773237228394
node_724: feature_name=k__Bacteria.p__Proteobacteria.c__Gammaproteobacteria.__.__.__	feature_id[135].value > threshold=17.512913703918457
node_742: feature_name=k__Bacteria.p__Firmicutes.c__Bacilli.o__Bacillales.f__Bacillaceae.g__Bacillus	feature_id[26].value > threshold=12.024188041687012
node_752: feature_name=k__Bacteria.p__Actinobacteria.c__Coriobacteriia.o__Coriobacteriales.f__Coriobacteriaceae.g__Collinsella	feature_id[544].value <= threshold=-1.009627640247345
node_753: feature_name=k__Bacteria.p__Proteobacteria.c__Betaproteobacteria.o__Burkholderiales.f__Comamonadaceae.g__Alicycliphilus	feature_id[60].value <= threshold=1.9929171204566956
node_754: feature_name=k__Bacteria.p__Candidatus.Tectomicrobia.c__.o__.f__.g__Candidatus.Entotheonella	feature_id[21].value <= threshold=4.91110372543335
node_755: feature_name=k__Bacteria.p__Firmicutes.c__Negativicutes.o__Acidaminococcales.f__Acidaminococcaceae.g__Phascolarctobacterium	feature_id[478].value <= threshold=-0.15068038925528526
node_756: feature_name=k__Bacteria.p__Firmicutes.c__Bacilli.o__Bacillales.f__Staphylococcaceae.g__Staphylococcus	feature_id[63].value <= threshold=8.976518630981445
node_757: feature_name=k__Bacteria.p__Firmicutes.c__Bacilli.o__Lactobacillales.f__Enterococcaceae.g__Enterococcus	feature_id[312].value <= threshold=-0.16042277216911316
node_758: feature_name=k__Bacteria.p__Proteobacteria.c__Betaproteobacteria.o__Burkholderiales.f__Comamonadaceae.g__Curvibacter	feature_id[28].value <= threshold=1.0135745108127594
node_759: feature_name=k__Bacteria.p__Actinobacteria.c__Actinobacteria.o__Micrococcales.f__Microbacteriaceae.g__Microbacterium	feature_id[107].value > threshold=-2.568393111228943
node_763: feature_name=k__Bacteria.p__Tenericutes.c__Mollicutes.o__Acholeplasmatales.f__Acholeplasmataceae.g__Candidatus.Phytoplasma	feature_id[33].value <= threshold=2.7601871490478516
node_764: feature_name=k__Bacteria.p__Cyanobacteria.c__.o__Oscillatoriales.f__Cyanothecaceae.g__Cyanothece	feature_id[54].value > threshold=8.701548099517822
node_772: feature_name=k__Bacteria.p__Proteobacteria.c__Alphaproteobacteria.o__Sphingomonadales.f__Sphingomonadaceae.__	feature_id[197].value <= threshold=3.8432353734970093
node_773: feature_name=k__Bacteria.p__Firmicutes.c__Clostridia.o__Clostridiales.f__Lachnospiraceae.g__Coprococcus	feature_id[451].value <= threshold=2.366606831550598
node_774: feature_name=k__Bacteria.p__Actinobacteria.c__Actinobacteria.o__Propionibacteriales.f__Nocardioidaceae.__	feature_id[472].value <= threshold=2.5243123173713684
node_775: feature_name=k__Bacteria.p__Bacteroidetes.c__Flavobacteriia.o__Flavobacteriales.f__Flavobacteriaceae.g__Capnocytophaga	feature_id[238].value <= threshold=-0.05901944637298584
node_776: feature_name=k__Bacteria.p__Chlamydiae.c__Chlamydiia.o__Chlamydiales.f__Chlamydiaceae.g__Chlamydia	feature_id[2].value <= threshold=30.042454719543457
class: Rectum Adenocarcinoma
Rules_17	passed counts:103
node_0: feature_name=k__Bacteria.p__Proteobacteria.c__Gammaproteobacteria.o__Oceanospirillales.f__.g__Terasakiispira	feature_id[1052].value > threshold=-1.076329529285431
node_134: feature_name=k__Bacteria.p__Proteobacteria.c__Gammaproteobacteria.o__.f__.__	feature_id[1].value <= threshold=2.037103772163391
node_135: feature_name=k__Archaea.p__Euryarchaeota.c__Halobacteria.o__Natrialbales.f__Natrialbaceae.g__Natronococcus	feature_id[474].value > threshold=-1.1440651416778564
node_157: feature_name=k__Bacteria.p__Proteobacteria.c__Alphaproteobacteria.o__Rhodobacterales.f__Rhodobacteraceae.g__Roseicitreum	feature_id[1273].value <= threshold=-1.0757288932800293
node_158: feature_name=k__Bacteria.p__Proteobacteria.c__Gammaproteobacteria.o__Alteromonadales.f__Alteromonadaceae.g__Paraglaciecola	feature_id[1212].value > threshold=-1.067201316356659
node_162: feature_name=k__Bacteria.p__Proteobacteria.c__Gammaproteobacteria.o__Oceanospirillales.f__Oceanospirillaceae.g__Pseudospirillum	feature_id[636].value > threshold=-1.0762258768081665
node_222: feature_name=k__Bacteria.p__Cyanobacteria.c__.o__Synechococcales.f__Synechococcaceae.g__Synechococcus	feature_id[528].value > threshold=-1.0898687243461609
node_344: feature_name=k__Bacteria.p__Proteobacteria.c__Alphaproteobacteria.o__Rickettsiales.f__Candidatus.Midichloriaceae.g__Candidatus.Jidaibacter	feature_id[1141].value <= threshold=-1.076152503490448
node_345: feature_name=k__Bacteria.p__Firmicutes.c__Bacilli.o__Lactobacillales.f__Enterococcaceae.g__Catellicoccus	feature_id[18].value > threshold=8.973824977874756
node_499: feature_name=k__Bacteria.p__Actinobacteria.c__Actinobacteria.o__Micrococcales.f__Microbacteriaceae.g__Humibacter	feature_id[1227].value > threshold=-1.0761964917182922
node_811: feature_name=k__Bacteria.p__Actinobacteria.c__Coriobacteriia.o__Eggerthellales.f__Eggerthellaceae.g__Slackia	feature_id[335].value <= threshold=-1.1723064184188843
node_812: feature_name=k__Bacteria.__.__.__.__.__	feature_id[44].value > threshold=18.955632209777832
node_822: feature_name=k__Bacteria.p__Tenericutes.c__Mollicutes.o__Acholeplasmatales.f__Acholeplasmataceae.g__Candidatus.Phytoplasma	feature_id[33].value <= threshold=5.0585036277771
node_823: feature_name=k__Bacteria.p__Bacteroidetes.c__Bacteroidia.o__Bacteroidales.f__Porphyromonadaceae.g__	feature_id[1031].value <= threshold=-1.0763505101203918
class: Esophageal Carcinoma
Rules_18	passed counts:102
node_0: feature_name=k__Bacteria.p__Proteobacteria.c__Gammaproteobacteria.o__Oceanospirillales.f__.g__Terasakiispira	feature_id[1052].value > threshold=-1.076329529285431
node_134: feature_name=k__Bacteria.p__Proteobacteria.c__Gammaproteobacteria.o__.f__.__	feature_id[1].value <= threshold=2.037103772163391
node_135: feature_name=k__Archaea.p__Euryarchaeota.c__Halobacteria.o__Natrialbales.f__Natrialbaceae.g__Natronococcus	feature_id[474].value > threshold=-1.1440651416778564
node_157: feature_name=k__Bacteria.p__Proteobacteria.c__Alphaproteobacteria.o__Rhodobacterales.f__Rhodobacteraceae.g__Roseicitreum	feature_id[1273].value <= threshold=-1.0757288932800293
node_158: feature_name=k__Bacteria.p__Proteobacteria.c__Gammaproteobacteria.o__Alteromonadales.f__Alteromonadaceae.g__Paraglaciecola	feature_id[1212].value > threshold=-1.067201316356659
node_162: feature_name=k__Bacteria.p__Proteobacteria.c__Gammaproteobacteria.o__Oceanospirillales.f__Oceanospirillaceae.g__Pseudospirillum	feature_id[636].value > threshold=-1.0762258768081665
node_222: feature_name=k__Bacteria.p__Cyanobacteria.c__.o__Synechococcales.f__Synechococcaceae.g__Synechococcus	feature_id[528].value > threshold=-1.0898687243461609
node_344: feature_name=k__Bacteria.p__Proteobacteria.c__Alphaproteobacteria.o__Rickettsiales.f__Candidatus.Midichloriaceae.g__Candidatus.Jidaibacter	feature_id[1141].value <= threshold=-1.076152503490448
node_345: feature_name=k__Bacteria.p__Firmicutes.c__Bacilli.o__Lactobacillales.f__Enterococcaceae.g__Catellicoccus	feature_id[18].value > threshold=8.973824977874756
node_499: feature_name=k__Bacteria.p__Actinobacteria.c__Actinobacteria.o__Micrococcales.f__Microbacteriaceae.g__Humibacter	feature_id[1227].value > threshold=-1.0761964917182922
node_811: feature_name=k__Bacteria.p__Actinobacteria.c__Coriobacteriia.o__Eggerthellales.f__Eggerthellaceae.g__Slackia	feature_id[335].value > threshold=-1.1723064184188843
node_833: feature_name=k__Bacteria.p__Actinobacteria.c__Actinobacteria.o__Micromonosporales.f__Micromonosporaceae.g__Xiangella	feature_id[771].value > threshold=-1.091492235660553
node_879: feature_name=k__Bacteria.p__Actinobacteria.c__Actinobacteria.o__Actinomycetales.f__Actinomycetaceae.g__Actinotignum	feature_id[199].value <= threshold=-1.0797009468078613
node_880: feature_name=k__Archaea.p__Euryarchaeota.c__Halobacteria.o__Natrialbales.f__Natrialbaceae.g__Natronococcus	feature_id[474].value <= threshold=-1.097107470035553
node_881: feature_name=k__Bacteria.p__Proteobacteria.c__Betaproteobacteria.o__Hydrogenophilales.f__Hydrogenophilaceae.g__Tepidiphilus	feature_id[277].value <= threshold=-1.3238939046859741
node_882: feature_name=k__Bacteria.p__Planctomycetes.c__Planctomycetia.o__Planctomycetales.f__Gemmataceae.g__Gemmata	feature_id[67].value <= threshold=23.393990516662598
node_883: feature_name=k__Bacteria.p__Proteobacteria.c__Gammaproteobacteria.o__Thiotrichales.f__Thiotrichaceae.g__Beggiatoa	feature_id[101].value <= threshold=19.5659122467041
node_884: feature_name=k__Archaea.p__Crenarchaeota.c__Thermoprotei.o__Sulfolobales.f__Sulfolobaceae.g__Sulfolobus	feature_id[120].value <= threshold=14.999665260314941
node_885: feature_name=k__Bacteria.p__Chlamydiae.c__Chlamydiia.o__Parachlamydiales.f__Waddliaceae.g__Waddlia	feature_id[116].value <= threshold=5.043575763702393
node_886: feature_name=k__Bacteria.p__Candidatus.Kryptonia.c__.__.__.__	feature_id[147].value <= threshold=3.8484928607940674
node_887: feature_name=k__Bacteria.p__Chlamydiae.c__Chlamydiia.o__Chlamydiales.f__Chlamydiaceae.g__Chlamydia	feature_id[2].value > threshold=18.13340950012207
node_889: feature_name=k__Bacteria.p__Actinobacteria.c__Actinobacteria.o__Corynebacteriales.f__Corynebacteriaceae.g__Corynebacterium	feature_id[108].value > threshold=4.135553240776062
class: Brain Lower Grade Glioma
Rules_19	passed counts:97
node_0: feature_name=k__Bacteria.p__Proteobacteria.c__Gammaproteobacteria.o__Oceanospirillales.f__.g__Terasakiispira	feature_id[1052].value > threshold=-1.076329529285431
node_134: feature_name=k__Bacteria.p__Proteobacteria.c__Gammaproteobacteria.o__.f__.__	feature_id[1].value > threshold=2.037103772163391
node_3784: feature_name=k__Bacteria.p__Actinobacteria.c__Coriobacteriia.o__Eggerthellales.f__Eggerthellaceae.g__Cryptobacterium	feature_id[780].value > threshold=-1.0737925171852112
node_3884: feature_name=k__Bacteria.p__Proteobacteria.c__Gammaproteobacteria.o__.f__.g__Candidatus.Thiodiazotropha	feature_id[6].value > threshold=9.283762454986572
node_4012: feature_name=k__Bacteria.p__Proteobacteria.c__Gammaproteobacteria.o__.f__.g__Candidatus.Thiodiazotropha	feature_id[6].value > threshold=14.92185926437378
class: Kidney Renal Clear Cell Carcinoma
Rules_20	passed counts:97
node_0: feature_name=k__Bacteria.p__Proteobacteria.c__Gammaproteobacteria.o__Oceanospirillales.f__.g__Terasakiispira	feature_id[1052].value > threshold=-1.076329529285431
node_134: feature_name=k__Bacteria.p__Proteobacteria.c__Gammaproteobacteria.o__.f__.__	feature_id[1].value <= threshold=2.037103772163391
node_135: feature_name=k__Archaea.p__Euryarchaeota.c__Halobacteria.o__Natrialbales.f__Natrialbaceae.g__Natronococcus	feature_id[474].value > threshold=-1.1440651416778564
node_157: feature_name=k__Bacteria.p__Proteobacteria.c__Alphaproteobacteria.o__Rhodobacterales.f__Rhodobacteraceae.g__Roseicitreum	feature_id[1273].value <= threshold=-1.0757288932800293
node_158: feature_name=k__Bacteria.p__Proteobacteria.c__Gammaproteobacteria.o__Alteromonadales.f__Alteromonadaceae.g__Paraglaciecola	feature_id[1212].value > threshold=-1.067201316356659
node_162: feature_name=k__Bacteria.p__Proteobacteria.c__Gammaproteobacteria.o__Oceanospirillales.f__Oceanospirillaceae.g__Pseudospirillum	feature_id[636].value > threshold=-1.0762258768081665
node_222: feature_name=k__Bacteria.p__Cyanobacteria.c__.o__Synechococcales.f__Synechococcaceae.g__Synechococcus	feature_id[528].value > threshold=-1.0898687243461609
node_344: feature_name=k__Bacteria.p__Proteobacteria.c__Alphaproteobacteria.o__Rickettsiales.f__Candidatus.Midichloriaceae.g__Candidatus.Jidaibacter	feature_id[1141].value <= threshold=-1.076152503490448
node_345: feature_name=k__Bacteria.p__Firmicutes.c__Bacilli.o__Lactobacillales.f__Enterococcaceae.g__Catellicoccus	feature_id[18].value > threshold=8.973824977874756
node_499: feature_name=k__Bacteria.p__Actinobacteria.c__Actinobacteria.o__Micrococcales.f__Microbacteriaceae.g__Humibacter	feature_id[1227].value > threshold=-1.0761964917182922
node_811: feature_name=k__Bacteria.p__Actinobacteria.c__Coriobacteriia.o__Eggerthellales.f__Eggerthellaceae.g__Slackia	feature_id[335].value > threshold=-1.1723064184188843
node_833: feature_name=k__Bacteria.p__Actinobacteria.c__Actinobacteria.o__Micromonosporales.f__Micromonosporaceae.g__Xiangella	feature_id[771].value > threshold=-1.091492235660553
node_879: feature_name=k__Bacteria.p__Actinobacteria.c__Actinobacteria.o__Actinomycetales.f__Actinomycetaceae.g__Actinotignum	feature_id[199].value > threshold=-1.0797009468078613
node_3545: feature_name=k__Bacteria.p__Firmicutes.c__Clostridia.o__Clostridiales.f__Ruminococcaceae.g__Acetivibrio	feature_id[39].value > threshold=-1.0047460794448853
node_3609: feature_name=k__Bacteria.p__Proteobacteria.c__Gammaproteobacteria.o__Oceanospirillales.f__Oceanospirillaceae.g__Oceanospirillum	feature_id[110].value > threshold=1.2054864764213562
node_3647: feature_name=k__Bacteria.p__Proteobacteria.c__Betaproteobacteria.o__Burkholderiales.f__Comamonadaceae.g__Curvibacter	feature_id[28].value <= threshold=-3.9880815744400024
node_3648: feature_name=k__Bacteria.p__Proteobacteria.c__Gammaproteobacteria.o__Enterobacterales.f__Enterobacteriaceae.g__Escherichia	feature_id[143].value <= threshold=4.03247606754303
class: Cervical Squamous Cell Carcinoma and Endocervical Adenocarcinoma
Rules_21	passed counts:93
node_0: feature_name=k__Bacteria.p__Proteobacteria.c__Gammaproteobacteria.o__Oceanospirillales.f__.g__Terasakiispira	feature_id[1052].value > threshold=-1.076329529285431
node_134: feature_name=k__Bacteria.p__Proteobacteria.c__Gammaproteobacteria.o__.f__.__	feature_id[1].value <= threshold=2.037103772163391
node_135: feature_name=k__Archaea.p__Euryarchaeota.c__Halobacteria.o__Natrialbales.f__Natrialbaceae.g__Natronococcus	feature_id[474].value > threshold=-1.1440651416778564
node_157: feature_name=k__Bacteria.p__Proteobacteria.c__Alphaproteobacteria.o__Rhodobacterales.f__Rhodobacteraceae.g__Roseicitreum	feature_id[1273].value <= threshold=-1.0757288932800293
node_158: feature_name=k__Bacteria.p__Proteobacteria.c__Gammaproteobacteria.o__Alteromonadales.f__Alteromonadaceae.g__Paraglaciecola	feature_id[1212].value > threshold=-1.067201316356659
node_162: feature_name=k__Bacteria.p__Proteobacteria.c__Gammaproteobacteria.o__Oceanospirillales.f__Oceanospirillaceae.g__Pseudospirillum	feature_id[636].value > threshold=-1.0762258768081665
node_222: feature_name=k__Bacteria.p__Cyanobacteria.c__.o__Synechococcales.f__Synechococcaceae.g__Synechococcus	feature_id[528].value > threshold=-1.0898687243461609
node_344: feature_name=k__Bacteria.p__Proteobacteria.c__Alphaproteobacteria.o__Rickettsiales.f__Candidatus.Midichloriaceae.g__Candidatus.Jidaibacter	feature_id[1141].value <= threshold=-1.076152503490448
node_345: feature_name=k__Bacteria.p__Firmicutes.c__Bacilli.o__Lactobacillales.f__Enterococcaceae.g__Catellicoccus	feature_id[18].value > threshold=8.973824977874756
node_499: feature_name=k__Bacteria.p__Actinobacteria.c__Actinobacteria.o__Micrococcales.f__Microbacteriaceae.g__Humibacter	feature_id[1227].value <= threshold=-1.0761964917182922
node_500: feature_name=k__Bacteria.p__Firmicutes.c__Bacilli.o__Bacillales.f__Planococcaceae.g__Planococcus	feature_id[13].value <= threshold=8.430969715118408
node_501: feature_name=k__Bacteria.p__Proteobacteria.c__Alphaproteobacteria.o__Rhizobiales.f__Xanthobacteraceae.g__Xanthobacter	feature_id[473].value <= threshold=-1.0980914235115051
node_502: feature_name=k__Bacteria.p__Proteobacteria.c__Betaproteobacteria.o__Burkholderiales.f__.g__Ideonella	feature_id[53].value <= threshold=3.2706819772720337
node_503: feature_name=k__Bacteria.p__Bacteroidetes.c__Bacteroidia.o__Bacteroidales.f__Porphyromonadaceae.g__Sanguibacteroides	feature_id[45].value <= threshold=4.387235164642334
node_504: feature_name=k__Bacteria.p__Proteobacteria.c__Alphaproteobacteria.o__Rhizobiales.__.__	feature_id[182].value <= threshold=5.262681484222412
node_505: feature_name=k__Bacteria.p__Fusobacteria.c__Fusobacteriia.o__Fusobacteriales.__.__	feature_id[280].value <= threshold=-1.0797204375267029
node_506: feature_name=k__Bacteria.p__Firmicutes.c__Clostridia.o__Clostridiales.f__Eubacteriaceae.g__Eubacterium	feature_id[152].value <= threshold=-7.509484767913818
node_507: feature_name=k__Bacteria.p__Actinobacteria.c__Actinobacteria.o__Streptosporangiales.f__Streptosporangiaceae.g__Sphaerimonospora	feature_id[134].value <= threshold=4.324998378753662
node_508: feature_name=k__Bacteria.p__Proteobacteria.c__Betaproteobacteria.o__Burkholderiales.f__Oxalobacteraceae.g__Herminiimonas	feature_id[62].value <= threshold=1.4697533249855042
node_509: feature_name=k__Bacteria.p__Proteobacteria.c__Gammaproteobacteria.o__Thiotrichales.f__Thiotrichaceae.g__Beggiatoa	feature_id[101].value <= threshold=17.48652744293213
node_510: feature_name=k__Bacteria.p__Actinobacteria.c__Actinobacteria.o__Corynebacteriales.f__Nocardiaceae.g__Nocardia	feature_id[23].value <= threshold=5.7754435539245605
node_511: feature_name=k__Bacteria.p__Proteobacteria.c__Betaproteobacteria.o__Burkholderiales.f__Comamonadaceae.g__Delftia	feature_id[40].value <= threshold=2.868888020515442
node_512: feature_name=k__Bacteria.p__Proteobacteria.c__Betaproteobacteria.o__Neisseriales.f__Neisseriaceae.g__Neisseria	feature_id[228].value <= threshold=9.097150087356567
node_513: feature_name=k__Bacteria.p__Proteobacteria.__.__.__.__	feature_id[164].value <= threshold=11.583603858947754
node_514: feature_name=k__Bacteria.p__Actinobacteria.c__Actinobacteria.o__Propionibacteriales.f__Propionibacteriaceae.g__Cutibacterium	feature_id[106].value <= threshold=11.381231307983398
class: Stomach Adenocarcinoma
Rules_22	passed counts:92
node_0: feature_name=k__Bacteria.p__Proteobacteria.c__Gammaproteobacteria.o__Oceanospirillales.f__.g__Terasakiispira	feature_id[1052].value > threshold=-1.076329529285431
node_134: feature_name=k__Bacteria.p__Proteobacteria.c__Gammaproteobacteria.o__.f__.__	feature_id[1].value <= threshold=2.037103772163391
node_135: feature_name=k__Archaea.p__Euryarchaeota.c__Halobacteria.o__Natrialbales.f__Natrialbaceae.g__Natronococcus	feature_id[474].value > threshold=-1.1440651416778564
node_157: feature_name=k__Bacteria.p__Proteobacteria.c__Alphaproteobacteria.o__Rhodobacterales.f__Rhodobacteraceae.g__Roseicitreum	feature_id[1273].value <= threshold=-1.0757288932800293
node_158: feature_name=k__Bacteria.p__Proteobacteria.c__Gammaproteobacteria.o__Alteromonadales.f__Alteromonadaceae.g__Paraglaciecola	feature_id[1212].value > threshold=-1.067201316356659
node_162: feature_name=k__Bacteria.p__Proteobacteria.c__Gammaproteobacteria.o__Oceanospirillales.f__Oceanospirillaceae.g__Pseudospirillum	feature_id[636].value > threshold=-1.0762258768081665
node_222: feature_name=k__Bacteria.p__Cyanobacteria.c__.o__Synechococcales.f__Synechococcaceae.g__Synechococcus	feature_id[528].value > threshold=-1.0898687243461609
node_344: feature_name=k__Bacteria.p__Proteobacteria.c__Alphaproteobacteria.o__Rickettsiales.f__Candidatus.Midichloriaceae.g__Candidatus.Jidaibacter	feature_id[1141].value <= threshold=-1.076152503490448
node_345: feature_name=k__Bacteria.p__Firmicutes.c__Bacilli.o__Lactobacillales.f__Enterococcaceae.g__Catellicoccus	feature_id[18].value > threshold=8.973824977874756
node_499: feature_name=k__Bacteria.p__Actinobacteria.c__Actinobacteria.o__Micrococcales.f__Microbacteriaceae.g__Humibacter	feature_id[1227].value > threshold=-1.0761964917182922
node_811: feature_name=k__Bacteria.p__Actinobacteria.c__Coriobacteriia.o__Eggerthellales.f__Eggerthellaceae.g__Slackia	feature_id[335].value > threshold=-1.1723064184188843
node_833: feature_name=k__Bacteria.p__Actinobacteria.c__Actinobacteria.o__Micromonosporales.f__Micromonosporaceae.g__Xiangella	feature_id[771].value <= threshold=-1.091492235660553
node_834: feature_name=k__Bacteria.p__Proteobacteria.c__Betaproteobacteria.o__Burkholderiales.f__.g__Ideonella	feature_id[53].value <= threshold=4.238795876502991
node_835: feature_name=k__Bacteria.p__Cyanobacteria.c__.o__Oscillatoriales.f__Cyanothecaceae.g__Cyanothece	feature_id[54].value <= threshold=16.246103286743164
node_836: feature_name=k__Bacteria.p__Proteobacteria.c__Gammaproteobacteria.o__Thiotrichales.f__Thiotrichaceae.g__Beggiatoa	feature_id[101].value <= threshold=17.658536911010742
node_837: feature_name=k__Bacteria.p__Firmicutes.c__Tissierellia.o__Tissierellales.f__Peptoniphilaceae.g__Finegoldia	feature_id[241].value <= threshold=-0.8974421918392181
node_838: feature_name=k__Bacteria.p__Proteobacteria.c__Gammaproteobacteria.o__Oceanospirillales.f__Alcanivoracaceae.g__Alcanivorax	feature_id[79].value <= threshold=12.293027400970459
node_839: feature_name=k__Bacteria.p__Planctomycetes.c__Planctomycetia.o__Planctomycetales.f__Planctomycetaceae.g__Planctopirus	feature_id[112].value <= threshold=1.3495625853538513
node_840: feature_name=k__Bacteria.p__Chlamydiae.c__Chlamydiia.o__Parachlamydiales.f__Waddliaceae.g__Waddlia	feature_id[116].value <= threshold=1.1725886762142181
node_841: feature_name=k__Bacteria.p__Proteobacteria.c__Betaproteobacteria.o__Burkholderiales.f__.g__Ideonella	feature_id[53].value <= threshold=2.716408133506775
node_842: feature_name=k__Bacteria.p__Proteobacteria.c__Betaproteobacteria.o__Burkholderiales.f__Alcaligenaceae.g__Orrella	feature_id[162].value <= threshold=0.09191777184605598
node_843: feature_name=k__Bacteria.p__Actinobacteria.c__Actinobacteria.o__Propionibacteriales.f__Propionibacteriaceae.g__Cutibacterium	feature_id[106].value > threshold=2.7192678451538086
class: Stomach Adenocarcinoma
Rules_23	passed counts:91
node_0: feature_name=k__Bacteria.p__Proteobacteria.c__Gammaproteobacteria.o__Oceanospirillales.f__.g__Terasakiispira	feature_id[1052].value > threshold=-1.076329529285431
node_134: feature_name=k__Bacteria.p__Proteobacteria.c__Gammaproteobacteria.o__.f__.__	feature_id[1].value <= threshold=2.037103772163391
node_135: feature_name=k__Archaea.p__Euryarchaeota.c__Halobacteria.o__Natrialbales.f__Natrialbaceae.g__Natronococcus	feature_id[474].value > threshold=-1.1440651416778564
node_157: feature_name=k__Bacteria.p__Proteobacteria.c__Alphaproteobacteria.o__Rhodobacterales.f__Rhodobacteraceae.g__Roseicitreum	feature_id[1273].value <= threshold=-1.0757288932800293
node_158: feature_name=k__Bacteria.p__Proteobacteria.c__Gammaproteobacteria.o__Alteromonadales.f__Alteromonadaceae.g__Paraglaciecola	feature_id[1212].value > threshold=-1.067201316356659
node_162: feature_name=k__Bacteria.p__Proteobacteria.c__Gammaproteobacteria.o__Oceanospirillales.f__Oceanospirillaceae.g__Pseudospirillum	feature_id[636].value > threshold=-1.0762258768081665
node_222: feature_name=k__Bacteria.p__Cyanobacteria.c__.o__Synechococcales.f__Synechococcaceae.g__Synechococcus	feature_id[528].value > threshold=-1.0898687243461609
node_344: feature_name=k__Bacteria.p__Proteobacteria.c__Alphaproteobacteria.o__Rickettsiales.f__Candidatus.Midichloriaceae.g__Candidatus.Jidaibacter	feature_id[1141].value <= threshold=-1.076152503490448
node_345: feature_name=k__Bacteria.p__Firmicutes.c__Bacilli.o__Lactobacillales.f__Enterococcaceae.g__Catellicoccus	feature_id[18].value > threshold=8.973824977874756
node_499: feature_name=k__Bacteria.p__Actinobacteria.c__Actinobacteria.o__Micrococcales.f__Microbacteriaceae.g__Humibacter	feature_id[1227].value > threshold=-1.0761964917182922
node_811: feature_name=k__Bacteria.p__Actinobacteria.c__Coriobacteriia.o__Eggerthellales.f__Eggerthellaceae.g__Slackia	feature_id[335].value > threshold=-1.1723064184188843
node_833: feature_name=k__Bacteria.p__Actinobacteria.c__Actinobacteria.o__Micromonosporales.f__Micromonosporaceae.g__Xiangella	feature_id[771].value > threshold=-1.091492235660553
node_879: feature_name=k__Bacteria.p__Actinobacteria.c__Actinobacteria.o__Actinomycetales.f__Actinomycetaceae.g__Actinotignum	feature_id[199].value <= threshold=-1.0797009468078613
node_880: feature_name=k__Archaea.p__Euryarchaeota.c__Halobacteria.o__Natrialbales.f__Natrialbaceae.g__Natronococcus	feature_id[474].value > threshold=-1.097107470035553
node_1014: feature_name=k__Bacteria.p__Actinobacteria.c__Actinobacteria.o__Micrococcales.f__Dermatophilaceae.g__Kineosphaera	feature_id[605].value <= threshold=-1.0945117473602295
node_1015: feature_name=k__Archaea.p__Thaumarchaeota.c__Nitrososphaeria.o__Nitrososphaerales.f__Nitrososphaeraceae.g__Candidatus.Nitrosocosmicus	feature_id[531].value <= threshold=-1.0770403742790222
node_1016: feature_name=k__Bacteria.p__Actinobacteria.c__Actinobacteria.o__Micrococcales.f__Intrasporangiaceae.g__Tetrasphaera	feature_id[104].value > threshold=-6.644143104553223
node_1734: feature_name=k__Bacteria.p__Proteobacteria.c__Betaproteobacteria.o__Burkholderiales.f__.g__Rhizobacter	feature_id[153].value > threshold=-5.033836603164673
node_1850: feature_name=k__Bacteria.p__Proteobacteria.c__Gammaproteobacteria.o__Xanthomonadales.f__Xanthomonadaceae.__	feature_id[462].value <= threshold=-1.1928327083587646
node_1851: feature_name=k__Bacteria.p__Planctomycetes.c__Planctomycetia.o__Planctomycetales.f__Gemmataceae.g__Gemmata	feature_id[67].value <= threshold=25.795686721801758
node_1852: feature_name=k__Bacteria.p__Proteobacteria.c__Gammaproteobacteria.o__Aeromonadales.f__Aeromonadaceae.g__Aeromonas	feature_id[543].value <= threshold=-0.9633447825908661
node_1853: feature_name=k__Bacteria.p__Proteobacteria.c__Betaproteobacteria.o__Burkholderiales.f__.g__Ideonella	feature_id[53].value <= threshold=2.2292253971099854
node_1854: feature_name=k__Bacteria.p__Firmicutes.c__Bacilli.o__Lactobacillales.f__Lactobacillaceae.g__Lactobacillus	feature_id[76].value <= threshold=6.8763275146484375
node_1855: feature_name=k__Bacteria.p__Tenericutes.c__Mollicutes.o__Acholeplasmatales.f__Acholeplasmataceae.g__Candidatus.Phytoplasma	feature_id[33].value <= threshold=1.5985210537910461
node_1856: feature_name=k__Bacteria.p__Fusobacteria.c__Fusobacteriia.o__Fusobacteriales.f__Fusobacteriaceae.g__Fusobacterium	feature_id[25].value <= threshold=4.311587042640895
node_1857: feature_name=k__Bacteria.p__Actinobacteria.c__Actinobacteria.o__Corynebacteriales.f__Nocardiaceae.g__Rhodococcus	feature_id[218].value <= threshold=5.444009304046631
node_1858: feature_name=k__Bacteria.p__Proteobacteria.c__Gammaproteobacteria.o__Oceanospirillales.f__Alcanivoracaceae.g__Alcanivorax	feature_id[79].value > threshold=8.443012714385986
node_1862: feature_name=k__Bacteria.p__Cyanobacteria.c__.o__Oscillatoriales.f__Cyanothecaceae.g__Cyanothece	feature_id[54].value <= threshold=16.83997917175293
node_1863: feature_name=k__Bacteria.p__Bacteroidetes.__.__.__.__	feature_id[173].value <= threshold=2.0698121786117554
node_1864: feature_name=k__Bacteria.p__Actinobacteria.c__Actinobacteria.o__Micrococcales.f__Intrasporangiaceae.g__Tetrasphaera	feature_id[104].value <= threshold=-4.9960854053497314
class: Prostate Adenocarcinoma
Rules_24	passed counts:90
node_0: feature_name=k__Bacteria.p__Proteobacteria.c__Gammaproteobacteria.o__Oceanospirillales.f__.g__Terasakiispira	feature_id[1052].value > threshold=-1.076329529285431
node_134: feature_name=k__Bacteria.p__Proteobacteria.c__Gammaproteobacteria.o__.f__.__	feature_id[1].value <= threshold=2.037103772163391
node_135: feature_name=k__Archaea.p__Euryarchaeota.c__Halobacteria.o__Natrialbales.f__Natrialbaceae.g__Natronococcus	feature_id[474].value > threshold=-1.1440651416778564
node_157: feature_name=k__Bacteria.p__Proteobacteria.c__Alphaproteobacteria.o__Rhodobacterales.f__Rhodobacteraceae.g__Roseicitreum	feature_id[1273].value <= threshold=-1.0757288932800293
node_158: feature_name=k__Bacteria.p__Proteobacteria.c__Gammaproteobacteria.o__Alteromonadales.f__Alteromonadaceae.g__Paraglaciecola	feature_id[1212].value > threshold=-1.067201316356659
node_162: feature_name=k__Bacteria.p__Proteobacteria.c__Gammaproteobacteria.o__Oceanospirillales.f__Oceanospirillaceae.g__Pseudospirillum	feature_id[636].value > threshold=-1.0762258768081665
node_222: feature_name=k__Bacteria.p__Cyanobacteria.c__.o__Synechococcales.f__Synechococcaceae.g__Synechococcus	feature_id[528].value > threshold=-1.0898687243461609
node_344: feature_name=k__Bacteria.p__Proteobacteria.c__Alphaproteobacteria.o__Rickettsiales.f__Candidatus.Midichloriaceae.g__Candidatus.Jidaibacter	feature_id[1141].value <= threshold=-1.076152503490448
node_345: feature_name=k__Bacteria.p__Firmicutes.c__Bacilli.o__Lactobacillales.f__Enterococcaceae.g__Catellicoccus	feature_id[18].value > threshold=8.973824977874756
node_499: feature_name=k__Bacteria.p__Actinobacteria.c__Actinobacteria.o__Micrococcales.f__Microbacteriaceae.g__Humibacter	feature_id[1227].value > threshold=-1.0761964917182922
node_811: feature_name=k__Bacteria.p__Actinobacteria.c__Coriobacteriia.o__Eggerthellales.f__Eggerthellaceae.g__Slackia	feature_id[335].value > threshold=-1.1723064184188843
node_833: feature_name=k__Bacteria.p__Actinobacteria.c__Actinobacteria.o__Micromonosporales.f__Micromonosporaceae.g__Xiangella	feature_id[771].value > threshold=-1.091492235660553
node_879: feature_name=k__Bacteria.p__Actinobacteria.c__Actinobacteria.o__Actinomycetales.f__Actinomycetaceae.g__Actinotignum	feature_id[199].value <= threshold=-1.0797009468078613
node_880: feature_name=k__Archaea.p__Euryarchaeota.c__Halobacteria.o__Natrialbales.f__Natrialbaceae.g__Natronococcus	feature_id[474].value > threshold=-1.097107470035553
node_1014: feature_name=k__Bacteria.p__Actinobacteria.c__Actinobacteria.o__Micrococcales.f__Dermatophilaceae.g__Kineosphaera	feature_id[605].value <= threshold=-1.0945117473602295
node_1015: feature_name=k__Archaea.p__Thaumarchaeota.c__Nitrososphaeria.o__Nitrososphaerales.f__Nitrososphaeraceae.g__Candidatus.Nitrosocosmicus	feature_id[531].value > threshold=-1.0770403742790222
node_1909: feature_name=k__Bacteria.p__Actinobacteria.c__Actinobacteria.o__Pseudonocardiales.f__Pseudonocardiaceae.g__Saccharomonospora	feature_id[701].value <= threshold=-1.07895165681839
node_1910: feature_name=k__Bacteria.p__Proteobacteria.c__Betaproteobacteria.o__Burkholderiales.f__Comamonadaceae.g__Curvibacter	feature_id[28].value > threshold=-5.903843879699707
node_1920: feature_name=k__Bacteria.p__Proteobacteria.c__Alphaproteobacteria.o__Rhizobiales.f__Bradyrhizobiaceae.g__Bradyrhizobium	feature_id[3].value <= threshold=0.4488837718963623
node_1921: feature_name=k__Bacteria.p__Firmicutes.c__Bacilli.o__Lactobacillales.f__Lactobacillaceae.g__Lactobacillus	feature_id[76].value <= threshold=3.913131833076477
node_1922: feature_name=k__Bacteria.p__Actinobacteria.c__Actinobacteria.o__Propionibacteriales.f__Propionibacteriaceae.__	feature_id[41].value <= threshold=14.803468227386475
class: Pheochromocytoma and Paraganglioma
Rules_25	passed counts:80
node_0: feature_name=k__Bacteria.p__Proteobacteria.c__Gammaproteobacteria.o__Oceanospirillales.f__.g__Terasakiispira	feature_id[1052].value > threshold=-1.076329529285431
node_134: feature_name=k__Bacteria.p__Proteobacteria.c__Gammaproteobacteria.o__.f__.__	feature_id[1].value <= threshold=2.037103772163391
node_135: feature_name=k__Archaea.p__Euryarchaeota.c__Halobacteria.o__Natrialbales.f__Natrialbaceae.g__Natronococcus	feature_id[474].value > threshold=-1.1440651416778564
node_157: feature_name=k__Bacteria.p__Proteobacteria.c__Alphaproteobacteria.o__Rhodobacterales.f__Rhodobacteraceae.g__Roseicitreum	feature_id[1273].value <= threshold=-1.0757288932800293
node_158: feature_name=k__Bacteria.p__Proteobacteria.c__Gammaproteobacteria.o__Alteromonadales.f__Alteromonadaceae.g__Paraglaciecola	feature_id[1212].value > threshold=-1.067201316356659
node_162: feature_name=k__Bacteria.p__Proteobacteria.c__Gammaproteobacteria.o__Oceanospirillales.f__Oceanospirillaceae.g__Pseudospirillum	feature_id[636].value > threshold=-1.0762258768081665
node_222: feature_name=k__Bacteria.p__Cyanobacteria.c__.o__Synechococcales.f__Synechococcaceae.g__Synechococcus	feature_id[528].value > threshold=-1.0898687243461609
node_344: feature_name=k__Bacteria.p__Proteobacteria.c__Alphaproteobacteria.o__Rickettsiales.f__Candidatus.Midichloriaceae.g__Candidatus.Jidaibacter	feature_id[1141].value <= threshold=-1.076152503490448
node_345: feature_name=k__Bacteria.p__Firmicutes.c__Bacilli.o__Lactobacillales.f__Enterococcaceae.g__Catellicoccus	feature_id[18].value > threshold=8.973824977874756
node_499: feature_name=k__Bacteria.p__Actinobacteria.c__Actinobacteria.o__Micrococcales.f__Microbacteriaceae.g__Humibacter	feature_id[1227].value > threshold=-1.0761964917182922
node_811: feature_name=k__Bacteria.p__Actinobacteria.c__Coriobacteriia.o__Eggerthellales.f__Eggerthellaceae.g__Slackia	feature_id[335].value > threshold=-1.1723064184188843
node_833: feature_name=k__Bacteria.p__Actinobacteria.c__Actinobacteria.o__Micromonosporales.f__Micromonosporaceae.g__Xiangella	feature_id[771].value > threshold=-1.091492235660553
node_879: feature_name=k__Bacteria.p__Actinobacteria.c__Actinobacteria.o__Actinomycetales.f__Actinomycetaceae.g__Actinotignum	feature_id[199].value <= threshold=-1.0797009468078613
node_880: feature_name=k__Archaea.p__Euryarchaeota.c__Halobacteria.o__Natrialbales.f__Natrialbaceae.g__Natronococcus	feature_id[474].value > threshold=-1.097107470035553
node_1014: feature_name=k__Bacteria.p__Actinobacteria.c__Actinobacteria.o__Micrococcales.f__Dermatophilaceae.g__Kineosphaera	feature_id[605].value > threshold=-1.0945117473602295
node_3452: feature_name=k__Bacteria.p__Proteobacteria.c__Epsilonproteobacteria.o__Campylobacterales.f__Campylobacteraceae.g__Campylobacter	feature_id[138].value > threshold=-2.123340129852295
node_3466: feature_name=k__Bacteria.p__Proteobacteria.c__Betaproteobacteria.o__Burkholderiales.f__Comamonadaceae.g__Curvibacter	feature_id[28].value <= threshold=2.043162763118744
node_3467: feature_name=k__Bacteria.p__Proteobacteria.c__Alphaproteobacteria.o__Rhodospirillales.__.__	feature_id[463].value > threshold=-1.2163904309272766
node_3473: feature_name=k__Bacteria.p__Proteobacteria.c__Betaproteobacteria.o__Burkholderiales.f__Burkholderiaceae.g__Pandoraea	feature_id[982].value <= threshold=-1.0728934407234192
node_3474: feature_name=k__Bacteria.p__Firmicutes.c__Bacilli.o__Bacillales.f__Bacillaceae.g__Bacillus	feature_id[26].value <= threshold=14.87138319015503
node_3475: feature_name=k__Bacteria.p__Firmicutes.c__Bacilli.o__Bacillales.f__Planococcaceae.g__Kurthia	feature_id[4].value > threshold=3.5957329273223877
node_3485: feature_name=k__Bacteria.p__Firmicutes.c__Clostridia.o__Clostridiales.f__Eubacteriaceae.g__Eubacterium	feature_id[152].value <= threshold=-8.646552562713623
node_3486: feature_name=k__Bacteria.p__Proteobacteria.c__Alphaproteobacteria.o__Rhodobacterales.f__Rhodobacteraceae.g__Loktanella	feature_id[16].value <= threshold=9.693008422851562
node_3487: feature_name=k__Bacteria.p__Proteobacteria.c__Betaproteobacteria.o__Burkholderiales.f__Burkholderiaceae.g__Ralstonia	feature_id[37].value <= threshold=5.4587671756744385
class: Lung Adenocarcinoma
Rules_26	passed counts:80
node_0: feature_name=k__Bacteria.p__Proteobacteria.c__Gammaproteobacteria.o__Oceanospirillales.f__.g__Terasakiispira	feature_id[1052].value > threshold=-1.076329529285431
node_134: feature_name=k__Bacteria.p__Proteobacteria.c__Gammaproteobacteria.o__.f__.__	feature_id[1].value <= threshold=2.037103772163391
node_135: feature_name=k__Archaea.p__Euryarchaeota.c__Halobacteria.o__Natrialbales.f__Natrialbaceae.g__Natronococcus	feature_id[474].value > threshold=-1.1440651416778564
node_157: feature_name=k__Bacteria.p__Proteobacteria.c__Alphaproteobacteria.o__Rhodobacterales.f__Rhodobacteraceae.g__Roseicitreum	feature_id[1273].value <= threshold=-1.0757288932800293
node_158: feature_name=k__Bacteria.p__Proteobacteria.c__Gammaproteobacteria.o__Alteromonadales.f__Alteromonadaceae.g__Paraglaciecola	feature_id[1212].value > threshold=-1.067201316356659
node_162: feature_name=k__Bacteria.p__Proteobacteria.c__Gammaproteobacteria.o__Oceanospirillales.f__Oceanospirillaceae.g__Pseudospirillum	feature_id[636].value <= threshold=-1.0762258768081665
node_163: feature_name=k__Bacteria.p__Proteobacteria.c__Betaproteobacteria.o__Burkholderiales.f__Alcaligenaceae.__	feature_id[400].value <= threshold=-1.2069329619407654
node_164: feature_name=k__Bacteria.p__Bacteroidetes.c__Bacteroidia.o__Bacteroidales.f__Porphyromonadaceae.g__Parabacteroides	feature_id[211].value > threshold=-1.0940340161323547
node_166: feature_name=k__Bacteria.p__Proteobacteria.c__Betaproteobacteria.o__Neisseriales.f__Neisseriaceae.g__Neisseria	feature_id[228].value <= threshold=-1.0433639883995056
node_167: feature_name=k__Bacteria.p__Candidatus.Kryptonia.c__.__.__.__	feature_id[147].value > threshold=-1.8434287905693054
node_175: feature_name=k__Bacteria.p__Proteobacteria.c__Alphaproteobacteria.o__Rhizobiales.__.__	feature_id[182].value > threshold=-1.771901547908783
node_179: feature_name=k__Bacteria.p__Candidatus.Kryptonia.c__.__.__.__	feature_id[147].value <= threshold=5.550100803375244
node_180: feature_name=k__Bacteria.p__Bacteroidetes.c__Cytophagia.o__Cytophagales.f__Hymenobacteraceae.g__Hymenobacter	feature_id[270].value > threshold=0.3035986125469208
node_182: feature_name=k__Bacteria.p__Proteobacteria.c__Alphaproteobacteria.o__Sphingomonadales.f__Sphingomonadaceae.g__Sphingomonas	feature_id[87].value <= threshold=-2.610906958580017
class: Thymoma
Rules_27	passed counts:78
node_0: feature_name=k__Bacteria.p__Proteobacteria.c__Gammaproteobacteria.o__Oceanospirillales.f__.g__Terasakiispira	feature_id[1052].value > threshold=-1.076329529285431
node_134: feature_name=k__Bacteria.p__Proteobacteria.c__Gammaproteobacteria.o__.f__.__	feature_id[1].value <= threshold=2.037103772163391
node_135: feature_name=k__Archaea.p__Euryarchaeota.c__Halobacteria.o__Natrialbales.f__Natrialbaceae.g__Natronococcus	feature_id[474].value > threshold=-1.1440651416778564
node_157: feature_name=k__Bacteria.p__Proteobacteria.c__Alphaproteobacteria.o__Rhodobacterales.f__Rhodobacteraceae.g__Roseicitreum	feature_id[1273].value <= threshold=-1.0757288932800293
node_158: feature_name=k__Bacteria.p__Proteobacteria.c__Gammaproteobacteria.o__Alteromonadales.f__Alteromonadaceae.g__Paraglaciecola	feature_id[1212].value > threshold=-1.067201316356659
node_162: feature_name=k__Bacteria.p__Proteobacteria.c__Gammaproteobacteria.o__Oceanospirillales.f__Oceanospirillaceae.g__Pseudospirillum	feature_id[636].value > threshold=-1.0762258768081665
node_222: feature_name=k__Bacteria.p__Cyanobacteria.c__.o__Synechococcales.f__Synechococcaceae.g__Synechococcus	feature_id[528].value > threshold=-1.0898687243461609
node_344: feature_name=k__Bacteria.p__Proteobacteria.c__Alphaproteobacteria.o__Rickettsiales.f__Candidatus.Midichloriaceae.g__Candidatus.Jidaibacter	feature_id[1141].value <= threshold=-1.076152503490448
node_345: feature_name=k__Bacteria.p__Firmicutes.c__Bacilli.o__Lactobacillales.f__Enterococcaceae.g__Catellicoccus	feature_id[18].value > threshold=8.973824977874756
node_499: feature_name=k__Bacteria.p__Actinobacteria.c__Actinobacteria.o__Micrococcales.f__Microbacteriaceae.g__Humibacter	feature_id[1227].value > threshold=-1.0761964917182922
node_811: feature_name=k__Bacteria.p__Actinobacteria.c__Coriobacteriia.o__Eggerthellales.f__Eggerthellaceae.g__Slackia	feature_id[335].value > threshold=-1.1723064184188843
node_833: feature_name=k__Bacteria.p__Actinobacteria.c__Actinobacteria.o__Micromonosporales.f__Micromonosporaceae.g__Xiangella	feature_id[771].value > threshold=-1.091492235660553
node_879: feature_name=k__Bacteria.p__Actinobacteria.c__Actinobacteria.o__Actinomycetales.f__Actinomycetaceae.g__Actinotignum	feature_id[199].value <= threshold=-1.0797009468078613
node_880: feature_name=k__Archaea.p__Euryarchaeota.c__Halobacteria.o__Natrialbales.f__Natrialbaceae.g__Natronococcus	feature_id[474].value > threshold=-1.097107470035553
node_1014: feature_name=k__Bacteria.p__Actinobacteria.c__Actinobacteria.o__Micrococcales.f__Dermatophilaceae.g__Kineosphaera	feature_id[605].value <= threshold=-1.0945117473602295
node_1015: feature_name=k__Archaea.p__Thaumarchaeota.c__Nitrososphaeria.o__Nitrososphaerales.f__Nitrososphaeraceae.g__Candidatus.Nitrosocosmicus	feature_id[531].value > threshold=-1.0770403742790222
node_1909: feature_name=k__Bacteria.p__Actinobacteria.c__Actinobacteria.o__Pseudonocardiales.f__Pseudonocardiaceae.g__Saccharomonospora	feature_id[701].value > threshold=-1.07895165681839
node_1953: feature_name=k__Bacteria.p__Bacteroidetes.c__Flavobacteriia.o__Flavobacteriales.f__Flavobacteriaceae.g__Capnocytophaga	feature_id[238].value > threshold=-1.1949002146720886
node_2059: feature_name=k__Bacteria.p__Proteobacteria.c__Gammaproteobacteria.o__Xanthomonadales.f__Xanthomonadaceae.g__Lysobacter	feature_id[553].value > threshold=-1.1397427320480347
node_2077: feature_name=k__Archaea.p__Euryarchaeota.c__.o__Candidatus.Altiarchaeales.f__.g__Candidatus.Altiarchaeum	feature_id[988].value <= threshold=-1.0723543167114258
node_2078: feature_name=k__Bacteria.p__Cyanobacteria.c__.o__Nostocales.__.__	feature_id[412].value > threshold=-1.2050615549087524
node_2080: feature_name=k__Bacteria.p__Proteobacteria.c__Alphaproteobacteria.o__Rhodobacterales.f__Rhodobacteraceae.g__Marinosulfonomonas	feature_id[391].value <= threshold=6.078629016876221
node_2081: feature_name=k__Bacteria.p__Fusobacteria.c__Fusobacteriia.o__Fusobacteriales.f__Leptotrichiaceae.g__Oceanivirga	feature_id[1221].value <= threshold=-1.0761141777038574
node_2082: feature_name=k__Bacteria.p__Bacteroidetes.c__Bacteroidia.o__Bacteroidales.f__Prevotellaceae.g__Prevotella	feature_id[88].value <= threshold=9.657206058502197
node_2083: feature_name=k__Bacteria.p__Proteobacteria.c__Betaproteobacteria.o__Burkholderiales.f__Comamonadaceae.g__Curvibacter	feature_id[28].value <= threshold=-2.7919321060180664
node_2084: feature_name=k__Bacteria.p__Firmicutes.c__Clostridia.o__Clostridiales.f__Oscillospiraceae.g__Oscillibacter	feature_id[309].value > threshold=-1.2680262327194214
node_2086: feature_name=k__Bacteria.p__Chlamydiae.c__Chlamydiia.o__Chlamydiales.f__Chlamydiaceae.g__Chlamydia	feature_id[2].value <= threshold=25.51842498779297
node_2087: feature_name=k__Bacteria.p__Proteobacteria.c__Deltaproteobacteria.o__Desulfovibrionales.f__Desulfovibrionaceae.g__Desulfovibrio	feature_id[80].value > threshold=1.2582363486289978
node_2253: feature_name=k__Bacteria.p__Proteobacteria.c__Betaproteobacteria.o__Rhodocyclales.f__Rhodocyclaceae.g__Azospira	feature_id[145].value > threshold=-1.8133012652397156
node_2263: feature_name=k__Bacteria.p__Proteobacteria.c__Betaproteobacteria.o__Burkholderiales.f__Burkholderiaceae.g__Ralstonia	feature_id[37].value <= threshold=4.347165822982788
node_2264: feature_name=k__Bacteria.p__Proteobacteria.c__Betaproteobacteria.o__Burkholderiales.f__.g__Ideonella	feature_id[53].value > threshold=-4.667411148548126
node_2272: feature_name=k__Bacteria.p__Firmicutes.c__Bacilli.o__Lactobacillales.f__Enterococcaceae.g__Catellicoccus	feature_id[18].value <= threshold=11.957185745239258
node_2273: feature_name=k__Bacteria.p__Bacteroidetes.c__Flavobacteriia.o__Flavobacteriales.f__Flavobacteriaceae.g__Myroides	feature_id[336].value <= threshold=4.308239728212357
node_2274: feature_name=k__Bacteria.p__Proteobacteria.c__Gammaproteobacteria.o__Pseudomonadales.f__Pseudomonadaceae.g__Pseudomonas	feature_id[132].value <= threshold=5.76425838470459
node_2275: feature_name=k__Bacteria.p__Proteobacteria.c__Alphaproteobacteria.o__Rhizobiales.f__Bradyrhizobiaceae.g__Rhodopseudomonas	feature_id[170].value <= threshold=6.143511056900024
class: Lung Adenocarcinoma
Rules_28	passed counts:78
node_0: feature_name=k__Bacteria.p__Proteobacteria.c__Gammaproteobacteria.o__Oceanospirillales.f__.g__Terasakiispira	feature_id[1052].value > threshold=-1.076329529285431
node_134: feature_name=k__Bacteria.p__Proteobacteria.c__Gammaproteobacteria.o__.f__.__	feature_id[1].value <= threshold=2.037103772163391
node_135: feature_name=k__Archaea.p__Euryarchaeota.c__Halobacteria.o__Natrialbales.f__Natrialbaceae.g__Natronococcus	feature_id[474].value > threshold=-1.1440651416778564
node_157: feature_name=k__Bacteria.p__Proteobacteria.c__Alphaproteobacteria.o__Rhodobacterales.f__Rhodobacteraceae.g__Roseicitreum	feature_id[1273].value <= threshold=-1.0757288932800293
node_158: feature_name=k__Bacteria.p__Proteobacteria.c__Gammaproteobacteria.o__Alteromonadales.f__Alteromonadaceae.g__Paraglaciecola	feature_id[1212].value > threshold=-1.067201316356659
node_162: feature_name=k__Bacteria.p__Proteobacteria.c__Gammaproteobacteria.o__Oceanospirillales.f__Oceanospirillaceae.g__Pseudospirillum	feature_id[636].value > threshold=-1.0762258768081665
node_222: feature_name=k__Bacteria.p__Cyanobacteria.c__.o__Synechococcales.f__Synechococcaceae.g__Synechococcus	feature_id[528].value > threshold=-1.0898687243461609
node_344: feature_name=k__Bacteria.p__Proteobacteria.c__Alphaproteobacteria.o__Rickettsiales.f__Candidatus.Midichloriaceae.g__Candidatus.Jidaibacter	feature_id[1141].value <= threshold=-1.076152503490448
node_345: feature_name=k__Bacteria.p__Firmicutes.c__Bacilli.o__Lactobacillales.f__Enterococcaceae.g__Catellicoccus	feature_id[18].value > threshold=8.973824977874756
node_499: feature_name=k__Bacteria.p__Actinobacteria.c__Actinobacteria.o__Micrococcales.f__Microbacteriaceae.g__Humibacter	feature_id[1227].value > threshold=-1.0761964917182922
node_811: feature_name=k__Bacteria.p__Actinobacteria.c__Coriobacteriia.o__Eggerthellales.f__Eggerthellaceae.g__Slackia	feature_id[335].value > threshold=-1.1723064184188843
node_833: feature_name=k__Bacteria.p__Actinobacteria.c__Actinobacteria.o__Micromonosporales.f__Micromonosporaceae.g__Xiangella	feature_id[771].value > threshold=-1.091492235660553
node_879: feature_name=k__Bacteria.p__Actinobacteria.c__Actinobacteria.o__Actinomycetales.f__Actinomycetaceae.g__Actinotignum	feature_id[199].value <= threshold=-1.0797009468078613
node_880: feature_name=k__Archaea.p__Euryarchaeota.c__Halobacteria.o__Natrialbales.f__Natrialbaceae.g__Natronococcus	feature_id[474].value > threshold=-1.097107470035553
node_1014: feature_name=k__Bacteria.p__Actinobacteria.c__Actinobacteria.o__Micrococcales.f__Dermatophilaceae.g__Kineosphaera	feature_id[605].value <= threshold=-1.0945117473602295
node_1015: feature_name=k__Archaea.p__Thaumarchaeota.c__Nitrososphaeria.o__Nitrososphaerales.f__Nitrososphaeraceae.g__Candidatus.Nitrosocosmicus	feature_id[531].value > threshold=-1.0770403742790222
node_1909: feature_name=k__Bacteria.p__Actinobacteria.c__Actinobacteria.o__Pseudonocardiales.f__Pseudonocardiaceae.g__Saccharomonospora	feature_id[701].value > threshold=-1.07895165681839
node_1953: feature_name=k__Bacteria.p__Bacteroidetes.c__Flavobacteriia.o__Flavobacteriales.f__Flavobacteriaceae.g__Capnocytophaga	feature_id[238].value <= threshold=-1.1949002146720886
node_1954: feature_name=k__Bacteria.p__Proteobacteria.c__Betaproteobacteria.o__Burkholderiales.f__Comamonadaceae.g__Curvibacter	feature_id[28].value <= threshold=-2.0236427783966064
node_1955: feature_name=k__Bacteria.p__Planctomycetes.c__Planctomycetia.o__Planctomycetales.f__Gemmataceae.g__Gemmata	feature_id[67].value > threshold=18.10122299194336
node_1977: feature_name=k__Bacteria.p__Proteobacteria.c__Alphaproteobacteria.o__Rhodobacterales.f__Rhodobacteraceae.g__Loktanella	feature_id[16].value <= threshold=3.55415678024292
node_1978: feature_name=k__Bacteria.p__Proteobacteria.c__Gammaproteobacteria.__.__.__	feature_id[135].value > threshold=10.23976755142212
node_1984: feature_name=k__Bacteria.p__Proteobacteria.c__Deltaproteobacteria.o__Desulfovibrionales.f__Desulfovibrionaceae.g__Bilophila	feature_id[265].value > threshold=-0.48765094578266144
node_1988: feature_name=k__Bacteria.p__Proteobacteria.c__Gammaproteobacteria.o__.f__.g__Candidatus.Thiodiazotropha	feature_id[6].value <= threshold=5.309645175933838
node_1989: feature_name=k__Bacteria.p__Proteobacteria.c__Alphaproteobacteria.o__Rickettsiales.f__Anaplasmataceae.g__Anaplasma	feature_id[166].value <= threshold=8.24944257736206
node_1990: feature_name=k__Bacteria.p__Actinobacteria.c__Actinobacteria.o__Micrococcales.f__Dermabacteraceae.g__Brachybacterium	feature_id[264].value <= threshold=9.252443552017212
class: Head and Neck Squamous Cell Carcinoma
Rules_29	passed counts:73
node_0: feature_name=k__Bacteria.p__Proteobacteria.c__Gammaproteobacteria.o__Oceanospirillales.f__.g__Terasakiispira	feature_id[1052].value > threshold=-1.076329529285431
node_134: feature_name=k__Bacteria.p__Proteobacteria.c__Gammaproteobacteria.o__.f__.__	feature_id[1].value > threshold=2.037103772163391
node_3784: feature_name=k__Bacteria.p__Actinobacteria.c__Coriobacteriia.o__Eggerthellales.f__Eggerthellaceae.g__Cryptobacterium	feature_id[780].value <= threshold=-1.0737925171852112
node_3785: feature_name=k__Bacteria.p__Proteobacteria.c__Alphaproteobacteria.o__Rhodospirillales.f__Rhodospirillaceae.g__Tistrella	feature_id[782].value <= threshold=-1.0953460931777954
node_3786: feature_name=k__Bacteria.p__Proteobacteria.c__Betaproteobacteria.o__Burkholderiales.f__.g__Mitsuaria	feature_id[133].value <= threshold=-1.3156700134277344
node_3787: feature_name=k__Bacteria.p__Proteobacteria.c__Gammaproteobacteria.o__.f__.g__Candidatus.Thiodiazotropha	feature_id[6].value <= threshold=9.521920204162598
node_3788: feature_name=k__Bacteria.p__Bacteroidetes.__.__.__.__	feature_id[173].value <= threshold=0.138959601521492
node_3789: feature_name=k__Bacteria.p__Planctomycetes.c__Planctomycetia.o__Planctomycetales.f__Gemmataceae.g__Gemmata	feature_id[67].value > threshold=21.155717849731445
node_3803: feature_name=k__Bacteria.p__Proteobacteria.c__Betaproteobacteria.o__Burkholderiales.f__Burkholderiaceae.g__Ralstonia	feature_id[37].value <= threshold=3.5008034706115723
node_3804: feature_name=k__Bacteria.p__Firmicutes.c__Bacilli.o__Bacillales.f__Planococcaceae.g__Planococcus	feature_id[13].value > threshold=3.3494527339935303
node_3806: feature_name=k__Bacteria.p__Firmicutes.c__Clostridia.o__Clostridiales.__.__	feature_id[52].value <= threshold=-0.39994099736213684
node_3807: feature_name=k__Archaea.p__Euryarchaeota.c__Thermoplasmata.o__Thermoplasmatales.f__Ferroplasmaceae.g__Acidiplasma	feature_id[19].value <= threshold=17.493090629577637
node_3808: feature_name=k__Bacteria.p__Cyanobacteria.c__.o__Oscillatoriales.f__Cyanothecaceae.g__Cyanothece	feature_id[54].value <= threshold=18.486778259277344
node_3809: feature_name=k__Bacteria.p__Proteobacteria.c__Betaproteobacteria.o__Neisseriales.f__Neisseriaceae.__	feature_id[355].value <= threshold=2.1776011884212494
node_3810: feature_name=k__Bacteria.p__Deinococcus.Thermus.c__Deinococci.__.__.__	feature_id[950].value <= threshold=0.8135244250297546
node_3811: feature_name=k__Bacteria.p__Proteobacteria.c__Gammaproteobacteria.o__Enterobacterales.f__Enterobacteriaceae.__	feature_id[119].value <= threshold=4.371966481208801
class: Kidney Renal Clear Cell Carcinoma
Rules_30	passed counts:71
node_0: feature_name=k__Bacteria.p__Proteobacteria.c__Gammaproteobacteria.o__Oceanospirillales.f__.g__Terasakiispira	feature_id[1052].value <= threshold=-1.076329529285431
node_1: feature_name=k__Bacteria.p__Firmicutes.c__Negativicutes.o__Selenomonadales.f__Selenomonadaceae.g__Selenomonas	feature_id[204].value > threshold=-1.2820144891738892
node_69: feature_name=k__Bacteria.p__Firmicutes.c__Negativicutes.o__Selenomonadales.f__Selenomonadaceae.g__Selenomonas	feature_id[204].value > threshold=-0.48161642253398895
node_119: feature_name=k__Bacteria.p__Bacteroidetes.c__Cytophagia.o__Cytophagales.f__.g__Chryseolinea	feature_id[583].value > threshold=-1.056635320186615
node_123: feature_name=k__Bacteria.p__Proteobacteria.c__Gammaproteobacteria.o__Pseudomonadales.f__Pseudomonadaceae.g__Pseudomonas	feature_id[132].value <= threshold=6.290295600891113
node_124: feature_name=k__Bacteria.p__Proteobacteria.c__Alphaproteobacteria.o__Sphingomonadales.f__Sphingomonadaceae.g__Novosphingobium	feature_id[244].value > threshold=-1.326640635728836
node_128: feature_name=k__Bacteria.p__Proteobacteria.c__Alphaproteobacteria.o__Caulobacterales.f__Caulobacteraceae.g__Phenylobacterium	feature_id[773].value <= threshold=-1.0072808265686035
class: Stomach Adenocarcinoma
Rules_31	passed counts:67
node_0: feature_name=k__Bacteria.p__Proteobacteria.c__Gammaproteobacteria.o__Oceanospirillales.f__.g__Terasakiispira	feature_id[1052].value > threshold=-1.076329529285431
node_134: feature_name=k__Bacteria.p__Proteobacteria.c__Gammaproteobacteria.o__.f__.__	feature_id[1].value <= threshold=2.037103772163391
node_135: feature_name=k__Archaea.p__Euryarchaeota.c__Halobacteria.o__Natrialbales.f__Natrialbaceae.g__Natronococcus	feature_id[474].value > threshold=-1.1440651416778564
node_157: feature_name=k__Bacteria.p__Proteobacteria.c__Alphaproteobacteria.o__Rhodobacterales.f__Rhodobacteraceae.g__Roseicitreum	feature_id[1273].value <= threshold=-1.0757288932800293
node_158: feature_name=k__Bacteria.p__Proteobacteria.c__Gammaproteobacteria.o__Alteromonadales.f__Alteromonadaceae.g__Paraglaciecola	feature_id[1212].value > threshold=-1.067201316356659
node_162: feature_name=k__Bacteria.p__Proteobacteria.c__Gammaproteobacteria.o__Oceanospirillales.f__Oceanospirillaceae.g__Pseudospirillum	feature_id[636].value > threshold=-1.0762258768081665
node_222: feature_name=k__Bacteria.p__Cyanobacteria.c__.o__Synechococcales.f__Synechococcaceae.g__Synechococcus	feature_id[528].value > threshold=-1.0898687243461609
node_344: feature_name=k__Bacteria.p__Proteobacteria.c__Alphaproteobacteria.o__Rickettsiales.f__Candidatus.Midichloriaceae.g__Candidatus.Jidaibacter	feature_id[1141].value <= threshold=-1.076152503490448
node_345: feature_name=k__Bacteria.p__Firmicutes.c__Bacilli.o__Lactobacillales.f__Enterococcaceae.g__Catellicoccus	feature_id[18].value > threshold=8.973824977874756
node_499: feature_name=k__Bacteria.p__Actinobacteria.c__Actinobacteria.o__Micrococcales.f__Microbacteriaceae.g__Humibacter	feature_id[1227].value > threshold=-1.0761964917182922
node_811: feature_name=k__Bacteria.p__Actinobacteria.c__Coriobacteriia.o__Eggerthellales.f__Eggerthellaceae.g__Slackia	feature_id[335].value > threshold=-1.1723064184188843
node_833: feature_name=k__Bacteria.p__Actinobacteria.c__Actinobacteria.o__Micromonosporales.f__Micromonosporaceae.g__Xiangella	feature_id[771].value > threshold=-1.091492235660553
node_879: feature_name=k__Bacteria.p__Actinobacteria.c__Actinobacteria.o__Actinomycetales.f__Actinomycetaceae.g__Actinotignum	feature_id[199].value > threshold=-1.0797009468078613
node_3545: feature_name=k__Bacteria.p__Firmicutes.c__Clostridia.o__Clostridiales.f__Ruminococcaceae.g__Acetivibrio	feature_id[39].value <= threshold=-1.0047460794448853
node_3546: feature_name=k__Bacteria.p__Firmicutes.c__Clostridia.o__Thermoanaerobacterales.__.__	feature_id[237].value <= threshold=-1.0913637280464172
node_3547: feature_name=k__Bacteria.p__Firmicutes.c__Bacilli.o__Lactobacillales.f__Lactobacillaceae.g__Lactobacillus	feature_id[76].value <= threshold=6.0416905879974365
node_3548: feature_name=k__Bacteria.p__Planctomycetes.c__Planctomycetia.o__Planctomycetales.f__Gemmataceae.g__Gemmata	feature_id[67].value <= threshold=21.160911560058594
node_3549: feature_name=k__Bacteria.p__Proteobacteria.c__Betaproteobacteria.o__Burkholderiales.f__Comamonadaceae.g__Curvibacter	feature_id[28].value <= threshold=4.1802449226379395
node_3550: feature_name=k__Bacteria.p__Bacteroidetes.c__Flavobacteriia.o__Flavobacteriales.f__Flavobacteriaceae.g__Capnocytophaga	feature_id[238].value <= threshold=1.6721124947071075
node_3551: feature_name=k__Bacteria.p__Proteobacteria.c__Betaproteobacteria.o__Burkholderiales.f__Burkholderiaceae.g__Lautropia	feature_id[372].value <= threshold=0.6788097620010376
node_3552: feature_name=k__Bacteria.p__Proteobacteria.c__Alphaproteobacteria.o__Sphingomonadales.f__Erythrobacteraceae.g__Erythrobacter	feature_id[454].value <= threshold=5.812971115112305
node_3553: feature_name=k__Bacteria.p__Actinobacteria.c__Actinobacteria.o__Micrococcales.f__Micrococcaceae.g__Glutamicibacter	feature_id[757].value <= threshold=1.146710991859436
node_3554: feature_name=k__Bacteria.p__Firmicutes.c__Clostridia.o__Clostridiales.f__Clostridiaceae.g__Clostridium	feature_id[183].value <= threshold=4.427810817956924
node_3555: feature_name=k__Bacteria.p__Cyanobacteria.c__.o__Oscillatoriales.__.__	feature_id[459].value <= threshold=6.7417683601379395
class: Adrenocortical Carcinoma
Rules_32	passed counts:67
node_0: feature_name=k__Bacteria.p__Proteobacteria.c__Gammaproteobacteria.o__Oceanospirillales.f__.g__Terasakiispira	feature_id[1052].value > threshold=-1.076329529285431
node_134: feature_name=k__Bacteria.p__Proteobacteria.c__Gammaproteobacteria.o__.f__.__	feature_id[1].value <= threshold=2.037103772163391
node_135: feature_name=k__Archaea.p__Euryarchaeota.c__Halobacteria.o__Natrialbales.f__Natrialbaceae.g__Natronococcus	feature_id[474].value > threshold=-1.1440651416778564
node_157: feature_name=k__Bacteria.p__Proteobacteria.c__Alphaproteobacteria.o__Rhodobacterales.f__Rhodobacteraceae.g__Roseicitreum	feature_id[1273].value <= threshold=-1.0757288932800293
node_158: feature_name=k__Bacteria.p__Proteobacteria.c__Gammaproteobacteria.o__Alteromonadales.f__Alteromonadaceae.g__Paraglaciecola	feature_id[1212].value > threshold=-1.067201316356659
node_162: feature_name=k__Bacteria.p__Proteobacteria.c__Gammaproteobacteria.o__Oceanospirillales.f__Oceanospirillaceae.g__Pseudospirillum	feature_id[636].value > threshold=-1.0762258768081665
node_222: feature_name=k__Bacteria.p__Cyanobacteria.c__.o__Synechococcales.f__Synechococcaceae.g__Synechococcus	feature_id[528].value > threshold=-1.0898687243461609
node_344: feature_name=k__Bacteria.p__Proteobacteria.c__Alphaproteobacteria.o__Rickettsiales.f__Candidatus.Midichloriaceae.g__Candidatus.Jidaibacter	feature_id[1141].value <= threshold=-1.076152503490448
node_345: feature_name=k__Bacteria.p__Firmicutes.c__Bacilli.o__Lactobacillales.f__Enterococcaceae.g__Catellicoccus	feature_id[18].value > threshold=8.973824977874756
node_499: feature_name=k__Bacteria.p__Actinobacteria.c__Actinobacteria.o__Micrococcales.f__Microbacteriaceae.g__Humibacter	feature_id[1227].value > threshold=-1.0761964917182922
node_811: feature_name=k__Bacteria.p__Actinobacteria.c__Coriobacteriia.o__Eggerthellales.f__Eggerthellaceae.g__Slackia	feature_id[335].value > threshold=-1.1723064184188843
node_833: feature_name=k__Bacteria.p__Actinobacteria.c__Actinobacteria.o__Micromonosporales.f__Micromonosporaceae.g__Xiangella	feature_id[771].value > threshold=-1.091492235660553
node_879: feature_name=k__Bacteria.p__Actinobacteria.c__Actinobacteria.o__Actinomycetales.f__Actinomycetaceae.g__Actinotignum	feature_id[199].value <= threshold=-1.0797009468078613
node_880: feature_name=k__Archaea.p__Euryarchaeota.c__Halobacteria.o__Natrialbales.f__Natrialbaceae.g__Natronococcus	feature_id[474].value > threshold=-1.097107470035553
node_1014: feature_name=k__Bacteria.p__Actinobacteria.c__Actinobacteria.o__Micrococcales.f__Dermatophilaceae.g__Kineosphaera	feature_id[605].value <= threshold=-1.0945117473602295
node_1015: feature_name=k__Archaea.p__Thaumarchaeota.c__Nitrososphaeria.o__Nitrososphaerales.f__Nitrososphaeraceae.g__Candidatus.Nitrosocosmicus	feature_id[531].value > threshold=-1.0770403742790222
node_1909: feature_name=k__Bacteria.p__Actinobacteria.c__Actinobacteria.o__Pseudonocardiales.f__Pseudonocardiaceae.g__Saccharomonospora	feature_id[701].value > threshold=-1.07895165681839
node_1953: feature_name=k__Bacteria.p__Bacteroidetes.c__Flavobacteriia.o__Flavobacteriales.f__Flavobacteriaceae.g__Capnocytophaga	feature_id[238].value > threshold=-1.1949002146720886
node_2059: feature_name=k__Bacteria.p__Proteobacteria.c__Gammaproteobacteria.o__Xanthomonadales.f__Xanthomonadaceae.g__Lysobacter	feature_id[553].value > threshold=-1.1397427320480347
node_2077: feature_name=k__Archaea.p__Euryarchaeota.c__.o__Candidatus.Altiarchaeales.f__.g__Candidatus.Altiarchaeum	feature_id[988].value > threshold=-1.0723543167114258
node_3433: feature_name=k__Bacteria.p__Proteobacteria.c__Betaproteobacteria.o__Burkholderiales.f__Comamonadaceae.g__Curvibacter	feature_id[28].value > threshold=-4.253791570663452
node_3447: feature_name=k__Bacteria.p__Proteobacteria.c__Gammaproteobacteria.o__Enterobacterales.f__Enterobacteriaceae.__	feature_id[119].value > threshold=-9.446628093719482
node_3449: feature_name=k__Bacteria.p__Cyanobacteria.c__.o__Oscillatoriales.__.__	feature_id[459].value <= threshold=0.9213824272155762
class: Breast Invasive Carcinoma
Rules_33	passed counts:67
node_0: feature_name=k__Bacteria.p__Proteobacteria.c__Gammaproteobacteria.o__Oceanospirillales.f__.g__Terasakiispira	feature_id[1052].value > threshold=-1.076329529285431
node_134: feature_name=k__Bacteria.p__Proteobacteria.c__Gammaproteobacteria.o__.f__.__	feature_id[1].value <= threshold=2.037103772163391
node_135: feature_name=k__Archaea.p__Euryarchaeota.c__Halobacteria.o__Natrialbales.f__Natrialbaceae.g__Natronococcus	feature_id[474].value > threshold=-1.1440651416778564
node_157: feature_name=k__Bacteria.p__Proteobacteria.c__Alphaproteobacteria.o__Rhodobacterales.f__Rhodobacteraceae.g__Roseicitreum	feature_id[1273].value <= threshold=-1.0757288932800293
node_158: feature_name=k__Bacteria.p__Proteobacteria.c__Gammaproteobacteria.o__Alteromonadales.f__Alteromonadaceae.g__Paraglaciecola	feature_id[1212].value > threshold=-1.067201316356659
node_162: feature_name=k__Bacteria.p__Proteobacteria.c__Gammaproteobacteria.o__Oceanospirillales.f__Oceanospirillaceae.g__Pseudospirillum	feature_id[636].value <= threshold=-1.0762258768081665
node_163: feature_name=k__Bacteria.p__Proteobacteria.c__Betaproteobacteria.o__Burkholderiales.f__Alcaligenaceae.__	feature_id[400].value <= threshold=-1.2069329619407654
node_164: feature_name=k__Bacteria.p__Bacteroidetes.c__Bacteroidia.o__Bacteroidales.f__Porphyromonadaceae.g__Parabacteroides	feature_id[211].value <= threshold=-1.0940340161323547
class: Uterine Corpus Endometrial Carcinoma
Rules_34	passed counts:66
node_0: feature_name=k__Bacteria.p__Proteobacteria.c__Gammaproteobacteria.o__Oceanospirillales.f__.g__Terasakiispira	feature_id[1052].value > threshold=-1.076329529285431
node_134: feature_name=k__Bacteria.p__Proteobacteria.c__Gammaproteobacteria.o__.f__.__	feature_id[1].value <= threshold=2.037103772163391
node_135: feature_name=k__Archaea.p__Euryarchaeota.c__Halobacteria.o__Natrialbales.f__Natrialbaceae.g__Natronococcus	feature_id[474].value > threshold=-1.1440651416778564
node_157: feature_name=k__Bacteria.p__Proteobacteria.c__Alphaproteobacteria.o__Rhodobacterales.f__Rhodobacteraceae.g__Roseicitreum	feature_id[1273].value <= threshold=-1.0757288932800293
node_158: feature_name=k__Bacteria.p__Proteobacteria.c__Gammaproteobacteria.o__Alteromonadales.f__Alteromonadaceae.g__Paraglaciecola	feature_id[1212].value > threshold=-1.067201316356659
node_162: feature_name=k__Bacteria.p__Proteobacteria.c__Gammaproteobacteria.o__Oceanospirillales.f__Oceanospirillaceae.g__Pseudospirillum	feature_id[636].value > threshold=-1.0762258768081665
node_222: feature_name=k__Bacteria.p__Cyanobacteria.c__.o__Synechococcales.f__Synechococcaceae.g__Synechococcus	feature_id[528].value > threshold=-1.0898687243461609
node_344: feature_name=k__Bacteria.p__Proteobacteria.c__Alphaproteobacteria.o__Rickettsiales.f__Candidatus.Midichloriaceae.g__Candidatus.Jidaibacter	feature_id[1141].value <= threshold=-1.076152503490448
node_345: feature_name=k__Bacteria.p__Firmicutes.c__Bacilli.o__Lactobacillales.f__Enterococcaceae.g__Catellicoccus	feature_id[18].value > threshold=8.973824977874756
node_499: feature_name=k__Bacteria.p__Actinobacteria.c__Actinobacteria.o__Micrococcales.f__Microbacteriaceae.g__Humibacter	feature_id[1227].value > threshold=-1.0761964917182922
node_811: feature_name=k__Bacteria.p__Actinobacteria.c__Coriobacteriia.o__Eggerthellales.f__Eggerthellaceae.g__Slackia	feature_id[335].value > threshold=-1.1723064184188843
node_833: feature_name=k__Bacteria.p__Actinobacteria.c__Actinobacteria.o__Micromonosporales.f__Micromonosporaceae.g__Xiangella	feature_id[771].value > threshold=-1.091492235660553
node_879: feature_name=k__Bacteria.p__Actinobacteria.c__Actinobacteria.o__Actinomycetales.f__Actinomycetaceae.g__Actinotignum	feature_id[199].value <= threshold=-1.0797009468078613
node_880: feature_name=k__Archaea.p__Euryarchaeota.c__Halobacteria.o__Natrialbales.f__Natrialbaceae.g__Natronococcus	feature_id[474].value > threshold=-1.097107470035553
node_1014: feature_name=k__Bacteria.p__Actinobacteria.c__Actinobacteria.o__Micrococcales.f__Dermatophilaceae.g__Kineosphaera	feature_id[605].value <= threshold=-1.0945117473602295
node_1015: feature_name=k__Archaea.p__Thaumarchaeota.c__Nitrososphaeria.o__Nitrososphaerales.f__Nitrososphaeraceae.g__Candidatus.Nitrosocosmicus	feature_id[531].value > threshold=-1.0770403742790222
node_1909: feature_name=k__Bacteria.p__Actinobacteria.c__Actinobacteria.o__Pseudonocardiales.f__Pseudonocardiaceae.g__Saccharomonospora	feature_id[701].value <= threshold=-1.07895165681839
node_1910: feature_name=k__Bacteria.p__Proteobacteria.c__Betaproteobacteria.o__Burkholderiales.f__Comamonadaceae.g__Curvibacter	feature_id[28].value <= threshold=-5.903843879699707
node_1911: feature_name=k__Bacteria.p__Firmicutes.c__Negativicutes.o__Selenomonadales.f__Selenomonadaceae.g__Anaerovibrio	feature_id[1235].value <= threshold=-1.0760665535926819
class: Testicular Germ Cell Tumors
Rules_35	passed counts:62
node_0: feature_name=k__Bacteria.p__Proteobacteria.c__Gammaproteobacteria.o__Oceanospirillales.f__.g__Terasakiispira	feature_id[1052].value > threshold=-1.076329529285431
node_134: feature_name=k__Bacteria.p__Proteobacteria.c__Gammaproteobacteria.o__.f__.__	feature_id[1].value <= threshold=2.037103772163391
node_135: feature_name=k__Archaea.p__Euryarchaeota.c__Halobacteria.o__Natrialbales.f__Natrialbaceae.g__Natronococcus	feature_id[474].value > threshold=-1.1440651416778564
node_157: feature_name=k__Bacteria.p__Proteobacteria.c__Alphaproteobacteria.o__Rhodobacterales.f__Rhodobacteraceae.g__Roseicitreum	feature_id[1273].value <= threshold=-1.0757288932800293
node_158: feature_name=k__Bacteria.p__Proteobacteria.c__Gammaproteobacteria.o__Alteromonadales.f__Alteromonadaceae.g__Paraglaciecola	feature_id[1212].value > threshold=-1.067201316356659
node_162: feature_name=k__Bacteria.p__Proteobacteria.c__Gammaproteobacteria.o__Oceanospirillales.f__Oceanospirillaceae.g__Pseudospirillum	feature_id[636].value > threshold=-1.0762258768081665
node_222: feature_name=k__Bacteria.p__Cyanobacteria.c__.o__Synechococcales.f__Synechococcaceae.g__Synechococcus	feature_id[528].value > threshold=-1.0898687243461609
node_344: feature_name=k__Bacteria.p__Proteobacteria.c__Alphaproteobacteria.o__Rickettsiales.f__Candidatus.Midichloriaceae.g__Candidatus.Jidaibacter	feature_id[1141].value <= threshold=-1.076152503490448
node_345: feature_name=k__Bacteria.p__Firmicutes.c__Bacilli.o__Lactobacillales.f__Enterococcaceae.g__Catellicoccus	feature_id[18].value > threshold=8.973824977874756
node_499: feature_name=k__Bacteria.p__Actinobacteria.c__Actinobacteria.o__Micrococcales.f__Microbacteriaceae.g__Humibacter	feature_id[1227].value > threshold=-1.0761964917182922
node_811: feature_name=k__Bacteria.p__Actinobacteria.c__Coriobacteriia.o__Eggerthellales.f__Eggerthellaceae.g__Slackia	feature_id[335].value > threshold=-1.1723064184188843
node_833: feature_name=k__Bacteria.p__Actinobacteria.c__Actinobacteria.o__Micromonosporales.f__Micromonosporaceae.g__Xiangella	feature_id[771].value > threshold=-1.091492235660553
node_879: feature_name=k__Bacteria.p__Actinobacteria.c__Actinobacteria.o__Actinomycetales.f__Actinomycetaceae.g__Actinotignum	feature_id[199].value <= threshold=-1.0797009468078613
node_880: feature_name=k__Archaea.p__Euryarchaeota.c__Halobacteria.o__Natrialbales.f__Natrialbaceae.g__Natronococcus	feature_id[474].value > threshold=-1.097107470035553
node_1014: feature_name=k__Bacteria.p__Actinobacteria.c__Actinobacteria.o__Micrococcales.f__Dermatophilaceae.g__Kineosphaera	feature_id[605].value <= threshold=-1.0945117473602295
node_1015: feature_name=k__Archaea.p__Thaumarchaeota.c__Nitrososphaeria.o__Nitrososphaerales.f__Nitrososphaeraceae.g__Candidatus.Nitrosocosmicus	feature_id[531].value > threshold=-1.0770403742790222
node_1909: feature_name=k__Bacteria.p__Actinobacteria.c__Actinobacteria.o__Pseudonocardiales.f__Pseudonocardiaceae.g__Saccharomonospora	feature_id[701].value > threshold=-1.07895165681839
node_1953: feature_name=k__Bacteria.p__Bacteroidetes.c__Flavobacteriia.o__Flavobacteriales.f__Flavobacteriaceae.g__Capnocytophaga	feature_id[238].value > threshold=-1.1949002146720886
node_2059: feature_name=k__Bacteria.p__Proteobacteria.c__Gammaproteobacteria.o__Xanthomonadales.f__Xanthomonadaceae.g__Lysobacter	feature_id[553].value <= threshold=-1.1397427320480347
node_2060: feature_name=k__Bacteria.p__Proteobacteria.c__Alphaproteobacteria.o__Rhodobacterales.f__Hyphomonadaceae.g__Hyphomonas	feature_id[1334].value <= threshold=-1.0771393179893494
node_2061: feature_name=k__Bacteria.p__Proteobacteria.c__Gammaproteobacteria.o__Thiotrichales.f__Thiotrichaceae.g__Beggiatoa	feature_id[101].value <= threshold=18.53035259246826
node_2062: feature_name=k__Bacteria.p__Planctomycetes.c__Planctomycetia.o__Planctomycetales.f__Planctomycetaceae.g__Planctopirus	feature_id[112].value <= threshold=1.0180699527263641
node_2063: feature_name=k__Bacteria.p__Actinobacteria.c__Actinobacteria.o__Corynebacteriales.f__Nocardiaceae.g__Nocardia	feature_id[23].value <= threshold=9.332465648651123
node_2064: feature_name=k__Bacteria.p__Proteobacteria.c__Gammaproteobacteria.o__Enterobacterales.f__Enterobacteriaceae.g__Escherichia	feature_id[143].value <= threshold=3.393656849861145
class: Bladder Urothelial Carcinoma
Rules_36	passed counts:62
node_0: feature_name=k__Bacteria.p__Proteobacteria.c__Gammaproteobacteria.o__Oceanospirillales.f__.g__Terasakiispira	feature_id[1052].value > threshold=-1.076329529285431
node_134: feature_name=k__Bacteria.p__Proteobacteria.c__Gammaproteobacteria.o__.f__.__	feature_id[1].value <= threshold=2.037103772163391
node_135: feature_name=k__Archaea.p__Euryarchaeota.c__Halobacteria.o__Natrialbales.f__Natrialbaceae.g__Natronococcus	feature_id[474].value > threshold=-1.1440651416778564
node_157: feature_name=k__Bacteria.p__Proteobacteria.c__Alphaproteobacteria.o__Rhodobacterales.f__Rhodobacteraceae.g__Roseicitreum	feature_id[1273].value <= threshold=-1.0757288932800293
node_158: feature_name=k__Bacteria.p__Proteobacteria.c__Gammaproteobacteria.o__Alteromonadales.f__Alteromonadaceae.g__Paraglaciecola	feature_id[1212].value > threshold=-1.067201316356659
node_162: feature_name=k__Bacteria.p__Proteobacteria.c__Gammaproteobacteria.o__Oceanospirillales.f__Oceanospirillaceae.g__Pseudospirillum	feature_id[636].value > threshold=-1.0762258768081665
node_222: feature_name=k__Bacteria.p__Cyanobacteria.c__.o__Synechococcales.f__Synechococcaceae.g__Synechococcus	feature_id[528].value > threshold=-1.0898687243461609
node_344: feature_name=k__Bacteria.p__Proteobacteria.c__Alphaproteobacteria.o__Rickettsiales.f__Candidatus.Midichloriaceae.g__Candidatus.Jidaibacter	feature_id[1141].value <= threshold=-1.076152503490448
node_345: feature_name=k__Bacteria.p__Firmicutes.c__Bacilli.o__Lactobacillales.f__Enterococcaceae.g__Catellicoccus	feature_id[18].value > threshold=8.973824977874756
node_499: feature_name=k__Bacteria.p__Actinobacteria.c__Actinobacteria.o__Micrococcales.f__Microbacteriaceae.g__Humibacter	feature_id[1227].value > threshold=-1.0761964917182922
node_811: feature_name=k__Bacteria.p__Actinobacteria.c__Coriobacteriia.o__Eggerthellales.f__Eggerthellaceae.g__Slackia	feature_id[335].value > threshold=-1.1723064184188843
node_833: feature_name=k__Bacteria.p__Actinobacteria.c__Actinobacteria.o__Micromonosporales.f__Micromonosporaceae.g__Xiangella	feature_id[771].value > threshold=-1.091492235660553
node_879: feature_name=k__Bacteria.p__Actinobacteria.c__Actinobacteria.o__Actinomycetales.f__Actinomycetaceae.g__Actinotignum	feature_id[199].value <= threshold=-1.0797009468078613
node_880: feature_name=k__Archaea.p__Euryarchaeota.c__Halobacteria.o__Natrialbales.f__Natrialbaceae.g__Natronococcus	feature_id[474].value > threshold=-1.097107470035553
node_1014: feature_name=k__Bacteria.p__Actinobacteria.c__Actinobacteria.o__Micrococcales.f__Dermatophilaceae.g__Kineosphaera	feature_id[605].value <= threshold=-1.0945117473602295
node_1015: feature_name=k__Archaea.p__Thaumarchaeota.c__Nitrososphaeria.o__Nitrososphaerales.f__Nitrososphaeraceae.g__Candidatus.Nitrosocosmicus	feature_id[531].value <= threshold=-1.0770403742790222
node_1016: feature_name=k__Bacteria.p__Actinobacteria.c__Actinobacteria.o__Micrococcales.f__Intrasporangiaceae.g__Tetrasphaera	feature_id[104].value <= threshold=-6.644143104553223
node_1017: feature_name=k__Bacteria.p__Proteobacteria.c__Alphaproteobacteria.o__Rhodobacterales.f__Rhodobacteraceae.g__Loktanella	feature_id[16].value > threshold=8.890378475189209
node_1599: feature_name=k__Bacteria.p__Proteobacteria.c__Gammaproteobacteria.o__Oceanospirillales.f__Alcanivoracaceae.g__Alcanivorax	feature_id[79].value > threshold=11.98777723312378
node_1665: feature_name=k__Bacteria.p__Actinobacteria.c__Actinobacteria.o__Corynebacteriales.f__Nocardiaceae.g__Nocardia	feature_id[23].value <= threshold=6.367202043533325
node_1666: feature_name=k__Bacteria.p__Proteobacteria.c__Alphaproteobacteria.o__Sphingomonadales.f__Sphingomonadaceae.g__Sphingomonas	feature_id[87].value <= threshold=1.380698323249817
node_1667: feature_name=k__Bacteria.p__Firmicutes.c__Clostridia.o__Clostridiales.f__Ruminococcaceae.g__Faecalibacterium	feature_id[92].value <= threshold=0.20180189609527588
node_1668: feature_name=k__Bacteria.p__Proteobacteria.c__Betaproteobacteria.o__Burkholderiales.f__Comamonadaceae.g__Alicycliphilus	feature_id[60].value <= threshold=-0.4722031597048044
node_1669: feature_name=k__Bacteria.p__Actinobacteria.c__Actinobacteria.o__Actinomycetales.f__Actinomycetaceae.g__Actinomyces	feature_id[190].value > threshold=-1.5604368448257446
node_1675: feature_name=k__Bacteria.p__Proteobacteria.c__Epsilonproteobacteria.o__Campylobacterales.f__Campylobacteraceae.g__Campylobacter	feature_id[138].value <= threshold=4.141839385032654
node_1676: feature_name=k__Bacteria.p__Cyanobacteria.c__.o__Nostocales.f__Aphanizomenonaceae.g__Cylindrospermopsis	feature_id[32].value <= threshold=19.66203498840332
node_1677: feature_name=k__Bacteria.p__Cyanobacteria.c__.o__Oscillatoriales.f__Cyanothecaceae.g__Cyanothece	feature_id[54].value > threshold=16.014614582061768
node_1679: feature_name=k__Bacteria.p__Proteobacteria.c__Gammaproteobacteria.o__.f__Competibacteraceae.g__Candidatus.Contendobacter	feature_id[213].value <= threshold=8.296901226043701
node_1680: feature_name=k__Bacteria.p__Actinobacteria.c__Actinobacteria.o__Propionibacteriales.f__Propionibacteriaceae.__	feature_id[41].value <= threshold=7.433557033538818
node_1681: feature_name=k__Bacteria.p__Proteobacteria.c__Gammaproteobacteria.o__Xanthomonadales.f__Xanthomonadaceae.g__Xanthomonas	feature_id[85].value <= threshold=0.9444171190261841
node_1682: feature_name=k__Bacteria.p__Actinobacteria.c__Coriobacteriia.o__Eggerthellales.f__Eggerthellaceae.g__	feature_id[47].value <= threshold=13.195172786712646
node_1683: feature_name=k__Bacteria.p__Proteobacteria.c__Betaproteobacteria.o__Nitrosomonadales.f__Nitrosomonadaceae.g__Nitrosospira	feature_id[141].value <= threshold=4.962821841239929
class: Prostate Adenocarcinoma
Rules_37	passed counts:60
node_0: feature_name=k__Bacteria.p__Proteobacteria.c__Gammaproteobacteria.o__Oceanospirillales.f__.g__Terasakiispira	feature_id[1052].value > threshold=-1.076329529285431
node_134: feature_name=k__Bacteria.p__Proteobacteria.c__Gammaproteobacteria.o__.f__.__	feature_id[1].value <= threshold=2.037103772163391
node_135: feature_name=k__Archaea.p__Euryarchaeota.c__Halobacteria.o__Natrialbales.f__Natrialbaceae.g__Natronococcus	feature_id[474].value > threshold=-1.1440651416778564
node_157: feature_name=k__Bacteria.p__Proteobacteria.c__Alphaproteobacteria.o__Rhodobacterales.f__Rhodobacteraceae.g__Roseicitreum	feature_id[1273].value <= threshold=-1.0757288932800293
node_158: feature_name=k__Bacteria.p__Proteobacteria.c__Gammaproteobacteria.o__Alteromonadales.f__Alteromonadaceae.g__Paraglaciecola	feature_id[1212].value > threshold=-1.067201316356659
node_162: feature_name=k__Bacteria.p__Proteobacteria.c__Gammaproteobacteria.o__Oceanospirillales.f__Oceanospirillaceae.g__Pseudospirillum	feature_id[636].value > threshold=-1.0762258768081665
node_222: feature_name=k__Bacteria.p__Cyanobacteria.c__.o__Synechococcales.f__Synechococcaceae.g__Synechococcus	feature_id[528].value > threshold=-1.0898687243461609
node_344: feature_name=k__Bacteria.p__Proteobacteria.c__Alphaproteobacteria.o__Rickettsiales.f__Candidatus.Midichloriaceae.g__Candidatus.Jidaibacter	feature_id[1141].value <= threshold=-1.076152503490448
node_345: feature_name=k__Bacteria.p__Firmicutes.c__Bacilli.o__Lactobacillales.f__Enterococcaceae.g__Catellicoccus	feature_id[18].value > threshold=8.973824977874756
node_499: feature_name=k__Bacteria.p__Actinobacteria.c__Actinobacteria.o__Micrococcales.f__Microbacteriaceae.g__Humibacter	feature_id[1227].value > threshold=-1.0761964917182922
node_811: feature_name=k__Bacteria.p__Actinobacteria.c__Coriobacteriia.o__Eggerthellales.f__Eggerthellaceae.g__Slackia	feature_id[335].value > threshold=-1.1723064184188843
node_833: feature_name=k__Bacteria.p__Actinobacteria.c__Actinobacteria.o__Micromonosporales.f__Micromonosporaceae.g__Xiangella	feature_id[771].value > threshold=-1.091492235660553
node_879: feature_name=k__Bacteria.p__Actinobacteria.c__Actinobacteria.o__Actinomycetales.f__Actinomycetaceae.g__Actinotignum	feature_id[199].value <= threshold=-1.0797009468078613
node_880: feature_name=k__Archaea.p__Euryarchaeota.c__Halobacteria.o__Natrialbales.f__Natrialbaceae.g__Natronococcus	feature_id[474].value > threshold=-1.097107470035553
node_1014: feature_name=k__Bacteria.p__Actinobacteria.c__Actinobacteria.o__Micrococcales.f__Dermatophilaceae.g__Kineosphaera	feature_id[605].value <= threshold=-1.0945117473602295
node_1015: feature_name=k__Archaea.p__Thaumarchaeota.c__Nitrososphaeria.o__Nitrososphaerales.f__Nitrososphaeraceae.g__Candidatus.Nitrosocosmicus	feature_id[531].value <= threshold=-1.0770403742790222
node_1016: feature_name=k__Bacteria.p__Actinobacteria.c__Actinobacteria.o__Micrococcales.f__Intrasporangiaceae.g__Tetrasphaera	feature_id[104].value <= threshold=-6.644143104553223
node_1017: feature_name=k__Bacteria.p__Proteobacteria.c__Alphaproteobacteria.o__Rhodobacterales.f__Rhodobacteraceae.g__Loktanella	feature_id[16].value <= threshold=8.890378475189209
node_1018: feature_name=k__Bacteria.p__Actinobacteria.c__Actinobacteria.o__Streptosporangiales.f__Streptosporangiaceae.g__Nonomuraea	feature_id[959].value > threshold=-1.0673604607582092
node_1292: feature_name=k__Bacteria.p__Actinobacteria.c__Actinobacteria.o__Micrococcales.f__Intrasporangiaceae.g__Phycicoccus	feature_id[148].value > threshold=-1.5992938876152039
node_1344: feature_name=k__Bacteria.p__Proteobacteria.c__Betaproteobacteria.o__Rhodocyclales.f__Rhodocyclaceae.g__Azospira	feature_id[145].value > threshold=-1.5413132309913635
node_1588: feature_name=k__Bacteria.p__Proteobacteria.c__Deltaproteobacteria.o__Myxococcales.f__Archangiaceae.g__Cystobacter	feature_id[376].value > threshold=-1.333745300769806
node_1590: feature_name=k__Bacteria.p__Firmicutes.c__Bacilli.o__Lactobacillales.f__Lactobacillaceae.g__Lactobacillus	feature_id[76].value <= threshold=5.144664525985718
node_1591: feature_name=k__Bacteria.p__Proteobacteria.c__Betaproteobacteria.o__Burkholderiales.__.__	feature_id[114].value <= threshold=2.9973336458206177
class: Lung Adenocarcinoma
Rules_38	passed counts:58
node_0: feature_name=k__Bacteria.p__Proteobacteria.c__Gammaproteobacteria.o__Oceanospirillales.f__.g__Terasakiispira	feature_id[1052].value > threshold=-1.076329529285431
node_134: feature_name=k__Bacteria.p__Proteobacteria.c__Gammaproteobacteria.o__.f__.__	feature_id[1].value > threshold=2.037103772163391
node_3784: feature_name=k__Bacteria.p__Actinobacteria.c__Coriobacteriia.o__Eggerthellales.f__Eggerthellaceae.g__Cryptobacterium	feature_id[780].value > threshold=-1.0737925171852112
node_3884: feature_name=k__Bacteria.p__Proteobacteria.c__Gammaproteobacteria.o__.f__.g__Candidatus.Thiodiazotropha	feature_id[6].value <= threshold=9.283762454986572
node_3885: feature_name=k__Bacteria.p__Actinobacteria.c__Actinobacteria.o__Kineosporiales.f__Kineosporiaceae.g__Kineosporia	feature_id[1149].value > threshold=-1.076145887374878
node_3921: feature_name=k__Bacteria.p__Firmicutes.c__Bacilli.o__Bacillales.f__Planococcaceae.g__Planococcus	feature_id[13].value > threshold=6.618772506713867
node_3935: feature_name=k__Bacteria.p__Firmicutes.c__Clostridia.o__Clostridiales.f__Clostridiaceae.g__Anaerosalibacter	feature_id[180].value <= threshold=-2.502544641494751
node_3936: feature_name=k__Bacteria.p__Proteobacteria.__.__.__.__	feature_id[164].value <= threshold=10.417898654937744
node_3937: feature_name=k__Bacteria.p__Actinobacteria.c__Actinobacteria.o__Bifidobacteriales.f__Bifidobacteriaceae.g__Gardnerella	feature_id[189].value <= threshold=1.325362205505371
node_3938: feature_name=k__Bacteria.p__Proteobacteria.c__Gammaproteobacteria.o__.f__Competibacteraceae.g__Candidatus.Contendobacter	feature_id[213].value <= threshold=-1.6611931920051575
node_3939: feature_name=k__Bacteria.p__Cyanobacteria.c__.__.__.__	feature_id[160].value <= threshold=6.9679436683654785
node_3940: feature_name=k__Bacteria.p__Proteobacteria.c__Betaproteobacteria.__.__.__	feature_id[99].value <= threshold=2.1095666885375977
node_3941: feature_name=k__Archaea.p__Euryarchaeota.c__Thermoplasmata.o__Thermoplasmatales.f__Ferroplasmaceae.g__Acidiplasma	feature_id[19].value <= threshold=18.104039192199707
node_3942: feature_name=k__Bacteria.p__Proteobacteria.c__Gammaproteobacteria.o__Pasteurellales.f__Pasteurellaceae.__	feature_id[193].value <= threshold=1.9741175100207329
node_3943: feature_name=k__Bacteria.p__Firmicutes.c__Bacilli.o__Bacillales.__.__	feature_id[36].value <= threshold=1.5286887995898724
class: Kidney Renal Clear Cell Carcinoma
Rules_39	passed counts:58
node_0: feature_name=k__Bacteria.p__Proteobacteria.c__Gammaproteobacteria.o__Oceanospirillales.f__.g__Terasakiispira	feature_id[1052].value > threshold=-1.076329529285431
node_134: feature_name=k__Bacteria.p__Proteobacteria.c__Gammaproteobacteria.o__.f__.__	feature_id[1].value <= threshold=2.037103772163391
node_135: feature_name=k__Archaea.p__Euryarchaeota.c__Halobacteria.o__Natrialbales.f__Natrialbaceae.g__Natronococcus	feature_id[474].value > threshold=-1.1440651416778564
node_157: feature_name=k__Bacteria.p__Proteobacteria.c__Alphaproteobacteria.o__Rhodobacterales.f__Rhodobacteraceae.g__Roseicitreum	feature_id[1273].value <= threshold=-1.0757288932800293
node_158: feature_name=k__Bacteria.p__Proteobacteria.c__Gammaproteobacteria.o__Alteromonadales.f__Alteromonadaceae.g__Paraglaciecola	feature_id[1212].value > threshold=-1.067201316356659
node_162: feature_name=k__Bacteria.p__Proteobacteria.c__Gammaproteobacteria.o__Oceanospirillales.f__Oceanospirillaceae.g__Pseudospirillum	feature_id[636].value > threshold=-1.0762258768081665
node_222: feature_name=k__Bacteria.p__Cyanobacteria.c__.o__Synechococcales.f__Synechococcaceae.g__Synechococcus	feature_id[528].value > threshold=-1.0898687243461609
node_344: feature_name=k__Bacteria.p__Proteobacteria.c__Alphaproteobacteria.o__Rickettsiales.f__Candidatus.Midichloriaceae.g__Candidatus.Jidaibacter	feature_id[1141].value <= threshold=-1.076152503490448
node_345: feature_name=k__Bacteria.p__Firmicutes.c__Bacilli.o__Lactobacillales.f__Enterococcaceae.g__Catellicoccus	feature_id[18].value > threshold=8.973824977874756
node_499: feature_name=k__Bacteria.p__Actinobacteria.c__Actinobacteria.o__Micrococcales.f__Microbacteriaceae.g__Humibacter	feature_id[1227].value <= threshold=-1.0761964917182922
node_500: feature_name=k__Bacteria.p__Firmicutes.c__Bacilli.o__Bacillales.f__Planococcaceae.g__Planococcus	feature_id[13].value <= threshold=8.430969715118408
node_501: feature_name=k__Bacteria.p__Proteobacteria.c__Alphaproteobacteria.o__Rhizobiales.f__Xanthobacteraceae.g__Xanthobacter	feature_id[473].value <= threshold=-1.0980914235115051
node_502: feature_name=k__Bacteria.p__Proteobacteria.c__Betaproteobacteria.o__Burkholderiales.f__.g__Ideonella	feature_id[53].value <= threshold=3.2706819772720337
node_503: feature_name=k__Bacteria.p__Bacteroidetes.c__Bacteroidia.o__Bacteroidales.f__Porphyromonadaceae.g__Sanguibacteroides	feature_id[45].value > threshold=4.387235164642334
node_559: feature_name=k__Bacteria.p__Proteobacteria.c__Alphaproteobacteria.o__Rhizobiales.f__Bradyrhizobiaceae.__	feature_id[126].value <= threshold=-1.4072015881538391
node_560: feature_name=k__Bacteria.p__Actinobacteria.c__Actinobacteria.o__Micrococcales.f__Intrasporangiaceae.g__Tetrasphaera	feature_id[104].value > threshold=-8.740718364715576
node_566: feature_name=k__Bacteria.p__Tenericutes.c__Mollicutes.o__Acholeplasmatales.f__Acholeplasmataceae.g__Candidatus.Phytoplasma	feature_id[33].value <= threshold=1.1811442971229553
node_567: feature_name=k__Bacteria.p__Proteobacteria.c__Betaproteobacteria.__.__.__	feature_id[99].value <= threshold=1.6624382734298706
node_568: feature_name=k__Bacteria.p__Bacteroidetes.c__Bacteroidia.o__Bacteroidales.f__Prevotellaceae.g__Prevotella	feature_id[88].value <= threshold=4.969718098640442
node_569: feature_name=k__Bacteria.p__Proteobacteria.c__Gammaproteobacteria.o__Pseudomonadales.f__Pseudomonadaceae.g__Pseudomonas	feature_id[132].value <= threshold=3.209381341934204
node_570: feature_name=k__Bacteria.p__Firmicutes.c__Bacilli.o__Bacillales.f__Bacillaceae.g__Bacillus	feature_id[26].value <= threshold=17.716856002807617
node_571: feature_name=k__Bacteria.p__Candidatus.Kryptonia.c__.o__.f__.g__Candidatus.Kryptonium	feature_id[57].value > threshold=-4.3515472412109375
node_573: feature_name=k__Bacteria.p__Proteobacteria.c__Gammaproteobacteria.o__Alteromonadales.f__Idiomarinaceae.g__Idiomarina	feature_id[217].value <= threshold=0.3182675167918205
node_574: feature_name=k__Bacteria.p__Firmicutes.c__Negativicutes.o__Veillonellales.f__Veillonellaceae.g__Veillonella	feature_id[208].value <= threshold=2.9857029914855957
node_575: feature_name=k__Bacteria.p__Proteobacteria.__.__.__.__	feature_id[164].value <= threshold=11.308759212493896
node_576: feature_name=k__Bacteria.p__Tenericutes.c__Mollicutes.o__Acholeplasmatales.f__Acholeplasmataceae.g__Candidatus.Phytoplasma	feature_id[33].value > threshold=-0.13547894079238176
class: Prostate Adenocarcinoma
Rules_40	passed counts:57
node_0: feature_name=k__Bacteria.p__Proteobacteria.c__Gammaproteobacteria.o__Oceanospirillales.f__.g__Terasakiispira	feature_id[1052].value > threshold=-1.076329529285431
node_134: feature_name=k__Bacteria.p__Proteobacteria.c__Gammaproteobacteria.o__.f__.__	feature_id[1].value > threshold=2.037103772163391
node_3784: feature_name=k__Bacteria.p__Actinobacteria.c__Coriobacteriia.o__Eggerthellales.f__Eggerthellaceae.g__Cryptobacterium	feature_id[780].value > threshold=-1.0737925171852112
node_3884: feature_name=k__Bacteria.p__Proteobacteria.c__Gammaproteobacteria.o__.f__.g__Candidatus.Thiodiazotropha	feature_id[6].value <= threshold=9.283762454986572
node_3885: feature_name=k__Bacteria.p__Actinobacteria.c__Actinobacteria.o__Kineosporiales.f__Kineosporiaceae.g__Kineosporia	feature_id[1149].value > threshold=-1.076145887374878
node_3921: feature_name=k__Bacteria.p__Firmicutes.c__Bacilli.o__Bacillales.f__Planococcaceae.g__Planococcus	feature_id[13].value > threshold=6.618772506713867
node_3935: feature_name=k__Bacteria.p__Firmicutes.c__Clostridia.o__Clostridiales.f__Clostridiaceae.g__Anaerosalibacter	feature_id[180].value > threshold=-2.502544641494751
node_3969: feature_name=k__Bacteria.p__Proteobacteria.c__Deltaproteobacteria.o__Desulfovibrionales.f__Desulfovibrionaceae.g__Desulfovibrio	feature_id[80].value <= threshold=0.7254164218902588
node_3970: feature_name=k__Bacteria.p__Bacteroidetes.c__Cytophagia.o__Cytophagales.f__Hymenobacteraceae.g__Hymenobacter	feature_id[270].value <= threshold=2.096999943256378
node_3971: feature_name=k__Archaea.p__Euryarchaeota.c__Thermoplasmata.o__Thermoplasmatales.f__Ferroplasmaceae.g__Acidiplasma	feature_id[19].value > threshold=6.844748497009277
node_3973: feature_name=k__Bacteria.p__Actinobacteria.c__Actinobacteria.o__Streptosporangiales.f__Streptosporangiaceae.g__Sphaerimonospora	feature_id[134].value <= threshold=10.623749017715454
node_3974: feature_name=k__Bacteria.p__Firmicutes.c__Bacilli.__.__.__	feature_id[15].value <= threshold=13.183724880218506
class: Lung Squamous Cell Carcinoma
Rules_41	passed counts:56
node_0: feature_name=k__Bacteria.p__Proteobacteria.c__Gammaproteobacteria.o__Oceanospirillales.f__.g__Terasakiispira	feature_id[1052].value <= threshold=-1.076329529285431
node_1: feature_name=k__Bacteria.p__Firmicutes.c__Negativicutes.o__Selenomonadales.f__Selenomonadaceae.g__Selenomonas	feature_id[204].value <= threshold=-1.2820144891738892
node_2: feature_name=k__Bacteria.p__Proteobacteria.c__Betaproteobacteria.o__Burkholderiales.f__Burkholderiaceae.g__Ralstonia	feature_id[37].value <= threshold=-3.1567457914352417
node_3: feature_name=k__Bacteria.p__Bacteroidetes.c__Cytophagia.o__Cytophagales.f__Cytophagaceae.__	feature_id[587].value <= threshold=-1.0822163820266724
node_4: feature_name=k__Bacteria.p__Proteobacteria.c__Betaproteobacteria.o__Burkholderiales.f__Burkholderiaceae.g__Ralstonia	feature_id[37].value > threshold=-7.283755779266357
node_8: feature_name=k__Bacteria.p__Firmicutes.c__Bacilli.o__Lactobacillales.f__Enterococcaceae.g__Catellicoccus	feature_id[18].value <= threshold=16.523004055023193
node_9: feature_name=k__Bacteria.p__Firmicutes.c__Tissierellia.o__Tissierellales.f__Peptoniphilaceae.g__Helcococcus	feature_id[214].value <= threshold=-0.8768942356109619
class: Stomach Adenocarcinoma
Rules_42	passed counts:51
node_0: feature_name=k__Bacteria.p__Proteobacteria.c__Gammaproteobacteria.o__Oceanospirillales.f__.g__Terasakiispira	feature_id[1052].value > threshold=-1.076329529285431
node_134: feature_name=k__Bacteria.p__Proteobacteria.c__Gammaproteobacteria.o__.f__.__	feature_id[1].value <= threshold=2.037103772163391
node_135: feature_name=k__Archaea.p__Euryarchaeota.c__Halobacteria.o__Natrialbales.f__Natrialbaceae.g__Natronococcus	feature_id[474].value > threshold=-1.1440651416778564
node_157: feature_name=k__Bacteria.p__Proteobacteria.c__Alphaproteobacteria.o__Rhodobacterales.f__Rhodobacteraceae.g__Roseicitreum	feature_id[1273].value <= threshold=-1.0757288932800293
node_158: feature_name=k__Bacteria.p__Proteobacteria.c__Gammaproteobacteria.o__Alteromonadales.f__Alteromonadaceae.g__Paraglaciecola	feature_id[1212].value > threshold=-1.067201316356659
node_162: feature_name=k__Bacteria.p__Proteobacteria.c__Gammaproteobacteria.o__Oceanospirillales.f__Oceanospirillaceae.g__Pseudospirillum	feature_id[636].value > threshold=-1.0762258768081665
node_222: feature_name=k__Bacteria.p__Cyanobacteria.c__.o__Synechococcales.f__Synechococcaceae.g__Synechococcus	feature_id[528].value > threshold=-1.0898687243461609
node_344: feature_name=k__Bacteria.p__Proteobacteria.c__Alphaproteobacteria.o__Rickettsiales.f__Candidatus.Midichloriaceae.g__Candidatus.Jidaibacter	feature_id[1141].value <= threshold=-1.076152503490448
node_345: feature_name=k__Bacteria.p__Firmicutes.c__Bacilli.o__Lactobacillales.f__Enterococcaceae.g__Catellicoccus	feature_id[18].value > threshold=8.973824977874756
node_499: feature_name=k__Bacteria.p__Actinobacteria.c__Actinobacteria.o__Micrococcales.f__Microbacteriaceae.g__Humibacter	feature_id[1227].value > threshold=-1.0761964917182922
node_811: feature_name=k__Bacteria.p__Actinobacteria.c__Coriobacteriia.o__Eggerthellales.f__Eggerthellaceae.g__Slackia	feature_id[335].value > threshold=-1.1723064184188843
node_833: feature_name=k__Bacteria.p__Actinobacteria.c__Actinobacteria.o__Micromonosporales.f__Micromonosporaceae.g__Xiangella	feature_id[771].value > threshold=-1.091492235660553
node_879: feature_name=k__Bacteria.p__Actinobacteria.c__Actinobacteria.o__Actinomycetales.f__Actinomycetaceae.g__Actinotignum	feature_id[199].value <= threshold=-1.0797009468078613
node_880: feature_name=k__Archaea.p__Euryarchaeota.c__Halobacteria.o__Natrialbales.f__Natrialbaceae.g__Natronococcus	feature_id[474].value > threshold=-1.097107470035553
node_1014: feature_name=k__Bacteria.p__Actinobacteria.c__Actinobacteria.o__Micrococcales.f__Dermatophilaceae.g__Kineosphaera	feature_id[605].value <= threshold=-1.0945117473602295
node_1015: feature_name=k__Archaea.p__Thaumarchaeota.c__Nitrososphaeria.o__Nitrososphaerales.f__Nitrososphaeraceae.g__Candidatus.Nitrosocosmicus	feature_id[531].value > threshold=-1.0770403742790222
node_1909: feature_name=k__Bacteria.p__Actinobacteria.c__Actinobacteria.o__Pseudonocardiales.f__Pseudonocardiaceae.g__Saccharomonospora	feature_id[701].value > threshold=-1.07895165681839
node_1953: feature_name=k__Bacteria.p__Bacteroidetes.c__Flavobacteriia.o__Flavobacteriales.f__Flavobacteriaceae.g__Capnocytophaga	feature_id[238].value > threshold=-1.1949002146720886
node_2059: feature_name=k__Bacteria.p__Proteobacteria.c__Gammaproteobacteria.o__Xanthomonadales.f__Xanthomonadaceae.g__Lysobacter	feature_id[553].value > threshold=-1.1397427320480347
node_2077: feature_name=k__Archaea.p__Euryarchaeota.c__.o__Candidatus.Altiarchaeales.f__.g__Candidatus.Altiarchaeum	feature_id[988].value <= threshold=-1.0723543167114258
node_2078: feature_name=k__Bacteria.p__Cyanobacteria.c__.o__Nostocales.__.__	feature_id[412].value <= threshold=-1.2050615549087524
class: Brain Lower Grade Glioma
Rules_43	passed counts:49
node_0: feature_name=k__Bacteria.p__Proteobacteria.c__Gammaproteobacteria.o__Oceanospirillales.f__.g__Terasakiispira	feature_id[1052].value > threshold=-1.076329529285431
node_134: feature_name=k__Bacteria.p__Proteobacteria.c__Gammaproteobacteria.o__.f__.__	feature_id[1].value <= threshold=2.037103772163391
node_135: feature_name=k__Archaea.p__Euryarchaeota.c__Halobacteria.o__Natrialbales.f__Natrialbaceae.g__Natronococcus	feature_id[474].value > threshold=-1.1440651416778564
node_157: feature_name=k__Bacteria.p__Proteobacteria.c__Alphaproteobacteria.o__Rhodobacterales.f__Rhodobacteraceae.g__Roseicitreum	feature_id[1273].value <= threshold=-1.0757288932800293
node_158: feature_name=k__Bacteria.p__Proteobacteria.c__Gammaproteobacteria.o__Alteromonadales.f__Alteromonadaceae.g__Paraglaciecola	feature_id[1212].value > threshold=-1.067201316356659
node_162: feature_name=k__Bacteria.p__Proteobacteria.c__Gammaproteobacteria.o__Oceanospirillales.f__Oceanospirillaceae.g__Pseudospirillum	feature_id[636].value > threshold=-1.0762258768081665
node_222: feature_name=k__Bacteria.p__Cyanobacteria.c__.o__Synechococcales.f__Synechococcaceae.g__Synechococcus	feature_id[528].value > threshold=-1.0898687243461609
node_344: feature_name=k__Bacteria.p__Proteobacteria.c__Alphaproteobacteria.o__Rickettsiales.f__Candidatus.Midichloriaceae.g__Candidatus.Jidaibacter	feature_id[1141].value <= threshold=-1.076152503490448
node_345: feature_name=k__Bacteria.p__Firmicutes.c__Bacilli.o__Lactobacillales.f__Enterococcaceae.g__Catellicoccus	feature_id[18].value > threshold=8.973824977874756
node_499: feature_name=k__Bacteria.p__Actinobacteria.c__Actinobacteria.o__Micrococcales.f__Microbacteriaceae.g__Humibacter	feature_id[1227].value <= threshold=-1.0761964917182922
node_500: feature_name=k__Bacteria.p__Firmicutes.c__Bacilli.o__Bacillales.f__Planococcaceae.g__Planococcus	feature_id[13].value <= threshold=8.430969715118408
node_501: feature_name=k__Bacteria.p__Proteobacteria.c__Alphaproteobacteria.o__Rhizobiales.f__Xanthobacteraceae.g__Xanthobacter	feature_id[473].value <= threshold=-1.0980914235115051
node_502: feature_name=k__Bacteria.p__Proteobacteria.c__Betaproteobacteria.o__Burkholderiales.f__.g__Ideonella	feature_id[53].value > threshold=3.2706819772720337
node_644: feature_name=k__Bacteria.p__Planctomycetes.c__Planctomycetia.o__Planctomycetales.f__Gemmataceae.g__Gemmata	feature_id[67].value <= threshold=24.21275234222412
node_645: feature_name=k__Bacteria.p__Proteobacteria.c__Gammaproteobacteria.o__Oceanospirillales.f__Oceanospirillaceae.g__Oceanospirillum	feature_id[110].value <= threshold=4.371760249137878
node_646: feature_name=k__Bacteria.p__Proteobacteria.c__Betaproteobacteria.o__Burkholderiales.f__Burkholderiaceae.__	feature_id[49].value <= threshold=3.907500982284546
class: Lung Adenocarcinoma
Rules_44	passed counts:48
node_0: feature_name=k__Bacteria.p__Proteobacteria.c__Gammaproteobacteria.o__Oceanospirillales.f__.g__Terasakiispira	feature_id[1052].value > threshold=-1.076329529285431
node_134: feature_name=k__Bacteria.p__Proteobacteria.c__Gammaproteobacteria.o__.f__.__	feature_id[1].value <= threshold=2.037103772163391
node_135: feature_name=k__Archaea.p__Euryarchaeota.c__Halobacteria.o__Natrialbales.f__Natrialbaceae.g__Natronococcus	feature_id[474].value > threshold=-1.1440651416778564
node_157: feature_name=k__Bacteria.p__Proteobacteria.c__Alphaproteobacteria.o__Rhodobacterales.f__Rhodobacteraceae.g__Roseicitreum	feature_id[1273].value <= threshold=-1.0757288932800293
node_158: feature_name=k__Bacteria.p__Proteobacteria.c__Gammaproteobacteria.o__Alteromonadales.f__Alteromonadaceae.g__Paraglaciecola	feature_id[1212].value > threshold=-1.067201316356659
node_162: feature_name=k__Bacteria.p__Proteobacteria.c__Gammaproteobacteria.o__Oceanospirillales.f__Oceanospirillaceae.g__Pseudospirillum	feature_id[636].value > threshold=-1.0762258768081665
node_222: feature_name=k__Bacteria.p__Cyanobacteria.c__.o__Synechococcales.f__Synechococcaceae.g__Synechococcus	feature_id[528].value > threshold=-1.0898687243461609
node_344: feature_name=k__Bacteria.p__Proteobacteria.c__Alphaproteobacteria.o__Rickettsiales.f__Candidatus.Midichloriaceae.g__Candidatus.Jidaibacter	feature_id[1141].value <= threshold=-1.076152503490448
node_345: feature_name=k__Bacteria.p__Firmicutes.c__Bacilli.o__Lactobacillales.f__Enterococcaceae.g__Catellicoccus	feature_id[18].value > threshold=8.973824977874756
node_499: feature_name=k__Bacteria.p__Actinobacteria.c__Actinobacteria.o__Micrococcales.f__Microbacteriaceae.g__Humibacter	feature_id[1227].value > threshold=-1.0761964917182922
node_811: feature_name=k__Bacteria.p__Actinobacteria.c__Coriobacteriia.o__Eggerthellales.f__Eggerthellaceae.g__Slackia	feature_id[335].value > threshold=-1.1723064184188843
node_833: feature_name=k__Bacteria.p__Actinobacteria.c__Actinobacteria.o__Micromonosporales.f__Micromonosporaceae.g__Xiangella	feature_id[771].value > threshold=-1.091492235660553
node_879: feature_name=k__Bacteria.p__Actinobacteria.c__Actinobacteria.o__Actinomycetales.f__Actinomycetaceae.g__Actinotignum	feature_id[199].value <= threshold=-1.0797009468078613
node_880: feature_name=k__Archaea.p__Euryarchaeota.c__Halobacteria.o__Natrialbales.f__Natrialbaceae.g__Natronococcus	feature_id[474].value > threshold=-1.097107470035553
node_1014: feature_name=k__Bacteria.p__Actinobacteria.c__Actinobacteria.o__Micrococcales.f__Dermatophilaceae.g__Kineosphaera	feature_id[605].value <= threshold=-1.0945117473602295
node_1015: feature_name=k__Archaea.p__Thaumarchaeota.c__Nitrososphaeria.o__Nitrososphaerales.f__Nitrososphaeraceae.g__Candidatus.Nitrosocosmicus	feature_id[531].value > threshold=-1.0770403742790222
node_1909: feature_name=k__Bacteria.p__Actinobacteria.c__Actinobacteria.o__Pseudonocardiales.f__Pseudonocardiaceae.g__Saccharomonospora	feature_id[701].value > threshold=-1.07895165681839
node_1953: feature_name=k__Bacteria.p__Bacteroidetes.c__Flavobacteriia.o__Flavobacteriales.f__Flavobacteriaceae.g__Capnocytophaga	feature_id[238].value > threshold=-1.1949002146720886
node_2059: feature_name=k__Bacteria.p__Proteobacteria.c__Gammaproteobacteria.o__Xanthomonadales.f__Xanthomonadaceae.g__Lysobacter	feature_id[553].value > threshold=-1.1397427320480347
node_2077: feature_name=k__Archaea.p__Euryarchaeota.c__.o__Candidatus.Altiarchaeales.f__.g__Candidatus.Altiarchaeum	feature_id[988].value <= threshold=-1.0723543167114258
node_2078: feature_name=k__Bacteria.p__Cyanobacteria.c__.o__Nostocales.__.__	feature_id[412].value > threshold=-1.2050615549087524
node_2080: feature_name=k__Bacteria.p__Proteobacteria.c__Alphaproteobacteria.o__Rhodobacterales.f__Rhodobacteraceae.g__Marinosulfonomonas	feature_id[391].value <= threshold=6.078629016876221
node_2081: feature_name=k__Bacteria.p__Fusobacteria.c__Fusobacteriia.o__Fusobacteriales.f__Leptotrichiaceae.g__Oceanivirga	feature_id[1221].value > threshold=-1.0761141777038574
node_2447: feature_name=k__Bacteria.p__Planctomycetes.c__Planctomycetia.o__Planctomycetales.f__Planctomycetaceae.g__Roseimaritima	feature_id[1201].value > threshold=-1.0848051309585571
node_2493: feature_name=k__Bacteria.p__Proteobacteria.c__Alphaproteobacteria.o__Rhizobiales.f__Brucellaceae.__	feature_id[781].value > threshold=-1.0909436345100403
node_2525: feature_name=k__Bacteria.p__Proteobacteria.c__Betaproteobacteria.o__Burkholderiales.f__Burkholderiaceae.g__Ralstonia	feature_id[37].value > threshold=-0.6421574652194977
node_2659: feature_name=k__Bacteria.p__Proteobacteria.c__Gammaproteobacteria.o__Nevskiales.f__Sinobacteraceae.g__Nevskia	feature_id[179].value <= threshold=0.5353021025657654
node_2660: feature_name=k__Bacteria.p__Proteobacteria.c__Gammaproteobacteria.o__Enterobacterales.f__Enterobacteriaceae.g__Escherichia	feature_id[143].value > threshold=-6.658285617828369
node_2664: feature_name=k__Bacteria.p__Actinobacteria.c__Thermoleophilia.__.__.__	feature_id[1183].value > threshold=-1.0762556195259094
node_2666: feature_name=k__Bacteria.p__Proteobacteria.c__Gammaproteobacteria.o__Xanthomonadales.f__Xanthomonadaceae.g__Xanthomonas	feature_id[85].value <= threshold=-2.1129806637763977
node_2667: feature_name=k__Bacteria.p__Firmicutes.c__Bacilli.o__Lactobacillales.f__Lactobacillaceae.g__Lactobacillus	feature_id[76].value <= threshold=5.140146017074585
node_2668: feature_name=k__Bacteria.p__Candidatus.Tectomicrobia.c__.o__.f__.g__Candidatus.Entotheonella	feature_id[21].value <= threshold=0.8404124975204468
node_2669: feature_name=k__Bacteria.p__Firmicutes.c__Bacilli.o__Bacillales.f__Planococcaceae.g__Planococcus	feature_id[13].value <= threshold=11.502933979034424
node_2670: feature_name=k__Bacteria.p__Proteobacteria.c__Deltaproteobacteria.o__Bdellovibrionales.f__Bacteriovoracaceae.g__Bacteriovorax	feature_id[98].value <= threshold=10.45902681350708
node_2671: feature_name=k__Bacteria.p__Proteobacteria.c__Gammaproteobacteria.o__Enterobacterales.f__Erwiniaceae.g__Pantoea	feature_id[351].value <= threshold=-1.2509233355522156
node_2672: feature_name=k__Bacteria.p__Planctomycetes.c__Planctomycetia.o__Planctomycetales.f__Gemmataceae.g__Gemmata	feature_id[67].value <= threshold=23.094292640686035
node_2673: feature_name=k__Bacteria.p__Proteobacteria.c__Gammaproteobacteria.o__.f__.g__Candidatus.Endoriftia	feature_id[230].value <= threshold=1.3547102510929108
node_2674: feature_name=k__Bacteria.p__Firmicutes.c__Bacilli.o__Lactobacillales.f__Enterococcaceae.g__Catellicoccus	feature_id[18].value <= threshold=14.994359016418457
node_2675: feature_name=k__Bacteria.p__Actinobacteria.c__Actinobacteria.o__Micrococcales.__.__	feature_id[158].value <= threshold=10.69105052947998
node_2676: feature_name=k__Bacteria.p__Chlamydiae.c__Chlamydiia.o__Parachlamydiales.f__Waddliaceae.g__Waddlia	feature_id[116].value <= threshold=6.309367418289185
node_2677: feature_name=k__Bacteria.p__Firmicutes.c__Bacilli.o__Bacillales.f__Planococcaceae.g__Planococcus	feature_id[13].value > threshold=-2.016251719556749
node_2679: feature_name=k__Bacteria.p__Bacteroidetes.c__Flavobacteriia.o__Flavobacteriales.f__Flavobacteriaceae.g__Cloacibacterium	feature_id[72].value <= threshold=10.134122848510742
node_2680: feature_name=k__Bacteria.p__Actinobacteria.c__Coriobacteriia.o__Coriobacteriales.f__Atopobiaceae.g__Atopobium	feature_id[83].value <= threshold=8.103747844696045
node_2681: feature_name=k__Bacteria.p__Candidatus.Kryptonia.c__.o__.f__.g__Candidatus.Kryptonium	feature_id[57].value <= threshold=8.212100982666016
class: Skin Cutaneous Melanoma
Rules_45	passed counts:48
node_0: feature_name=k__Bacteria.p__Proteobacteria.c__Gammaproteobacteria.o__Oceanospirillales.f__.g__Terasakiispira	feature_id[1052].value > threshold=-1.076329529285431
node_134: feature_name=k__Bacteria.p__Proteobacteria.c__Gammaproteobacteria.o__.f__.__	feature_id[1].value <= threshold=2.037103772163391
node_135: feature_name=k__Archaea.p__Euryarchaeota.c__Halobacteria.o__Natrialbales.f__Natrialbaceae.g__Natronococcus	feature_id[474].value > threshold=-1.1440651416778564
node_157: feature_name=k__Bacteria.p__Proteobacteria.c__Alphaproteobacteria.o__Rhodobacterales.f__Rhodobacteraceae.g__Roseicitreum	feature_id[1273].value <= threshold=-1.0757288932800293
node_158: feature_name=k__Bacteria.p__Proteobacteria.c__Gammaproteobacteria.o__Alteromonadales.f__Alteromonadaceae.g__Paraglaciecola	feature_id[1212].value > threshold=-1.067201316356659
node_162: feature_name=k__Bacteria.p__Proteobacteria.c__Gammaproteobacteria.o__Oceanospirillales.f__Oceanospirillaceae.g__Pseudospirillum	feature_id[636].value > threshold=-1.0762258768081665
node_222: feature_name=k__Bacteria.p__Cyanobacteria.c__.o__Synechococcales.f__Synechococcaceae.g__Synechococcus	feature_id[528].value > threshold=-1.0898687243461609
node_344: feature_name=k__Bacteria.p__Proteobacteria.c__Alphaproteobacteria.o__Rickettsiales.f__Candidatus.Midichloriaceae.g__Candidatus.Jidaibacter	feature_id[1141].value <= threshold=-1.076152503490448
node_345: feature_name=k__Bacteria.p__Firmicutes.c__Bacilli.o__Lactobacillales.f__Enterococcaceae.g__Catellicoccus	feature_id[18].value > threshold=8.973824977874756
node_499: feature_name=k__Bacteria.p__Actinobacteria.c__Actinobacteria.o__Micrococcales.f__Microbacteriaceae.g__Humibacter	feature_id[1227].value > threshold=-1.0761964917182922
node_811: feature_name=k__Bacteria.p__Actinobacteria.c__Coriobacteriia.o__Eggerthellales.f__Eggerthellaceae.g__Slackia	feature_id[335].value > threshold=-1.1723064184188843
node_833: feature_name=k__Bacteria.p__Actinobacteria.c__Actinobacteria.o__Micromonosporales.f__Micromonosporaceae.g__Xiangella	feature_id[771].value > threshold=-1.091492235660553
node_879: feature_name=k__Bacteria.p__Actinobacteria.c__Actinobacteria.o__Actinomycetales.f__Actinomycetaceae.g__Actinotignum	feature_id[199].value <= threshold=-1.0797009468078613
node_880: feature_name=k__Archaea.p__Euryarchaeota.c__Halobacteria.o__Natrialbales.f__Natrialbaceae.g__Natronococcus	feature_id[474].value <= threshold=-1.097107470035553
node_881: feature_name=k__Bacteria.p__Proteobacteria.c__Betaproteobacteria.o__Hydrogenophilales.f__Hydrogenophilaceae.g__Tepidiphilus	feature_id[277].value > threshold=-1.3238939046859741
node_909: feature_name=k__Bacteria.p__Firmicutes.c__Clostridia.o__Clostridiales.f__Ruminococcaceae.g__Drancourtella	feature_id[1390].value > threshold=-1.0761756300926208
node_981: feature_name=k__Bacteria.p__Chlamydiae.c__Chlamydiia.o__Parachlamydiales.f__Waddliaceae.g__Waddlia	feature_id[116].value <= threshold=-0.4284808188676834
node_982: feature_name=k__Bacteria.p__Planctomycetes.c__Planctomycetia.o__Planctomycetales.f__Gemmataceae.g__Gemmata	feature_id[67].value > threshold=17.247593879699707
node_986: feature_name=k__Bacteria.p__Proteobacteria.c__Gammaproteobacteria.o__Alteromonadales.f__Idiomarinaceae.g__Idiomarina	feature_id[217].value <= threshold=0.23533887043595314
node_987: feature_name=k__Bacteria.p__Firmicutes.c__Clostridia.o__Clostridiales.f__Lachnospiraceae.g__Blautia	feature_id[210].value <= threshold=0.5259411334991455
node_988: feature_name=k__Bacteria.p__Actinobacteria.c__Actinobacteria.o__Micrococcales.f__Microbacteriaceae.g__Leucobacter	feature_id[58].value <= threshold=0.9954352378845215
node_989: feature_name=k__Bacteria.p__Planctomycetes.c__Planctomycetia.o__Planctomycetales.f__Planctomycetaceae.g__Planctopirus	feature_id[112].value <= threshold=-1.1686865091323853
class: Liver Hepatocellular Carcinoma
Rules_46	passed counts:48
node_0: feature_name=k__Bacteria.p__Proteobacteria.c__Gammaproteobacteria.o__Oceanospirillales.f__.g__Terasakiispira	feature_id[1052].value > threshold=-1.076329529285431
node_134: feature_name=k__Bacteria.p__Proteobacteria.c__Gammaproteobacteria.o__.f__.__	feature_id[1].value <= threshold=2.037103772163391
node_135: feature_name=k__Archaea.p__Euryarchaeota.c__Halobacteria.o__Natrialbales.f__Natrialbaceae.g__Natronococcus	feature_id[474].value > threshold=-1.1440651416778564
node_157: feature_name=k__Bacteria.p__Proteobacteria.c__Alphaproteobacteria.o__Rhodobacterales.f__Rhodobacteraceae.g__Roseicitreum	feature_id[1273].value <= threshold=-1.0757288932800293
node_158: feature_name=k__Bacteria.p__Proteobacteria.c__Gammaproteobacteria.o__Alteromonadales.f__Alteromonadaceae.g__Paraglaciecola	feature_id[1212].value > threshold=-1.067201316356659
node_162: feature_name=k__Bacteria.p__Proteobacteria.c__Gammaproteobacteria.o__Oceanospirillales.f__Oceanospirillaceae.g__Pseudospirillum	feature_id[636].value > threshold=-1.0762258768081665
node_222: feature_name=k__Bacteria.p__Cyanobacteria.c__.o__Synechococcales.f__Synechococcaceae.g__Synechococcus	feature_id[528].value > threshold=-1.0898687243461609
node_344: feature_name=k__Bacteria.p__Proteobacteria.c__Alphaproteobacteria.o__Rickettsiales.f__Candidatus.Midichloriaceae.g__Candidatus.Jidaibacter	feature_id[1141].value <= threshold=-1.076152503490448
node_345: feature_name=k__Bacteria.p__Firmicutes.c__Bacilli.o__Lactobacillales.f__Enterococcaceae.g__Catellicoccus	feature_id[18].value > threshold=8.973824977874756
node_499: feature_name=k__Bacteria.p__Actinobacteria.c__Actinobacteria.o__Micrococcales.f__Microbacteriaceae.g__Humibacter	feature_id[1227].value <= threshold=-1.0761964917182922
node_500: feature_name=k__Bacteria.p__Firmicutes.c__Bacilli.o__Bacillales.f__Planococcaceae.g__Planococcus	feature_id[13].value > threshold=8.430969715118408
node_684: feature_name=k__Bacteria.p__Proteobacteria.c__Betaproteobacteria.o__Burkholderiales.f__Comamonadaceae.g__Curvibacter	feature_id[28].value > threshold=-3.5802773237228394
node_724: feature_name=k__Bacteria.p__Proteobacteria.c__Gammaproteobacteria.__.__.__	feature_id[135].value <= threshold=17.512913703918457
node_725: feature_name=k__Bacteria.p__Actinobacteria.c__Actinobacteria.o__Corynebacteriales.f__.g__Lawsonella	feature_id[70].value <= threshold=0.6986404955387115
node_726: feature_name=k__Bacteria.p__Proteobacteria.c__Gammaproteobacteria.o__Pseudomonadales.f__Moraxellaceae.g__Moraxella	feature_id[149].value <= threshold=1.1413121819496155
node_727: feature_name=k__Bacteria.p__Fusobacteria.c__Fusobacteriia.o__Fusobacteriales.f__Leptotrichiaceae.g__Sneathia	feature_id[246].value <= threshold=2.0014429688453674
node_728: feature_name=k__Bacteria.p__Cyanobacteria.c__.o__Nostocales.f__Aphanizomenonaceae.g__Cylindrospermopsis	feature_id[32].value <= threshold=17.942591667175293
node_729: feature_name=k__Bacteria.p__Proteobacteria.c__Alphaproteobacteria.o__Sphingomonadales.f__Erythrobacteraceae.g__Erythrobacter	feature_id[454].value <= threshold=-0.29250770062208176
node_730: feature_name=k__Bacteria.p__Actinobacteria.c__Actinobacteria.o__Micrococcales.f__Intrasporangiaceae.__	feature_id[220].value <= threshold=0.5366820693016052
class: Colon Adenocarcinoma
Rules_47	passed counts:47
node_0: feature_name=k__Bacteria.p__Proteobacteria.c__Gammaproteobacteria.o__Oceanospirillales.f__.g__Terasakiispira	feature_id[1052].value > threshold=-1.076329529285431
node_134: feature_name=k__Bacteria.p__Proteobacteria.c__Gammaproteobacteria.o__.f__.__	feature_id[1].value <= threshold=2.037103772163391
node_135: feature_name=k__Archaea.p__Euryarchaeota.c__Halobacteria.o__Natrialbales.f__Natrialbaceae.g__Natronococcus	feature_id[474].value > threshold=-1.1440651416778564
node_157: feature_name=k__Bacteria.p__Proteobacteria.c__Alphaproteobacteria.o__Rhodobacterales.f__Rhodobacteraceae.g__Roseicitreum	feature_id[1273].value <= threshold=-1.0757288932800293
node_158: feature_name=k__Bacteria.p__Proteobacteria.c__Gammaproteobacteria.o__Alteromonadales.f__Alteromonadaceae.g__Paraglaciecola	feature_id[1212].value > threshold=-1.067201316356659
node_162: feature_name=k__Bacteria.p__Proteobacteria.c__Gammaproteobacteria.o__Oceanospirillales.f__Oceanospirillaceae.g__Pseudospirillum	feature_id[636].value > threshold=-1.0762258768081665
node_222: feature_name=k__Bacteria.p__Cyanobacteria.c__.o__Synechococcales.f__Synechococcaceae.g__Synechococcus	feature_id[528].value > threshold=-1.0898687243461609
node_344: feature_name=k__Bacteria.p__Proteobacteria.c__Alphaproteobacteria.o__Rickettsiales.f__Candidatus.Midichloriaceae.g__Candidatus.Jidaibacter	feature_id[1141].value <= threshold=-1.076152503490448
node_345: feature_name=k__Bacteria.p__Firmicutes.c__Bacilli.o__Lactobacillales.f__Enterococcaceae.g__Catellicoccus	feature_id[18].value > threshold=8.973824977874756
node_499: feature_name=k__Bacteria.p__Actinobacteria.c__Actinobacteria.o__Micrococcales.f__Microbacteriaceae.g__Humibacter	feature_id[1227].value > threshold=-1.0761964917182922
node_811: feature_name=k__Bacteria.p__Actinobacteria.c__Coriobacteriia.o__Eggerthellales.f__Eggerthellaceae.g__Slackia	feature_id[335].value > threshold=-1.1723064184188843
node_833: feature_name=k__Bacteria.p__Actinobacteria.c__Actinobacteria.o__Micromonosporales.f__Micromonosporaceae.g__Xiangella	feature_id[771].value > threshold=-1.091492235660553
node_879: feature_name=k__Bacteria.p__Actinobacteria.c__Actinobacteria.o__Actinomycetales.f__Actinomycetaceae.g__Actinotignum	feature_id[199].value <= threshold=-1.0797009468078613
node_880: feature_name=k__Archaea.p__Euryarchaeota.c__Halobacteria.o__Natrialbales.f__Natrialbaceae.g__Natronococcus	feature_id[474].value > threshold=-1.097107470035553
node_1014: feature_name=k__Bacteria.p__Actinobacteria.c__Actinobacteria.o__Micrococcales.f__Dermatophilaceae.g__Kineosphaera	feature_id[605].value <= threshold=-1.0945117473602295
node_1015: feature_name=k__Archaea.p__Thaumarchaeota.c__Nitrososphaeria.o__Nitrososphaerales.f__Nitrososphaeraceae.g__Candidatus.Nitrosocosmicus	feature_id[531].value > threshold=-1.0770403742790222
node_1909: feature_name=k__Bacteria.p__Actinobacteria.c__Actinobacteria.o__Pseudonocardiales.f__Pseudonocardiaceae.g__Saccharomonospora	feature_id[701].value > threshold=-1.07895165681839
node_1953: feature_name=k__Bacteria.p__Bacteroidetes.c__Flavobacteriia.o__Flavobacteriales.f__Flavobacteriaceae.g__Capnocytophaga	feature_id[238].value > threshold=-1.1949002146720886
node_2059: feature_name=k__Bacteria.p__Proteobacteria.c__Gammaproteobacteria.o__Xanthomonadales.f__Xanthomonadaceae.g__Lysobacter	feature_id[553].value > threshold=-1.1397427320480347
node_2077: feature_name=k__Archaea.p__Euryarchaeota.c__.o__Candidatus.Altiarchaeales.f__.g__Candidatus.Altiarchaeum	feature_id[988].value <= threshold=-1.0723543167114258
node_2078: feature_name=k__Bacteria.p__Cyanobacteria.c__.o__Nostocales.__.__	feature_id[412].value > threshold=-1.2050615549087524
node_2080: feature_name=k__Bacteria.p__Proteobacteria.c__Alphaproteobacteria.o__Rhodobacterales.f__Rhodobacteraceae.g__Marinosulfonomonas	feature_id[391].value > threshold=6.078629016876221
node_2762: feature_name=k__Bacteria.p__Actinobacteria.c__Actinobacteria.o__Micrococcales.f__Micrococcaceae.g__Citricoccus	feature_id[311].value > threshold=-1.1015241742134094
node_2810: feature_name=k__Archaea.p__Euryarchaeota.c__Thermococci.o__Thermococcales.f__Thermococcaceae.g__Thermococcus	feature_id[81].value > threshold=-0.9570355117321014
node_2922: feature_name=k__Bacteria.p__Actinobacteria.c__Actinobacteria.o__Propionibacteriales.f__Propionibacteriaceae.g__	feature_id[174].value > threshold=-1.1609079837799072
node_2936: feature_name=k__Archaea.p__Euryarchaeota.c__Halobacteria.o__Natrialbales.f__Natrialbaceae.g__Halobiforma	feature_id[1355].value <= threshold=-1.0760390162467957
node_2937: feature_name=k__Bacteria.p__Bacteroidetes.c__Flavobacteriia.o__Flavobacteriales.f__Flavobacteriaceae.g__Ornithobacterium	feature_id[354].value > threshold=1.1606273651123047
node_2979: feature_name=k__Bacteria.p__Firmicutes.c__Clostridia.o__Clostridiales.f__Lachnospiraceae.g__Marvinbryantia	feature_id[1237].value <= threshold=-1.0762831568717957
node_2980: feature_name=k__Bacteria.p__Actinobacteria.c__Thermoleophilia.o__Solirubrobacterales.f__Solirubrobacteraceae.g__Solirubrobacter	feature_id[286].value > threshold=-1.3854088187217712
node_2982: feature_name=k__Bacteria.p__Fusobacteria.c__Fusobacteriia.o__Fusobacteriales.f__Fusobacteriaceae.g__Fusobacterium	feature_id[25].value > threshold=0.22532012313604355
node_3174: feature_name=k__Bacteria.p__Bacteroidetes.__.__.__.__	feature_id[173].value <= threshold=0.6122452616691589
node_3175: feature_name=k__Bacteria.p__Firmicutes.c__Clostridia.o__Clostridiales.f__Ruminococcaceae.g__Anaeromassilibacillus	feature_id[225].value <= threshold=-1.3765440583229065
class: Prostate Adenocarcinoma
Rules_48	passed counts:44
node_0: feature_name=k__Bacteria.p__Proteobacteria.c__Gammaproteobacteria.o__Oceanospirillales.f__.g__Terasakiispira	feature_id[1052].value > threshold=-1.076329529285431
node_134: feature_name=k__Bacteria.p__Proteobacteria.c__Gammaproteobacteria.o__.f__.__	feature_id[1].value <= threshold=2.037103772163391
node_135: feature_name=k__Archaea.p__Euryarchaeota.c__Halobacteria.o__Natrialbales.f__Natrialbaceae.g__Natronococcus	feature_id[474].value > threshold=-1.1440651416778564
node_157: feature_name=k__Bacteria.p__Proteobacteria.c__Alphaproteobacteria.o__Rhodobacterales.f__Rhodobacteraceae.g__Roseicitreum	feature_id[1273].value <= threshold=-1.0757288932800293
node_158: feature_name=k__Bacteria.p__Proteobacteria.c__Gammaproteobacteria.o__Alteromonadales.f__Alteromonadaceae.g__Paraglaciecola	feature_id[1212].value > threshold=-1.067201316356659
node_162: feature_name=k__Bacteria.p__Proteobacteria.c__Gammaproteobacteria.o__Oceanospirillales.f__Oceanospirillaceae.g__Pseudospirillum	feature_id[636].value > threshold=-1.0762258768081665
node_222: feature_name=k__Bacteria.p__Cyanobacteria.c__.o__Synechococcales.f__Synechococcaceae.g__Synechococcus	feature_id[528].value > threshold=-1.0898687243461609
node_344: feature_name=k__Bacteria.p__Proteobacteria.c__Alphaproteobacteria.o__Rickettsiales.f__Candidatus.Midichloriaceae.g__Candidatus.Jidaibacter	feature_id[1141].value <= threshold=-1.076152503490448
node_345: feature_name=k__Bacteria.p__Firmicutes.c__Bacilli.o__Lactobacillales.f__Enterococcaceae.g__Catellicoccus	feature_id[18].value > threshold=8.973824977874756
node_499: feature_name=k__Bacteria.p__Actinobacteria.c__Actinobacteria.o__Micrococcales.f__Microbacteriaceae.g__Humibacter	feature_id[1227].value > threshold=-1.0761964917182922
node_811: feature_name=k__Bacteria.p__Actinobacteria.c__Coriobacteriia.o__Eggerthellales.f__Eggerthellaceae.g__Slackia	feature_id[335].value > threshold=-1.1723064184188843
node_833: feature_name=k__Bacteria.p__Actinobacteria.c__Actinobacteria.o__Micromonosporales.f__Micromonosporaceae.g__Xiangella	feature_id[771].value > threshold=-1.091492235660553
node_879: feature_name=k__Bacteria.p__Actinobacteria.c__Actinobacteria.o__Actinomycetales.f__Actinomycetaceae.g__Actinotignum	feature_id[199].value <= threshold=-1.0797009468078613
node_880: feature_name=k__Archaea.p__Euryarchaeota.c__Halobacteria.o__Natrialbales.f__Natrialbaceae.g__Natronococcus	feature_id[474].value > threshold=-1.097107470035553
node_1014: feature_name=k__Bacteria.p__Actinobacteria.c__Actinobacteria.o__Micrococcales.f__Dermatophilaceae.g__Kineosphaera	feature_id[605].value <= threshold=-1.0945117473602295
node_1015: feature_name=k__Archaea.p__Thaumarchaeota.c__Nitrososphaeria.o__Nitrososphaerales.f__Nitrososphaeraceae.g__Candidatus.Nitrosocosmicus	feature_id[531].value > threshold=-1.0770403742790222
node_1909: feature_name=k__Bacteria.p__Actinobacteria.c__Actinobacteria.o__Pseudonocardiales.f__Pseudonocardiaceae.g__Saccharomonospora	feature_id[701].value > threshold=-1.07895165681839
node_1953: feature_name=k__Bacteria.p__Bacteroidetes.c__Flavobacteriia.o__Flavobacteriales.f__Flavobacteriaceae.g__Capnocytophaga	feature_id[238].value > threshold=-1.1949002146720886
node_2059: feature_name=k__Bacteria.p__Proteobacteria.c__Gammaproteobacteria.o__Xanthomonadales.f__Xanthomonadaceae.g__Lysobacter	feature_id[553].value > threshold=-1.1397427320480347
node_2077: feature_name=k__Archaea.p__Euryarchaeota.c__.o__Candidatus.Altiarchaeales.f__.g__Candidatus.Altiarchaeum	feature_id[988].value <= threshold=-1.0723543167114258
node_2078: feature_name=k__Bacteria.p__Cyanobacteria.c__.o__Nostocales.__.__	feature_id[412].value > threshold=-1.2050615549087524
node_2080: feature_name=k__Bacteria.p__Proteobacteria.c__Alphaproteobacteria.o__Rhodobacterales.f__Rhodobacteraceae.g__Marinosulfonomonas	feature_id[391].value > threshold=6.078629016876221
node_2762: feature_name=k__Bacteria.p__Actinobacteria.c__Actinobacteria.o__Micrococcales.f__Micrococcaceae.g__Citricoccus	feature_id[311].value > threshold=-1.1015241742134094
node_2810: feature_name=k__Archaea.p__Euryarchaeota.c__Thermococci.o__Thermococcales.f__Thermococcaceae.g__Thermococcus	feature_id[81].value > threshold=-0.9570355117321014
node_2922: feature_name=k__Bacteria.p__Actinobacteria.c__Actinobacteria.o__Propionibacteriales.f__Propionibacteriaceae.g__	feature_id[174].value > threshold=-1.1609079837799072
node_2936: feature_name=k__Archaea.p__Euryarchaeota.c__Halobacteria.o__Natrialbales.f__Natrialbaceae.g__Halobiforma	feature_id[1355].value <= threshold=-1.0760390162467957
node_2937: feature_name=k__Bacteria.p__Bacteroidetes.c__Flavobacteriia.o__Flavobacteriales.f__Flavobacteriaceae.g__Ornithobacterium	feature_id[354].value > threshold=1.1606273651123047
node_2979: feature_name=k__Bacteria.p__Firmicutes.c__Clostridia.o__Clostridiales.f__Lachnospiraceae.g__Marvinbryantia	feature_id[1237].value <= threshold=-1.0762831568717957
node_2980: feature_name=k__Bacteria.p__Actinobacteria.c__Thermoleophilia.o__Solirubrobacterales.f__Solirubrobacteraceae.g__Solirubrobacter	feature_id[286].value > threshold=-1.3854088187217712
node_2982: feature_name=k__Bacteria.p__Fusobacteria.c__Fusobacteriia.o__Fusobacteriales.f__Fusobacteriaceae.g__Fusobacterium	feature_id[25].value > threshold=0.22532012313604355
node_3174: feature_name=k__Bacteria.p__Bacteroidetes.__.__.__.__	feature_id[173].value <= threshold=0.6122452616691589
node_3175: feature_name=k__Bacteria.p__Firmicutes.c__Clostridia.o__Clostridiales.f__Ruminococcaceae.g__Anaeromassilibacillus	feature_id[225].value > threshold=-1.3765440583229065
node_3177: feature_name=k__Bacteria.p__Firmicutes.c__Clostridia.o__Clostridiales.f__.g__Epulopiscium	feature_id[939].value > threshold=-0.9658151865005493
node_3211: feature_name=k__Bacteria.p__Proteobacteria.c__Gammaproteobacteria.o__Pseudomonadales.f__Pseudomonadaceae.g__Pseudomonas	feature_id[132].value <= threshold=4.906486511230469
node_3212: feature_name=k__Bacteria.p__Proteobacteria.c__Gammaproteobacteria.o__Enterobacterales.__.__	feature_id[69].value <= threshold=5.924748659133911
node_3213: feature_name=k__Bacteria.p__Candidatus.Kryptonia.c__.o__.f__.g__Candidatus.Kryptonium	feature_id[57].value > threshold=-0.4857613518834114
node_3227: feature_name=k__Bacteria.p__Candidatus.Kryptonia.c__.o__.f__.g__Candidatus.Kryptonium	feature_id[57].value <= threshold=6.1518449783325195
node_3228: feature_name=k__Bacteria.p__Actinobacteria.c__Actinobacteria.o__Micrococcales.f__Micrococcaceae.g__Arthrobacter	feature_id[261].value <= threshold=0.25729573890566826
node_3229: feature_name=k__Bacteria.p__Actinobacteria.c__Actinobacteria.o__Corynebacteriales.f__Corynebacteriaceae.g__Corynebacterium	feature_id[108].value <= threshold=16.27742099761963
node_3230: feature_name=k__Bacteria.p__Actinobacteria.c__Actinobacteria.o__Corynebacteriales.f__Mycobacteriaceae.g__Mycobacterium	feature_id[7].value > threshold=11.81035852432251
node_3234: feature_name=k__Bacteria.p__Actinobacteria.c__Actinobacteria.o__Propionibacteriales.f__Nocardioidaceae.g__Nocardioides	feature_id[223].value <= threshold=0.3977419137954712
node_3235: feature_name=k__Bacteria.p__Proteobacteria.c__Deltaproteobacteria.o__Bdellovibrionales.f__Bacteriovoracaceae.g__Bacteriovorax	feature_id[98].value <= threshold=10.80506181716919
node_3236: feature_name=k__Bacteria.p__Proteobacteria.c__Alphaproteobacteria.o__Sphingomonadales.f__Sphingomonadaceae.g__Sphingomonas	feature_id[87].value <= threshold=4.241382837295532
node_3237: feature_name=k__Bacteria.p__Firmicutes.c__Bacilli.o__Bacillales.f__Staphylococcaceae.g__Salinicoccus	feature_id[330].value <= threshold=2.8989356756210327
node_3238: feature_name=k__Bacteria.p__Cyanobacteria.c__.__.__.__	feature_id[160].value <= threshold=8.565974473953247
node_3239: feature_name=k__Bacteria.p__Bacteroidetes.c__Flavobacteriia.o__Flavobacteriales.f__Flavobacteriaceae.g__Flavobacterium	feature_id[253].value <= threshold=4.884947776794434
class: Prostate Adenocarcinoma
Rules_49	passed counts:43
node_0: feature_name=k__Bacteria.p__Proteobacteria.c__Gammaproteobacteria.o__Oceanospirillales.f__.g__Terasakiispira	feature_id[1052].value > threshold=-1.076329529285431
node_134: feature_name=k__Bacteria.p__Proteobacteria.c__Gammaproteobacteria.o__.f__.__	feature_id[1].value <= threshold=2.037103772163391
node_135: feature_name=k__Archaea.p__Euryarchaeota.c__Halobacteria.o__Natrialbales.f__Natrialbaceae.g__Natronococcus	feature_id[474].value > threshold=-1.1440651416778564
node_157: feature_name=k__Bacteria.p__Proteobacteria.c__Alphaproteobacteria.o__Rhodobacterales.f__Rhodobacteraceae.g__Roseicitreum	feature_id[1273].value <= threshold=-1.0757288932800293
node_158: feature_name=k__Bacteria.p__Proteobacteria.c__Gammaproteobacteria.o__Alteromonadales.f__Alteromonadaceae.g__Paraglaciecola	feature_id[1212].value > threshold=-1.067201316356659
node_162: feature_name=k__Bacteria.p__Proteobacteria.c__Gammaproteobacteria.o__Oceanospirillales.f__Oceanospirillaceae.g__Pseudospirillum	feature_id[636].value > threshold=-1.0762258768081665
node_222: feature_name=k__Bacteria.p__Cyanobacteria.c__.o__Synechococcales.f__Synechococcaceae.g__Synechococcus	feature_id[528].value > threshold=-1.0898687243461609
node_344: feature_name=k__Bacteria.p__Proteobacteria.c__Alphaproteobacteria.o__Rickettsiales.f__Candidatus.Midichloriaceae.g__Candidatus.Jidaibacter	feature_id[1141].value <= threshold=-1.076152503490448
node_345: feature_name=k__Bacteria.p__Firmicutes.c__Bacilli.o__Lactobacillales.f__Enterococcaceae.g__Catellicoccus	feature_id[18].value > threshold=8.973824977874756
node_499: feature_name=k__Bacteria.p__Actinobacteria.c__Actinobacteria.o__Micrococcales.f__Microbacteriaceae.g__Humibacter	feature_id[1227].value > threshold=-1.0761964917182922
node_811: feature_name=k__Bacteria.p__Actinobacteria.c__Coriobacteriia.o__Eggerthellales.f__Eggerthellaceae.g__Slackia	feature_id[335].value > threshold=-1.1723064184188843
node_833: feature_name=k__Bacteria.p__Actinobacteria.c__Actinobacteria.o__Micromonosporales.f__Micromonosporaceae.g__Xiangella	feature_id[771].value > threshold=-1.091492235660553
node_879: feature_name=k__Bacteria.p__Actinobacteria.c__Actinobacteria.o__Actinomycetales.f__Actinomycetaceae.g__Actinotignum	feature_id[199].value <= threshold=-1.0797009468078613
node_880: feature_name=k__Archaea.p__Euryarchaeota.c__Halobacteria.o__Natrialbales.f__Natrialbaceae.g__Natronococcus	feature_id[474].value > threshold=-1.097107470035553
node_1014: feature_name=k__Bacteria.p__Actinobacteria.c__Actinobacteria.o__Micrococcales.f__Dermatophilaceae.g__Kineosphaera	feature_id[605].value <= threshold=-1.0945117473602295
node_1015: feature_name=k__Archaea.p__Thaumarchaeota.c__Nitrososphaeria.o__Nitrososphaerales.f__Nitrososphaeraceae.g__Candidatus.Nitrosocosmicus	feature_id[531].value > threshold=-1.0770403742790222
node_1909: feature_name=k__Bacteria.p__Actinobacteria.c__Actinobacteria.o__Pseudonocardiales.f__Pseudonocardiaceae.g__Saccharomonospora	feature_id[701].value > threshold=-1.07895165681839
node_1953: feature_name=k__Bacteria.p__Bacteroidetes.c__Flavobacteriia.o__Flavobacteriales.f__Flavobacteriaceae.g__Capnocytophaga	feature_id[238].value > threshold=-1.1949002146720886
node_2059: feature_name=k__Bacteria.p__Proteobacteria.c__Gammaproteobacteria.o__Xanthomonadales.f__Xanthomonadaceae.g__Lysobacter	feature_id[553].value > threshold=-1.1397427320480347
node_2077: feature_name=k__Archaea.p__Euryarchaeota.c__.o__Candidatus.Altiarchaeales.f__.g__Candidatus.Altiarchaeum	feature_id[988].value <= threshold=-1.0723543167114258
node_2078: feature_name=k__Bacteria.p__Cyanobacteria.c__.o__Nostocales.__.__	feature_id[412].value > threshold=-1.2050615549087524
node_2080: feature_name=k__Bacteria.p__Proteobacteria.c__Alphaproteobacteria.o__Rhodobacterales.f__Rhodobacteraceae.g__Marinosulfonomonas	feature_id[391].value <= threshold=6.078629016876221
node_2081: feature_name=k__Bacteria.p__Fusobacteria.c__Fusobacteriia.o__Fusobacteriales.f__Leptotrichiaceae.g__Oceanivirga	feature_id[1221].value > threshold=-1.0761141777038574
node_2447: feature_name=k__Bacteria.p__Planctomycetes.c__Planctomycetia.o__Planctomycetales.f__Planctomycetaceae.g__Roseimaritima	feature_id[1201].value <= threshold=-1.0848051309585571
node_2448: feature_name=k__Bacteria.p__Actinobacteria.c__Actinobacteria.o__Corynebacteriales.f__Corynebacteriaceae.g__Corynebacterium	feature_id[108].value <= threshold=11.873644828796387
node_2449: feature_name=k__Bacteria.p__Planctomycetes.c__Planctomycetia.o__Planctomycetales.f__Gemmataceae.g__Gemmata	feature_id[67].value <= threshold=23.645263671875
node_2450: feature_name=k__Bacteria.p__Proteobacteria.__.__.__.__	feature_id[164].value > threshold=9.255835056304932
node_2462: feature_name=k__Bacteria.p__Proteobacteria.c__Betaproteobacteria.__.__.__	feature_id[99].value <= threshold=2.391347646713257
node_2463: feature_name=k__Bacteria.p__Candidatus.Kryptonia.c__.o__.f__.g__Candidatus.Kryptobacter	feature_id[64].value > threshold=-5.174830198287964
node_2465: feature_name=k__Archaea.p__Euryarchaeota.c__Thermoplasmata.o__Thermoplasmatales.f__Ferroplasmaceae.g__Acidiplasma	feature_id[19].value <= threshold=12.415014743804932
class: Bladder Urothelial Carcinoma
Rules_50	passed counts:42
node_0: feature_name=k__Bacteria.p__Proteobacteria.c__Gammaproteobacteria.o__Oceanospirillales.f__.g__Terasakiispira	feature_id[1052].value > threshold=-1.076329529285431
node_134: feature_name=k__Bacteria.p__Proteobacteria.c__Gammaproteobacteria.o__.f__.__	feature_id[1].value <= threshold=2.037103772163391
node_135: feature_name=k__Archaea.p__Euryarchaeota.c__Halobacteria.o__Natrialbales.f__Natrialbaceae.g__Natronococcus	feature_id[474].value > threshold=-1.1440651416778564
node_157: feature_name=k__Bacteria.p__Proteobacteria.c__Alphaproteobacteria.o__Rhodobacterales.f__Rhodobacteraceae.g__Roseicitreum	feature_id[1273].value <= threshold=-1.0757288932800293
node_158: feature_name=k__Bacteria.p__Proteobacteria.c__Gammaproteobacteria.o__Alteromonadales.f__Alteromonadaceae.g__Paraglaciecola	feature_id[1212].value > threshold=-1.067201316356659
node_162: feature_name=k__Bacteria.p__Proteobacteria.c__Gammaproteobacteria.o__Oceanospirillales.f__Oceanospirillaceae.g__Pseudospirillum	feature_id[636].value > threshold=-1.0762258768081665
node_222: feature_name=k__Bacteria.p__Cyanobacteria.c__.o__Synechococcales.f__Synechococcaceae.g__Synechococcus	feature_id[528].value > threshold=-1.0898687243461609
node_344: feature_name=k__Bacteria.p__Proteobacteria.c__Alphaproteobacteria.o__Rickettsiales.f__Candidatus.Midichloriaceae.g__Candidatus.Jidaibacter	feature_id[1141].value <= threshold=-1.076152503490448
node_345: feature_name=k__Bacteria.p__Firmicutes.c__Bacilli.o__Lactobacillales.f__Enterococcaceae.g__Catellicoccus	feature_id[18].value > threshold=8.973824977874756
node_499: feature_name=k__Bacteria.p__Actinobacteria.c__Actinobacteria.o__Micrococcales.f__Microbacteriaceae.g__Humibacter	feature_id[1227].value > threshold=-1.0761964917182922
node_811: feature_name=k__Bacteria.p__Actinobacteria.c__Coriobacteriia.o__Eggerthellales.f__Eggerthellaceae.g__Slackia	feature_id[335].value > threshold=-1.1723064184188843
node_833: feature_name=k__Bacteria.p__Actinobacteria.c__Actinobacteria.o__Micromonosporales.f__Micromonosporaceae.g__Xiangella	feature_id[771].value > threshold=-1.091492235660553
node_879: feature_name=k__Bacteria.p__Actinobacteria.c__Actinobacteria.o__Actinomycetales.f__Actinomycetaceae.g__Actinotignum	feature_id[199].value <= threshold=-1.0797009468078613
node_880: feature_name=k__Archaea.p__Euryarchaeota.c__Halobacteria.o__Natrialbales.f__Natrialbaceae.g__Natronococcus	feature_id[474].value > threshold=-1.097107470035553
node_1014: feature_name=k__Bacteria.p__Actinobacteria.c__Actinobacteria.o__Micrococcales.f__Dermatophilaceae.g__Kineosphaera	feature_id[605].value <= threshold=-1.0945117473602295
node_1015: feature_name=k__Archaea.p__Thaumarchaeota.c__Nitrososphaeria.o__Nitrososphaerales.f__Nitrososphaeraceae.g__Candidatus.Nitrosocosmicus	feature_id[531].value > threshold=-1.0770403742790222
node_1909: feature_name=k__Bacteria.p__Actinobacteria.c__Actinobacteria.o__Pseudonocardiales.f__Pseudonocardiaceae.g__Saccharomonospora	feature_id[701].value > threshold=-1.07895165681839
node_1953: feature_name=k__Bacteria.p__Bacteroidetes.c__Flavobacteriia.o__Flavobacteriales.f__Flavobacteriaceae.g__Capnocytophaga	feature_id[238].value > threshold=-1.1949002146720886
node_2059: feature_name=k__Bacteria.p__Proteobacteria.c__Gammaproteobacteria.o__Xanthomonadales.f__Xanthomonadaceae.g__Lysobacter	feature_id[553].value > threshold=-1.1397427320480347
node_2077: feature_name=k__Archaea.p__Euryarchaeota.c__.o__Candidatus.Altiarchaeales.f__.g__Candidatus.Altiarchaeum	feature_id[988].value <= threshold=-1.0723543167114258
node_2078: feature_name=k__Bacteria.p__Cyanobacteria.c__.o__Nostocales.__.__	feature_id[412].value > threshold=-1.2050615549087524
node_2080: feature_name=k__Bacteria.p__Proteobacteria.c__Alphaproteobacteria.o__Rhodobacterales.f__Rhodobacteraceae.g__Marinosulfonomonas	feature_id[391].value > threshold=6.078629016876221
node_2762: feature_name=k__Bacteria.p__Actinobacteria.c__Actinobacteria.o__Micrococcales.f__Micrococcaceae.g__Citricoccus	feature_id[311].value <= threshold=-1.1015241742134094
node_2763: feature_name=k__Bacteria.p__Firmicutes.c__Clostridia.o__Clostridiales.f__Clostridiaceae.g__Anaerosalibacter	feature_id[180].value > threshold=-2.0311447978019714
node_2787: feature_name=k__Bacteria.p__Proteobacteria.c__Betaproteobacteria.o__Burkholderiales.f__Burkholderiaceae.g__Ralstonia	feature_id[37].value <= threshold=4.163243055343628
node_2788: feature_name=k__Bacteria.p__Proteobacteria.c__Gammaproteobacteria.o__Thiotrichales.f__Thiotrichaceae.g__Beggiatoa	feature_id[101].value <= threshold=17.303946495056152
node_2789: feature_name=k__Bacteria.p__Actinobacteria.c__Actinobacteria.o__Propionibacteriales.f__Propionibacteriaceae.__	feature_id[41].value <= threshold=11.845719337463379
node_2790: feature_name=k__Bacteria.p__Proteobacteria.c__Gammaproteobacteria.o__Pseudomonadales.f__Pseudomonadaceae.__	feature_id[17].value <= threshold=0.46277284622192383
node_2791: feature_name=k__Bacteria.p__Proteobacteria.c__Epsilonproteobacteria.o__Campylobacterales.f__Campylobacteraceae.g__Campylobacter	feature_id[138].value <= threshold=6.29039740562439
node_2792: feature_name=k__Bacteria.p__Cyanobacteria.c__.__.__.__	feature_id[160].value <= threshold=9.569680213928223
node_2793: feature_name=k__Bacteria.p__Actinobacteria.c__Actinobacteria.o__Micrococcales.f__Micrococcaceae.g__Arthrobacter	feature_id[261].value <= threshold=6.841285467147827
class: Pancreatic Adenocarcinoma
Rules_51	passed counts:42
node_0: feature_name=k__Bacteria.p__Proteobacteria.c__Gammaproteobacteria.o__Oceanospirillales.f__.g__Terasakiispira	feature_id[1052].value > threshold=-1.076329529285431
node_134: feature_name=k__Bacteria.p__Proteobacteria.c__Gammaproteobacteria.o__.f__.__	feature_id[1].value <= threshold=2.037103772163391
node_135: feature_name=k__Archaea.p__Euryarchaeota.c__Halobacteria.o__Natrialbales.f__Natrialbaceae.g__Natronococcus	feature_id[474].value > threshold=-1.1440651416778564
node_157: feature_name=k__Bacteria.p__Proteobacteria.c__Alphaproteobacteria.o__Rhodobacterales.f__Rhodobacteraceae.g__Roseicitreum	feature_id[1273].value <= threshold=-1.0757288932800293
node_158: feature_name=k__Bacteria.p__Proteobacteria.c__Gammaproteobacteria.o__Alteromonadales.f__Alteromonadaceae.g__Paraglaciecola	feature_id[1212].value > threshold=-1.067201316356659
node_162: feature_name=k__Bacteria.p__Proteobacteria.c__Gammaproteobacteria.o__Oceanospirillales.f__Oceanospirillaceae.g__Pseudospirillum	feature_id[636].value > threshold=-1.0762258768081665
node_222: feature_name=k__Bacteria.p__Cyanobacteria.c__.o__Synechococcales.f__Synechococcaceae.g__Synechococcus	feature_id[528].value <= threshold=-1.0898687243461609
node_223: feature_name=k__Bacteria.p__Proteobacteria.c__Epsilonproteobacteria.o__Campylobacterales.f__Campylobacteraceae.g__Campylobacter	feature_id[138].value > threshold=-1.6568557620048523
node_289: feature_name=k__Bacteria.p__Proteobacteria.c__Gammaproteobacteria.o__.f__.g__Pseudohongiella	feature_id[1210].value > threshold=-1.073220670223236
node_291: feature_name=k__Bacteria.p__Cyanobacteria.__.__.__.__	feature_id[534].value <= threshold=-1.0795345902442932
node_292: feature_name=k__Bacteria.p__Tenericutes.c__Mollicutes.o__Acholeplasmatales.f__Acholeplasmataceae.g__Candidatus.Phytoplasma	feature_id[33].value > threshold=-1.7220922019332647
node_294: feature_name=k__Bacteria.p__Planctomycetes.c__Planctomycetia.o__Planctomycetales.f__Gemmataceae.g__Gemmata	feature_id[67].value <= threshold=25.569305419921875
node_295: feature_name=k__Bacteria.p__Actinobacteria.c__Actinobacteria.o__Micrococcales.f__Intrasporangiaceae.g__Phycicoccus	feature_id[148].value > threshold=-1.1776909828186035
node_299: feature_name=k__Bacteria.p__Proteobacteria.c__Betaproteobacteria.o__Burkholderiales.f__Burkholderiaceae.g__Ralstonia	feature_id[37].value > threshold=0.02808818593621254
node_311: feature_name=k__Bacteria.p__Proteobacteria.c__Gammaproteobacteria.o__Enterobacterales.f__Yersiniaceae.g__Serratia	feature_id[275].value <= threshold=3.4050824642181396
node_312: feature_name=k__Bacteria.p__Actinobacteria.c__Actinobacteria.o__Micrococcales.f__Intrasporangiaceae.g__Tetrasphaera	feature_id[104].value > threshold=-10.62101697921753
node_314: feature_name=k__Bacteria.p__Firmicutes.c__Bacilli.o__Bacillales.f__Planococcaceae.g__Kurthia	feature_id[4].value <= threshold=7.486872911453247
node_315: feature_name=k__Bacteria.p__Proteobacteria.c__Betaproteobacteria.o__Rhodocyclales.f__Rhodocyclaceae.__	feature_id[266].value <= threshold=1.4627724289894104
node_316: feature_name=k__Bacteria.p__Proteobacteria.c__Betaproteobacteria.o__Burkholderiales.f__Alcaligenaceae.g__Alcaligenes	feature_id[357].value <= threshold=2.5511564016342163
node_317: feature_name=k__Bacteria.p__Proteobacteria.c__Alphaproteobacteria.o__Rhizobiales.f__Bradyrhizobiaceae.g__Rhodopseudomonas	feature_id[170].value <= threshold=11.48209285736084
node_318: feature_name=k__Bacteria.p__Proteobacteria.c__Betaproteobacteria.o__Burkholderiales.__.__	feature_id[114].value <= threshold=0.1162959486246109
node_319: feature_name=k__Bacteria.p__Actinobacteria.c__Actinobacteria.o__Propionibacteriales.f__Propionibacteriaceae.g__Cutibacterium	feature_id[106].value > threshold=2.383405089378357
class: Bladder Urothelial Carcinoma
Rules_52	passed counts:40
node_0: feature_name=k__Bacteria.p__Proteobacteria.c__Gammaproteobacteria.o__Oceanospirillales.f__.g__Terasakiispira	feature_id[1052].value > threshold=-1.076329529285431
node_134: feature_name=k__Bacteria.p__Proteobacteria.c__Gammaproteobacteria.o__.f__.__	feature_id[1].value > threshold=2.037103772163391
node_3784: feature_name=k__Bacteria.p__Actinobacteria.c__Coriobacteriia.o__Eggerthellales.f__Eggerthellaceae.g__Cryptobacterium	feature_id[780].value > threshold=-1.0737925171852112
node_3884: feature_name=k__Bacteria.p__Proteobacteria.c__Gammaproteobacteria.o__.f__.g__Candidatus.Thiodiazotropha	feature_id[6].value > threshold=9.283762454986572
node_4012: feature_name=k__Bacteria.p__Proteobacteria.c__Gammaproteobacteria.o__.f__.g__Candidatus.Thiodiazotropha	feature_id[6].value <= threshold=14.92185926437378
node_4013: feature_name=k__Bacteria.p__Cyanobacteria.c__.o__Nostocales.f__Nostocaceae.g__Richelia	feature_id[175].value <= threshold=-1.2075651288032532
node_4014: feature_name=k__Bacteria.p__Proteobacteria.c__Gammaproteobacteria.o__Enterobacterales.f__Enterobacteriaceae.g__Shigella	feature_id[48].value > threshold=0.5638333857059479
node_4030: feature_name=k__Bacteria.p__Firmicutes.c__Bacilli.o__Bacillales.f__Staphylococcaceae.g__Staphylococcus	feature_id[63].value <= threshold=2.103128433227539
node_4031: feature_name=k__Bacteria.p__Proteobacteria.c__Gammaproteobacteria.o__.f__.__	feature_id[1].value <= threshold=7.027425527572632
node_4032: feature_name=k__Bacteria.p__Proteobacteria.c__Betaproteobacteria.__.__.__	feature_id[99].value <= threshold=-0.6107662916183472
node_4033: feature_name=k__Bacteria.p__Bacteroidetes.c__Bacteroidia.o__Bacteroidales.f__Bacteroidaceae.__	feature_id[272].value <= threshold=2.225213408470154
class: Rectum Adenocarcinoma
Rules_53	passed counts:40
node_0: feature_name=k__Bacteria.p__Proteobacteria.c__Gammaproteobacteria.o__Oceanospirillales.f__.g__Terasakiispira	feature_id[1052].value > threshold=-1.076329529285431
node_134: feature_name=k__Bacteria.p__Proteobacteria.c__Gammaproteobacteria.o__.f__.__	feature_id[1].value <= threshold=2.037103772163391
node_135: feature_name=k__Archaea.p__Euryarchaeota.c__Halobacteria.o__Natrialbales.f__Natrialbaceae.g__Natronococcus	feature_id[474].value > threshold=-1.1440651416778564
node_157: feature_name=k__Bacteria.p__Proteobacteria.c__Alphaproteobacteria.o__Rhodobacterales.f__Rhodobacteraceae.g__Roseicitreum	feature_id[1273].value <= threshold=-1.0757288932800293
node_158: feature_name=k__Bacteria.p__Proteobacteria.c__Gammaproteobacteria.o__Alteromonadales.f__Alteromonadaceae.g__Paraglaciecola	feature_id[1212].value > threshold=-1.067201316356659
node_162: feature_name=k__Bacteria.p__Proteobacteria.c__Gammaproteobacteria.o__Oceanospirillales.f__Oceanospirillaceae.g__Pseudospirillum	feature_id[636].value > threshold=-1.0762258768081665
node_222: feature_name=k__Bacteria.p__Cyanobacteria.c__.o__Synechococcales.f__Synechococcaceae.g__Synechococcus	feature_id[528].value > threshold=-1.0898687243461609
node_344: feature_name=k__Bacteria.p__Proteobacteria.c__Alphaproteobacteria.o__Rickettsiales.f__Candidatus.Midichloriaceae.g__Candidatus.Jidaibacter	feature_id[1141].value <= threshold=-1.076152503490448
node_345: feature_name=k__Bacteria.p__Firmicutes.c__Bacilli.o__Lactobacillales.f__Enterococcaceae.g__Catellicoccus	feature_id[18].value > threshold=8.973824977874756
node_499: feature_name=k__Bacteria.p__Actinobacteria.c__Actinobacteria.o__Micrococcales.f__Microbacteriaceae.g__Humibacter	feature_id[1227].value > threshold=-1.0761964917182922
node_811: feature_name=k__Bacteria.p__Actinobacteria.c__Coriobacteriia.o__Eggerthellales.f__Eggerthellaceae.g__Slackia	feature_id[335].value > threshold=-1.1723064184188843
node_833: feature_name=k__Bacteria.p__Actinobacteria.c__Actinobacteria.o__Micromonosporales.f__Micromonosporaceae.g__Xiangella	feature_id[771].value > threshold=-1.091492235660553
node_879: feature_name=k__Bacteria.p__Actinobacteria.c__Actinobacteria.o__Actinomycetales.f__Actinomycetaceae.g__Actinotignum	feature_id[199].value <= threshold=-1.0797009468078613
node_880: feature_name=k__Archaea.p__Euryarchaeota.c__Halobacteria.o__Natrialbales.f__Natrialbaceae.g__Natronococcus	feature_id[474].value > threshold=-1.097107470035553
node_1014: feature_name=k__Bacteria.p__Actinobacteria.c__Actinobacteria.o__Micrococcales.f__Dermatophilaceae.g__Kineosphaera	feature_id[605].value <= threshold=-1.0945117473602295
node_1015: feature_name=k__Archaea.p__Thaumarchaeota.c__Nitrososphaeria.o__Nitrososphaerales.f__Nitrososphaeraceae.g__Candidatus.Nitrosocosmicus	feature_id[531].value > threshold=-1.0770403742790222
node_1909: feature_name=k__Bacteria.p__Actinobacteria.c__Actinobacteria.o__Pseudonocardiales.f__Pseudonocardiaceae.g__Saccharomonospora	feature_id[701].value > threshold=-1.07895165681839
node_1953: feature_name=k__Bacteria.p__Bacteroidetes.c__Flavobacteriia.o__Flavobacteriales.f__Flavobacteriaceae.g__Capnocytophaga	feature_id[238].value > threshold=-1.1949002146720886
node_2059: feature_name=k__Bacteria.p__Proteobacteria.c__Gammaproteobacteria.o__Xanthomonadales.f__Xanthomonadaceae.g__Lysobacter	feature_id[553].value > threshold=-1.1397427320480347
node_2077: feature_name=k__Archaea.p__Euryarchaeota.c__.o__Candidatus.Altiarchaeales.f__.g__Candidatus.Altiarchaeum	feature_id[988].value <= threshold=-1.0723543167114258
node_2078: feature_name=k__Bacteria.p__Cyanobacteria.c__.o__Nostocales.__.__	feature_id[412].value > threshold=-1.2050615549087524
node_2080: feature_name=k__Bacteria.p__Proteobacteria.c__Alphaproteobacteria.o__Rhodobacterales.f__Rhodobacteraceae.g__Marinosulfonomonas	feature_id[391].value > threshold=6.078629016876221
node_2762: feature_name=k__Bacteria.p__Actinobacteria.c__Actinobacteria.o__Micrococcales.f__Micrococcaceae.g__Citricoccus	feature_id[311].value > threshold=-1.1015241742134094
node_2810: feature_name=k__Archaea.p__Euryarchaeota.c__Thermococci.o__Thermococcales.f__Thermococcaceae.g__Thermococcus	feature_id[81].value > threshold=-0.9570355117321014
node_2922: feature_name=k__Bacteria.p__Actinobacteria.c__Actinobacteria.o__Propionibacteriales.f__Propionibacteriaceae.g__	feature_id[174].value <= threshold=-1.1609079837799072
node_2923: feature_name=k__Bacteria.p__Proteobacteria.c__Betaproteobacteria.o__Burkholderiales.f__Comamonadaceae.g__Curvibacter	feature_id[28].value <= threshold=5.609268426895142
node_2924: feature_name=k__Bacteria.p__Firmicutes.c__Bacilli.o__Bacillales.f__Planococcaceae.g__Planococcus	feature_id[13].value <= threshold=10.128458499908447
node_2925: feature_name=k__Bacteria.p__Actinobacteria.c__Actinobacteria.o__Propionibacteriales.f__Propionibacteriaceae.g__Cutibacterium	feature_id[106].value > threshold=0.1624700278043747
class: Thyroid Carcinoma
Rules_54	passed counts:39
node_0: feature_name=k__Bacteria.p__Proteobacteria.c__Gammaproteobacteria.o__Oceanospirillales.f__.g__Terasakiispira	feature_id[1052].value > threshold=-1.076329529285431
node_134: feature_name=k__Bacteria.p__Proteobacteria.c__Gammaproteobacteria.o__.f__.__	feature_id[1].value > threshold=2.037103772163391
node_3784: feature_name=k__Bacteria.p__Actinobacteria.c__Coriobacteriia.o__Eggerthellales.f__Eggerthellaceae.g__Cryptobacterium	feature_id[780].value <= threshold=-1.0737925171852112
node_3785: feature_name=k__Bacteria.p__Proteobacteria.c__Alphaproteobacteria.o__Rhodospirillales.f__Rhodospirillaceae.g__Tistrella	feature_id[782].value > threshold=-1.0953460931777954
node_3853: feature_name=k__Bacteria.p__Proteobacteria.c__Betaproteobacteria.o__Neisseriales.f__Neisseriaceae.g__Vitreoscilla	feature_id[989].value > threshold=-1.069426953792572
node_3855: feature_name=k__Archaea.p__Euryarchaeota.c__Archaeoglobi.o__Archaeoglobales.f__Archaeoglobaceae.g__Archaeoglobus	feature_id[791].value > threshold=-1.0760751962661743
node_3857: feature_name=k__Bacteria.p__Firmicutes.c__Bacilli.o__Bacillales.f__Planococcaceae.g__Planococcus	feature_id[13].value > threshold=7.402620315551758
node_3871: feature_name=k__Bacteria.p__Firmicutes.c__Bacilli.o__Bacillales.f__Planococcaceae.g__Kurthia	feature_id[4].value <= threshold=10.24649953842163
node_3872: feature_name=k__Bacteria.p__Proteobacteria.c__Gammaproteobacteria.o__Pseudomonadales.f__Pseudomonadaceae.g__Pseudomonas	feature_id[132].value <= threshold=5.763806104660034
node_3873: feature_name=k__Bacteria.p__Proteobacteria.c__Betaproteobacteria.o__Burkholderiales.f__Comamonadaceae.g__Simplicispira	feature_id[980].value <= threshold=-1.0763858556747437
class: Lung Squamous Cell Carcinoma
Rules_55	passed counts:39
node_0: feature_name=k__Bacteria.p__Proteobacteria.c__Gammaproteobacteria.o__Oceanospirillales.f__.g__Terasakiispira	feature_id[1052].value > threshold=-1.076329529285431
node_134: feature_name=k__Bacteria.p__Proteobacteria.c__Gammaproteobacteria.o__.f__.__	feature_id[1].value <= threshold=2.037103772163391
node_135: feature_name=k__Archaea.p__Euryarchaeota.c__Halobacteria.o__Natrialbales.f__Natrialbaceae.g__Natronococcus	feature_id[474].value > threshold=-1.1440651416778564
node_157: feature_name=k__Bacteria.p__Proteobacteria.c__Alphaproteobacteria.o__Rhodobacterales.f__Rhodobacteraceae.g__Roseicitreum	feature_id[1273].value <= threshold=-1.0757288932800293
node_158: feature_name=k__Bacteria.p__Proteobacteria.c__Gammaproteobacteria.o__Alteromonadales.f__Alteromonadaceae.g__Paraglaciecola	feature_id[1212].value > threshold=-1.067201316356659
node_162: feature_name=k__Bacteria.p__Proteobacteria.c__Gammaproteobacteria.o__Oceanospirillales.f__Oceanospirillaceae.g__Pseudospirillum	feature_id[636].value > threshold=-1.0762258768081665
node_222: feature_name=k__Bacteria.p__Cyanobacteria.c__.o__Synechococcales.f__Synechococcaceae.g__Synechococcus	feature_id[528].value > threshold=-1.0898687243461609
node_344: feature_name=k__Bacteria.p__Proteobacteria.c__Alphaproteobacteria.o__Rickettsiales.f__Candidatus.Midichloriaceae.g__Candidatus.Jidaibacter	feature_id[1141].value <= threshold=-1.076152503490448
node_345: feature_name=k__Bacteria.p__Firmicutes.c__Bacilli.o__Lactobacillales.f__Enterococcaceae.g__Catellicoccus	feature_id[18].value > threshold=8.973824977874756
node_499: feature_name=k__Bacteria.p__Actinobacteria.c__Actinobacteria.o__Micrococcales.f__Microbacteriaceae.g__Humibacter	feature_id[1227].value > threshold=-1.0761964917182922
node_811: feature_name=k__Bacteria.p__Actinobacteria.c__Coriobacteriia.o__Eggerthellales.f__Eggerthellaceae.g__Slackia	feature_id[335].value > threshold=-1.1723064184188843
node_833: feature_name=k__Bacteria.p__Actinobacteria.c__Actinobacteria.o__Micromonosporales.f__Micromonosporaceae.g__Xiangella	feature_id[771].value > threshold=-1.091492235660553
node_879: feature_name=k__Bacteria.p__Actinobacteria.c__Actinobacteria.o__Actinomycetales.f__Actinomycetaceae.g__Actinotignum	feature_id[199].value <= threshold=-1.0797009468078613
node_880: feature_name=k__Archaea.p__Euryarchaeota.c__Halobacteria.o__Natrialbales.f__Natrialbaceae.g__Natronococcus	feature_id[474].value > threshold=-1.097107470035553
node_1014: feature_name=k__Bacteria.p__Actinobacteria.c__Actinobacteria.o__Micrococcales.f__Dermatophilaceae.g__Kineosphaera	feature_id[605].value <= threshold=-1.0945117473602295
node_1015: feature_name=k__Archaea.p__Thaumarchaeota.c__Nitrososphaeria.o__Nitrososphaerales.f__Nitrososphaeraceae.g__Candidatus.Nitrosocosmicus	feature_id[531].value > threshold=-1.0770403742790222
node_1909: feature_name=k__Bacteria.p__Actinobacteria.c__Actinobacteria.o__Pseudonocardiales.f__Pseudonocardiaceae.g__Saccharomonospora	feature_id[701].value > threshold=-1.07895165681839
node_1953: feature_name=k__Bacteria.p__Bacteroidetes.c__Flavobacteriia.o__Flavobacteriales.f__Flavobacteriaceae.g__Capnocytophaga	feature_id[238].value > threshold=-1.1949002146720886
node_2059: feature_name=k__Bacteria.p__Proteobacteria.c__Gammaproteobacteria.o__Xanthomonadales.f__Xanthomonadaceae.g__Lysobacter	feature_id[553].value > threshold=-1.1397427320480347
node_2077: feature_name=k__Archaea.p__Euryarchaeota.c__.o__Candidatus.Altiarchaeales.f__.g__Candidatus.Altiarchaeum	feature_id[988].value <= threshold=-1.0723543167114258
node_2078: feature_name=k__Bacteria.p__Cyanobacteria.c__.o__Nostocales.__.__	feature_id[412].value > threshold=-1.2050615549087524
node_2080: feature_name=k__Bacteria.p__Proteobacteria.c__Alphaproteobacteria.o__Rhodobacterales.f__Rhodobacteraceae.g__Marinosulfonomonas	feature_id[391].value > threshold=6.078629016876221
node_2762: feature_name=k__Bacteria.p__Actinobacteria.c__Actinobacteria.o__Micrococcales.f__Micrococcaceae.g__Citricoccus	feature_id[311].value > threshold=-1.1015241742134094
node_2810: feature_name=k__Archaea.p__Euryarchaeota.c__Thermococci.o__Thermococcales.f__Thermococcaceae.g__Thermococcus	feature_id[81].value > threshold=-0.9570355117321014
node_2922: feature_name=k__Bacteria.p__Actinobacteria.c__Actinobacteria.o__Propionibacteriales.f__Propionibacteriaceae.g__	feature_id[174].value > threshold=-1.1609079837799072
node_2936: feature_name=k__Archaea.p__Euryarchaeota.c__Halobacteria.o__Natrialbales.f__Natrialbaceae.g__Halobiforma	feature_id[1355].value <= threshold=-1.0760390162467957
node_2937: feature_name=k__Bacteria.p__Bacteroidetes.c__Flavobacteriia.o__Flavobacteriales.f__Flavobacteriaceae.g__Ornithobacterium	feature_id[354].value <= threshold=1.1606273651123047
node_2938: feature_name=k__Bacteria.p__Firmicutes.c__Negativicutes.o__Veillonellales.f__Veillonellaceae.g__Megasphaera	feature_id[268].value > threshold=-0.9908050000667572
node_2946: feature_name=k__Bacteria.p__Planctomycetes.c__Planctomycetia.o__Planctomycetales.f__Gemmataceae.g__Gemmata	feature_id[67].value > threshold=19.675780296325684
node_2964: feature_name=k__Bacteria.p__Proteobacteria.c__Gammaproteobacteria.__.__.__	feature_id[135].value <= threshold=19.29095458984375
node_2965: feature_name=k__Bacteria.p__Actinobacteria.c__Coriobacteriia.o__Eggerthellales.f__Eggerthellaceae.g__	feature_id[47].value <= threshold=12.661023139953613
class: Breast Invasive Carcinoma
Rules_56	passed counts:38
node_0: feature_name=k__Bacteria.p__Proteobacteria.c__Gammaproteobacteria.o__Oceanospirillales.f__.g__Terasakiispira	feature_id[1052].value > threshold=-1.076329529285431
node_134: feature_name=k__Bacteria.p__Proteobacteria.c__Gammaproteobacteria.o__.f__.__	feature_id[1].value > threshold=2.037103772163391
node_3784: feature_name=k__Bacteria.p__Actinobacteria.c__Coriobacteriia.o__Eggerthellales.f__Eggerthellaceae.g__Cryptobacterium	feature_id[780].value > threshold=-1.0737925171852112
node_3884: feature_name=k__Bacteria.p__Proteobacteria.c__Gammaproteobacteria.o__.f__.g__Candidatus.Thiodiazotropha	feature_id[6].value <= threshold=9.283762454986572
node_3885: feature_name=k__Bacteria.p__Actinobacteria.c__Actinobacteria.o__Kineosporiales.f__Kineosporiaceae.g__Kineosporia	feature_id[1149].value > threshold=-1.076145887374878
node_3921: feature_name=k__Bacteria.p__Firmicutes.c__Bacilli.o__Bacillales.f__Planococcaceae.g__Planococcus	feature_id[13].value > threshold=6.618772506713867
node_3935: feature_name=k__Bacteria.p__Firmicutes.c__Clostridia.o__Clostridiales.f__Clostridiaceae.g__Anaerosalibacter	feature_id[180].value <= threshold=-2.502544641494751
node_3936: feature_name=k__Bacteria.p__Proteobacteria.__.__.__.__	feature_id[164].value > threshold=10.417898654937744
node_3954: feature_name=k__Bacteria.p__Proteobacteria.c__Alphaproteobacteria.o__Rhizobiales.f__Bradyrhizobiaceae.__	feature_id[126].value <= threshold=1.8147185444831848
node_3955: feature_name=k__Bacteria.p__Proteobacteria.c__Gammaproteobacteria.o__Thiotrichales.f__Thiotrichaceae.g__Achromatium	feature_id[93].value <= threshold=-3.713436722755432
node_3956: feature_name=k__Bacteria.p__Firmicutes.c__Bacilli.__.__.__	feature_id[15].value > threshold=4.612162828445435
node_3960: feature_name=k__Bacteria.p__Proteobacteria.c__Gammaproteobacteria.o__.f__.g__Candidatus.Thiodiazotropha	feature_id[6].value <= threshold=4.724273681640625
class: Breast Invasive Carcinoma
Rules_57	passed counts:38
node_0: feature_name=k__Bacteria.p__Proteobacteria.c__Gammaproteobacteria.o__Oceanospirillales.f__.g__Terasakiispira	feature_id[1052].value > threshold=-1.076329529285431
node_134: feature_name=k__Bacteria.p__Proteobacteria.c__Gammaproteobacteria.o__.f__.__	feature_id[1].value <= threshold=2.037103772163391
node_135: feature_name=k__Archaea.p__Euryarchaeota.c__Halobacteria.o__Natrialbales.f__Natrialbaceae.g__Natronococcus	feature_id[474].value > threshold=-1.1440651416778564
node_157: feature_name=k__Bacteria.p__Proteobacteria.c__Alphaproteobacteria.o__Rhodobacterales.f__Rhodobacteraceae.g__Roseicitreum	feature_id[1273].value <= threshold=-1.0757288932800293
node_158: feature_name=k__Bacteria.p__Proteobacteria.c__Gammaproteobacteria.o__Alteromonadales.f__Alteromonadaceae.g__Paraglaciecola	feature_id[1212].value > threshold=-1.067201316356659
node_162: feature_name=k__Bacteria.p__Proteobacteria.c__Gammaproteobacteria.o__Oceanospirillales.f__Oceanospirillaceae.g__Pseudospirillum	feature_id[636].value > threshold=-1.0762258768081665
node_222: feature_name=k__Bacteria.p__Cyanobacteria.c__.o__Synechococcales.f__Synechococcaceae.g__Synechococcus	feature_id[528].value > threshold=-1.0898687243461609
node_344: feature_name=k__Bacteria.p__Proteobacteria.c__Alphaproteobacteria.o__Rickettsiales.f__Candidatus.Midichloriaceae.g__Candidatus.Jidaibacter	feature_id[1141].value <= threshold=-1.076152503490448
node_345: feature_name=k__Bacteria.p__Firmicutes.c__Bacilli.o__Lactobacillales.f__Enterococcaceae.g__Catellicoccus	feature_id[18].value > threshold=8.973824977874756
node_499: feature_name=k__Bacteria.p__Actinobacteria.c__Actinobacteria.o__Micrococcales.f__Microbacteriaceae.g__Humibacter	feature_id[1227].value > threshold=-1.0761964917182922
node_811: feature_name=k__Bacteria.p__Actinobacteria.c__Coriobacteriia.o__Eggerthellales.f__Eggerthellaceae.g__Slackia	feature_id[335].value > threshold=-1.1723064184188843
node_833: feature_name=k__Bacteria.p__Actinobacteria.c__Actinobacteria.o__Micromonosporales.f__Micromonosporaceae.g__Xiangella	feature_id[771].value > threshold=-1.091492235660553
node_879: feature_name=k__Bacteria.p__Actinobacteria.c__Actinobacteria.o__Actinomycetales.f__Actinomycetaceae.g__Actinotignum	feature_id[199].value <= threshold=-1.0797009468078613
node_880: feature_name=k__Archaea.p__Euryarchaeota.c__Halobacteria.o__Natrialbales.f__Natrialbaceae.g__Natronococcus	feature_id[474].value > threshold=-1.097107470035553
node_1014: feature_name=k__Bacteria.p__Actinobacteria.c__Actinobacteria.o__Micrococcales.f__Dermatophilaceae.g__Kineosphaera	feature_id[605].value <= threshold=-1.0945117473602295
node_1015: feature_name=k__Archaea.p__Thaumarchaeota.c__Nitrososphaeria.o__Nitrososphaerales.f__Nitrososphaeraceae.g__Candidatus.Nitrosocosmicus	feature_id[531].value > threshold=-1.0770403742790222
node_1909: feature_name=k__Bacteria.p__Actinobacteria.c__Actinobacteria.o__Pseudonocardiales.f__Pseudonocardiaceae.g__Saccharomonospora	feature_id[701].value > threshold=-1.07895165681839
node_1953: feature_name=k__Bacteria.p__Bacteroidetes.c__Flavobacteriia.o__Flavobacteriales.f__Flavobacteriaceae.g__Capnocytophaga	feature_id[238].value > threshold=-1.1949002146720886
node_2059: feature_name=k__Bacteria.p__Proteobacteria.c__Gammaproteobacteria.o__Xanthomonadales.f__Xanthomonadaceae.g__Lysobacter	feature_id[553].value > threshold=-1.1397427320480347
node_2077: feature_name=k__Archaea.p__Euryarchaeota.c__.o__Candidatus.Altiarchaeales.f__.g__Candidatus.Altiarchaeum	feature_id[988].value <= threshold=-1.0723543167114258
node_2078: feature_name=k__Bacteria.p__Cyanobacteria.c__.o__Nostocales.__.__	feature_id[412].value > threshold=-1.2050615549087524
node_2080: feature_name=k__Bacteria.p__Proteobacteria.c__Alphaproteobacteria.o__Rhodobacterales.f__Rhodobacteraceae.g__Marinosulfonomonas	feature_id[391].value > threshold=6.078629016876221
node_2762: feature_name=k__Bacteria.p__Actinobacteria.c__Actinobacteria.o__Micrococcales.f__Micrococcaceae.g__Citricoccus	feature_id[311].value > threshold=-1.1015241742134094
node_2810: feature_name=k__Archaea.p__Euryarchaeota.c__Thermococci.o__Thermococcales.f__Thermococcaceae.g__Thermococcus	feature_id[81].value <= threshold=-0.9570355117321014
node_2811: feature_name=k__Bacteria.p__Planctomycetes.c__Planctomycetia.o__Planctomycetales.f__Gemmataceae.g__Gemmata	feature_id[67].value <= threshold=19.288783073425293
node_2812: feature_name=k__Bacteria.p__Firmicutes.c__Clostridia.o__Clostridiales.f__Lachnospiraceae.g__Blautia	feature_id[210].value <= threshold=-1.1774451732635498
node_2813: feature_name=k__Bacteria.p__Proteobacteria.c__Epsilonproteobacteria.o__Campylobacterales.f__Campylobacteraceae.g__Campylobacter	feature_id[138].value > threshold=-1.916112244129181
node_2823: feature_name=k__Bacteria.p__Proteobacteria.c__Gammaproteobacteria.__.__.__	feature_id[135].value <= threshold=22.2738676071167
class: Kidney Renal Clear Cell Carcinoma
Rules_58	passed counts:36
node_0: feature_name=k__Bacteria.p__Proteobacteria.c__Gammaproteobacteria.o__Oceanospirillales.f__.g__Terasakiispira	feature_id[1052].value > threshold=-1.076329529285431
node_134: feature_name=k__Bacteria.p__Proteobacteria.c__Gammaproteobacteria.o__.f__.__	feature_id[1].value <= threshold=2.037103772163391
node_135: feature_name=k__Archaea.p__Euryarchaeota.c__Halobacteria.o__Natrialbales.f__Natrialbaceae.g__Natronococcus	feature_id[474].value > threshold=-1.1440651416778564
node_157: feature_name=k__Bacteria.p__Proteobacteria.c__Alphaproteobacteria.o__Rhodobacterales.f__Rhodobacteraceae.g__Roseicitreum	feature_id[1273].value <= threshold=-1.0757288932800293
node_158: feature_name=k__Bacteria.p__Proteobacteria.c__Gammaproteobacteria.o__Alteromonadales.f__Alteromonadaceae.g__Paraglaciecola	feature_id[1212].value > threshold=-1.067201316356659
node_162: feature_name=k__Bacteria.p__Proteobacteria.c__Gammaproteobacteria.o__Oceanospirillales.f__Oceanospirillaceae.g__Pseudospirillum	feature_id[636].value > threshold=-1.0762258768081665
node_222: feature_name=k__Bacteria.p__Cyanobacteria.c__.o__Synechococcales.f__Synechococcaceae.g__Synechococcus	feature_id[528].value > threshold=-1.0898687243461609
node_344: feature_name=k__Bacteria.p__Proteobacteria.c__Alphaproteobacteria.o__Rickettsiales.f__Candidatus.Midichloriaceae.g__Candidatus.Jidaibacter	feature_id[1141].value <= threshold=-1.076152503490448
node_345: feature_name=k__Bacteria.p__Firmicutes.c__Bacilli.o__Lactobacillales.f__Enterococcaceae.g__Catellicoccus	feature_id[18].value > threshold=8.973824977874756
node_499: feature_name=k__Bacteria.p__Actinobacteria.c__Actinobacteria.o__Micrococcales.f__Microbacteriaceae.g__Humibacter	feature_id[1227].value > threshold=-1.0761964917182922
node_811: feature_name=k__Bacteria.p__Actinobacteria.c__Coriobacteriia.o__Eggerthellales.f__Eggerthellaceae.g__Slackia	feature_id[335].value > threshold=-1.1723064184188843
node_833: feature_name=k__Bacteria.p__Actinobacteria.c__Actinobacteria.o__Micromonosporales.f__Micromonosporaceae.g__Xiangella	feature_id[771].value > threshold=-1.091492235660553
node_879: feature_name=k__Bacteria.p__Actinobacteria.c__Actinobacteria.o__Actinomycetales.f__Actinomycetaceae.g__Actinotignum	feature_id[199].value <= threshold=-1.0797009468078613
node_880: feature_name=k__Archaea.p__Euryarchaeota.c__Halobacteria.o__Natrialbales.f__Natrialbaceae.g__Natronococcus	feature_id[474].value > threshold=-1.097107470035553
node_1014: feature_name=k__Bacteria.p__Actinobacteria.c__Actinobacteria.o__Micrococcales.f__Dermatophilaceae.g__Kineosphaera	feature_id[605].value <= threshold=-1.0945117473602295
node_1015: feature_name=k__Archaea.p__Thaumarchaeota.c__Nitrososphaeria.o__Nitrososphaerales.f__Nitrososphaeraceae.g__Candidatus.Nitrosocosmicus	feature_id[531].value > threshold=-1.0770403742790222
node_1909: feature_name=k__Bacteria.p__Actinobacteria.c__Actinobacteria.o__Pseudonocardiales.f__Pseudonocardiaceae.g__Saccharomonospora	feature_id[701].value > threshold=-1.07895165681839
node_1953: feature_name=k__Bacteria.p__Bacteroidetes.c__Flavobacteriia.o__Flavobacteriales.f__Flavobacteriaceae.g__Capnocytophaga	feature_id[238].value <= threshold=-1.1949002146720886
node_1954: feature_name=k__Bacteria.p__Proteobacteria.c__Betaproteobacteria.o__Burkholderiales.f__Comamonadaceae.g__Curvibacter	feature_id[28].value > threshold=-2.0236427783966064
node_2032: feature_name=k__Bacteria.p__Firmicutes.c__Bacilli.o__Lactobacillales.f__Leuconostocaceae.g__Weissella	feature_id[295].value <= threshold=-1.0353052020072937
node_2033: feature_name=k__Bacteria.p__Actinobacteria.c__Actinobacteria.o__Micrococcales.f__Intrasporangiaceae.g__Phycicoccus	feature_id[148].value <= threshold=4.104145050048828
node_2034: feature_name=k__Bacteria.p__Actinobacteria.c__Actinobacteria.o__Propionibacteriales.f__Propionibacteriaceae.__	feature_id[41].value <= threshold=11.260739803314209
node_2035: feature_name=k__Bacteria.p__Firmicutes.c__Bacilli.o__Bacillales.f__Paenibacillaceae.g__Paenibacillus	feature_id[103].value <= threshold=16.11414098739624
node_2036: feature_name=k__Bacteria.p__Firmicutes.c__Clostridia.o__Clostridiales.f__Lachnospiraceae.g__Lachnoclostridium	feature_id[74].value <= threshold=13.548980712890625
class: Prostate Adenocarcinoma
Rules_59	passed counts:36
node_0: feature_name=k__Bacteria.p__Proteobacteria.c__Gammaproteobacteria.o__Oceanospirillales.f__.g__Terasakiispira	feature_id[1052].value > threshold=-1.076329529285431
node_134: feature_name=k__Bacteria.p__Proteobacteria.c__Gammaproteobacteria.o__.f__.__	feature_id[1].value <= threshold=2.037103772163391
node_135: feature_name=k__Archaea.p__Euryarchaeota.c__Halobacteria.o__Natrialbales.f__Natrialbaceae.g__Natronococcus	feature_id[474].value > threshold=-1.1440651416778564
node_157: feature_name=k__Bacteria.p__Proteobacteria.c__Alphaproteobacteria.o__Rhodobacterales.f__Rhodobacteraceae.g__Roseicitreum	feature_id[1273].value <= threshold=-1.0757288932800293
node_158: feature_name=k__Bacteria.p__Proteobacteria.c__Gammaproteobacteria.o__Alteromonadales.f__Alteromonadaceae.g__Paraglaciecola	feature_id[1212].value > threshold=-1.067201316356659
node_162: feature_name=k__Bacteria.p__Proteobacteria.c__Gammaproteobacteria.o__Oceanospirillales.f__Oceanospirillaceae.g__Pseudospirillum	feature_id[636].value > threshold=-1.0762258768081665
node_222: feature_name=k__Bacteria.p__Cyanobacteria.c__.o__Synechococcales.f__Synechococcaceae.g__Synechococcus	feature_id[528].value > threshold=-1.0898687243461609
node_344: feature_name=k__Bacteria.p__Proteobacteria.c__Alphaproteobacteria.o__Rickettsiales.f__Candidatus.Midichloriaceae.g__Candidatus.Jidaibacter	feature_id[1141].value <= threshold=-1.076152503490448
node_345: feature_name=k__Bacteria.p__Firmicutes.c__Bacilli.o__Lactobacillales.f__Enterococcaceae.g__Catellicoccus	feature_id[18].value > threshold=8.973824977874756
node_499: feature_name=k__Bacteria.p__Actinobacteria.c__Actinobacteria.o__Micrococcales.f__Microbacteriaceae.g__Humibacter	feature_id[1227].value > threshold=-1.0761964917182922
node_811: feature_name=k__Bacteria.p__Actinobacteria.c__Coriobacteriia.o__Eggerthellales.f__Eggerthellaceae.g__Slackia	feature_id[335].value > threshold=-1.1723064184188843
node_833: feature_name=k__Bacteria.p__Actinobacteria.c__Actinobacteria.o__Micromonosporales.f__Micromonosporaceae.g__Xiangella	feature_id[771].value > threshold=-1.091492235660553
node_879: feature_name=k__Bacteria.p__Actinobacteria.c__Actinobacteria.o__Actinomycetales.f__Actinomycetaceae.g__Actinotignum	feature_id[199].value <= threshold=-1.0797009468078613
node_880: feature_name=k__Archaea.p__Euryarchaeota.c__Halobacteria.o__Natrialbales.f__Natrialbaceae.g__Natronococcus	feature_id[474].value > threshold=-1.097107470035553
node_1014: feature_name=k__Bacteria.p__Actinobacteria.c__Actinobacteria.o__Micrococcales.f__Dermatophilaceae.g__Kineosphaera	feature_id[605].value <= threshold=-1.0945117473602295
node_1015: feature_name=k__Archaea.p__Thaumarchaeota.c__Nitrososphaeria.o__Nitrososphaerales.f__Nitrososphaeraceae.g__Candidatus.Nitrosocosmicus	feature_id[531].value <= threshold=-1.0770403742790222
node_1016: feature_name=k__Bacteria.p__Actinobacteria.c__Actinobacteria.o__Micrococcales.f__Intrasporangiaceae.g__Tetrasphaera	feature_id[104].value > threshold=-6.644143104553223
node_1734: feature_name=k__Bacteria.p__Proteobacteria.c__Betaproteobacteria.o__Burkholderiales.f__.g__Rhizobacter	feature_id[153].value > threshold=-5.033836603164673
node_1850: feature_name=k__Bacteria.p__Proteobacteria.c__Gammaproteobacteria.o__Xanthomonadales.f__Xanthomonadaceae.__	feature_id[462].value <= threshold=-1.1928327083587646
node_1851: feature_name=k__Bacteria.p__Planctomycetes.c__Planctomycetia.o__Planctomycetales.f__Gemmataceae.g__Gemmata	feature_id[67].value <= threshold=25.795686721801758
node_1852: feature_name=k__Bacteria.p__Proteobacteria.c__Gammaproteobacteria.o__Aeromonadales.f__Aeromonadaceae.g__Aeromonas	feature_id[543].value <= threshold=-0.9633447825908661
node_1853: feature_name=k__Bacteria.p__Proteobacteria.c__Betaproteobacteria.o__Burkholderiales.f__.g__Ideonella	feature_id[53].value <= threshold=2.2292253971099854
node_1854: feature_name=k__Bacteria.p__Firmicutes.c__Bacilli.o__Lactobacillales.f__Lactobacillaceae.g__Lactobacillus	feature_id[76].value <= threshold=6.8763275146484375
node_1855: feature_name=k__Bacteria.p__Tenericutes.c__Mollicutes.o__Acholeplasmatales.f__Acholeplasmataceae.g__Candidatus.Phytoplasma	feature_id[33].value <= threshold=1.5985210537910461
node_1856: feature_name=k__Bacteria.p__Fusobacteria.c__Fusobacteriia.o__Fusobacteriales.f__Fusobacteriaceae.g__Fusobacterium	feature_id[25].value <= threshold=4.311587042640895
node_1857: feature_name=k__Bacteria.p__Actinobacteria.c__Actinobacteria.o__Corynebacteriales.f__Nocardiaceae.g__Rhodococcus	feature_id[218].value <= threshold=5.444009304046631
node_1858: feature_name=k__Bacteria.p__Proteobacteria.c__Gammaproteobacteria.o__Oceanospirillales.f__Alcanivoracaceae.g__Alcanivorax	feature_id[79].value > threshold=8.443012714385986
node_1862: feature_name=k__Bacteria.p__Cyanobacteria.c__.o__Oscillatoriales.f__Cyanothecaceae.g__Cyanothece	feature_id[54].value > threshold=16.83997917175293
node_1870: feature_name=k__Bacteria.p__Tenericutes.c__Mollicutes.o__Acholeplasmatales.f__Acholeplasmataceae.g__Candidatus.Phytoplasma	feature_id[33].value <= threshold=-0.0038281381130218506
class: Prostate Adenocarcinoma
Rules_60	passed counts:36
node_0: feature_name=k__Bacteria.p__Proteobacteria.c__Gammaproteobacteria.o__Oceanospirillales.f__.g__Terasakiispira	feature_id[1052].value > threshold=-1.076329529285431
node_134: feature_name=k__Bacteria.p__Proteobacteria.c__Gammaproteobacteria.o__.f__.__	feature_id[1].value <= threshold=2.037103772163391
node_135: feature_name=k__Archaea.p__Euryarchaeota.c__Halobacteria.o__Natrialbales.f__Natrialbaceae.g__Natronococcus	feature_id[474].value > threshold=-1.1440651416778564
node_157: feature_name=k__Bacteria.p__Proteobacteria.c__Alphaproteobacteria.o__Rhodobacterales.f__Rhodobacteraceae.g__Roseicitreum	feature_id[1273].value <= threshold=-1.0757288932800293
node_158: feature_name=k__Bacteria.p__Proteobacteria.c__Gammaproteobacteria.o__Alteromonadales.f__Alteromonadaceae.g__Paraglaciecola	feature_id[1212].value > threshold=-1.067201316356659
node_162: feature_name=k__Bacteria.p__Proteobacteria.c__Gammaproteobacteria.o__Oceanospirillales.f__Oceanospirillaceae.g__Pseudospirillum	feature_id[636].value > threshold=-1.0762258768081665
node_222: feature_name=k__Bacteria.p__Cyanobacteria.c__.o__Synechococcales.f__Synechococcaceae.g__Synechococcus	feature_id[528].value > threshold=-1.0898687243461609
node_344: feature_name=k__Bacteria.p__Proteobacteria.c__Alphaproteobacteria.o__Rickettsiales.f__Candidatus.Midichloriaceae.g__Candidatus.Jidaibacter	feature_id[1141].value <= threshold=-1.076152503490448
node_345: feature_name=k__Bacteria.p__Firmicutes.c__Bacilli.o__Lactobacillales.f__Enterococcaceae.g__Catellicoccus	feature_id[18].value > threshold=8.973824977874756
node_499: feature_name=k__Bacteria.p__Actinobacteria.c__Actinobacteria.o__Micrococcales.f__Microbacteriaceae.g__Humibacter	feature_id[1227].value > threshold=-1.0761964917182922
node_811: feature_name=k__Bacteria.p__Actinobacteria.c__Coriobacteriia.o__Eggerthellales.f__Eggerthellaceae.g__Slackia	feature_id[335].value <= threshold=-1.1723064184188843
node_812: feature_name=k__Bacteria.__.__.__.__.__	feature_id[44].value <= threshold=18.955632209777832
node_813: feature_name=k__Bacteria.p__Planctomycetes.c__Planctomycetia.o__Planctomycetales.f__Planctomycetaceae.g__Planctopirus	feature_id[112].value > threshold=-1.1492651104927063
node_819: feature_name=k__Bacteria.p__Bacteroidetes.c__Bacteroidia.o__Bacteroidales.f__Porphyromonadaceae.g__Petrimonas	feature_id[677].value > threshold=-1.0766419172286987
class: Cervical Squamous Cell Carcinoma and Endocervical Adenocarcinoma
Rules_61	passed counts:36
node_0: feature_name=k__Bacteria.p__Proteobacteria.c__Gammaproteobacteria.o__Oceanospirillales.f__.g__Terasakiispira	feature_id[1052].value > threshold=-1.076329529285431
node_134: feature_name=k__Bacteria.p__Proteobacteria.c__Gammaproteobacteria.o__.f__.__	feature_id[1].value <= threshold=2.037103772163391
node_135: feature_name=k__Archaea.p__Euryarchaeota.c__Halobacteria.o__Natrialbales.f__Natrialbaceae.g__Natronococcus	feature_id[474].value > threshold=-1.1440651416778564
node_157: feature_name=k__Bacteria.p__Proteobacteria.c__Alphaproteobacteria.o__Rhodobacterales.f__Rhodobacteraceae.g__Roseicitreum	feature_id[1273].value <= threshold=-1.0757288932800293
node_158: feature_name=k__Bacteria.p__Proteobacteria.c__Gammaproteobacteria.o__Alteromonadales.f__Alteromonadaceae.g__Paraglaciecola	feature_id[1212].value > threshold=-1.067201316356659
node_162: feature_name=k__Bacteria.p__Proteobacteria.c__Gammaproteobacteria.o__Oceanospirillales.f__Oceanospirillaceae.g__Pseudospirillum	feature_id[636].value > threshold=-1.0762258768081665
node_222: feature_name=k__Bacteria.p__Cyanobacteria.c__.o__Synechococcales.f__Synechococcaceae.g__Synechococcus	feature_id[528].value <= threshold=-1.0898687243461609
node_223: feature_name=k__Bacteria.p__Proteobacteria.c__Epsilonproteobacteria.o__Campylobacterales.f__Campylobacteraceae.g__Campylobacter	feature_id[138].value > threshold=-1.6568557620048523
node_289: feature_name=k__Bacteria.p__Proteobacteria.c__Gammaproteobacteria.o__.f__.g__Pseudohongiella	feature_id[1210].value <= threshold=-1.073220670223236
class: Ovarian Serous Cystadenocarcinoma
Rules_62	passed counts:35
node_0: feature_name=k__Bacteria.p__Proteobacteria.c__Gammaproteobacteria.o__Oceanospirillales.f__.g__Terasakiispira	feature_id[1052].value > threshold=-1.076329529285431
node_134: feature_name=k__Bacteria.p__Proteobacteria.c__Gammaproteobacteria.o__.f__.__	feature_id[1].value <= threshold=2.037103772163391
node_135: feature_name=k__Archaea.p__Euryarchaeota.c__Halobacteria.o__Natrialbales.f__Natrialbaceae.g__Natronococcus	feature_id[474].value > threshold=-1.1440651416778564
node_157: feature_name=k__Bacteria.p__Proteobacteria.c__Alphaproteobacteria.o__Rhodobacterales.f__Rhodobacteraceae.g__Roseicitreum	feature_id[1273].value <= threshold=-1.0757288932800293
node_158: feature_name=k__Bacteria.p__Proteobacteria.c__Gammaproteobacteria.o__Alteromonadales.f__Alteromonadaceae.g__Paraglaciecola	feature_id[1212].value > threshold=-1.067201316356659
node_162: feature_name=k__Bacteria.p__Proteobacteria.c__Gammaproteobacteria.o__Oceanospirillales.f__Oceanospirillaceae.g__Pseudospirillum	feature_id[636].value > threshold=-1.0762258768081665
node_222: feature_name=k__Bacteria.p__Cyanobacteria.c__.o__Synechococcales.f__Synechococcaceae.g__Synechococcus	feature_id[528].value > threshold=-1.0898687243461609
node_344: feature_name=k__Bacteria.p__Proteobacteria.c__Alphaproteobacteria.o__Rickettsiales.f__Candidatus.Midichloriaceae.g__Candidatus.Jidaibacter	feature_id[1141].value <= threshold=-1.076152503490448
node_345: feature_name=k__Bacteria.p__Firmicutes.c__Bacilli.o__Lactobacillales.f__Enterococcaceae.g__Catellicoccus	feature_id[18].value > threshold=8.973824977874756
node_499: feature_name=k__Bacteria.p__Actinobacteria.c__Actinobacteria.o__Micrococcales.f__Microbacteriaceae.g__Humibacter	feature_id[1227].value > threshold=-1.0761964917182922
node_811: feature_name=k__Bacteria.p__Actinobacteria.c__Coriobacteriia.o__Eggerthellales.f__Eggerthellaceae.g__Slackia	feature_id[335].value > threshold=-1.1723064184188843
node_833: feature_name=k__Bacteria.p__Actinobacteria.c__Actinobacteria.o__Micromonosporales.f__Micromonosporaceae.g__Xiangella	feature_id[771].value > threshold=-1.091492235660553
node_879: feature_name=k__Bacteria.p__Actinobacteria.c__Actinobacteria.o__Actinomycetales.f__Actinomycetaceae.g__Actinotignum	feature_id[199].value <= threshold=-1.0797009468078613
node_880: feature_name=k__Archaea.p__Euryarchaeota.c__Halobacteria.o__Natrialbales.f__Natrialbaceae.g__Natronococcus	feature_id[474].value > threshold=-1.097107470035553
node_1014: feature_name=k__Bacteria.p__Actinobacteria.c__Actinobacteria.o__Micrococcales.f__Dermatophilaceae.g__Kineosphaera	feature_id[605].value > threshold=-1.0945117473602295
node_3452: feature_name=k__Bacteria.p__Proteobacteria.c__Epsilonproteobacteria.o__Campylobacterales.f__Campylobacteraceae.g__Campylobacter	feature_id[138].value > threshold=-2.123340129852295
node_3466: feature_name=k__Bacteria.p__Proteobacteria.c__Betaproteobacteria.o__Burkholderiales.f__Comamonadaceae.g__Curvibacter	feature_id[28].value <= threshold=2.043162763118744
node_3467: feature_name=k__Bacteria.p__Proteobacteria.c__Alphaproteobacteria.o__Rhodospirillales.__.__	feature_id[463].value > threshold=-1.2163904309272766
node_3473: feature_name=k__Bacteria.p__Proteobacteria.c__Betaproteobacteria.o__Burkholderiales.f__Burkholderiaceae.g__Pandoraea	feature_id[982].value > threshold=-1.0728934407234192
node_3499: feature_name=k__Bacteria.p__Proteobacteria.c__Epsilonproteobacteria.o__Campylobacterales.f__Campylobacteraceae.g__Campylobacter	feature_id[138].value <= threshold=-1.5293768048286438
node_3500: feature_name=k__Archaea.p__Crenarchaeota.c__Thermoprotei.o__Sulfolobales.f__Sulfolobaceae.g__Sulfolobus	feature_id[120].value > threshold=9.871968746185303
node_3504: feature_name=k__Bacteria.p__Cyanobacteria.c__.o__Oscillatoriales.f__Cyanothecaceae.g__Cyanothece	feature_id[54].value <= threshold=17.792092323303223
node_3505: feature_name=k__Bacteria.p__Proteobacteria.c__Gammaproteobacteria.o__Thiotrichales.f__Thiotrichaceae.g__Beggiatoa	feature_id[101].value <= threshold=17.923749923706055
node_3506: feature_name=k__Bacteria.p__Actinobacteria.c__Actinobacteria.o__Micrococcales.f__Intrasporangiaceae.g__Tetrasphaera	feature_id[104].value <= threshold=-7.632379770278931
node_3507: feature_name=k__Bacteria.p__Firmicutes.c__Clostridia.o__Clostridiales.f__Clostridiaceae.g__Anaerosalibacter	feature_id[180].value <= threshold=-0.5886699557304382
node_3508: feature_name=k__Bacteria.p__Proteobacteria.c__Deltaproteobacteria.o__Bdellovibrionales.f__Bacteriovoracaceae.g__Bacteriovorax	feature_id[98].value <= threshold=0.1615198254585266
node_3509: feature_name=k__Bacteria.p__Proteobacteria.c__Alphaproteobacteria.o__Rhizobiales.f__Bradyrhizobiaceae.__	feature_id[126].value <= threshold=0.2969281077384949
node_3510: feature_name=k__Bacteria.p__Proteobacteria.c__Gammaproteobacteria.o__.f__Competibacteraceae.g__Candidatus.Contendobacter	feature_id[213].value <= threshold=6.188031435012817
class: Lung Adenocarcinoma
Rules_63	passed counts:35
node_0: feature_name=k__Bacteria.p__Proteobacteria.c__Gammaproteobacteria.o__Oceanospirillales.f__.g__Terasakiispira	feature_id[1052].value > threshold=-1.076329529285431
node_134: feature_name=k__Bacteria.p__Proteobacteria.c__Gammaproteobacteria.o__.f__.__	feature_id[1].value <= threshold=2.037103772163391
node_135: feature_name=k__Archaea.p__Euryarchaeota.c__Halobacteria.o__Natrialbales.f__Natrialbaceae.g__Natronococcus	feature_id[474].value > threshold=-1.1440651416778564
node_157: feature_name=k__Bacteria.p__Proteobacteria.c__Alphaproteobacteria.o__Rhodobacterales.f__Rhodobacteraceae.g__Roseicitreum	feature_id[1273].value <= threshold=-1.0757288932800293
node_158: feature_name=k__Bacteria.p__Proteobacteria.c__Gammaproteobacteria.o__Alteromonadales.f__Alteromonadaceae.g__Paraglaciecola	feature_id[1212].value > threshold=-1.067201316356659
node_162: feature_name=k__Bacteria.p__Proteobacteria.c__Gammaproteobacteria.o__Oceanospirillales.f__Oceanospirillaceae.g__Pseudospirillum	feature_id[636].value > threshold=-1.0762258768081665
node_222: feature_name=k__Bacteria.p__Cyanobacteria.c__.o__Synechococcales.f__Synechococcaceae.g__Synechococcus	feature_id[528].value > threshold=-1.0898687243461609
node_344: feature_name=k__Bacteria.p__Proteobacteria.c__Alphaproteobacteria.o__Rickettsiales.f__Candidatus.Midichloriaceae.g__Candidatus.Jidaibacter	feature_id[1141].value <= threshold=-1.076152503490448
node_345: feature_name=k__Bacteria.p__Firmicutes.c__Bacilli.o__Lactobacillales.f__Enterococcaceae.g__Catellicoccus	feature_id[18].value > threshold=8.973824977874756
node_499: feature_name=k__Bacteria.p__Actinobacteria.c__Actinobacteria.o__Micrococcales.f__Microbacteriaceae.g__Humibacter	feature_id[1227].value > threshold=-1.0761964917182922
node_811: feature_name=k__Bacteria.p__Actinobacteria.c__Coriobacteriia.o__Eggerthellales.f__Eggerthellaceae.g__Slackia	feature_id[335].value > threshold=-1.1723064184188843
node_833: feature_name=k__Bacteria.p__Actinobacteria.c__Actinobacteria.o__Micromonosporales.f__Micromonosporaceae.g__Xiangella	feature_id[771].value > threshold=-1.091492235660553
node_879: feature_name=k__Bacteria.p__Actinobacteria.c__Actinobacteria.o__Actinomycetales.f__Actinomycetaceae.g__Actinotignum	feature_id[199].value <= threshold=-1.0797009468078613
node_880: feature_name=k__Archaea.p__Euryarchaeota.c__Halobacteria.o__Natrialbales.f__Natrialbaceae.g__Natronococcus	feature_id[474].value > threshold=-1.097107470035553
node_1014: feature_name=k__Bacteria.p__Actinobacteria.c__Actinobacteria.o__Micrococcales.f__Dermatophilaceae.g__Kineosphaera	feature_id[605].value <= threshold=-1.0945117473602295
node_1015: feature_name=k__Archaea.p__Thaumarchaeota.c__Nitrososphaeria.o__Nitrososphaerales.f__Nitrososphaeraceae.g__Candidatus.Nitrosocosmicus	feature_id[531].value > threshold=-1.0770403742790222
node_1909: feature_name=k__Bacteria.p__Actinobacteria.c__Actinobacteria.o__Pseudonocardiales.f__Pseudonocardiaceae.g__Saccharomonospora	feature_id[701].value > threshold=-1.07895165681839
node_1953: feature_name=k__Bacteria.p__Bacteroidetes.c__Flavobacteriia.o__Flavobacteriales.f__Flavobacteriaceae.g__Capnocytophaga	feature_id[238].value > threshold=-1.1949002146720886
node_2059: feature_name=k__Bacteria.p__Proteobacteria.c__Gammaproteobacteria.o__Xanthomonadales.f__Xanthomonadaceae.g__Lysobacter	feature_id[553].value > threshold=-1.1397427320480347
node_2077: feature_name=k__Archaea.p__Euryarchaeota.c__.o__Candidatus.Altiarchaeales.f__.g__Candidatus.Altiarchaeum	feature_id[988].value <= threshold=-1.0723543167114258
node_2078: feature_name=k__Bacteria.p__Cyanobacteria.c__.o__Nostocales.__.__	feature_id[412].value > threshold=-1.2050615549087524
node_2080: feature_name=k__Bacteria.p__Proteobacteria.c__Alphaproteobacteria.o__Rhodobacterales.f__Rhodobacteraceae.g__Marinosulfonomonas	feature_id[391].value <= threshold=6.078629016876221
node_2081: feature_name=k__Bacteria.p__Fusobacteria.c__Fusobacteriia.o__Fusobacteriales.f__Leptotrichiaceae.g__Oceanivirga	feature_id[1221].value <= threshold=-1.0761141777038574
node_2082: feature_name=k__Bacteria.p__Bacteroidetes.c__Bacteroidia.o__Bacteroidales.f__Prevotellaceae.g__Prevotella	feature_id[88].value <= threshold=9.657206058502197
node_2083: feature_name=k__Bacteria.p__Proteobacteria.c__Betaproteobacteria.o__Burkholderiales.f__Comamonadaceae.g__Curvibacter	feature_id[28].value <= threshold=-2.7919321060180664
node_2084: feature_name=k__Bacteria.p__Firmicutes.c__Clostridia.o__Clostridiales.f__Oscillospiraceae.g__Oscillibacter	feature_id[309].value > threshold=-1.2680262327194214
node_2086: feature_name=k__Bacteria.p__Chlamydiae.c__Chlamydiia.o__Chlamydiales.f__Chlamydiaceae.g__Chlamydia	feature_id[2].value <= threshold=25.51842498779297
node_2087: feature_name=k__Bacteria.p__Proteobacteria.c__Deltaproteobacteria.o__Desulfovibrionales.f__Desulfovibrionaceae.g__Desulfovibrio	feature_id[80].value > threshold=1.2582363486289978
node_2253: feature_name=k__Bacteria.p__Proteobacteria.c__Betaproteobacteria.o__Rhodocyclales.f__Rhodocyclaceae.g__Azospira	feature_id[145].value > threshold=-1.8133012652397156
node_2263: feature_name=k__Bacteria.p__Proteobacteria.c__Betaproteobacteria.o__Burkholderiales.f__Burkholderiaceae.g__Ralstonia	feature_id[37].value <= threshold=4.347165822982788
node_2264: feature_name=k__Bacteria.p__Proteobacteria.c__Betaproteobacteria.o__Burkholderiales.f__.g__Ideonella	feature_id[53].value > threshold=-4.667411148548126
node_2272: feature_name=k__Bacteria.p__Firmicutes.c__Bacilli.o__Lactobacillales.f__Enterococcaceae.g__Catellicoccus	feature_id[18].value > threshold=11.957185745239258
node_2284: feature_name=k__Bacteria.p__Actinobacteria.c__Actinobacteria.o__Corynebacteriales.f__Nocardiaceae.g__Nocardia	feature_id[23].value > threshold=5.062243700027466
node_2294: feature_name=k__Bacteria.p__Proteobacteria.c__Alphaproteobacteria.o__Rhizobiales.__.__	feature_id[182].value <= threshold=-0.3728357255458832
node_2295: feature_name=k__Bacteria.p__Proteobacteria.c__Gammaproteobacteria.__.__.__	feature_id[135].value <= threshold=20.875855445861816
node_2296: feature_name=k__Bacteria.p__Proteobacteria.c__Gammaproteobacteria.o__Oceanospirillales.f__Alcanivoracaceae.g__Alcanivorax	feature_id[79].value <= threshold=13.36089277267456
node_2297: feature_name=k__Bacteria.p__Proteobacteria.c__Alphaproteobacteria.o__Sphingomonadales.f__Sphingomonadaceae.g__Sphingomonas	feature_id[87].value <= threshold=-0.36220981925725937
node_2298: feature_name=k__Bacteria.p__Proteobacteria.c__Alphaproteobacteria.o__Rickettsiales.f__Anaplasmataceae.g__Anaplasma	feature_id[166].value <= threshold=7.8864617347717285
class: Lung Adenocarcinoma
Rules_64	passed counts:34
node_0: feature_name=k__Bacteria.p__Proteobacteria.c__Gammaproteobacteria.o__Oceanospirillales.f__.g__Terasakiispira	feature_id[1052].value > threshold=-1.076329529285431
node_134: feature_name=k__Bacteria.p__Proteobacteria.c__Gammaproteobacteria.o__.f__.__	feature_id[1].value <= threshold=2.037103772163391
node_135: feature_name=k__Archaea.p__Euryarchaeota.c__Halobacteria.o__Natrialbales.f__Natrialbaceae.g__Natronococcus	feature_id[474].value > threshold=-1.1440651416778564
node_157: feature_name=k__Bacteria.p__Proteobacteria.c__Alphaproteobacteria.o__Rhodobacterales.f__Rhodobacteraceae.g__Roseicitreum	feature_id[1273].value <= threshold=-1.0757288932800293
node_158: feature_name=k__Bacteria.p__Proteobacteria.c__Gammaproteobacteria.o__Alteromonadales.f__Alteromonadaceae.g__Paraglaciecola	feature_id[1212].value > threshold=-1.067201316356659
node_162: feature_name=k__Bacteria.p__Proteobacteria.c__Gammaproteobacteria.o__Oceanospirillales.f__Oceanospirillaceae.g__Pseudospirillum	feature_id[636].value > threshold=-1.0762258768081665
node_222: feature_name=k__Bacteria.p__Cyanobacteria.c__.o__Synechococcales.f__Synechococcaceae.g__Synechococcus	feature_id[528].value > threshold=-1.0898687243461609
node_344: feature_name=k__Bacteria.p__Proteobacteria.c__Alphaproteobacteria.o__Rickettsiales.f__Candidatus.Midichloriaceae.g__Candidatus.Jidaibacter	feature_id[1141].value > threshold=-1.076152503490448
node_3680: feature_name=k__Bacteria.p__Candidatus.Tectomicrobia.c__.o__.f__.__	feature_id[9].value > threshold=0.7304552495479584
node_3688: feature_name=k__Bacteria.p__Actinobacteria.c__Actinobacteria.o__Micrococcales.f__Intrasporangiaceae.g__Humibacillus	feature_id[1356].value <= threshold=-1.0762298107147217
class: Cervical Squamous Cell Carcinoma and Endocervical Adenocarcinoma
Rules_65	passed counts:34
node_0: feature_name=k__Bacteria.p__Proteobacteria.c__Gammaproteobacteria.o__Oceanospirillales.f__.g__Terasakiispira	feature_id[1052].value > threshold=-1.076329529285431
node_134: feature_name=k__Bacteria.p__Proteobacteria.c__Gammaproteobacteria.o__.f__.__	feature_id[1].value <= threshold=2.037103772163391
node_135: feature_name=k__Archaea.p__Euryarchaeota.c__Halobacteria.o__Natrialbales.f__Natrialbaceae.g__Natronococcus	feature_id[474].value > threshold=-1.1440651416778564
node_157: feature_name=k__Bacteria.p__Proteobacteria.c__Alphaproteobacteria.o__Rhodobacterales.f__Rhodobacteraceae.g__Roseicitreum	feature_id[1273].value <= threshold=-1.0757288932800293
node_158: feature_name=k__Bacteria.p__Proteobacteria.c__Gammaproteobacteria.o__Alteromonadales.f__Alteromonadaceae.g__Paraglaciecola	feature_id[1212].value > threshold=-1.067201316356659
node_162: feature_name=k__Bacteria.p__Proteobacteria.c__Gammaproteobacteria.o__Oceanospirillales.f__Oceanospirillaceae.g__Pseudospirillum	feature_id[636].value <= threshold=-1.0762258768081665
node_163: feature_name=k__Bacteria.p__Proteobacteria.c__Betaproteobacteria.o__Burkholderiales.f__Alcaligenaceae.__	feature_id[400].value > threshold=-1.2069329619407654
node_209: feature_name=k__Bacteria.p__Proteobacteria.c__Gammaproteobacteria.o__Enterobacterales.f__Enterobacteriaceae.g__Citrobacter	feature_id[425].value <= threshold=-1.104541003704071
class: Uterine Corpus Endometrial Carcinoma
Rules_66	passed counts:34
node_0: feature_name=k__Bacteria.p__Proteobacteria.c__Gammaproteobacteria.o__Oceanospirillales.f__.g__Terasakiispira	feature_id[1052].value > threshold=-1.076329529285431
node_134: feature_name=k__Bacteria.p__Proteobacteria.c__Gammaproteobacteria.o__.f__.__	feature_id[1].value <= threshold=2.037103772163391
node_135: feature_name=k__Archaea.p__Euryarchaeota.c__Halobacteria.o__Natrialbales.f__Natrialbaceae.g__Natronococcus	feature_id[474].value > threshold=-1.1440651416778564
node_157: feature_name=k__Bacteria.p__Proteobacteria.c__Alphaproteobacteria.o__Rhodobacterales.f__Rhodobacteraceae.g__Roseicitreum	feature_id[1273].value <= threshold=-1.0757288932800293
node_158: feature_name=k__Bacteria.p__Proteobacteria.c__Gammaproteobacteria.o__Alteromonadales.f__Alteromonadaceae.g__Paraglaciecola	feature_id[1212].value > threshold=-1.067201316356659
node_162: feature_name=k__Bacteria.p__Proteobacteria.c__Gammaproteobacteria.o__Oceanospirillales.f__Oceanospirillaceae.g__Pseudospirillum	feature_id[636].value <= threshold=-1.0762258768081665
node_163: feature_name=k__Bacteria.p__Proteobacteria.c__Betaproteobacteria.o__Burkholderiales.f__Alcaligenaceae.__	feature_id[400].value <= threshold=-1.2069329619407654
node_164: feature_name=k__Bacteria.p__Bacteroidetes.c__Bacteroidia.o__Bacteroidales.f__Porphyromonadaceae.g__Parabacteroides	feature_id[211].value > threshold=-1.0940340161323547
node_166: feature_name=k__Bacteria.p__Proteobacteria.c__Betaproteobacteria.o__Neisseriales.f__Neisseriaceae.g__Neisseria	feature_id[228].value > threshold=-1.0433639883995056
node_192: feature_name=k__Bacteria.p__Proteobacteria.c__Gammaproteobacteria.o__.f__.g__Sedimenticola	feature_id[1295].value > threshold=-1.076389491558075
node_194: feature_name=k__Bacteria.p__Proteobacteria.c__Alphaproteobacteria.o__Rhizobiales.f__Bradyrhizobiaceae.__	feature_id[126].value > threshold=-1.6578879952430725
node_206: feature_name=k__Bacteria.p__Proteobacteria.c__Gammaproteobacteria.o__Enterobacterales.f__Enterobacteriaceae.__	feature_id[119].value > threshold=-9.476159572601318
class: Uterine Carcinosarcoma
Rules_67	passed counts:31
node_0: feature_name=k__Bacteria.p__Proteobacteria.c__Gammaproteobacteria.o__Oceanospirillales.f__.g__Terasakiispira	feature_id[1052].value > threshold=-1.076329529285431
node_134: feature_name=k__Bacteria.p__Proteobacteria.c__Gammaproteobacteria.o__.f__.__	feature_id[1].value > threshold=2.037103772163391
node_3784: feature_name=k__Bacteria.p__Actinobacteria.c__Coriobacteriia.o__Eggerthellales.f__Eggerthellaceae.g__Cryptobacterium	feature_id[780].value > threshold=-1.0737925171852112
node_3884: feature_name=k__Bacteria.p__Proteobacteria.c__Gammaproteobacteria.o__.f__.g__Candidatus.Thiodiazotropha	feature_id[6].value <= threshold=9.283762454986572
node_3885: feature_name=k__Bacteria.p__Actinobacteria.c__Actinobacteria.o__Kineosporiales.f__Kineosporiaceae.g__Kineosporia	feature_id[1149].value <= threshold=-1.076145887374878
node_3886: feature_name=k__Bacteria.p__Firmicutes.c__Clostridia.o__Clostridiales.f__Ruminococcaceae.g__Anaeromassilibacillus	feature_id[225].value <= threshold=4.765969276428223
node_3887: feature_name=k__Bacteria.p__Firmicutes.c__Clostridia.__.__.__	feature_id[359].value <= threshold=-1.0543372631072998
node_3888: feature_name=k__Bacteria.p__Verrucomicrobia.__.__.__.__	feature_id[804].value > threshold=-1.0814346671104431
node_3890: feature_name=k__Bacteria.p__Candidatus.Kryptonia.c__.o__.f__.g__Candidatus.Kryptonium	feature_id[57].value > threshold=-7.6786048412323
node_3894: feature_name=k__Bacteria.p__Firmicutes.c__Bacilli.o__Bacillales.f__.g__Exiguobacterium	feature_id[317].value <= threshold=6.67623233795166
node_3895: feature_name=k__Bacteria.p__Actinobacteria.c__Actinobacteria.o__Micrococcales.f__Micrococcaceae.g__Rothia	feature_id[118].value <= threshold=2.901267886161804
node_3896: feature_name=k__Bacteria.p__Proteobacteria.c__Alphaproteobacteria.o__Rhizobiales.f__Methylobacteriaceae.g__Methylobacterium	feature_id[117].value <= threshold=0.3038550913333893
node_3897: feature_name=k__Bacteria.p__Actinobacteria.c__Actinobacteria.o__Micrococcales.f__Intrasporangiaceae.g__Serinicoccus	feature_id[545].value <= threshold=-0.4470531493425369
node_3898: feature_name=k__Bacteria.p__Proteobacteria.c__Alphaproteobacteria.o__Rhodospirillales.f__Acetobacteraceae.__	feature_id[562].value <= threshold=4.268319725990295
node_3899: feature_name=k__Bacteria.p__Actinobacteria.c__Actinobacteria.__.__.__	feature_id[222].value > threshold=1.1944983005523682
node_3903: feature_name=k__Bacteria.p__Bacteroidetes.c__Flavobacteriia.o__Flavobacteriales.f__Flavobacteriaceae.g__Flavobacterium	feature_id[253].value > threshold=-0.10467290878295898
node_3905: feature_name=k__Bacteria.p__Firmicutes.c__Bacilli.o__Bacillales.f__Planococcaceae.g__Planococcus	feature_id[13].value <= threshold=9.999276161193848
class: Breast Invasive Carcinoma
Rules_68	passed counts:31
node_0: feature_name=k__Bacteria.p__Proteobacteria.c__Gammaproteobacteria.o__Oceanospirillales.f__.g__Terasakiispira	feature_id[1052].value > threshold=-1.076329529285431
node_134: feature_name=k__Bacteria.p__Proteobacteria.c__Gammaproteobacteria.o__.f__.__	feature_id[1].value <= threshold=2.037103772163391
node_135: feature_name=k__Archaea.p__Euryarchaeota.c__Halobacteria.o__Natrialbales.f__Natrialbaceae.g__Natronococcus	feature_id[474].value > threshold=-1.1440651416778564
node_157: feature_name=k__Bacteria.p__Proteobacteria.c__Alphaproteobacteria.o__Rhodobacterales.f__Rhodobacteraceae.g__Roseicitreum	feature_id[1273].value > threshold=-1.0757288932800293
node_3699: feature_name=k__Bacteria.p__Proteobacteria.c__Betaproteobacteria.o__Burkholderiales.f__Comamonadaceae.g__Delftia	feature_id[40].value <= threshold=-0.9092474281787872
node_3700: feature_name=k__Bacteria.p__Firmicutes.c__Bacilli.o__Bacillales.f__.g__Exiguobacterium	feature_id[317].value <= threshold=-1.147267758846283
node_3701: feature_name=k__Bacteria.p__Proteobacteria.c__Gammaproteobacteria.o__Thiotrichales.f__Thiotrichaceae.g__Achromatium	feature_id[93].value <= threshold=-0.8308345079421997
node_3702: feature_name=k__Bacteria.p__Planctomycetes.c__Planctomycetia.o__Planctomycetales.f__Gemmataceae.g__Gemmata	feature_id[67].value > threshold=19.609716415405273
node_3712: feature_name=k__Bacteria.p__Deinococcus.Thermus.c__Deinococci.o__Thermales.f__Thermaceae.g__Meiothermus	feature_id[169].value <= threshold=-1.1628857254981995
node_3713: feature_name=k__Bacteria.p__Cyanobacteria.c__.o__Oscillatoriales.f__Cyanothecaceae.g__Cyanothece	feature_id[54].value <= threshold=17.581552505493164
node_3714: feature_name=k__Bacteria.p__Chlamydiae.c__Chlamydiia.o__Parachlamydiales.f__Waddliaceae.g__Waddlia	feature_id[116].value <= threshold=2.929842948913574
node_3715: feature_name=k__Bacteria.p__Actinobacteria.c__Actinobacteria.o__Propionibacteriales.f__Propionibacteriaceae.g__Cutibacterium	feature_id[106].value <= threshold=12.228737831115723
node_3716: feature_name=k__Bacteria.p__Planctomycetes.c__Planctomycetia.o__Planctomycetales.f__Gemmataceae.g__Gemmata	feature_id[67].value <= threshold=23.05104637145996
node_3717: feature_name=k__Bacteria.p__Firmicutes.c__Bacilli.o__Lactobacillales.f__Lactobacillaceae.g__Lactobacillus	feature_id[76].value <= threshold=9.860363960266113
node_3718: feature_name=k__Bacteria.p__Firmicutes.c__Clostridia.o__Clostridiales.f__Peptococcaceae.g__Desulfitobacterium	feature_id[198].value <= threshold=-0.46287664771080017
node_3719: feature_name=k__Bacteria.p__Firmicutes.c__Bacilli.o__Bacillales.f__Planococcaceae.g__Planococcus	feature_id[13].value > threshold=-3.0707632303237915
class: Thyroid Carcinoma
Rules_69	passed counts:31
node_0: feature_name=k__Bacteria.p__Proteobacteria.c__Gammaproteobacteria.o__Oceanospirillales.f__.g__Terasakiispira	feature_id[1052].value > threshold=-1.076329529285431
node_134: feature_name=k__Bacteria.p__Proteobacteria.c__Gammaproteobacteria.o__.f__.__	feature_id[1].value <= threshold=2.037103772163391
node_135: feature_name=k__Archaea.p__Euryarchaeota.c__Halobacteria.o__Natrialbales.f__Natrialbaceae.g__Natronococcus	feature_id[474].value > threshold=-1.1440651416778564
node_157: feature_name=k__Bacteria.p__Proteobacteria.c__Alphaproteobacteria.o__Rhodobacterales.f__Rhodobacteraceae.g__Roseicitreum	feature_id[1273].value <= threshold=-1.0757288932800293
node_158: feature_name=k__Bacteria.p__Proteobacteria.c__Gammaproteobacteria.o__Alteromonadales.f__Alteromonadaceae.g__Paraglaciecola	feature_id[1212].value > threshold=-1.067201316356659
node_162: feature_name=k__Bacteria.p__Proteobacteria.c__Gammaproteobacteria.o__Oceanospirillales.f__Oceanospirillaceae.g__Pseudospirillum	feature_id[636].value > threshold=-1.0762258768081665
node_222: feature_name=k__Bacteria.p__Cyanobacteria.c__.o__Synechococcales.f__Synechococcaceae.g__Synechococcus	feature_id[528].value > threshold=-1.0898687243461609
node_344: feature_name=k__Bacteria.p__Proteobacteria.c__Alphaproteobacteria.o__Rickettsiales.f__Candidatus.Midichloriaceae.g__Candidatus.Jidaibacter	feature_id[1141].value <= threshold=-1.076152503490448
node_345: feature_name=k__Bacteria.p__Firmicutes.c__Bacilli.o__Lactobacillales.f__Enterococcaceae.g__Catellicoccus	feature_id[18].value <= threshold=8.973824977874756
node_346: feature_name=k__Bacteria.p__Firmicutes.c__Clostridia.o__Clostridiales.f__Ruminococcaceae.g__	feature_id[841].value <= threshold=-1.0761633515357971
node_347: feature_name=k__Bacteria.p__Proteobacteria.c__Gammaproteobacteria.o__Pasteurellales.f__Pasteurellaceae.g__Bibersteinia	feature_id[762].value <= threshold=-1.0796138048171997
node_348: feature_name=k__Bacteria.p__Proteobacteria.__.__.__.__	feature_id[164].value <= threshold=11.979921817779541
node_349: feature_name=k__Bacteria.p__Firmicutes.c__Erysipelotrichia.o__Erysipelotrichales.f__Erysipelotrichaceae.g__Catenibacterium	feature_id[171].value > threshold=-1.1762577295303345
node_377: feature_name=k__Bacteria.p__Firmicutes.c__Bacilli.o__Bacillales.f__Planococcaceae.g__Planococcus	feature_id[13].value <= threshold=9.560227870941162
class: Breast Invasive Carcinoma
Rules_70	passed counts:30
node_0: feature_name=k__Bacteria.p__Proteobacteria.c__Gammaproteobacteria.o__Oceanospirillales.f__.g__Terasakiispira	feature_id[1052].value > threshold=-1.076329529285431
node_134: feature_name=k__Bacteria.p__Proteobacteria.c__Gammaproteobacteria.o__.f__.__	feature_id[1].value <= threshold=2.037103772163391
node_135: feature_name=k__Archaea.p__Euryarchaeota.c__Halobacteria.o__Natrialbales.f__Natrialbaceae.g__Natronococcus	feature_id[474].value > threshold=-1.1440651416778564
node_157: feature_name=k__Bacteria.p__Proteobacteria.c__Alphaproteobacteria.o__Rhodobacterales.f__Rhodobacteraceae.g__Roseicitreum	feature_id[1273].value <= threshold=-1.0757288932800293
node_158: feature_name=k__Bacteria.p__Proteobacteria.c__Gammaproteobacteria.o__Alteromonadales.f__Alteromonadaceae.g__Paraglaciecola	feature_id[1212].value > threshold=-1.067201316356659
node_162: feature_name=k__Bacteria.p__Proteobacteria.c__Gammaproteobacteria.o__Oceanospirillales.f__Oceanospirillaceae.g__Pseudospirillum	feature_id[636].value > threshold=-1.0762258768081665
node_222: feature_name=k__Bacteria.p__Cyanobacteria.c__.o__Synechococcales.f__Synechococcaceae.g__Synechococcus	feature_id[528].value > threshold=-1.0898687243461609
node_344: feature_name=k__Bacteria.p__Proteobacteria.c__Alphaproteobacteria.o__Rickettsiales.f__Candidatus.Midichloriaceae.g__Candidatus.Jidaibacter	feature_id[1141].value <= threshold=-1.076152503490448
node_345: feature_name=k__Bacteria.p__Firmicutes.c__Bacilli.o__Lactobacillales.f__Enterococcaceae.g__Catellicoccus	feature_id[18].value > threshold=8.973824977874756
node_499: feature_name=k__Bacteria.p__Actinobacteria.c__Actinobacteria.o__Micrococcales.f__Microbacteriaceae.g__Humibacter	feature_id[1227].value > threshold=-1.0761964917182922
node_811: feature_name=k__Bacteria.p__Actinobacteria.c__Coriobacteriia.o__Eggerthellales.f__Eggerthellaceae.g__Slackia	feature_id[335].value > threshold=-1.1723064184188843
node_833: feature_name=k__Bacteria.p__Actinobacteria.c__Actinobacteria.o__Micromonosporales.f__Micromonosporaceae.g__Xiangella	feature_id[771].value > threshold=-1.091492235660553
node_879: feature_name=k__Bacteria.p__Actinobacteria.c__Actinobacteria.o__Actinomycetales.f__Actinomycetaceae.g__Actinotignum	feature_id[199].value <= threshold=-1.0797009468078613
node_880: feature_name=k__Archaea.p__Euryarchaeota.c__Halobacteria.o__Natrialbales.f__Natrialbaceae.g__Natronococcus	feature_id[474].value > threshold=-1.097107470035553
node_1014: feature_name=k__Bacteria.p__Actinobacteria.c__Actinobacteria.o__Micrococcales.f__Dermatophilaceae.g__Kineosphaera	feature_id[605].value <= threshold=-1.0945117473602295
node_1015: feature_name=k__Archaea.p__Thaumarchaeota.c__Nitrososphaeria.o__Nitrososphaerales.f__Nitrososphaeraceae.g__Candidatus.Nitrosocosmicus	feature_id[531].value <= threshold=-1.0770403742790222
node_1016: feature_name=k__Bacteria.p__Actinobacteria.c__Actinobacteria.o__Micrococcales.f__Intrasporangiaceae.g__Tetrasphaera	feature_id[104].value <= threshold=-6.644143104553223
node_1017: feature_name=k__Bacteria.p__Proteobacteria.c__Alphaproteobacteria.o__Rhodobacterales.f__Rhodobacteraceae.g__Loktanella	feature_id[16].value <= threshold=8.890378475189209
node_1018: feature_name=k__Bacteria.p__Actinobacteria.c__Actinobacteria.o__Streptosporangiales.f__Streptosporangiaceae.g__Nonomuraea	feature_id[959].value > threshold=-1.0673604607582092
node_1292: feature_name=k__Bacteria.p__Actinobacteria.c__Actinobacteria.o__Micrococcales.f__Intrasporangiaceae.g__Phycicoccus	feature_id[148].value > threshold=-1.5992938876152039
node_1344: feature_name=k__Bacteria.p__Proteobacteria.c__Betaproteobacteria.o__Rhodocyclales.f__Rhodocyclaceae.g__Azospira	feature_id[145].value <= threshold=-1.5413132309913635
node_1345: feature_name=k__Bacteria.p__Firmicutes.c__Clostridia.o__Clostridiales.f__Clostridiaceae.g__Clostridium	feature_id[183].value <= threshold=-0.22449374943971634
node_1346: feature_name=k__Bacteria.p__Proteobacteria.c__Betaproteobacteria.o__Rhodocyclales.f__Rhodocyclaceae.__	feature_id[266].value <= threshold=-1.0869781374931335
node_1347: feature_name=k__Bacteria.p__Firmicutes.c__Bacilli.o__Bacillales.f__Planococcaceae.g__Planococcus	feature_id[13].value > threshold=8.90914249420166
node_1497: feature_name=k__Bacteria.p__Proteobacteria.c__Betaproteobacteria.o__Burkholderiales.f__Comamonadaceae.g__Curvibacter	feature_id[28].value <= threshold=1.8575390577316284
node_1498: feature_name=k__Bacteria.p__Proteobacteria.c__Betaproteobacteria.o__Nitrosomonadales.f__Nitrosomonadaceae.g__Nitrosospira	feature_id[141].value <= threshold=1.0953277945518494
node_1499: feature_name=k__Bacteria.p__Firmicutes.c__Bacilli.o__Bacillales.f__Bacillaceae.g__Bacillus	feature_id[26].value <= threshold=16.57835102081299
node_1500: feature_name=k__Bacteria.p__Proteobacteria.c__Betaproteobacteria.o__Burkholderiales.f__Comamonadaceae.g__Delftia	feature_id[40].value <= threshold=3.7552239894866943
node_1501: feature_name=k__Bacteria.p__Proteobacteria.c__Epsilonproteobacteria.o__Campylobacterales.f__Campylobacteraceae.g__Campylobacter	feature_id[138].value <= threshold=6.7755043506622314
node_1502: feature_name=k__Archaea.p__Crenarchaeota.c__Thermoprotei.o__Sulfolobales.f__Sulfolobaceae.g__Sulfolobus	feature_id[120].value > threshold=10.74713659286499
node_1518: feature_name=k__Bacteria.p__Proteobacteria.c__Gammaproteobacteria.o__Pseudomonadales.f__Pseudomonadaceae.g__Pseudomonas	feature_id[132].value > threshold=1.7907272577285767
class: Lung Adenocarcinoma
Rules_71	passed counts:30
node_0: feature_name=k__Bacteria.p__Proteobacteria.c__Gammaproteobacteria.o__Oceanospirillales.f__.g__Terasakiispira	feature_id[1052].value > threshold=-1.076329529285431
node_134: feature_name=k__Bacteria.p__Proteobacteria.c__Gammaproteobacteria.o__.f__.__	feature_id[1].value <= threshold=2.037103772163391
node_135: feature_name=k__Archaea.p__Euryarchaeota.c__Halobacteria.o__Natrialbales.f__Natrialbaceae.g__Natronococcus	feature_id[474].value > threshold=-1.1440651416778564
node_157: feature_name=k__Bacteria.p__Proteobacteria.c__Alphaproteobacteria.o__Rhodobacterales.f__Rhodobacteraceae.g__Roseicitreum	feature_id[1273].value <= threshold=-1.0757288932800293
node_158: feature_name=k__Bacteria.p__Proteobacteria.c__Gammaproteobacteria.o__Alteromonadales.f__Alteromonadaceae.g__Paraglaciecola	feature_id[1212].value > threshold=-1.067201316356659
node_162: feature_name=k__Bacteria.p__Proteobacteria.c__Gammaproteobacteria.o__Oceanospirillales.f__Oceanospirillaceae.g__Pseudospirillum	feature_id[636].value > threshold=-1.0762258768081665
node_222: feature_name=k__Bacteria.p__Cyanobacteria.c__.o__Synechococcales.f__Synechococcaceae.g__Synechococcus	feature_id[528].value > threshold=-1.0898687243461609
node_344: feature_name=k__Bacteria.p__Proteobacteria.c__Alphaproteobacteria.o__Rickettsiales.f__Candidatus.Midichloriaceae.g__Candidatus.Jidaibacter	feature_id[1141].value <= threshold=-1.076152503490448
node_345: feature_name=k__Bacteria.p__Firmicutes.c__Bacilli.o__Lactobacillales.f__Enterococcaceae.g__Catellicoccus	feature_id[18].value > threshold=8.973824977874756
node_499: feature_name=k__Bacteria.p__Actinobacteria.c__Actinobacteria.o__Micrococcales.f__Microbacteriaceae.g__Humibacter	feature_id[1227].value > threshold=-1.0761964917182922
node_811: feature_name=k__Bacteria.p__Actinobacteria.c__Coriobacteriia.o__Eggerthellales.f__Eggerthellaceae.g__Slackia	feature_id[335].value > threshold=-1.1723064184188843
node_833: feature_name=k__Bacteria.p__Actinobacteria.c__Actinobacteria.o__Micromonosporales.f__Micromonosporaceae.g__Xiangella	feature_id[771].value > threshold=-1.091492235660553
node_879: feature_name=k__Bacteria.p__Actinobacteria.c__Actinobacteria.o__Actinomycetales.f__Actinomycetaceae.g__Actinotignum	feature_id[199].value <= threshold=-1.0797009468078613
node_880: feature_name=k__Archaea.p__Euryarchaeota.c__Halobacteria.o__Natrialbales.f__Natrialbaceae.g__Natronococcus	feature_id[474].value <= threshold=-1.097107470035553
node_881: feature_name=k__Bacteria.p__Proteobacteria.c__Betaproteobacteria.o__Hydrogenophilales.f__Hydrogenophilaceae.g__Tepidiphilus	feature_id[277].value > threshold=-1.3238939046859741
node_909: feature_name=k__Bacteria.p__Firmicutes.c__Clostridia.o__Clostridiales.f__Ruminococcaceae.g__Drancourtella	feature_id[1390].value > threshold=-1.0761756300926208
node_981: feature_name=k__Bacteria.p__Chlamydiae.c__Chlamydiia.o__Parachlamydiales.f__Waddliaceae.g__Waddlia	feature_id[116].value > threshold=-0.4284808188676834
node_999: feature_name=k__Bacteria.p__Bacteroidetes.c__Flavobacteriia.o__Flavobacteriales.f__Flavobacteriaceae.g__Cloacibacterium	feature_id[72].value <= threshold=8.355955839157104
node_1000: feature_name=k__Bacteria.p__Cyanobacteria.c__.__.__.__	feature_id[160].value <= threshold=-1.3915303945541382
node_1001: feature_name=k__Bacteria.p__Proteobacteria.c__Alphaproteobacteria.o__Rhizobiales.__.__	feature_id[182].value <= threshold=2.8971060514450073
node_1002: feature_name=k__Bacteria.p__Firmicutes.c__Clostridia.o__Clostridiales.f__Lachnospiraceae.g__Lachnoclostridium	feature_id[74].value <= threshold=12.363951683044434
node_1003: feature_name=k__Bacteria.p__Proteobacteria.c__Betaproteobacteria.o__Burkholderiales.f__Comamonadaceae.g__Comamonas	feature_id[192].value <= threshold=2.5422984957695007
class: Brain Lower Grade Glioma
Rules_72	passed counts:29
node_0: feature_name=k__Bacteria.p__Proteobacteria.c__Gammaproteobacteria.o__Oceanospirillales.f__.g__Terasakiispira	feature_id[1052].value > threshold=-1.076329529285431
node_134: feature_name=k__Bacteria.p__Proteobacteria.c__Gammaproteobacteria.o__.f__.__	feature_id[1].value > threshold=2.037103772163391
node_3784: feature_name=k__Bacteria.p__Actinobacteria.c__Coriobacteriia.o__Eggerthellales.f__Eggerthellaceae.g__Cryptobacterium	feature_id[780].value <= threshold=-1.0737925171852112
node_3785: feature_name=k__Bacteria.p__Proteobacteria.c__Alphaproteobacteria.o__Rhodospirillales.f__Rhodospirillaceae.g__Tistrella	feature_id[782].value > threshold=-1.0953460931777954
node_3853: feature_name=k__Bacteria.p__Proteobacteria.c__Betaproteobacteria.o__Neisseriales.f__Neisseriaceae.g__Vitreoscilla	feature_id[989].value <= threshold=-1.069426953792572
class: Glioblastoma Multiforme
Rules_73	passed counts:29
node_0: feature_name=k__Bacteria.p__Proteobacteria.c__Gammaproteobacteria.o__Oceanospirillales.f__.g__Terasakiispira	feature_id[1052].value > threshold=-1.076329529285431
node_134: feature_name=k__Bacteria.p__Proteobacteria.c__Gammaproteobacteria.o__.f__.__	feature_id[1].value <= threshold=2.037103772163391
node_135: feature_name=k__Archaea.p__Euryarchaeota.c__Halobacteria.o__Natrialbales.f__Natrialbaceae.g__Natronococcus	feature_id[474].value > threshold=-1.1440651416778564
node_157: feature_name=k__Bacteria.p__Proteobacteria.c__Alphaproteobacteria.o__Rhodobacterales.f__Rhodobacteraceae.g__Roseicitreum	feature_id[1273].value <= threshold=-1.0757288932800293
node_158: feature_name=k__Bacteria.p__Proteobacteria.c__Gammaproteobacteria.o__Alteromonadales.f__Alteromonadaceae.g__Paraglaciecola	feature_id[1212].value > threshold=-1.067201316356659
node_162: feature_name=k__Bacteria.p__Proteobacteria.c__Gammaproteobacteria.o__Oceanospirillales.f__Oceanospirillaceae.g__Pseudospirillum	feature_id[636].value > threshold=-1.0762258768081665
node_222: feature_name=k__Bacteria.p__Cyanobacteria.c__.o__Synechococcales.f__Synechococcaceae.g__Synechococcus	feature_id[528].value > threshold=-1.0898687243461609
node_344: feature_name=k__Bacteria.p__Proteobacteria.c__Alphaproteobacteria.o__Rickettsiales.f__Candidatus.Midichloriaceae.g__Candidatus.Jidaibacter	feature_id[1141].value <= threshold=-1.076152503490448
node_345: feature_name=k__Bacteria.p__Firmicutes.c__Bacilli.o__Lactobacillales.f__Enterococcaceae.g__Catellicoccus	feature_id[18].value > threshold=8.973824977874756
node_499: feature_name=k__Bacteria.p__Actinobacteria.c__Actinobacteria.o__Micrococcales.f__Microbacteriaceae.g__Humibacter	feature_id[1227].value > threshold=-1.0761964917182922
node_811: feature_name=k__Bacteria.p__Actinobacteria.c__Coriobacteriia.o__Eggerthellales.f__Eggerthellaceae.g__Slackia	feature_id[335].value > threshold=-1.1723064184188843
node_833: feature_name=k__Bacteria.p__Actinobacteria.c__Actinobacteria.o__Micromonosporales.f__Micromonosporaceae.g__Xiangella	feature_id[771].value > threshold=-1.091492235660553
node_879: feature_name=k__Bacteria.p__Actinobacteria.c__Actinobacteria.o__Actinomycetales.f__Actinomycetaceae.g__Actinotignum	feature_id[199].value <= threshold=-1.0797009468078613
node_880: feature_name=k__Archaea.p__Euryarchaeota.c__Halobacteria.o__Natrialbales.f__Natrialbaceae.g__Natronococcus	feature_id[474].value > threshold=-1.097107470035553
node_1014: feature_name=k__Bacteria.p__Actinobacteria.c__Actinobacteria.o__Micrococcales.f__Dermatophilaceae.g__Kineosphaera	feature_id[605].value > threshold=-1.0945117473602295
node_3452: feature_name=k__Bacteria.p__Proteobacteria.c__Epsilonproteobacteria.o__Campylobacterales.f__Campylobacteraceae.g__Campylobacter	feature_id[138].value <= threshold=-2.123340129852295
node_3453: feature_name=k__Bacteria.p__Proteobacteria.c__Alphaproteobacteria.o__Sphingomonadales.f__Sphingomonadaceae.g__Sphingomonas	feature_id[87].value <= threshold=-3.253332495689392
node_3454: feature_name=k__Bacteria.p__Actinobacteria.c__Coriobacteriia.o__Eggerthellales.f__Eggerthellaceae.g__	feature_id[47].value <= threshold=13.030001640319824
class: Lung Squamous Cell Carcinoma
Rules_74	passed counts:28
node_0: feature_name=k__Bacteria.p__Proteobacteria.c__Gammaproteobacteria.o__Oceanospirillales.f__.g__Terasakiispira	feature_id[1052].value > threshold=-1.076329529285431
node_134: feature_name=k__Bacteria.p__Proteobacteria.c__Gammaproteobacteria.o__.f__.__	feature_id[1].value > threshold=2.037103772163391
node_3784: feature_name=k__Bacteria.p__Actinobacteria.c__Coriobacteriia.o__Eggerthellales.f__Eggerthellaceae.g__Cryptobacterium	feature_id[780].value > threshold=-1.0737925171852112
node_3884: feature_name=k__Bacteria.p__Proteobacteria.c__Gammaproteobacteria.o__.f__.g__Candidatus.Thiodiazotropha	feature_id[6].value > threshold=9.283762454986572
node_4012: feature_name=k__Bacteria.p__Proteobacteria.c__Gammaproteobacteria.o__.f__.g__Candidatus.Thiodiazotropha	feature_id[6].value <= threshold=14.92185926437378
node_4013: feature_name=k__Bacteria.p__Cyanobacteria.c__.o__Nostocales.f__Nostocaceae.g__Richelia	feature_id[175].value > threshold=-1.2075651288032532
class: Uterine Corpus Endometrial Carcinoma
Rules_75	passed counts:28
node_0: feature_name=k__Bacteria.p__Proteobacteria.c__Gammaproteobacteria.o__Oceanospirillales.f__.g__Terasakiispira	feature_id[1052].value > threshold=-1.076329529285431
node_134: feature_name=k__Bacteria.p__Proteobacteria.c__Gammaproteobacteria.o__.f__.__	feature_id[1].value <= threshold=2.037103772163391
node_135: feature_name=k__Archaea.p__Euryarchaeota.c__Halobacteria.o__Natrialbales.f__Natrialbaceae.g__Natronococcus	feature_id[474].value > threshold=-1.1440651416778564
node_157: feature_name=k__Bacteria.p__Proteobacteria.c__Alphaproteobacteria.o__Rhodobacterales.f__Rhodobacteraceae.g__Roseicitreum	feature_id[1273].value <= threshold=-1.0757288932800293
node_158: feature_name=k__Bacteria.p__Proteobacteria.c__Gammaproteobacteria.o__Alteromonadales.f__Alteromonadaceae.g__Paraglaciecola	feature_id[1212].value > threshold=-1.067201316356659
node_162: feature_name=k__Bacteria.p__Proteobacteria.c__Gammaproteobacteria.o__Oceanospirillales.f__Oceanospirillaceae.g__Pseudospirillum	feature_id[636].value > threshold=-1.0762258768081665
node_222: feature_name=k__Bacteria.p__Cyanobacteria.c__.o__Synechococcales.f__Synechococcaceae.g__Synechococcus	feature_id[528].value > threshold=-1.0898687243461609
node_344: feature_name=k__Bacteria.p__Proteobacteria.c__Alphaproteobacteria.o__Rickettsiales.f__Candidatus.Midichloriaceae.g__Candidatus.Jidaibacter	feature_id[1141].value <= threshold=-1.076152503490448
node_345: feature_name=k__Bacteria.p__Firmicutes.c__Bacilli.o__Lactobacillales.f__Enterococcaceae.g__Catellicoccus	feature_id[18].value > threshold=8.973824977874756
node_499: feature_name=k__Bacteria.p__Actinobacteria.c__Actinobacteria.o__Micrococcales.f__Microbacteriaceae.g__Humibacter	feature_id[1227].value > threshold=-1.0761964917182922
node_811: feature_name=k__Bacteria.p__Actinobacteria.c__Coriobacteriia.o__Eggerthellales.f__Eggerthellaceae.g__Slackia	feature_id[335].value > threshold=-1.1723064184188843
node_833: feature_name=k__Bacteria.p__Actinobacteria.c__Actinobacteria.o__Micromonosporales.f__Micromonosporaceae.g__Xiangella	feature_id[771].value > threshold=-1.091492235660553
node_879: feature_name=k__Bacteria.p__Actinobacteria.c__Actinobacteria.o__Actinomycetales.f__Actinomycetaceae.g__Actinotignum	feature_id[199].value <= threshold=-1.0797009468078613
node_880: feature_name=k__Archaea.p__Euryarchaeota.c__Halobacteria.o__Natrialbales.f__Natrialbaceae.g__Natronococcus	feature_id[474].value > threshold=-1.097107470035553
node_1014: feature_name=k__Bacteria.p__Actinobacteria.c__Actinobacteria.o__Micrococcales.f__Dermatophilaceae.g__Kineosphaera	feature_id[605].value <= threshold=-1.0945117473602295
node_1015: feature_name=k__Archaea.p__Thaumarchaeota.c__Nitrososphaeria.o__Nitrososphaerales.f__Nitrososphaeraceae.g__Candidatus.Nitrosocosmicus	feature_id[531].value > threshold=-1.0770403742790222
node_1909: feature_name=k__Bacteria.p__Actinobacteria.c__Actinobacteria.o__Pseudonocardiales.f__Pseudonocardiaceae.g__Saccharomonospora	feature_id[701].value > threshold=-1.07895165681839
node_1953: feature_name=k__Bacteria.p__Bacteroidetes.c__Flavobacteriia.o__Flavobacteriales.f__Flavobacteriaceae.g__Capnocytophaga	feature_id[238].value > threshold=-1.1949002146720886
node_2059: feature_name=k__Bacteria.p__Proteobacteria.c__Gammaproteobacteria.o__Xanthomonadales.f__Xanthomonadaceae.g__Lysobacter	feature_id[553].value > threshold=-1.1397427320480347
node_2077: feature_name=k__Archaea.p__Euryarchaeota.c__.o__Candidatus.Altiarchaeales.f__.g__Candidatus.Altiarchaeum	feature_id[988].value <= threshold=-1.0723543167114258
node_2078: feature_name=k__Bacteria.p__Cyanobacteria.c__.o__Nostocales.__.__	feature_id[412].value > threshold=-1.2050615549087524
node_2080: feature_name=k__Bacteria.p__Proteobacteria.c__Alphaproteobacteria.o__Rhodobacterales.f__Rhodobacteraceae.g__Marinosulfonomonas	feature_id[391].value > threshold=6.078629016876221
node_2762: feature_name=k__Bacteria.p__Actinobacteria.c__Actinobacteria.o__Micrococcales.f__Micrococcaceae.g__Citricoccus	feature_id[311].value > threshold=-1.1015241742134094
node_2810: feature_name=k__Archaea.p__Euryarchaeota.c__Thermococci.o__Thermococcales.f__Thermococcaceae.g__Thermococcus	feature_id[81].value > threshold=-0.9570355117321014
node_2922: feature_name=k__Bacteria.p__Actinobacteria.c__Actinobacteria.o__Propionibacteriales.f__Propionibacteriaceae.g__	feature_id[174].value > threshold=-1.1609079837799072
node_2936: feature_name=k__Archaea.p__Euryarchaeota.c__Halobacteria.o__Natrialbales.f__Natrialbaceae.g__Halobiforma	feature_id[1355].value > threshold=-1.0760390162467957
class: Ovarian Serous Cystadenocarcinoma
Rules_76	passed counts:28
node_0: feature_name=k__Bacteria.p__Proteobacteria.c__Gammaproteobacteria.o__Oceanospirillales.f__.g__Terasakiispira	feature_id[1052].value > threshold=-1.076329529285431
node_134: feature_name=k__Bacteria.p__Proteobacteria.c__Gammaproteobacteria.o__.f__.__	feature_id[1].value <= threshold=2.037103772163391
node_135: feature_name=k__Archaea.p__Euryarchaeota.c__Halobacteria.o__Natrialbales.f__Natrialbaceae.g__Natronococcus	feature_id[474].value > threshold=-1.1440651416778564
node_157: feature_name=k__Bacteria.p__Proteobacteria.c__Alphaproteobacteria.o__Rhodobacterales.f__Rhodobacteraceae.g__Roseicitreum	feature_id[1273].value <= threshold=-1.0757288932800293
node_158: feature_name=k__Bacteria.p__Proteobacteria.c__Gammaproteobacteria.o__Alteromonadales.f__Alteromonadaceae.g__Paraglaciecola	feature_id[1212].value > threshold=-1.067201316356659
node_162: feature_name=k__Bacteria.p__Proteobacteria.c__Gammaproteobacteria.o__Oceanospirillales.f__Oceanospirillaceae.g__Pseudospirillum	feature_id[636].value > threshold=-1.0762258768081665
node_222: feature_name=k__Bacteria.p__Cyanobacteria.c__.o__Synechococcales.f__Synechococcaceae.g__Synechococcus	feature_id[528].value > threshold=-1.0898687243461609
node_344: feature_name=k__Bacteria.p__Proteobacteria.c__Alphaproteobacteria.o__Rickettsiales.f__Candidatus.Midichloriaceae.g__Candidatus.Jidaibacter	feature_id[1141].value <= threshold=-1.076152503490448
node_345: feature_name=k__Bacteria.p__Firmicutes.c__Bacilli.o__Lactobacillales.f__Enterococcaceae.g__Catellicoccus	feature_id[18].value > threshold=8.973824977874756
node_499: feature_name=k__Bacteria.p__Actinobacteria.c__Actinobacteria.o__Micrococcales.f__Microbacteriaceae.g__Humibacter	feature_id[1227].value > threshold=-1.0761964917182922
node_811: feature_name=k__Bacteria.p__Actinobacteria.c__Coriobacteriia.o__Eggerthellales.f__Eggerthellaceae.g__Slackia	feature_id[335].value > threshold=-1.1723064184188843
node_833: feature_name=k__Bacteria.p__Actinobacteria.c__Actinobacteria.o__Micromonosporales.f__Micromonosporaceae.g__Xiangella	feature_id[771].value > threshold=-1.091492235660553
node_879: feature_name=k__Bacteria.p__Actinobacteria.c__Actinobacteria.o__Actinomycetales.f__Actinomycetaceae.g__Actinotignum	feature_id[199].value <= threshold=-1.0797009468078613
node_880: feature_name=k__Archaea.p__Euryarchaeota.c__Halobacteria.o__Natrialbales.f__Natrialbaceae.g__Natronococcus	feature_id[474].value > threshold=-1.097107470035553
node_1014: feature_name=k__Bacteria.p__Actinobacteria.c__Actinobacteria.o__Micrococcales.f__Dermatophilaceae.g__Kineosphaera	feature_id[605].value <= threshold=-1.0945117473602295
node_1015: feature_name=k__Archaea.p__Thaumarchaeota.c__Nitrososphaeria.o__Nitrososphaerales.f__Nitrososphaeraceae.g__Candidatus.Nitrosocosmicus	feature_id[531].value > threshold=-1.0770403742790222
node_1909: feature_name=k__Bacteria.p__Actinobacteria.c__Actinobacteria.o__Pseudonocardiales.f__Pseudonocardiaceae.g__Saccharomonospora	feature_id[701].value > threshold=-1.07895165681839
node_1953: feature_name=k__Bacteria.p__Bacteroidetes.c__Flavobacteriia.o__Flavobacteriales.f__Flavobacteriaceae.g__Capnocytophaga	feature_id[238].value <= threshold=-1.1949002146720886
node_1954: feature_name=k__Bacteria.p__Proteobacteria.c__Betaproteobacteria.o__Burkholderiales.f__Comamonadaceae.g__Curvibacter	feature_id[28].value <= threshold=-2.0236427783966064
node_1955: feature_name=k__Bacteria.p__Planctomycetes.c__Planctomycetia.o__Planctomycetales.f__Gemmataceae.g__Gemmata	feature_id[67].value <= threshold=18.10122299194336
node_1956: feature_name=k__Bacteria.p__Firmicutes.c__Clostridia.o__Clostridiales.f__Lachnospiraceae.g__Lachnoclostridium	feature_id[74].value <= threshold=4.832808256149292
node_1957: feature_name=k__Bacteria.p__Bacteroidetes.c__Bacteroidia.o__Bacteroidales.f__Prevotellaceae.g__Prevotella	feature_id[88].value <= threshold=2.575883626937866
node_1958: feature_name=k__Bacteria.p__Proteobacteria.c__Gammaproteobacteria.o__Thiotrichales.f__Thiotrichaceae.g__Achromatium	feature_id[93].value <= threshold=-3.28423273563385
node_1959: feature_name=k__Bacteria.p__Actinobacteria.c__Actinobacteria.o__Corynebacteriales.f__Nocardiaceae.g__Nocardia	feature_id[23].value > threshold=-0.23092639446258545
node_1961: feature_name=k__Bacteria.p__Firmicutes.c__Bacilli.o__Bacillales.f__Bacillaceae.g__Bacillus	feature_id[26].value <= threshold=15.509299278259277
node_1962: feature_name=k__Bacteria.p__Firmicutes.c__Clostridia.o__Clostridiales.f__Eubacteriaceae.g__Eubacterium	feature_id[152].value > threshold=-14.878262519836426
class: Kidney Renal Clear Cell Carcinoma
Rules_77	passed counts:26
node_0: feature_name=k__Bacteria.p__Proteobacteria.c__Gammaproteobacteria.o__Oceanospirillales.f__.g__Terasakiispira	feature_id[1052].value > threshold=-1.076329529285431
node_134: feature_name=k__Bacteria.p__Proteobacteria.c__Gammaproteobacteria.o__.f__.__	feature_id[1].value <= threshold=2.037103772163391
node_135: feature_name=k__Archaea.p__Euryarchaeota.c__Halobacteria.o__Natrialbales.f__Natrialbaceae.g__Natronococcus	feature_id[474].value > threshold=-1.1440651416778564
node_157: feature_name=k__Bacteria.p__Proteobacteria.c__Alphaproteobacteria.o__Rhodobacterales.f__Rhodobacteraceae.g__Roseicitreum	feature_id[1273].value <= threshold=-1.0757288932800293
node_158: feature_name=k__Bacteria.p__Proteobacteria.c__Gammaproteobacteria.o__Alteromonadales.f__Alteromonadaceae.g__Paraglaciecola	feature_id[1212].value > threshold=-1.067201316356659
node_162: feature_name=k__Bacteria.p__Proteobacteria.c__Gammaproteobacteria.o__Oceanospirillales.f__Oceanospirillaceae.g__Pseudospirillum	feature_id[636].value > threshold=-1.0762258768081665
node_222: feature_name=k__Bacteria.p__Cyanobacteria.c__.o__Synechococcales.f__Synechococcaceae.g__Synechococcus	feature_id[528].value > threshold=-1.0898687243461609
node_344: feature_name=k__Bacteria.p__Proteobacteria.c__Alphaproteobacteria.o__Rickettsiales.f__Candidatus.Midichloriaceae.g__Candidatus.Jidaibacter	feature_id[1141].value <= threshold=-1.076152503490448
node_345: feature_name=k__Bacteria.p__Firmicutes.c__Bacilli.o__Lactobacillales.f__Enterococcaceae.g__Catellicoccus	feature_id[18].value > threshold=8.973824977874756
node_499: feature_name=k__Bacteria.p__Actinobacteria.c__Actinobacteria.o__Micrococcales.f__Microbacteriaceae.g__Humibacter	feature_id[1227].value > threshold=-1.0761964917182922
node_811: feature_name=k__Bacteria.p__Actinobacteria.c__Coriobacteriia.o__Eggerthellales.f__Eggerthellaceae.g__Slackia	feature_id[335].value > threshold=-1.1723064184188843
node_833: feature_name=k__Bacteria.p__Actinobacteria.c__Actinobacteria.o__Micromonosporales.f__Micromonosporaceae.g__Xiangella	feature_id[771].value > threshold=-1.091492235660553
node_879: feature_name=k__Bacteria.p__Actinobacteria.c__Actinobacteria.o__Actinomycetales.f__Actinomycetaceae.g__Actinotignum	feature_id[199].value <= threshold=-1.0797009468078613
node_880: feature_name=k__Archaea.p__Euryarchaeota.c__Halobacteria.o__Natrialbales.f__Natrialbaceae.g__Natronococcus	feature_id[474].value > threshold=-1.097107470035553
node_1014: feature_name=k__Bacteria.p__Actinobacteria.c__Actinobacteria.o__Micrococcales.f__Dermatophilaceae.g__Kineosphaera	feature_id[605].value <= threshold=-1.0945117473602295
node_1015: feature_name=k__Archaea.p__Thaumarchaeota.c__Nitrososphaeria.o__Nitrososphaerales.f__Nitrososphaeraceae.g__Candidatus.Nitrosocosmicus	feature_id[531].value > threshold=-1.0770403742790222
node_1909: feature_name=k__Bacteria.p__Actinobacteria.c__Actinobacteria.o__Pseudonocardiales.f__Pseudonocardiaceae.g__Saccharomonospora	feature_id[701].value > threshold=-1.07895165681839
node_1953: feature_name=k__Bacteria.p__Bacteroidetes.c__Flavobacteriia.o__Flavobacteriales.f__Flavobacteriaceae.g__Capnocytophaga	feature_id[238].value > threshold=-1.1949002146720886
node_2059: feature_name=k__Bacteria.p__Proteobacteria.c__Gammaproteobacteria.o__Xanthomonadales.f__Xanthomonadaceae.g__Lysobacter	feature_id[553].value > threshold=-1.1397427320480347
node_2077: feature_name=k__Archaea.p__Euryarchaeota.c__.o__Candidatus.Altiarchaeales.f__.g__Candidatus.Altiarchaeum	feature_id[988].value <= threshold=-1.0723543167114258
node_2078: feature_name=k__Bacteria.p__Cyanobacteria.c__.o__Nostocales.__.__	feature_id[412].value > threshold=-1.2050615549087524
node_2080: feature_name=k__Bacteria.p__Proteobacteria.c__Alphaproteobacteria.o__Rhodobacterales.f__Rhodobacteraceae.g__Marinosulfonomonas	feature_id[391].value > threshold=6.078629016876221
node_2762: feature_name=k__Bacteria.p__Actinobacteria.c__Actinobacteria.o__Micrococcales.f__Micrococcaceae.g__Citricoccus	feature_id[311].value > threshold=-1.1015241742134094
node_2810: feature_name=k__Archaea.p__Euryarchaeota.c__Thermococci.o__Thermococcales.f__Thermococcaceae.g__Thermococcus	feature_id[81].value > threshold=-0.9570355117321014
node_2922: feature_name=k__Bacteria.p__Actinobacteria.c__Actinobacteria.o__Propionibacteriales.f__Propionibacteriaceae.g__	feature_id[174].value > threshold=-1.1609079837799072
node_2936: feature_name=k__Archaea.p__Euryarchaeota.c__Halobacteria.o__Natrialbales.f__Natrialbaceae.g__Halobiforma	feature_id[1355].value <= threshold=-1.0760390162467957
node_2937: feature_name=k__Bacteria.p__Bacteroidetes.c__Flavobacteriia.o__Flavobacteriales.f__Flavobacteriaceae.g__Ornithobacterium	feature_id[354].value > threshold=1.1606273651123047
node_2979: feature_name=k__Bacteria.p__Firmicutes.c__Clostridia.o__Clostridiales.f__Lachnospiraceae.g__Marvinbryantia	feature_id[1237].value <= threshold=-1.0762831568717957
node_2980: feature_name=k__Bacteria.p__Actinobacteria.c__Thermoleophilia.o__Solirubrobacterales.f__Solirubrobacteraceae.g__Solirubrobacter	feature_id[286].value > threshold=-1.3854088187217712
node_2982: feature_name=k__Bacteria.p__Fusobacteria.c__Fusobacteriia.o__Fusobacteriales.f__Fusobacteriaceae.g__Fusobacterium	feature_id[25].value <= threshold=0.22532012313604355
node_2983: feature_name=k__Bacteria.p__Proteobacteria.c__Gammaproteobacteria.o__.f__.g__	feature_id[151].value > threshold=-0.7580537497997284
node_2987: feature_name=k__Bacteria.p__Cyanobacteria.c__.o__Chroococcidiopsidales.f__Chroococcidiopsidaceae.g__Chroococcidiopsis	feature_id[660].value <= threshold=-1.122719943523407
node_2988: feature_name=k__Bacteria.p__Proteobacteria.c__Alphaproteobacteria.o__Rhodobacterales.f__Rhodobacteraceae.g__Loktanella	feature_id[16].value > threshold=2.5872119069099426
node_2998: feature_name=k__Bacteria.p__Proteobacteria.c__Alphaproteobacteria.o__Rhizobiales.f__Bradyrhizobiaceae.g__Bradyrhizobium	feature_id[3].value > threshold=-1.2326719164848328
node_3002: feature_name=k__Bacteria.p__Proteobacteria.c__Gammaproteobacteria.o__Enterobacterales.f__Enterobacteriaceae.g__Escherichia	feature_id[143].value <= threshold=1.6005179286003113
node_3003: feature_name=k__Bacteria.p__Proteobacteria.c__Gammaproteobacteria.o__Pseudomonadales.f__Moraxellaceae.__	feature_id[381].value > threshold=-1.8407480716705322
node_3009: feature_name=k__Bacteria.p__Firmicutes.c__Clostridia.o__Clostridiales.f__Lachnospiraceae.g__Lachnoclostridium	feature_id[74].value <= threshold=13.026360511779785
class: Lung Adenocarcinoma
Rules_78	passed counts:26
node_0: feature_name=k__Bacteria.p__Proteobacteria.c__Gammaproteobacteria.o__Oceanospirillales.f__.g__Terasakiispira	feature_id[1052].value > threshold=-1.076329529285431
node_134: feature_name=k__Bacteria.p__Proteobacteria.c__Gammaproteobacteria.o__.f__.__	feature_id[1].value <= threshold=2.037103772163391
node_135: feature_name=k__Archaea.p__Euryarchaeota.c__Halobacteria.o__Natrialbales.f__Natrialbaceae.g__Natronococcus	feature_id[474].value > threshold=-1.1440651416778564
node_157: feature_name=k__Bacteria.p__Proteobacteria.c__Alphaproteobacteria.o__Rhodobacterales.f__Rhodobacteraceae.g__Roseicitreum	feature_id[1273].value <= threshold=-1.0757288932800293
node_158: feature_name=k__Bacteria.p__Proteobacteria.c__Gammaproteobacteria.o__Alteromonadales.f__Alteromonadaceae.g__Paraglaciecola	feature_id[1212].value > threshold=-1.067201316356659
node_162: feature_name=k__Bacteria.p__Proteobacteria.c__Gammaproteobacteria.o__Oceanospirillales.f__Oceanospirillaceae.g__Pseudospirillum	feature_id[636].value > threshold=-1.0762258768081665
node_222: feature_name=k__Bacteria.p__Cyanobacteria.c__.o__Synechococcales.f__Synechococcaceae.g__Synechococcus	feature_id[528].value <= threshold=-1.0898687243461609
node_223: feature_name=k__Bacteria.p__Proteobacteria.c__Epsilonproteobacteria.o__Campylobacterales.f__Campylobacteraceae.g__Campylobacter	feature_id[138].value <= threshold=-1.6568557620048523
node_224: feature_name=k__Bacteria.p__Proteobacteria.c__Alphaproteobacteria.o__Rhodobacterales.f__Rhodobacteraceae.g__Loktanella	feature_id[16].value <= threshold=4.969637393951416
node_225: feature_name=k__Bacteria.p__Firmicutes.c__Bacilli.o__Bacillales.f__Bacillaceae.g__Bacillus	feature_id[26].value <= threshold=16.41514492034912
node_226: feature_name=k__Bacteria.p__Proteobacteria.c__Gammaproteobacteria.o__Enterobacterales.f__Enterobacteriaceae.g__Escherichia	feature_id[143].value <= threshold=-5.719284772872925
node_227: feature_name=k__Bacteria.p__Proteobacteria.c__Gammaproteobacteria.o__Pseudomonadales.f__Moraxellaceae.g__Acinetobacter	feature_id[27].value > threshold=7.675138473510742
node_231: feature_name=k__Bacteria.p__Proteobacteria.c__Alphaproteobacteria.__.__.__	feature_id[144].value <= threshold=5.774287700653076
node_232: feature_name=k__Bacteria.p__Proteobacteria.c__Gammaproteobacteria.o__Xanthomonadales.f__Xanthomonadaceae.g__Xanthomonas	feature_id[85].value <= threshold=6.883797883987427
node_233: feature_name=k__Bacteria.p__Firmicutes.c__Clostridia.o__Clostridiales.f__Lachnospiraceae.g__Lachnoclostridium	feature_id[74].value <= threshold=9.79581332206726
node_234: feature_name=k__Bacteria.p__Proteobacteria.c__Gammaproteobacteria.__.__.__	feature_id[135].value > threshold=12.824731826782227
node_246: feature_name=k__Bacteria.p__Firmicutes.c__Bacilli.o__Lactobacillales.f__Enterococcaceae.g__Catellicoccus	feature_id[18].value > threshold=9.599564552307129
node_248: feature_name=k__Bacteria.p__Actinobacteria.c__Actinobacteria.o__Corynebacteriales.f__Nocardiaceae.g__Nocardia	feature_id[23].value <= threshold=8.343958854675293
class: Sarcoma
Rules_79	passed counts:26
node_0: feature_name=k__Bacteria.p__Proteobacteria.c__Gammaproteobacteria.o__Oceanospirillales.f__.g__Terasakiispira	feature_id[1052].value > threshold=-1.076329529285431
node_134: feature_name=k__Bacteria.p__Proteobacteria.c__Gammaproteobacteria.o__.f__.__	feature_id[1].value <= threshold=2.037103772163391
node_135: feature_name=k__Archaea.p__Euryarchaeota.c__Halobacteria.o__Natrialbales.f__Natrialbaceae.g__Natronococcus	feature_id[474].value <= threshold=-1.1440651416778564
node_136: feature_name=k__Bacteria.p__Proteobacteria.c__Betaproteobacteria.o__Rhodocyclales.f__Rhodocyclaceae.g__Dechloromonas	feature_id[154].value <= threshold=-4.096251964569092
node_137: feature_name=k__Bacteria.p__Actinobacteria.c__Actinobacteria.o__Micrococcales.f__Microbacteriaceae.g__Leifsonia	feature_id[123].value <= threshold=-6.309239149093628
node_138: feature_name=k__Bacteria.p__Proteobacteria.c__Betaproteobacteria.o__Burkholderiales.f__.g__Sphaerotilus	feature_id[215].value <= threshold=-1.083802580833435
node_139: feature_name=k__Bacteria.p__Proteobacteria.c__Gammaproteobacteria.o__Xanthomonadales.f__Xanthomonadaceae.g__Stenotrophomonas	feature_id[124].value <= threshold=16.753067016601562
class: Glioblastoma Multiforme
Rules_80	passed counts:25
node_0: feature_name=k__Bacteria.p__Proteobacteria.c__Gammaproteobacteria.o__Oceanospirillales.f__.g__Terasakiispira	feature_id[1052].value > threshold=-1.076329529285431
node_134: feature_name=k__Bacteria.p__Proteobacteria.c__Gammaproteobacteria.o__.f__.__	feature_id[1].value <= threshold=2.037103772163391
node_135: feature_name=k__Archaea.p__Euryarchaeota.c__Halobacteria.o__Natrialbales.f__Natrialbaceae.g__Natronococcus	feature_id[474].value > threshold=-1.1440651416778564
node_157: feature_name=k__Bacteria.p__Proteobacteria.c__Alphaproteobacteria.o__Rhodobacterales.f__Rhodobacteraceae.g__Roseicitreum	feature_id[1273].value <= threshold=-1.0757288932800293
node_158: feature_name=k__Bacteria.p__Proteobacteria.c__Gammaproteobacteria.o__Alteromonadales.f__Alteromonadaceae.g__Paraglaciecola	feature_id[1212].value > threshold=-1.067201316356659
node_162: feature_name=k__Bacteria.p__Proteobacteria.c__Gammaproteobacteria.o__Oceanospirillales.f__Oceanospirillaceae.g__Pseudospirillum	feature_id[636].value > threshold=-1.0762258768081665
node_222: feature_name=k__Bacteria.p__Cyanobacteria.c__.o__Synechococcales.f__Synechococcaceae.g__Synechococcus	feature_id[528].value > threshold=-1.0898687243461609
node_344: feature_name=k__Bacteria.p__Proteobacteria.c__Alphaproteobacteria.o__Rickettsiales.f__Candidatus.Midichloriaceae.g__Candidatus.Jidaibacter	feature_id[1141].value <= threshold=-1.076152503490448
node_345: feature_name=k__Bacteria.p__Firmicutes.c__Bacilli.o__Lactobacillales.f__Enterococcaceae.g__Catellicoccus	feature_id[18].value > threshold=8.973824977874756
node_499: feature_name=k__Bacteria.p__Actinobacteria.c__Actinobacteria.o__Micrococcales.f__Microbacteriaceae.g__Humibacter	feature_id[1227].value > threshold=-1.0761964917182922
node_811: feature_name=k__Bacteria.p__Actinobacteria.c__Coriobacteriia.o__Eggerthellales.f__Eggerthellaceae.g__Slackia	feature_id[335].value > threshold=-1.1723064184188843
node_833: feature_name=k__Bacteria.p__Actinobacteria.c__Actinobacteria.o__Micromonosporales.f__Micromonosporaceae.g__Xiangella	feature_id[771].value > threshold=-1.091492235660553
node_879: feature_name=k__Bacteria.p__Actinobacteria.c__Actinobacteria.o__Actinomycetales.f__Actinomycetaceae.g__Actinotignum	feature_id[199].value <= threshold=-1.0797009468078613
node_880: feature_name=k__Archaea.p__Euryarchaeota.c__Halobacteria.o__Natrialbales.f__Natrialbaceae.g__Natronococcus	feature_id[474].value > threshold=-1.097107470035553
node_1014: feature_name=k__Bacteria.p__Actinobacteria.c__Actinobacteria.o__Micrococcales.f__Dermatophilaceae.g__Kineosphaera	feature_id[605].value <= threshold=-1.0945117473602295
node_1015: feature_name=k__Archaea.p__Thaumarchaeota.c__Nitrososphaeria.o__Nitrososphaerales.f__Nitrososphaeraceae.g__Candidatus.Nitrosocosmicus	feature_id[531].value > threshold=-1.0770403742790222
node_1909: feature_name=k__Bacteria.p__Actinobacteria.c__Actinobacteria.o__Pseudonocardiales.f__Pseudonocardiaceae.g__Saccharomonospora	feature_id[701].value > threshold=-1.07895165681839
node_1953: feature_name=k__Bacteria.p__Bacteroidetes.c__Flavobacteriia.o__Flavobacteriales.f__Flavobacteriaceae.g__Capnocytophaga	feature_id[238].value > threshold=-1.1949002146720886
node_2059: feature_name=k__Bacteria.p__Proteobacteria.c__Gammaproteobacteria.o__Xanthomonadales.f__Xanthomonadaceae.g__Lysobacter	feature_id[553].value > threshold=-1.1397427320480347
node_2077: feature_name=k__Archaea.p__Euryarchaeota.c__.o__Candidatus.Altiarchaeales.f__.g__Candidatus.Altiarchaeum	feature_id[988].value <= threshold=-1.0723543167114258
node_2078: feature_name=k__Bacteria.p__Cyanobacteria.c__.o__Nostocales.__.__	feature_id[412].value > threshold=-1.2050615549087524
node_2080: feature_name=k__Bacteria.p__Proteobacteria.c__Alphaproteobacteria.o__Rhodobacterales.f__Rhodobacteraceae.g__Marinosulfonomonas	feature_id[391].value > threshold=6.078629016876221
node_2762: feature_name=k__Bacteria.p__Actinobacteria.c__Actinobacteria.o__Micrococcales.f__Micrococcaceae.g__Citricoccus	feature_id[311].value > threshold=-1.1015241742134094
node_2810: feature_name=k__Archaea.p__Euryarchaeota.c__Thermococci.o__Thermococcales.f__Thermococcaceae.g__Thermococcus	feature_id[81].value > threshold=-0.9570355117321014
node_2922: feature_name=k__Bacteria.p__Actinobacteria.c__Actinobacteria.o__Propionibacteriales.f__Propionibacteriaceae.g__	feature_id[174].value > threshold=-1.1609079837799072
node_2936: feature_name=k__Archaea.p__Euryarchaeota.c__Halobacteria.o__Natrialbales.f__Natrialbaceae.g__Halobiforma	feature_id[1355].value <= threshold=-1.0760390162467957
node_2937: feature_name=k__Bacteria.p__Bacteroidetes.c__Flavobacteriia.o__Flavobacteriales.f__Flavobacteriaceae.g__Ornithobacterium	feature_id[354].value > threshold=1.1606273651123047
node_2979: feature_name=k__Bacteria.p__Firmicutes.c__Clostridia.o__Clostridiales.f__Lachnospiraceae.g__Marvinbryantia	feature_id[1237].value > threshold=-1.0762831568717957
class: Cholangiocarcinoma
Rules_81	passed counts:25
node_0: feature_name=k__Bacteria.p__Proteobacteria.c__Gammaproteobacteria.o__Oceanospirillales.f__.g__Terasakiispira	feature_id[1052].value > threshold=-1.076329529285431
node_134: feature_name=k__Bacteria.p__Proteobacteria.c__Gammaproteobacteria.o__.f__.__	feature_id[1].value <= threshold=2.037103772163391
node_135: feature_name=k__Archaea.p__Euryarchaeota.c__Halobacteria.o__Natrialbales.f__Natrialbaceae.g__Natronococcus	feature_id[474].value > threshold=-1.1440651416778564
node_157: feature_name=k__Bacteria.p__Proteobacteria.c__Alphaproteobacteria.o__Rhodobacterales.f__Rhodobacteraceae.g__Roseicitreum	feature_id[1273].value <= threshold=-1.0757288932800293
node_158: feature_name=k__Bacteria.p__Proteobacteria.c__Gammaproteobacteria.o__Alteromonadales.f__Alteromonadaceae.g__Paraglaciecola	feature_id[1212].value > threshold=-1.067201316356659
node_162: feature_name=k__Bacteria.p__Proteobacteria.c__Gammaproteobacteria.o__Oceanospirillales.f__Oceanospirillaceae.g__Pseudospirillum	feature_id[636].value > threshold=-1.0762258768081665
node_222: feature_name=k__Bacteria.p__Cyanobacteria.c__.o__Synechococcales.f__Synechococcaceae.g__Synechococcus	feature_id[528].value > threshold=-1.0898687243461609
node_344: feature_name=k__Bacteria.p__Proteobacteria.c__Alphaproteobacteria.o__Rickettsiales.f__Candidatus.Midichloriaceae.g__Candidatus.Jidaibacter	feature_id[1141].value <= threshold=-1.076152503490448
node_345: feature_name=k__Bacteria.p__Firmicutes.c__Bacilli.o__Lactobacillales.f__Enterococcaceae.g__Catellicoccus	feature_id[18].value > threshold=8.973824977874756
node_499: feature_name=k__Bacteria.p__Actinobacteria.c__Actinobacteria.o__Micrococcales.f__Microbacteriaceae.g__Humibacter	feature_id[1227].value > threshold=-1.0761964917182922
node_811: feature_name=k__Bacteria.p__Actinobacteria.c__Coriobacteriia.o__Eggerthellales.f__Eggerthellaceae.g__Slackia	feature_id[335].value > threshold=-1.1723064184188843
node_833: feature_name=k__Bacteria.p__Actinobacteria.c__Actinobacteria.o__Micromonosporales.f__Micromonosporaceae.g__Xiangella	feature_id[771].value > threshold=-1.091492235660553
node_879: feature_name=k__Bacteria.p__Actinobacteria.c__Actinobacteria.o__Actinomycetales.f__Actinomycetaceae.g__Actinotignum	feature_id[199].value <= threshold=-1.0797009468078613
node_880: feature_name=k__Archaea.p__Euryarchaeota.c__Halobacteria.o__Natrialbales.f__Natrialbaceae.g__Natronococcus	feature_id[474].value > threshold=-1.097107470035553
node_1014: feature_name=k__Bacteria.p__Actinobacteria.c__Actinobacteria.o__Micrococcales.f__Dermatophilaceae.g__Kineosphaera	feature_id[605].value <= threshold=-1.0945117473602295
node_1015: feature_name=k__Archaea.p__Thaumarchaeota.c__Nitrososphaeria.o__Nitrososphaerales.f__Nitrososphaeraceae.g__Candidatus.Nitrosocosmicus	feature_id[531].value > threshold=-1.0770403742790222
node_1909: feature_name=k__Bacteria.p__Actinobacteria.c__Actinobacteria.o__Pseudonocardiales.f__Pseudonocardiaceae.g__Saccharomonospora	feature_id[701].value > threshold=-1.07895165681839
node_1953: feature_name=k__Bacteria.p__Bacteroidetes.c__Flavobacteriia.o__Flavobacteriales.f__Flavobacteriaceae.g__Capnocytophaga	feature_id[238].value > threshold=-1.1949002146720886
node_2059: feature_name=k__Bacteria.p__Proteobacteria.c__Gammaproteobacteria.o__Xanthomonadales.f__Xanthomonadaceae.g__Lysobacter	feature_id[553].value > threshold=-1.1397427320480347
node_2077: feature_name=k__Archaea.p__Euryarchaeota.c__.o__Candidatus.Altiarchaeales.f__.g__Candidatus.Altiarchaeum	feature_id[988].value <= threshold=-1.0723543167114258
node_2078: feature_name=k__Bacteria.p__Cyanobacteria.c__.o__Nostocales.__.__	feature_id[412].value > threshold=-1.2050615549087524
node_2080: feature_name=k__Bacteria.p__Proteobacteria.c__Alphaproteobacteria.o__Rhodobacterales.f__Rhodobacteraceae.g__Marinosulfonomonas	feature_id[391].value <= threshold=6.078629016876221
node_2081: feature_name=k__Bacteria.p__Fusobacteria.c__Fusobacteriia.o__Fusobacteriales.f__Leptotrichiaceae.g__Oceanivirga	feature_id[1221].value <= threshold=-1.0761141777038574
node_2082: feature_name=k__Bacteria.p__Bacteroidetes.c__Bacteroidia.o__Bacteroidales.f__Prevotellaceae.g__Prevotella	feature_id[88].value <= threshold=9.657206058502197
node_2083: feature_name=k__Bacteria.p__Proteobacteria.c__Betaproteobacteria.o__Burkholderiales.f__Comamonadaceae.g__Curvibacter	feature_id[28].value <= threshold=-2.7919321060180664
node_2084: feature_name=k__Bacteria.p__Firmicutes.c__Clostridia.o__Clostridiales.f__Oscillospiraceae.g__Oscillibacter	feature_id[309].value > threshold=-1.2680262327194214
node_2086: feature_name=k__Bacteria.p__Chlamydiae.c__Chlamydiia.o__Chlamydiales.f__Chlamydiaceae.g__Chlamydia	feature_id[2].value <= threshold=25.51842498779297
node_2087: feature_name=k__Bacteria.p__Proteobacteria.c__Deltaproteobacteria.o__Desulfovibrionales.f__Desulfovibrionaceae.g__Desulfovibrio	feature_id[80].value <= threshold=1.2582363486289978
node_2088: feature_name=k__Bacteria.p__Firmicutes.c__Bacilli.__.__.__	feature_id[15].value <= threshold=7.886232614517212
node_2089: feature_name=k__Bacteria.p__Proteobacteria.c__Gammaproteobacteria.o__Enterobacterales.f__Enterobacteriaceae.__	feature_id[119].value <= threshold=4.097223997116089
node_2090: feature_name=k__Bacteria.p__Proteobacteria.c__Betaproteobacteria.o__Burkholderiales.f__.g__Ideonella	feature_id[53].value > threshold=-4.5473198890686035
node_2092: feature_name=k__Bacteria.p__Proteobacteria.c__Gammaproteobacteria.o__Pseudomonadales.f__.g__	feature_id[285].value > threshold=-1.1182584166526794
node_2156: feature_name=k__Bacteria.p__Proteobacteria.c__Gammaproteobacteria.o__Enterobacterales.f__Enterobacteriaceae.g__Escherichia	feature_id[143].value > threshold=-1.6933112740516663
node_2202: feature_name=k__Bacteria.p__Cyanobacteria.c__.o__Oscillatoriales.f__Cyanothecaceae.g__Cyanothece	feature_id[54].value <= threshold=15.6621994972229
node_2203: feature_name=k__Bacteria.p__Candidatus.Kryptonia.c__.o__.f__.g__Candidatus.Kryptobacter	feature_id[64].value <= threshold=4.219107627868652
node_2204: feature_name=k__Bacteria.p__Proteobacteria.c__Gammaproteobacteria.o__Pseudomonadales.f__Pseudomonadaceae.g__Pseudomonas	feature_id[132].value <= threshold=8.031962394714355
node_2205: feature_name=k__Bacteria.p__Firmicutes.c__Clostridia.o__Clostridiales.f__Eubacteriaceae.g__Eubacterium	feature_id[152].value <= threshold=-8.473153591156006
class: Lung Adenocarcinoma
Rules_82	passed counts:25
node_0: feature_name=k__Bacteria.p__Proteobacteria.c__Gammaproteobacteria.o__Oceanospirillales.f__.g__Terasakiispira	feature_id[1052].value > threshold=-1.076329529285431
node_134: feature_name=k__Bacteria.p__Proteobacteria.c__Gammaproteobacteria.o__.f__.__	feature_id[1].value <= threshold=2.037103772163391
node_135: feature_name=k__Archaea.p__Euryarchaeota.c__Halobacteria.o__Natrialbales.f__Natrialbaceae.g__Natronococcus	feature_id[474].value > threshold=-1.1440651416778564
node_157: feature_name=k__Bacteria.p__Proteobacteria.c__Alphaproteobacteria.o__Rhodobacterales.f__Rhodobacteraceae.g__Roseicitreum	feature_id[1273].value <= threshold=-1.0757288932800293
node_158: feature_name=k__Bacteria.p__Proteobacteria.c__Gammaproteobacteria.o__Alteromonadales.f__Alteromonadaceae.g__Paraglaciecola	feature_id[1212].value > threshold=-1.067201316356659
node_162: feature_name=k__Bacteria.p__Proteobacteria.c__Gammaproteobacteria.o__Oceanospirillales.f__Oceanospirillaceae.g__Pseudospirillum	feature_id[636].value > threshold=-1.0762258768081665
node_222: feature_name=k__Bacteria.p__Cyanobacteria.c__.o__Synechococcales.f__Synechococcaceae.g__Synechococcus	feature_id[528].value > threshold=-1.0898687243461609
node_344: feature_name=k__Bacteria.p__Proteobacteria.c__Alphaproteobacteria.o__Rickettsiales.f__Candidatus.Midichloriaceae.g__Candidatus.Jidaibacter	feature_id[1141].value <= threshold=-1.076152503490448
node_345: feature_name=k__Bacteria.p__Firmicutes.c__Bacilli.o__Lactobacillales.f__Enterococcaceae.g__Catellicoccus	feature_id[18].value > threshold=8.973824977874756
node_499: feature_name=k__Bacteria.p__Actinobacteria.c__Actinobacteria.o__Micrococcales.f__Microbacteriaceae.g__Humibacter	feature_id[1227].value <= threshold=-1.0761964917182922
node_500: feature_name=k__Bacteria.p__Firmicutes.c__Bacilli.o__Bacillales.f__Planococcaceae.g__Planococcus	feature_id[13].value > threshold=8.430969715118408
node_684: feature_name=k__Bacteria.p__Proteobacteria.c__Betaproteobacteria.o__Burkholderiales.f__Comamonadaceae.g__Curvibacter	feature_id[28].value <= threshold=-3.5802773237228394
node_685: feature_name=k__Bacteria.p__Actinobacteria.c__Actinobacteria.o__Propionibacteriales.f__Propionibacteriaceae.g__Propionibacterium	feature_id[14].value > threshold=-1.9796934127807617
node_689: feature_name=k__Bacteria.p__Actinobacteria.c__Actinobacteria.o__Corynebacteriales.f__Nocardiaceae.g__Nocardia	feature_id[23].value > threshold=5.801236152648926
node_715: feature_name=k__Bacteria.p__Actinobacteria.c__Actinobacteria.o__Propionibacteriales.f__Propionibacteriaceae.g__Cutibacterium	feature_id[106].value <= threshold=5.8226237297058105
node_716: feature_name=k__Bacteria.p__Firmicutes.c__Clostridia.o__Clostridiales.f__Lachnospiraceae.g__Lachnoclostridium	feature_id[74].value <= threshold=12.990244388580322
class: Lung Adenocarcinoma
Rules_83	passed counts:24
node_0: feature_name=k__Bacteria.p__Proteobacteria.c__Gammaproteobacteria.o__Oceanospirillales.f__.g__Terasakiispira	feature_id[1052].value > threshold=-1.076329529285431
node_134: feature_name=k__Bacteria.p__Proteobacteria.c__Gammaproteobacteria.o__.f__.__	feature_id[1].value > threshold=2.037103772163391
node_3784: feature_name=k__Bacteria.p__Actinobacteria.c__Coriobacteriia.o__Eggerthellales.f__Eggerthellaceae.g__Cryptobacterium	feature_id[780].value > threshold=-1.0737925171852112
node_3884: feature_name=k__Bacteria.p__Proteobacteria.c__Gammaproteobacteria.o__.f__.g__Candidatus.Thiodiazotropha	feature_id[6].value <= threshold=9.283762454986572
node_3885: feature_name=k__Bacteria.p__Actinobacteria.c__Actinobacteria.o__Kineosporiales.f__Kineosporiaceae.g__Kineosporia	feature_id[1149].value > threshold=-1.076145887374878
node_3921: feature_name=k__Bacteria.p__Firmicutes.c__Bacilli.o__Bacillales.f__Planococcaceae.g__Planococcus	feature_id[13].value <= threshold=6.618772506713867
node_3922: feature_name=k__Bacteria.p__Proteobacteria.c__Gammaproteobacteria.o__Thiotrichales.f__Thiotrichaceae.g__Achromatium	feature_id[93].value <= threshold=-1.6301950216293335
node_3923: feature_name=k__Bacteria.p__Proteobacteria.__.__.__.__	feature_id[164].value <= threshold=10.47943639755249
node_3924: feature_name=k__Bacteria.p__Proteobacteria.c__Deltaproteobacteria.o__Desulfovibrionales.f__Desulfovibrionaceae.g__Desulfovibrio	feature_id[80].value <= threshold=1.4402853846549988
node_3925: feature_name=k__Bacteria.p__Proteobacteria.__.__.__.__	feature_id[164].value > threshold=9.128294944763184
class: Breast Invasive Carcinoma
Rules_84	passed counts:24
node_0: feature_name=k__Bacteria.p__Proteobacteria.c__Gammaproteobacteria.o__Oceanospirillales.f__.g__Terasakiispira	feature_id[1052].value > threshold=-1.076329529285431
node_134: feature_name=k__Bacteria.p__Proteobacteria.c__Gammaproteobacteria.o__.f__.__	feature_id[1].value <= threshold=2.037103772163391
node_135: feature_name=k__Archaea.p__Euryarchaeota.c__Halobacteria.o__Natrialbales.f__Natrialbaceae.g__Natronococcus	feature_id[474].value > threshold=-1.1440651416778564
node_157: feature_name=k__Bacteria.p__Proteobacteria.c__Alphaproteobacteria.o__Rhodobacterales.f__Rhodobacteraceae.g__Roseicitreum	feature_id[1273].value <= threshold=-1.0757288932800293
node_158: feature_name=k__Bacteria.p__Proteobacteria.c__Gammaproteobacteria.o__Alteromonadales.f__Alteromonadaceae.g__Paraglaciecola	feature_id[1212].value > threshold=-1.067201316356659
node_162: feature_name=k__Bacteria.p__Proteobacteria.c__Gammaproteobacteria.o__Oceanospirillales.f__Oceanospirillaceae.g__Pseudospirillum	feature_id[636].value > threshold=-1.0762258768081665
node_222: feature_name=k__Bacteria.p__Cyanobacteria.c__.o__Synechococcales.f__Synechococcaceae.g__Synechococcus	feature_id[528].value > threshold=-1.0898687243461609
node_344: feature_name=k__Bacteria.p__Proteobacteria.c__Alphaproteobacteria.o__Rickettsiales.f__Candidatus.Midichloriaceae.g__Candidatus.Jidaibacter	feature_id[1141].value <= threshold=-1.076152503490448
node_345: feature_name=k__Bacteria.p__Firmicutes.c__Bacilli.o__Lactobacillales.f__Enterococcaceae.g__Catellicoccus	feature_id[18].value > threshold=8.973824977874756
node_499: feature_name=k__Bacteria.p__Actinobacteria.c__Actinobacteria.o__Micrococcales.f__Microbacteriaceae.g__Humibacter	feature_id[1227].value > threshold=-1.0761964917182922
node_811: feature_name=k__Bacteria.p__Actinobacteria.c__Coriobacteriia.o__Eggerthellales.f__Eggerthellaceae.g__Slackia	feature_id[335].value > threshold=-1.1723064184188843
node_833: feature_name=k__Bacteria.p__Actinobacteria.c__Actinobacteria.o__Micromonosporales.f__Micromonosporaceae.g__Xiangella	feature_id[771].value > threshold=-1.091492235660553
node_879: feature_name=k__Bacteria.p__Actinobacteria.c__Actinobacteria.o__Actinomycetales.f__Actinomycetaceae.g__Actinotignum	feature_id[199].value <= threshold=-1.0797009468078613
node_880: feature_name=k__Archaea.p__Euryarchaeota.c__Halobacteria.o__Natrialbales.f__Natrialbaceae.g__Natronococcus	feature_id[474].value > threshold=-1.097107470035553
node_1014: feature_name=k__Bacteria.p__Actinobacteria.c__Actinobacteria.o__Micrococcales.f__Dermatophilaceae.g__Kineosphaera	feature_id[605].value <= threshold=-1.0945117473602295
node_1015: feature_name=k__Archaea.p__Thaumarchaeota.c__Nitrososphaeria.o__Nitrososphaerales.f__Nitrososphaeraceae.g__Candidatus.Nitrosocosmicus	feature_id[531].value > threshold=-1.0770403742790222
node_1909: feature_name=k__Bacteria.p__Actinobacteria.c__Actinobacteria.o__Pseudonocardiales.f__Pseudonocardiaceae.g__Saccharomonospora	feature_id[701].value > threshold=-1.07895165681839
node_1953: feature_name=k__Bacteria.p__Bacteroidetes.c__Flavobacteriia.o__Flavobacteriales.f__Flavobacteriaceae.g__Capnocytophaga	feature_id[238].value > threshold=-1.1949002146720886
node_2059: feature_name=k__Bacteria.p__Proteobacteria.c__Gammaproteobacteria.o__Xanthomonadales.f__Xanthomonadaceae.g__Lysobacter	feature_id[553].value > threshold=-1.1397427320480347
node_2077: feature_name=k__Archaea.p__Euryarchaeota.c__.o__Candidatus.Altiarchaeales.f__.g__Candidatus.Altiarchaeum	feature_id[988].value <= threshold=-1.0723543167114258
node_2078: feature_name=k__Bacteria.p__Cyanobacteria.c__.o__Nostocales.__.__	feature_id[412].value > threshold=-1.2050615549087524
node_2080: feature_name=k__Bacteria.p__Proteobacteria.c__Alphaproteobacteria.o__Rhodobacterales.f__Rhodobacteraceae.g__Marinosulfonomonas	feature_id[391].value > threshold=6.078629016876221
node_2762: feature_name=k__Bacteria.p__Actinobacteria.c__Actinobacteria.o__Micrococcales.f__Micrococcaceae.g__Citricoccus	feature_id[311].value > threshold=-1.1015241742134094
node_2810: feature_name=k__Archaea.p__Euryarchaeota.c__Thermococci.o__Thermococcales.f__Thermococcaceae.g__Thermococcus	feature_id[81].value > threshold=-0.9570355117321014
node_2922: feature_name=k__Bacteria.p__Actinobacteria.c__Actinobacteria.o__Propionibacteriales.f__Propionibacteriaceae.g__	feature_id[174].value > threshold=-1.1609079837799072
node_2936: feature_name=k__Archaea.p__Euryarchaeota.c__Halobacteria.o__Natrialbales.f__Natrialbaceae.g__Halobiforma	feature_id[1355].value <= threshold=-1.0760390162467957
node_2937: feature_name=k__Bacteria.p__Bacteroidetes.c__Flavobacteriia.o__Flavobacteriales.f__Flavobacteriaceae.g__Ornithobacterium	feature_id[354].value > threshold=1.1606273651123047
node_2979: feature_name=k__Bacteria.p__Firmicutes.c__Clostridia.o__Clostridiales.f__Lachnospiraceae.g__Marvinbryantia	feature_id[1237].value <= threshold=-1.0762831568717957
node_2980: feature_name=k__Bacteria.p__Actinobacteria.c__Thermoleophilia.o__Solirubrobacterales.f__Solirubrobacteraceae.g__Solirubrobacter	feature_id[286].value <= threshold=-1.3854088187217712
class: Lymphoid Neoplasm Diffuse Large B-cell Lymphoma
Rules_85	passed counts:24
node_0: feature_name=k__Bacteria.p__Proteobacteria.c__Gammaproteobacteria.o__Oceanospirillales.f__.g__Terasakiispira	feature_id[1052].value <= threshold=-1.076329529285431
node_1: feature_name=k__Bacteria.p__Firmicutes.c__Negativicutes.o__Selenomonadales.f__Selenomonadaceae.g__Selenomonas	feature_id[204].value <= threshold=-1.2820144891738892
node_2: feature_name=k__Bacteria.p__Proteobacteria.c__Betaproteobacteria.o__Burkholderiales.f__Burkholderiaceae.g__Ralstonia	feature_id[37].value > threshold=-3.1567457914352417
node_30: feature_name=k__Bacteria.p__Proteobacteria.c__Alphaproteobacteria.o__Rhizobiales.f__Phyllobacteriaceae.g__Aliihoeflea	feature_id[323].value > threshold=-1.0889862179756165
node_38: feature_name=k__Bacteria.p__Proteobacteria.c__Alphaproteobacteria.o__Sphingomonadales.f__Sphingomonadaceae.__	feature_id[197].value > threshold=-3.763575553894043
node_42: feature_name=k__Bacteria.p__Proteobacteria.c__Betaproteobacteria.o__Burkholderiales.f__Alcaligenaceae.g__Bordetella	feature_id[287].value <= threshold=2.4060704708099365
node_43: feature_name=k__Bacteria.p__Candidatus.Amesbacteria.c__.o__.f__.g__	feature_id[561].value <= threshold=-0.9503638744354248
node_44: feature_name=k__Bacteria.p__Actinobacteria.c__Actinobacteria.o__Micrococcales.f__Micrococcaceae.g__Arthrobacter	feature_id[261].value <= threshold=9.694265365600586
node_45: feature_name=k__Bacteria.p__Proteobacteria.c__Gammaproteobacteria.o__Pasteurellales.f__Pasteurellaceae.g__Pasteurella	feature_id[953].value <= threshold=-1.0694104433059692
node_46: feature_name=k__Bacteria.p__Firmicutes.c__Bacilli.__.__.__	feature_id[15].value <= threshold=8.156120300292969
node_47: feature_name=k__Bacteria.p__Firmicutes.c__Negativicutes.o__Veillonellales.f__Veillonellaceae.g__Negativicoccus	feature_id[12].value > threshold=2.90405809879303
node_49: feature_name=k__Bacteria.p__Actinobacteria.c__Actinobacteria.o__Propionibacteriales.__.__	feature_id[378].value <= threshold=1.960324376821518
node_50: feature_name=k__Bacteria.p__Proteobacteria.c__Gammaproteobacteria.o__Thiotrichales.f__Thiotrichaceae.g__Achromatium	feature_id[93].value <= threshold=1.8580046892166138
node_51: feature_name=k__Bacteria.p__Proteobacteria.c__Betaproteobacteria.o__Burkholderiales.f__Oxalobacteraceae.g__Janthinobacterium	feature_id[555].value <= threshold=-0.8099875748157501
node_52: feature_name=k__Archaea.p__Crenarchaeota.c__Thermoprotei.o__Sulfolobales.f__Sulfolobaceae.g__Sulfolobus	feature_id[120].value <= threshold=6.413322925567627
node_53: feature_name=k__Bacteria.p__Proteobacteria.c__Betaproteobacteria.o__Burkholderiales.f__Comamonadaceae.__	feature_id[66].value <= threshold=2.2756417393684387
node_54: feature_name=k__Bacteria.p__Actinobacteria.c__Actinobacteria.o__Micrococcales.f__Micrococcaceae.g__Kocuria	feature_id[90].value <= threshold=4.067372282966971
class: Stomach Adenocarcinoma
Rules_86	passed counts:23
node_0: feature_name=k__Bacteria.p__Proteobacteria.c__Gammaproteobacteria.o__Oceanospirillales.f__.g__Terasakiispira	feature_id[1052].value > threshold=-1.076329529285431
node_134: feature_name=k__Bacteria.p__Proteobacteria.c__Gammaproteobacteria.o__.f__.__	feature_id[1].value <= threshold=2.037103772163391
node_135: feature_name=k__Archaea.p__Euryarchaeota.c__Halobacteria.o__Natrialbales.f__Natrialbaceae.g__Natronococcus	feature_id[474].value > threshold=-1.1440651416778564
node_157: feature_name=k__Bacteria.p__Proteobacteria.c__Alphaproteobacteria.o__Rhodobacterales.f__Rhodobacteraceae.g__Roseicitreum	feature_id[1273].value <= threshold=-1.0757288932800293
node_158: feature_name=k__Bacteria.p__Proteobacteria.c__Gammaproteobacteria.o__Alteromonadales.f__Alteromonadaceae.g__Paraglaciecola	feature_id[1212].value > threshold=-1.067201316356659
node_162: feature_name=k__Bacteria.p__Proteobacteria.c__Gammaproteobacteria.o__Oceanospirillales.f__Oceanospirillaceae.g__Pseudospirillum	feature_id[636].value > threshold=-1.0762258768081665
node_222: feature_name=k__Bacteria.p__Cyanobacteria.c__.o__Synechococcales.f__Synechococcaceae.g__Synechococcus	feature_id[528].value > threshold=-1.0898687243461609
node_344: feature_name=k__Bacteria.p__Proteobacteria.c__Alphaproteobacteria.o__Rickettsiales.f__Candidatus.Midichloriaceae.g__Candidatus.Jidaibacter	feature_id[1141].value <= threshold=-1.076152503490448
node_345: feature_name=k__Bacteria.p__Firmicutes.c__Bacilli.o__Lactobacillales.f__Enterococcaceae.g__Catellicoccus	feature_id[18].value > threshold=8.973824977874756
node_499: feature_name=k__Bacteria.p__Actinobacteria.c__Actinobacteria.o__Micrococcales.f__Microbacteriaceae.g__Humibacter	feature_id[1227].value > threshold=-1.0761964917182922
node_811: feature_name=k__Bacteria.p__Actinobacteria.c__Coriobacteriia.o__Eggerthellales.f__Eggerthellaceae.g__Slackia	feature_id[335].value > threshold=-1.1723064184188843
node_833: feature_name=k__Bacteria.p__Actinobacteria.c__Actinobacteria.o__Micromonosporales.f__Micromonosporaceae.g__Xiangella	feature_id[771].value > threshold=-1.091492235660553
node_879: feature_name=k__Bacteria.p__Actinobacteria.c__Actinobacteria.o__Actinomycetales.f__Actinomycetaceae.g__Actinotignum	feature_id[199].value <= threshold=-1.0797009468078613
node_880: feature_name=k__Archaea.p__Euryarchaeota.c__Halobacteria.o__Natrialbales.f__Natrialbaceae.g__Natronococcus	feature_id[474].value > threshold=-1.097107470035553
node_1014: feature_name=k__Bacteria.p__Actinobacteria.c__Actinobacteria.o__Micrococcales.f__Dermatophilaceae.g__Kineosphaera	feature_id[605].value <= threshold=-1.0945117473602295
node_1015: feature_name=k__Archaea.p__Thaumarchaeota.c__Nitrososphaeria.o__Nitrososphaerales.f__Nitrososphaeraceae.g__Candidatus.Nitrosocosmicus	feature_id[531].value > threshold=-1.0770403742790222
node_1909: feature_name=k__Bacteria.p__Actinobacteria.c__Actinobacteria.o__Pseudonocardiales.f__Pseudonocardiaceae.g__Saccharomonospora	feature_id[701].value > threshold=-1.07895165681839
node_1953: feature_name=k__Bacteria.p__Bacteroidetes.c__Flavobacteriia.o__Flavobacteriales.f__Flavobacteriaceae.g__Capnocytophaga	feature_id[238].value <= threshold=-1.1949002146720886
node_1954: feature_name=k__Bacteria.p__Proteobacteria.c__Betaproteobacteria.o__Burkholderiales.f__Comamonadaceae.g__Curvibacter	feature_id[28].value <= threshold=-2.0236427783966064
node_1955: feature_name=k__Bacteria.p__Planctomycetes.c__Planctomycetia.o__Planctomycetales.f__Gemmataceae.g__Gemmata	feature_id[67].value > threshold=18.10122299194336
node_1977: feature_name=k__Bacteria.p__Proteobacteria.c__Alphaproteobacteria.o__Rhodobacterales.f__Rhodobacteraceae.g__Loktanella	feature_id[16].value > threshold=3.55415678024292
node_1997: feature_name=k__Bacteria.p__Candidatus.Nomurabacteria.c__.o__.f__.g__	feature_id[1377].value <= threshold=-1.0765014290809631
node_1998: feature_name=k__Bacteria.p__Actinobacteria.c__Actinobacteria.o__Corynebacteriales.f__Corynebacteriaceae.__	feature_id[577].value <= threshold=-0.9946534633636475
class: Head and Neck Squamous Cell Carcinoma
Rules_87	passed counts:23
node_0: feature_name=k__Bacteria.p__Proteobacteria.c__Gammaproteobacteria.o__Oceanospirillales.f__.g__Terasakiispira	feature_id[1052].value > threshold=-1.076329529285431
node_134: feature_name=k__Bacteria.p__Proteobacteria.c__Gammaproteobacteria.o__.f__.__	feature_id[1].value <= threshold=2.037103772163391
node_135: feature_name=k__Archaea.p__Euryarchaeota.c__Halobacteria.o__Natrialbales.f__Natrialbaceae.g__Natronococcus	feature_id[474].value > threshold=-1.1440651416778564
node_157: feature_name=k__Bacteria.p__Proteobacteria.c__Alphaproteobacteria.o__Rhodobacterales.f__Rhodobacteraceae.g__Roseicitreum	feature_id[1273].value <= threshold=-1.0757288932800293
node_158: feature_name=k__Bacteria.p__Proteobacteria.c__Gammaproteobacteria.o__Alteromonadales.f__Alteromonadaceae.g__Paraglaciecola	feature_id[1212].value > threshold=-1.067201316356659
node_162: feature_name=k__Bacteria.p__Proteobacteria.c__Gammaproteobacteria.o__Oceanospirillales.f__Oceanospirillaceae.g__Pseudospirillum	feature_id[636].value > threshold=-1.0762258768081665
node_222: feature_name=k__Bacteria.p__Cyanobacteria.c__.o__Synechococcales.f__Synechococcaceae.g__Synechococcus	feature_id[528].value > threshold=-1.0898687243461609
node_344: feature_name=k__Bacteria.p__Proteobacteria.c__Alphaproteobacteria.o__Rickettsiales.f__Candidatus.Midichloriaceae.g__Candidatus.Jidaibacter	feature_id[1141].value <= threshold=-1.076152503490448
node_345: feature_name=k__Bacteria.p__Firmicutes.c__Bacilli.o__Lactobacillales.f__Enterococcaceae.g__Catellicoccus	feature_id[18].value > threshold=8.973824977874756
node_499: feature_name=k__Bacteria.p__Actinobacteria.c__Actinobacteria.o__Micrococcales.f__Microbacteriaceae.g__Humibacter	feature_id[1227].value > threshold=-1.0761964917182922
node_811: feature_name=k__Bacteria.p__Actinobacteria.c__Coriobacteriia.o__Eggerthellales.f__Eggerthellaceae.g__Slackia	feature_id[335].value > threshold=-1.1723064184188843
node_833: feature_name=k__Bacteria.p__Actinobacteria.c__Actinobacteria.o__Micromonosporales.f__Micromonosporaceae.g__Xiangella	feature_id[771].value > threshold=-1.091492235660553
node_879: feature_name=k__Bacteria.p__Actinobacteria.c__Actinobacteria.o__Actinomycetales.f__Actinomycetaceae.g__Actinotignum	feature_id[199].value <= threshold=-1.0797009468078613
node_880: feature_name=k__Archaea.p__Euryarchaeota.c__Halobacteria.o__Natrialbales.f__Natrialbaceae.g__Natronococcus	feature_id[474].value > threshold=-1.097107470035553
node_1014: feature_name=k__Bacteria.p__Actinobacteria.c__Actinobacteria.o__Micrococcales.f__Dermatophilaceae.g__Kineosphaera	feature_id[605].value <= threshold=-1.0945117473602295
node_1015: feature_name=k__Archaea.p__Thaumarchaeota.c__Nitrososphaeria.o__Nitrososphaerales.f__Nitrososphaeraceae.g__Candidatus.Nitrosocosmicus	feature_id[531].value <= threshold=-1.0770403742790222
node_1016: feature_name=k__Bacteria.p__Actinobacteria.c__Actinobacteria.o__Micrococcales.f__Intrasporangiaceae.g__Tetrasphaera	feature_id[104].value <= threshold=-6.644143104553223
node_1017: feature_name=k__Bacteria.p__Proteobacteria.c__Alphaproteobacteria.o__Rhodobacterales.f__Rhodobacteraceae.g__Loktanella	feature_id[16].value <= threshold=8.890378475189209
node_1018: feature_name=k__Bacteria.p__Actinobacteria.c__Actinobacteria.o__Streptosporangiales.f__Streptosporangiaceae.g__Nonomuraea	feature_id[959].value <= threshold=-1.0673604607582092
node_1019: feature_name=k__Bacteria.p__Tenericutes.c__Mollicutes.o__Acholeplasmatales.f__Acholeplasmataceae.g__Candidatus.Phytoplasma	feature_id[33].value > threshold=-2.749326355755329
node_1021: feature_name=k__Bacteria.p__Firmicutes.c__Bacilli.o__Lactobacillales.f__Leuconostocaceae.g__Weissella	feature_id[295].value <= threshold=-1.0015128254890442
node_1022: feature_name=k__Bacteria.p__Bacteroidetes.c__Flavobacteriia.o__Flavobacteriales.f__Flavobacteriaceae.g__Cloacibacterium	feature_id[72].value <= threshold=8.97591781616211
node_1023: feature_name=k__Bacteria.p__Proteobacteria.c__Gammaproteobacteria.o__.f__.g__	feature_id[151].value <= threshold=-0.2053215578198433
node_1024: feature_name=k__Bacteria.p__Firmicutes.c__Negativicutes.o__Veillonellales.f__Veillonellaceae.g__Veillonella	feature_id[208].value <= threshold=-0.9794410765171051
node_1025: feature_name=k__Bacteria.p__Cyanobacteria.c__.o__Oscillatoriales.f__Cyanothecaceae.g__Cyanothece	feature_id[54].value > threshold=17.725027084350586
node_1167: feature_name=k__Bacteria.p__Proteobacteria.c__Alphaproteobacteria.o__Rhodobacterales.f__Rhodobacteraceae.g__Loktanella	feature_id[16].value > threshold=1.0946674942970276
node_1195: feature_name=k__Bacteria.p__Firmicutes.c__Tissierellia.o__Tissierellales.f__Peptoniphilaceae.g__Peptoniphilus	feature_id[221].value <= threshold=0.40331218019127846
node_1196: feature_name=k__Bacteria.p__Proteobacteria.c__Gammaproteobacteria.o__Oceanospirillales.f__Alcanivoracaceae.g__Alcanivorax	feature_id[79].value > threshold=11.969922542572021
node_1204: feature_name=k__Bacteria.p__Firmicutes.c__Bacilli.o__Bacillales.f__Planococcaceae.g__Planococcus	feature_id[13].value <= threshold=8.731130123138428
node_1205: feature_name=k__Bacteria.p__Cyanobacteria.c__.o__Oscillatoriales.f__Cyanothecaceae.g__Cyanothece	feature_id[54].value > threshold=17.74435329437256
node_1211: feature_name=k__Bacteria.p__Firmicutes.c__Bacilli.o__Bacillales.f__Planococcaceae.g__Planococcus	feature_id[13].value > threshold=2.386092334985733
node_1215: feature_name=k__Bacteria.p__Candidatus.Kryptonia.c__.__.__.__	feature_id[147].value <= threshold=0.1280403733253479
class: Prostate Adenocarcinoma
Rules_88	passed counts:23
node_0: feature_name=k__Bacteria.p__Proteobacteria.c__Gammaproteobacteria.o__Oceanospirillales.f__.g__Terasakiispira	feature_id[1052].value > threshold=-1.076329529285431
node_134: feature_name=k__Bacteria.p__Proteobacteria.c__Gammaproteobacteria.o__.f__.__	feature_id[1].value <= threshold=2.037103772163391
node_135: feature_name=k__Archaea.p__Euryarchaeota.c__Halobacteria.o__Natrialbales.f__Natrialbaceae.g__Natronococcus	feature_id[474].value > threshold=-1.1440651416778564
node_157: feature_name=k__Bacteria.p__Proteobacteria.c__Alphaproteobacteria.o__Rhodobacterales.f__Rhodobacteraceae.g__Roseicitreum	feature_id[1273].value <= threshold=-1.0757288932800293
node_158: feature_name=k__Bacteria.p__Proteobacteria.c__Gammaproteobacteria.o__Alteromonadales.f__Alteromonadaceae.g__Paraglaciecola	feature_id[1212].value > threshold=-1.067201316356659
node_162: feature_name=k__Bacteria.p__Proteobacteria.c__Gammaproteobacteria.o__Oceanospirillales.f__Oceanospirillaceae.g__Pseudospirillum	feature_id[636].value > threshold=-1.0762258768081665
node_222: feature_name=k__Bacteria.p__Cyanobacteria.c__.o__Synechococcales.f__Synechococcaceae.g__Synechococcus	feature_id[528].value > threshold=-1.0898687243461609
node_344: feature_name=k__Bacteria.p__Proteobacteria.c__Alphaproteobacteria.o__Rickettsiales.f__Candidatus.Midichloriaceae.g__Candidatus.Jidaibacter	feature_id[1141].value <= threshold=-1.076152503490448
node_345: feature_name=k__Bacteria.p__Firmicutes.c__Bacilli.o__Lactobacillales.f__Enterococcaceae.g__Catellicoccus	feature_id[18].value > threshold=8.973824977874756
node_499: feature_name=k__Bacteria.p__Actinobacteria.c__Actinobacteria.o__Micrococcales.f__Microbacteriaceae.g__Humibacter	feature_id[1227].value <= threshold=-1.0761964917182922
node_500: feature_name=k__Bacteria.p__Firmicutes.c__Bacilli.o__Bacillales.f__Planococcaceae.g__Planococcus	feature_id[13].value <= threshold=8.430969715118408
node_501: feature_name=k__Bacteria.p__Proteobacteria.c__Alphaproteobacteria.o__Rhizobiales.f__Xanthobacteraceae.g__Xanthobacter	feature_id[473].value > threshold=-1.0980914235115051
node_655: feature_name=k__Bacteria.p__Proteobacteria.c__Alphaproteobacteria.o__Rhodospirillales.f__Rhodospirillaceae.g__Inquilinus	feature_id[733].value > threshold=-1.0788307189941406
node_657: feature_name=k__Bacteria.p__Actinobacteria.c__Actinobacteria.o__Corynebacteriales.f__Nocardiaceae.g__Nocardia	feature_id[23].value <= threshold=4.653342247009277
node_658: feature_name=k__Bacteria.p__Fusobacteria.c__Fusobacteriia.o__Fusobacteriales.f__Fusobacteriaceae.__	feature_id[73].value <= threshold=9.568266868591309
class: Colon Adenocarcinoma
Rules_89	passed counts:23
node_0: feature_name=k__Bacteria.p__Proteobacteria.c__Gammaproteobacteria.o__Oceanospirillales.f__.g__Terasakiispira	feature_id[1052].value <= threshold=-1.076329529285431
node_1: feature_name=k__Bacteria.p__Firmicutes.c__Negativicutes.o__Selenomonadales.f__Selenomonadaceae.g__Selenomonas	feature_id[204].value > threshold=-1.2820144891738892
node_69: feature_name=k__Bacteria.p__Firmicutes.c__Negativicutes.o__Selenomonadales.f__Selenomonadaceae.g__Selenomonas	feature_id[204].value <= threshold=-0.48161642253398895
node_70: feature_name=k__Bacteria.p__Proteobacteria.c__Alphaproteobacteria.o__Rhizobiales.f__Bradyrhizobiaceae.g__Bradyrhizobium	feature_id[3].value > threshold=2.49528706073761
node_98: feature_name=k__Bacteria.p__Proteobacteria.c__Betaproteobacteria.o__Burkholderiales.f__Burkholderiaceae.g__Paraburkholderia	feature_id[84].value <= threshold=-0.6549476683139801
node_99: feature_name=k__Bacteria.p__Proteobacteria.c__Betaproteobacteria.o__Burkholderiales.f__Burkholderiaceae.g__Ralstonia	feature_id[37].value > threshold=-4.098636507987976
node_105: feature_name=k__Bacteria.p__Actinobacteria.c__Coriobacteriia.o__Coriobacteriales.f__Atopobiaceae.g__Atopobium	feature_id[83].value <= threshold=6.20173454284668
class: Stomach Adenocarcinoma
Rules_90	passed counts:23
node_0: feature_name=k__Bacteria.p__Proteobacteria.c__Gammaproteobacteria.o__Oceanospirillales.f__.g__Terasakiispira	feature_id[1052].value <= threshold=-1.076329529285431
node_1: feature_name=k__Bacteria.p__Firmicutes.c__Negativicutes.o__Selenomonadales.f__Selenomonadaceae.g__Selenomonas	feature_id[204].value > threshold=-1.2820144891738892
node_69: feature_name=k__Bacteria.p__Firmicutes.c__Negativicutes.o__Selenomonadales.f__Selenomonadaceae.g__Selenomonas	feature_id[204].value <= threshold=-0.48161642253398895
node_70: feature_name=k__Bacteria.p__Proteobacteria.c__Alphaproteobacteria.o__Rhizobiales.f__Bradyrhizobiaceae.g__Bradyrhizobium	feature_id[3].value > threshold=2.49528706073761
node_98: feature_name=k__Bacteria.p__Proteobacteria.c__Betaproteobacteria.o__Burkholderiales.f__Burkholderiaceae.g__Paraburkholderia	feature_id[84].value <= threshold=-0.6549476683139801
node_99: feature_name=k__Bacteria.p__Proteobacteria.c__Betaproteobacteria.o__Burkholderiales.f__Burkholderiaceae.g__Ralstonia	feature_id[37].value <= threshold=-4.098636507987976
node_100: feature_name=k__Bacteria.p__Bacteroidetes.c__Bacteroidia.o__Bacteroidales.__.__	feature_id[77].value <= threshold=3.1213196516036987
node_101: feature_name=k__Bacteria.p__Actinobacteria.c__Actinobacteria.o__Propionibacteriales.f__Propionibacteriaceae.g__Propionibacterium	feature_id[14].value <= threshold=6.460625410079956
class: Esophageal Carcinoma
Rules_91	passed counts:22
node_0: feature_name=k__Bacteria.p__Proteobacteria.c__Gammaproteobacteria.o__Oceanospirillales.f__.g__Terasakiispira	feature_id[1052].value > threshold=-1.076329529285431
node_134: feature_name=k__Bacteria.p__Proteobacteria.c__Gammaproteobacteria.o__.f__.__	feature_id[1].value <= threshold=2.037103772163391
node_135: feature_name=k__Archaea.p__Euryarchaeota.c__Halobacteria.o__Natrialbales.f__Natrialbaceae.g__Natronococcus	feature_id[474].value > threshold=-1.1440651416778564
node_157: feature_name=k__Bacteria.p__Proteobacteria.c__Alphaproteobacteria.o__Rhodobacterales.f__Rhodobacteraceae.g__Roseicitreum	feature_id[1273].value <= threshold=-1.0757288932800293
node_158: feature_name=k__Bacteria.p__Proteobacteria.c__Gammaproteobacteria.o__Alteromonadales.f__Alteromonadaceae.g__Paraglaciecola	feature_id[1212].value > threshold=-1.067201316356659
node_162: feature_name=k__Bacteria.p__Proteobacteria.c__Gammaproteobacteria.o__Oceanospirillales.f__Oceanospirillaceae.g__Pseudospirillum	feature_id[636].value > threshold=-1.0762258768081665
node_222: feature_name=k__Bacteria.p__Cyanobacteria.c__.o__Synechococcales.f__Synechococcaceae.g__Synechococcus	feature_id[528].value > threshold=-1.0898687243461609
node_344: feature_name=k__Bacteria.p__Proteobacteria.c__Alphaproteobacteria.o__Rickettsiales.f__Candidatus.Midichloriaceae.g__Candidatus.Jidaibacter	feature_id[1141].value <= threshold=-1.076152503490448
node_345: feature_name=k__Bacteria.p__Firmicutes.c__Bacilli.o__Lactobacillales.f__Enterococcaceae.g__Catellicoccus	feature_id[18].value > threshold=8.973824977874756
node_499: feature_name=k__Bacteria.p__Actinobacteria.c__Actinobacteria.o__Micrococcales.f__Microbacteriaceae.g__Humibacter	feature_id[1227].value > threshold=-1.0761964917182922
node_811: feature_name=k__Bacteria.p__Actinobacteria.c__Coriobacteriia.o__Eggerthellales.f__Eggerthellaceae.g__Slackia	feature_id[335].value > threshold=-1.1723064184188843
node_833: feature_name=k__Bacteria.p__Actinobacteria.c__Actinobacteria.o__Micromonosporales.f__Micromonosporaceae.g__Xiangella	feature_id[771].value > threshold=-1.091492235660553
node_879: feature_name=k__Bacteria.p__Actinobacteria.c__Actinobacteria.o__Actinomycetales.f__Actinomycetaceae.g__Actinotignum	feature_id[199].value <= threshold=-1.0797009468078613
node_880: feature_name=k__Archaea.p__Euryarchaeota.c__Halobacteria.o__Natrialbales.f__Natrialbaceae.g__Natronococcus	feature_id[474].value > threshold=-1.097107470035553
node_1014: feature_name=k__Bacteria.p__Actinobacteria.c__Actinobacteria.o__Micrococcales.f__Dermatophilaceae.g__Kineosphaera	feature_id[605].value <= threshold=-1.0945117473602295
node_1015: feature_name=k__Archaea.p__Thaumarchaeota.c__Nitrososphaeria.o__Nitrososphaerales.f__Nitrososphaeraceae.g__Candidatus.Nitrosocosmicus	feature_id[531].value > threshold=-1.0770403742790222
node_1909: feature_name=k__Bacteria.p__Actinobacteria.c__Actinobacteria.o__Pseudonocardiales.f__Pseudonocardiaceae.g__Saccharomonospora	feature_id[701].value > threshold=-1.07895165681839
node_1953: feature_name=k__Bacteria.p__Bacteroidetes.c__Flavobacteriia.o__Flavobacteriales.f__Flavobacteriaceae.g__Capnocytophaga	feature_id[238].value > threshold=-1.1949002146720886
node_2059: feature_name=k__Bacteria.p__Proteobacteria.c__Gammaproteobacteria.o__Xanthomonadales.f__Xanthomonadaceae.g__Lysobacter	feature_id[553].value > threshold=-1.1397427320480347
node_2077: feature_name=k__Archaea.p__Euryarchaeota.c__.o__Candidatus.Altiarchaeales.f__.g__Candidatus.Altiarchaeum	feature_id[988].value <= threshold=-1.0723543167114258
node_2078: feature_name=k__Bacteria.p__Cyanobacteria.c__.o__Nostocales.__.__	feature_id[412].value > threshold=-1.2050615549087524
node_2080: feature_name=k__Bacteria.p__Proteobacteria.c__Alphaproteobacteria.o__Rhodobacterales.f__Rhodobacteraceae.g__Marinosulfonomonas	feature_id[391].value <= threshold=6.078629016876221
node_2081: feature_name=k__Bacteria.p__Fusobacteria.c__Fusobacteriia.o__Fusobacteriales.f__Leptotrichiaceae.g__Oceanivirga	feature_id[1221].value <= threshold=-1.0761141777038574
node_2082: feature_name=k__Bacteria.p__Bacteroidetes.c__Bacteroidia.o__Bacteroidales.f__Prevotellaceae.g__Prevotella	feature_id[88].value > threshold=9.657206058502197
node_2436: feature_name=k__Bacteria.p__Bacteroidetes.c__Flavobacteriia.o__Flavobacteriales.f__Flavobacteriaceae.g__Bergeyella	feature_id[596].value > threshold=-1.028735339641571
node_2444: feature_name=k__Bacteria.p__Cyanobacteria.c__.o__Oscillatoriales.f__Cyanothecaceae.g__Cyanothece	feature_id[54].value <= threshold=16.81288433074951
class: Head and Neck Squamous Cell Carcinoma
Rules_92	passed counts:22
node_0: feature_name=k__Bacteria.p__Proteobacteria.c__Gammaproteobacteria.o__Oceanospirillales.f__.g__Terasakiispira	feature_id[1052].value > threshold=-1.076329529285431
node_134: feature_name=k__Bacteria.p__Proteobacteria.c__Gammaproteobacteria.o__.f__.__	feature_id[1].value <= threshold=2.037103772163391
node_135: feature_name=k__Archaea.p__Euryarchaeota.c__Halobacteria.o__Natrialbales.f__Natrialbaceae.g__Natronococcus	feature_id[474].value > threshold=-1.1440651416778564
node_157: feature_name=k__Bacteria.p__Proteobacteria.c__Alphaproteobacteria.o__Rhodobacterales.f__Rhodobacteraceae.g__Roseicitreum	feature_id[1273].value <= threshold=-1.0757288932800293
node_158: feature_name=k__Bacteria.p__Proteobacteria.c__Gammaproteobacteria.o__Alteromonadales.f__Alteromonadaceae.g__Paraglaciecola	feature_id[1212].value > threshold=-1.067201316356659
node_162: feature_name=k__Bacteria.p__Proteobacteria.c__Gammaproteobacteria.o__Oceanospirillales.f__Oceanospirillaceae.g__Pseudospirillum	feature_id[636].value > threshold=-1.0762258768081665
node_222: feature_name=k__Bacteria.p__Cyanobacteria.c__.o__Synechococcales.f__Synechococcaceae.g__Synechococcus	feature_id[528].value > threshold=-1.0898687243461609
node_344: feature_name=k__Bacteria.p__Proteobacteria.c__Alphaproteobacteria.o__Rickettsiales.f__Candidatus.Midichloriaceae.g__Candidatus.Jidaibacter	feature_id[1141].value <= threshold=-1.076152503490448
node_345: feature_name=k__Bacteria.p__Firmicutes.c__Bacilli.o__Lactobacillales.f__Enterococcaceae.g__Catellicoccus	feature_id[18].value > threshold=8.973824977874756
node_499: feature_name=k__Bacteria.p__Actinobacteria.c__Actinobacteria.o__Micrococcales.f__Microbacteriaceae.g__Humibacter	feature_id[1227].value > threshold=-1.0761964917182922
node_811: feature_name=k__Bacteria.p__Actinobacteria.c__Coriobacteriia.o__Eggerthellales.f__Eggerthellaceae.g__Slackia	feature_id[335].value > threshold=-1.1723064184188843
node_833: feature_name=k__Bacteria.p__Actinobacteria.c__Actinobacteria.o__Micromonosporales.f__Micromonosporaceae.g__Xiangella	feature_id[771].value > threshold=-1.091492235660553
node_879: feature_name=k__Bacteria.p__Actinobacteria.c__Actinobacteria.o__Actinomycetales.f__Actinomycetaceae.g__Actinotignum	feature_id[199].value <= threshold=-1.0797009468078613
node_880: feature_name=k__Archaea.p__Euryarchaeota.c__Halobacteria.o__Natrialbales.f__Natrialbaceae.g__Natronococcus	feature_id[474].value <= threshold=-1.097107470035553
node_881: feature_name=k__Bacteria.p__Proteobacteria.c__Betaproteobacteria.o__Hydrogenophilales.f__Hydrogenophilaceae.g__Tepidiphilus	feature_id[277].value > threshold=-1.3238939046859741
node_909: feature_name=k__Bacteria.p__Firmicutes.c__Clostridia.o__Clostridiales.f__Ruminococcaceae.g__Drancourtella	feature_id[1390].value <= threshold=-1.0761756300926208
node_910: feature_name=k__Bacteria.p__Proteobacteria.c__Alphaproteobacteria.o__Rhodospirillales.f__.g__	feature_id[1028].value > threshold=-1.0765905976295471
class: Ovarian Serous Cystadenocarcinoma
Rules_93	passed counts:22
node_0: feature_name=k__Bacteria.p__Proteobacteria.c__Gammaproteobacteria.o__Oceanospirillales.f__.g__Terasakiispira	feature_id[1052].value > threshold=-1.076329529285431
node_134: feature_name=k__Bacteria.p__Proteobacteria.c__Gammaproteobacteria.o__.f__.__	feature_id[1].value <= threshold=2.037103772163391
node_135: feature_name=k__Archaea.p__Euryarchaeota.c__Halobacteria.o__Natrialbales.f__Natrialbaceae.g__Natronococcus	feature_id[474].value > threshold=-1.1440651416778564
node_157: feature_name=k__Bacteria.p__Proteobacteria.c__Alphaproteobacteria.o__Rhodobacterales.f__Rhodobacteraceae.g__Roseicitreum	feature_id[1273].value <= threshold=-1.0757288932800293
node_158: feature_name=k__Bacteria.p__Proteobacteria.c__Gammaproteobacteria.o__Alteromonadales.f__Alteromonadaceae.g__Paraglaciecola	feature_id[1212].value > threshold=-1.067201316356659
node_162: feature_name=k__Bacteria.p__Proteobacteria.c__Gammaproteobacteria.o__Oceanospirillales.f__Oceanospirillaceae.g__Pseudospirillum	feature_id[636].value > threshold=-1.0762258768081665
node_222: feature_name=k__Bacteria.p__Cyanobacteria.c__.o__Synechococcales.f__Synechococcaceae.g__Synechococcus	feature_id[528].value > threshold=-1.0898687243461609
node_344: feature_name=k__Bacteria.p__Proteobacteria.c__Alphaproteobacteria.o__Rickettsiales.f__Candidatus.Midichloriaceae.g__Candidatus.Jidaibacter	feature_id[1141].value <= threshold=-1.076152503490448
node_345: feature_name=k__Bacteria.p__Firmicutes.c__Bacilli.o__Lactobacillales.f__Enterococcaceae.g__Catellicoccus	feature_id[18].value <= threshold=8.973824977874756
node_346: feature_name=k__Bacteria.p__Firmicutes.c__Clostridia.o__Clostridiales.f__Ruminococcaceae.g__	feature_id[841].value <= threshold=-1.0761633515357971
node_347: feature_name=k__Bacteria.p__Proteobacteria.c__Gammaproteobacteria.o__Pasteurellales.f__Pasteurellaceae.g__Bibersteinia	feature_id[762].value <= threshold=-1.0796138048171997
node_348: feature_name=k__Bacteria.p__Proteobacteria.__.__.__.__	feature_id[164].value <= threshold=11.979921817779541
node_349: feature_name=k__Bacteria.p__Firmicutes.c__Erysipelotrichia.o__Erysipelotrichales.f__Erysipelotrichaceae.g__Catenibacterium	feature_id[171].value <= threshold=-1.1762577295303345
node_350: feature_name=k__Bacteria.p__Actinobacteria.c__Actinobacteria.o__Corynebacteriales.f__Nocardiaceae.g__Nocardia	feature_id[23].value > threshold=9.306376934051514
node_374: feature_name=k__Bacteria.p__Firmicutes.c__Bacilli.o__Lactobacillales.f__Enterococcaceae.g__Enterococcus	feature_id[312].value > threshold=-1.1195850372314453
class: Kidney Renal Clear Cell Carcinoma
Rules_94	passed counts:21
node_0: feature_name=k__Bacteria.p__Proteobacteria.c__Gammaproteobacteria.o__Oceanospirillales.f__.g__Terasakiispira	feature_id[1052].value > threshold=-1.076329529285431
node_134: feature_name=k__Bacteria.p__Proteobacteria.c__Gammaproteobacteria.o__.f__.__	feature_id[1].value > threshold=2.037103772163391
node_3784: feature_name=k__Bacteria.p__Actinobacteria.c__Coriobacteriia.o__Eggerthellales.f__Eggerthellaceae.g__Cryptobacterium	feature_id[780].value > threshold=-1.0737925171852112
node_3884: feature_name=k__Bacteria.p__Proteobacteria.c__Gammaproteobacteria.o__.f__.g__Candidatus.Thiodiazotropha	feature_id[6].value > threshold=9.283762454986572
node_4012: feature_name=k__Bacteria.p__Proteobacteria.c__Gammaproteobacteria.o__.f__.g__Candidatus.Thiodiazotropha	feature_id[6].value <= threshold=14.92185926437378
node_4013: feature_name=k__Bacteria.p__Cyanobacteria.c__.o__Nostocales.f__Nostocaceae.g__Richelia	feature_id[175].value <= threshold=-1.2075651288032532
node_4014: feature_name=k__Bacteria.p__Proteobacteria.c__Gammaproteobacteria.o__Enterobacterales.f__Enterobacteriaceae.g__Shigella	feature_id[48].value > threshold=0.5638333857059479
node_4030: feature_name=k__Bacteria.p__Firmicutes.c__Bacilli.o__Bacillales.f__Staphylococcaceae.g__Staphylococcus	feature_id[63].value > threshold=2.103128433227539
[truncated: 55,568 more rows]
